# Supplementary material for: Central transcriptional regulator controls photosynthetic growth and carbon storage in response to high light
Source: Nat Commun. 2024 Jun 6;15:4842. doi: 10.1038/s41467-024-49090-7 (PMC11156908; doi:10.1038/s41467-024-49090-7)
Supplement: Supplementary file 4 — Supplementary Data 1 [file 41467_2024_49090_MOESM4_ESM.xlsx]

## Sheet: cluster_21_LHY_CCA1
Transcription Factor ID	Transcription Factor Name	Deficit	No. Search Sites	Mean Sites Per Search Gene	No. Background Sites	Mean Sites Per Background Gene	Site Representation	Mann-Whitney U	Site P-Value	Total No. Search Genes	No. Transcription Factor Search Genes	Total No. Background Genes	No. Transcription Factor Background Genes	Gene Representation	Gene P-Value	Average Log2 Proportion Bound	Log2 Enrichment	Significance Score
MA1071.1	DOF5.3	0	31	0.6	9105	2	Down	171254	7.95086e-12	49	21	4460	3803	Down	1.19698e-11	-0.716485	-0.973214	-10.9219
MA0983.1	DOF5.6	0	4	0.1	1648	0.4	Down	134332	0.00568686	49	4	4460	1367	Down	0.000257354	-2.58255	-1.75377	-3.58947
MA1334.1	BZIP11	0.13	16	0.3	541	0.1	Up	130318	0.0202083	49	15	4460	507	Up	0.000270467	-2.40544	1.46057	3.56789
MA1341.1	BZIP53	0.13	15	0.3	509	0.1	Up	128834	0.0308769	49	14	4460	478	Up	0.000511787	-2.496	1.44924	3.29091
MA1345.1	BZIP48	0.13	13	0.3	401	0.1	Up	126730	0.0540353	49	12	4460	383	Up	0.000797925	-2.7627	1.55441	3.09804
MA1233.2	ERF021	0.15	70	1.4	7763	1.7	Down	124540	0.0919959	49	29	4460	3584	Down	0.000828046	-0.531074	-0.43128	-3.08195
MA1835.1	TFLG2-Zm00001d042777	0.07	10	0.2	250	0.1	Up	121036	0.194194	49	7	4460	153	Up	0.00151942	-3.79168	2.13843	2.81832
MA1173.1	MYB101	0.04	5	0.1	78	0	Up	118509	0.307994	49	5	4460	78	Up	0.00189108	-4.49915	2.65844	2.72329
MA1745.1	BZIP63	0.03	22	0.4	978	0.2	Up	130496	0.0191785	49	19	4460	881	Up	0.00198992	-1.84156	0.995219	2.70116
MA1337.1	BZIP44	0.13	13	0.3	454	0.1	Up	125494	0.0734262	49	12	4460	434	Up	0.00231108	-2.67264	1.37428	2.63619
MA1006.1	ERF6	0.02	21	0.4	858	0.2	Up	124792	0.0867654	49	12	4460	447	Up	0.0029476	-2.65137	1.33175	2.53053
MA1325.1	GATA14	0.02	4	0.1	55	0	Up	116842	0.403404	49	4	4460	55	Up	0.00361327	-4.894	2.86914	2.4421
MA1425.1	HYH	0.01	18	0.4	700	0.2	Up	127398	0.045478	49	15	4460	651	Up	0.00388784	-2.22526	1.10021	2.41029
MA0129.1	TGA1A	0.15	295	6	28870	6.5	Down	115870	0.466494	49	47	4460	4453	Down	0.00396746	-0.0308834	-0.0572352	-2.40149
MA1743.1	BZIP2	0.11	9	0.2	302	0.1	Up	122201	0.153632	49	9	4460	289	Up	0.0041751	-3.1635	1.56414	2.37933
MA0973.1	CDF2	0	3	0.1	28	0	Up	115274	0.507659	49	3	4460	28	Up	0.00437816	-5.55605	3.4681	2.35871
MA1182.1	RVE8	0.01	7	0.1	190	0	Up	120267	0.224969	49	7	4460	188	Up	0.00465682	-3.64352	1.8421	2.33191
MA1185.1	LHY	0.01	7	0.1	190	0	Up	120267	0.224969	49	7	4460	188	Up	0.00465682	-3.64352	1.8421	2.33191
MA1190.1	RVE5	0.01	7	0.1	190	0	Up	120267	0.224969	49	7	4460	188	Up	0.00465682	-3.64352	1.8421	2.33191
MA1187.1	RVE4	0.01	7	0.1	190	0	Up	120267	0.224969	49	7	4460	188	Up	0.00465682	-3.64352	1.8421	2.33191
MA1183.1	RVE6	0.01	7	0.1	190	0	Up	120267	0.224969	49	7	4460	188	Up	0.00465682	-3.64352	1.8421	2.33191
MA1401.1	RVE7	0.02	7	0.1	190	0	Up	120267	0.224969	49	7	4460	188	Up	0.00465682	-3.64352	1.8421	2.33191
MA1193.1	AT2G38090	0.08	10	0.2	375	0.1	Up	122763	0.136532	49	10	4460	356	Up	0.00511074	-2.94114	1.40819	2.29152
MA1191.1	RVE7L	0.01	7	0.1	195	0	Up	120144	0.230177	49	7	4460	193	Up	0.00534963	-3.62463	1.80433	2.27168
MA1184.1	RVE1	0.01	7	0.1	195	0	Up	120144	0.230177	49	7	4460	193	Up	0.00534963	-3.62463	1.80433	2.27168
MA1799.1	SPL10	0.11	328	6.7	31692	7.1	Down	113692	0.625601	49	46	4460	4428	Down	0.00618387	-0.0502926	-0.0798105	-2.20874
MA1340.1	BZIP3	0.12	13	0.3	582	0.1	Up	124559	0.0916027	49	13	4460	551	Up	0.00715908	-2.44512	1.1413	2.14514
MA1335.1	TGA4	0.1	22	0.4	1000	0.2	Up	127431	0.0450805	49	17	4460	820	Up	0.00824865	-1.97135	0.942557	2.08362
MA1343.1	BZIP52	0.09	70	1.4	3848	0.9	Up	141530	0.00037142	49	37	4460	2535	Up	0.00869103	-0.607737	0.414397	2.06093
MA1010.1	PHYPADRAFT_64121	0.13	29	0.6	3903	0.9	Down	128973	0.0297015	49	19	4460	2573	Down	0.00875834	-1.06871	-0.550481	-2.05758
MA1214.1	ATHB-40	0.13	36	0.7	4086	0.9	Down	126208	0.061629	49	17	4460	2421	Down	0.00879339	-1.19069	-0.618769	-2.05584
MA1688.1	ARF16	0.1	22	0.4	1152	0.3	Up	127397	0.0454839	49	19	4460	996	Up	0.00932328	-1.75311	0.818309	2.03043
MA1690.1	ARF25	0.14	30	0.6	1787	0.4	Up	128984	0.0296105	49	25	4460	1473	Up	0.00950946	-1.27744	0.641027	2.02184
MA1827.1	Zm00001d044785	0.12	23	0.5	1564	0.4	Up	126153	0.0624782	49	23	4460	1295	Up	0.0105223	-1.42923	0.708929	1.97789
MA1026.2	ATHB-15	0.01	1	0	0	0	Up	111500	0.805635	49	1	4460	0	Up	0.0108672	-9.08369	8.0786	1.96388
MA1369.1	HDG1	0.01	3	0.1	40	0	Up	114980	0.528664	49	3	4460	40	Up	0.0109734	-5.30257	2.96114	1.95966
MA1339.1	BZIP43	0.14	9	0.2	287	0.1	Up	120382	0.220158	49	8	4460	279	Up	0.0111842	-3.26909	1.45439	1.95139
MA1681.1	SRM1	0.03	5	0.1	123	0	Up	117450	0.366715	49	5	4460	121	Up	0.0112216	-4.18405	2.02825	1.94994
MA0995.2	ERF039	0.13	69	1.4	7630	1.7	Down	122443	0.146079	49	31	4460	3547	Down	0.0114965	-0.49124	-0.321674	-1.93943
MA1797.1	RAV2	0.09	106	2.2	8231	1.8	Up	125600	0.0715574	49	47	4460	3708	Up	0.011746	-0.162935	0.206869	1.93011
MA1781.1	MYB94	0.05	16	0.3	693	0.2	Up	125186	0.0790659	49	14	4460	635	Up	0.0117634	-2.29131	1.03987	1.92947
MA1409.1	OsRR22	0.07	24	0.5	1274	0.3	Up	127149	0.0485199	49	20	4460	1096	Up	0.0121396	-1.64805	0.752495	1.9158
MA1828.1	Zm00001d038683	0.14	75	1.5	7323	1.6	Down	125748	0.0690422	49	29	4460	3360	Down	0.0124208	-0.577622	-0.338184	-1.90585
MA1057.1	SPL12	0.1	341	7	33269	7.5	Down	113990	0.602499	49	47	4460	4446	Down	0.012599	-0.0320181	-0.0549658	-1.89966
MA1227.2	ERF027	0.12	31	0.6	3706	0.8	Down	126840	0.0525457	49	18	4460	2447	Down	0.0136249	-1.1429	-0.554007	-1.86567
MA1752.1	ERF025	0.1	27	0.6	3483	0.8	Down	127981	0.0389618	49	17	4460	2360	Down	0.0137925	-1.20909	-0.581961	-1.86036
MA1666.2	HSFB2B	0.15	58	1.2	4394	1	Up	124366	0.0957607	49	30	4460	1942	Up	0.0139913	-0.948955	0.500672	1.85414
MA1206.1	ARF2	0.02	19	0.4	2876	0.6	Down	128256	0.0361818	49	14	4460	2060	Down	0.0141887	-1.44279	-0.657165	-1.84806
MA1161.1	TSO1	0.1	11	0.2	415	0.1	Up	120654	0.209072	49	9	4460	352	Up	0.0142269	-3.02147	1.28008	1.84689
MA1009.1	ARF3	0.02	5	0.1	1152	0.3	Down	124470	0.0935067	49	4	4460	993	Down	0.0148487	-2.81302	-1.29282	-1.82831
MA0589.1	WRKY1	0.09	7	0.1	1520	0.3	Down	126719	0.0541868	49	6	4460	1255	Down	0.015193	-2.37893	-1.09997	-1.81836
MA1742.1	BZIP18	0.08	37	0.8	2020	0.5	Up	130476	0.0192922	49	26	4460	1576	Up	0.015357	-1.20096	0.599044	1.81369
MA1364.1	BHLH72	0.01	2	0	16	0	Up	113338	0.653527	49	2	4460	16	Up	0.0158434	-6.19301	3.77117	1.80015
MA1181.1	MYB113	0.03	9	0.2	371	0.1	Up	120470	0.216505	49	9	4460	360	Up	0.0162524	-3.00528	1.24771	1.78908
MA0585.1	AGL1	0.09	2	0	904	0.2	Down	121230	0.186942	49	1	4460	585	Down	0.0167984	-3.98693	-2.11493	-1.77473
MA1045.1	NAC043	0.01	4	0.1	67	0	Up	114757	0.544886	49	3	4460	49	Up	0.018358	-5.15782	2.67163	1.73618
MA1350.1	BZIP42	0.14	8	0.2	255	0.1	Up	118904	0.287796	49	7	4460	248	Up	0.0190422	-3.44418	1.44342	1.72028
MA1213.2	ZHD3	0.15	57	1.2	7230	1.6	Down	126444	0.0581002	49	20	4460	2587	Down	0.0192928	-1.02873	-0.486158	-1.7146
MA1417.1	O2	0.03	2	0	18	0	Up	113289	0.657433	49	2	4460	18	Up	0.0194055	-6.11048	3.60611	1.71208
MA1785.1	NAC018	0.11	187	3.8	17955	4	Down	113508	0.640013	49	45	4460	4368	Down	0.0196774	-0.0758147	-0.0914945	-1.70603
MA0576.1	RAX3	0.12	0	0	433	0.1	Down	119192	0.273579	49	0	4460	405	Down	0.0199989	-5.04439	-3.16993	-1.69899
MA2015.1	NAC002	0.06	0	0	436	0.1	Down	119290	0.268869	49	0	4460	409	Down	0.0202517	-5.03731	-3.18409	-1.69354
MA0951.1	ATHB-16	0.06	36	0.7	4548	1	Down	126802	0.0530519	49	18	4460	2411	Down	0.0203032	-1.15359	-0.532629	-1.69244
MA1280.1	DOF5.4	0.05	40	0.8	2897	0.6	Up	126011	0.0647155	49	31	4460	2051	Up	0.0203456	-0.886301	0.46845	1.69153
MA1793.1	NID1	0.05	65	1.3	5370	1.2	Up	121298	0.184467	49	41	4460	3051	Up	0.0203592	-0.401002	0.29337	1.69124
MA0096.1	bZIP910	0	29	0.6	1791	0.4	Up	127324	0.0463665	49	24	4460	1446	Up	0.0204327	-1.31964	0.609992	1.68967
MA1013.1	GATA10	0.05	29	0.6	1747	0.4	Up	125849	0.0673482	49	20	4460	1142	Up	0.0207334	-1.61841	0.693207	1.68333
MA0941.1	ABF2	0.07	78	1.6	7350	1.6	Down	117254	0.378338	49	25	4460	2999	Down	0.021153	-0.764707	-0.384448	-1.67463
MA1349.1	BZIP16	0.01	2	0	19	0	Up	113264	0.659389	49	2	4460	19	Up	0.021301	-6.07251	3.53016	1.6716
MA1695.1	ARF36	0.12	14	0.3	685	0.2	Up	122824	0.134768	49	13	4460	629	Up	0.0214979	-2.3497	0.950458	1.6676
MA0097.1	bZIP911	0	1	0	1	0	Up	111476	0.807729	49	1	4460	1	Up	0.0216186	-8.29121	6.49363	1.66517
MA1207.1	GT-3a	0.01	1	0	1	0	Up	111476	0.807729	49	1	4460	1	Up	0.0216186	-8.29121	6.49363	1.66517
MA1210.2	HAT22	0.15	36	0.7	4905	1.1	Down	128006	0.0386961	49	17	4460	2289	Down	0.0216679	-1.23112	-0.537901	-1.66418
MA1326.1	ZHD5	0.01	5	0.1	149	0	Up	116884	0.400801	49	5	4460	144	Up	0.0218192	-4.05899	1.77814	1.66116
MA1738.1	ATMYB31	0.12	22	0.4	1498	0.3	Up	124499	0.0928828	49	21	4460	1216	Up	0.0228414	-1.53878	0.671377	1.64128
MA1281.1	DOF5.1	0.13	31	0.6	1566	0.4	Up	128099	0.0377452	49	21	4460	1230	Up	0.0237355	-1.53053	0.654869	1.6246
MA1676.2	NAC062	0.02	6	0.1	212	0	Up	117628	0.356409	49	6	4460	204	Up	0.0249413	-3.68797	1.51812	1.60308
MA0949.1	ARR2	0.06	126	2.6	9848	2.2	Up	122906	0.132439	49	48	4460	3926	Up	0.0253703	-0.106703	0.154518	1.59567
MA1822.1	Zm00001d018571	0.14	26	0.5	1418	0.3	Up	124394	0.0951576	49	16	4460	838	Up	0.0255241	-1.99814	0.82636	1.59305
MA1736.1	AT5G04390	0.02	73	1.5	5619	1.3	Up	124843	0.0857346	49	42	4460	3154	Up	0.0255309	-0.35988	0.279828	1.59293
MA1764.1	MYB116	0.15	1	0	562	0.1	Down	119968	0.23783	49	1	4460	527	Down	0.0255472	-4.06218	-1.96443	-1.59266
MA1321.1	SPL13A	0.15	219	4.5	20976	4.7	Down	113136	0.669687	49	45	4460	4360	Down	0.0255738	-0.0771369	-0.0888501	-1.59221
MA1344.1	BZIP28	0.02	3	0.1	56	0	Up	114588	0.557342	49	3	4460	56	Up	0.0256166	-5.06241	2.48081	1.59148
MA1222.1	ERF014	0.11	7	0.1	1540	0.3	Down	125598	0.0716095	49	7	4460	1270	Down	0.0259673	-2.26714	-0.910657	-1.58557
MA1032.1	DREB1G	0.13	41	0.8	4543	1	Down	124232	0.0987545	49	22	4460	2733	Down	0.0261295	-0.92198	-0.431047	-1.58287
MA0948.1	ARR18	0.01	20	0.4	962	0.2	Up	124630	0.0900958	49	16	4460	851	Up	0.026584	-1.98704	0.804165	1.57538
MA1766.1	MYB17	0.1	31	0.6	2170	0.5	Up	125106	0.0805654	49	26	4460	1668	Up	0.0265887	-1.16004	0.517218	1.5753
MA0946.1	ARR11	0.04	20	0.4	963	0.2	Up	124608	0.0905783	49	16	4460	852	Up	0.0266818	-1.9862	0.802471	1.57379
MA0972.1	CCA1	0	13	0.3	603	0.1	Up	122402	0.147323	49	12	4460	557	Up	0.0267976	-2.49283	1.01466	1.5719
MA1375.1	ANL2	0.15	89	1.8	7436	1.7	Up	117224	0.380103	49	44	4460	3411	Up	0.0268753	-0.270211	0.233176	1.57065
MA1823.1	Zm00001d027846	0.14	79	1.6	7119	1.6	Up	112734	0.702256	49	31	4460	3438	Down	0.0268835	-0.513751	-0.276651	-1.57051
MA1188.1	At3g11280	0.09	53	1.1	4215	0.9	Up	123092	0.127226	49	37	4460	2645	Up	0.0271671	-0.577101	0.353127	1.56596
MA1795.1	RAP2-4	0.15	330	6.7	28552	6.4	Up	117969	0.337128	49	47	4460	4438	Down	0.0274241	-0.0333171	-0.0523678	-1.56187
MA1762.1	MYB10	0.11	53	1.1	4268	1	Up	121856	0.164908	49	37	4460	2683	Up	0.0282374	-0.566814	0.332552	1.54918
MA1405.1	SIZF2	0.14	44	0.9	2921	0.7	Up	124481	0.0932697	49	22	4460	1340	Up	0.0285283	-1.43597	0.596931	1.54472
MA1265.2	ERF015	0.12	18	0.4	2529	0.6	Down	125242	0.0779981	49	13	4460	1879	Down	0.0290224	-1.56066	-0.627613	-1.53727
MA0034.1	Gam1	0.03	26	0.5	1744	0.4	Up	124866	0.085283	49	23	4460	1402	Up	0.0292661	-1.37199	0.594437	1.53364
MA1234.1	ERF017	0.08	21	0.4	2723	0.6	Down	125826	0.0677373	49	14	4460	1988	Down	0.0293972	-1.46845	-0.605851	-1.53169
MA1097.1	ARALYDRAFT_493022	0.06	18	0.4	1000	0.2	Up	123464	0.117294	49	16	4460	875	Up	0.0295773	-1.96699	0.764064	1.52904
MA1387.1	HRS1	0.15	181	3.7	17177	3.9	Down	116489	0.425711	49	45	4460	4355	Down	0.0297488	-0.0779645	-0.0871949	-1.52653
MA0588.1	TGA1	0.04	40	0.8	2708	0.6	Up	125744	0.0691096	49	29	4460	1936	Up	0.0298094	-0.975234	0.45704	1.52565
MA0943.1	ARF5	0.07	23	0.5	3119	0.7	Down	125895	0.0665918	49	16	4460	2191	Down	0.030118	-1.30512	-0.559676	-1.52117
MA1063.1	TCP19	0.15	132	2.7	12302	2.8	Down	113415	0.64741	49	41	4460	4124	Down	0.0302006	-0.183652	-0.141331	-1.51998
MA1813.1	EIL4	0.14	134	2.7	11563	2.6	Up	113867	0.611988	49	49	4460	4115	Up	0.0305504	-0.0580689	0.116138	1.51498
MA1665.2	HSFB2A	0.15	89	1.8	5702	1.3	Up	128858	0.0306676	49	31	4460	2124	Up	0.0312953	-0.861079	0.418005	1.50452
MA1832.1	Zm00001d002364	0.08	5	0.1	1098	0.2	Down	122902	0.132524	49	4	4460	927	Down	0.0316027	-2.86261	-1.19365	-1.50028
MA0955.1	POPTR_0002s00440g	0	0	0	396	0.1	Down	118458	0.310698	49	0	4460	375	Down	0.0317707	-5.09984	-3.05904	-1.49797
MA1787.1	NAC047	0.15	249	5.1	25082	5.6	Down	121600	0.173653	49	47	4460	4436	Down	0.0318528	-0.0336422	-0.0517175	-1.49685
MA1243.1	DREB2E	0.08	4	0.1	1061	0.2	Down	123604	0.113735	49	4	4460	940	Down	0.0320272	-2.85257	-1.21373	-1.49448
MA1044.1	NAC92	0.08	413	8.4	38423	8.6	Down	109653	0.966291	49	48	4460	4458	Down	0.0322555	-0.0150454	-0.0287968	-1.4914
MA1689.1	ARF18	0.09	10	0.2	1736	0.4	Down	125256	0.0777469	49	9	4460	1456	Down	0.032404	-1.99806	-0.766729	-1.4894
MA0931.1	ABI5	0.08	89	1.8	8340	1.9	Down	116134	0.448822	49	29	4460	3289	Down	0.0325319	-0.593025	-0.307376	-1.48769
MA1263.1	ERF055	0.15	94	1.9	10241	2.3	Down	124196	0.0995684	49	37	4460	3866	Down	0.0327012	-0.303358	-0.194361	-1.48544
MA1329.2	ZHD1	0.02	10	0.2	401	0.1	Up	117982	0.336406	49	7	4460	282	Up	0.0348885	-3.35167	1.25842	1.45732
MA2030.1	MYB96	0.14	15	0.3	844	0.2	Up	121912	0.163053	49	14	4460	748	Up	0.0348894	-2.17325	0.803756	1.45731
MA1279.1	DOF1.5	0.09	31	0.6	2099	0.5	Up	125584	0.0718357	49	25	4460	1594	Up	0.0350396	-1.22052	0.52717	1.45544
MA1328.1	ZHD9	0.05	10	0.2	452	0.1	Up	119794	0.245549	49	9	4460	388	Up	0.035712	-2.95132	1.13979	1.44719
MA1163.2	PHL11	0.09	14	0.3	740	0.2	Up	119329	0.267033	49	9	4460	389	Up	0.0359526	-2.94947	1.13608	1.44427
MA1810.1	GLYMA-08G357600	0.09	13	0.3	2487	0.6	Down	124218	0.0990704	49	7	4460	1259	Down	0.0363154	-2.27341	-0.898112	-1.43991
MA0968.2	BZIP68	0.03	4	0.1	113	0	Up	115422	0.497288	49	4	4460	113	Up	0.037231	-4.37794	1.83701	1.4291
MA1686.1	ARF13	0.13	4	0.1	115	0	Up	115418	0.497568	49	4	4460	113	Up	0.037231	-4.37794	1.83701	1.4291
MA1192.1	DIV1	0.04	10	0.2	507	0.1	Up	119724	0.248703	49	10	4460	478	Up	0.0376127	-2.72883	0.983575	1.42467
MA1268.1	CDF5	0.12	11	0.2	456	0.1	Up	119634	0.252777	49	9	4460	396	Up	0.0377878	-2.93662	1.11038	1.42265
MA1194.1	AT3G10580	0.04	4	0.1	117	0	Up	115391	0.499423	49	4	4460	114	Up	0.0382364	-4.37161	1.82435	1.41752
MA1675.1	NAC029	0.06	1	0	529	0.1	Down	119038	0.281094	49	1	4460	489	Down	0.0383212	-4.11611	-1.85657	-1.41656
MA1800.1	TEM1	0.08	88	1.8	6742	1.5	Up	125980	0.0652206	49	44	4460	3439	Up	0.0383781	-0.264315	0.221383	1.41592
MA1761.1	HSFB3	0.12	2	0	725	0.2	Down	120796	0.203448	49	2	4460	650	Down	0.0387538	-3.54251	-1.52984	-1.41169
MA1064.1	TCP2	0.07	166	3.4	15922	3.6	Down	114538	0.561017	49	34	4460	3647	Down	0.0387817	-0.405565	-0.230535	-1.41137
MA1048.1	ERF018	0.13	64	1.3	4494	1	Up	128746	0.0316343	49	37	4460	2709	Up	0.0389125	-0.559858	0.318641	1.40991
MA1269.1	DOF4.5	0.06	3	0.1	611	0.1	Down	119551	0.25662	49	1	4460	521	Down	0.039139	-4.07043	-1.94793	-1.40739
MA1039.1	MYB4	0.03	20	0.4	1195	0.3	Up	123794	0.109025	49	18	4460	1034	Up	0.0395215	-1.76409	0.688369	1.40317
MA1408.1	FaEOBII	0.1	2	0	730	0.2	Down	121189	0.188458	49	2	4460	666	Down	0.0397721	-3.52498	-1.5649	-1.40042
MA0558.1	FLC	0.14	25	0.5	1565	0.4	Up	123868	0.107233	49	21	4460	1294	Up	0.0397926	-1.49395	0.581719	1.4002
MA1037.1	MYB24	0.06	71	1.4	5293	1.2	Up	125397	0.0751629	49	41	4460	3104	Up	0.0406579	-0.388581	0.268527	1.39085
MA1035.1	TCP4	0.1	17	0.3	921	0.2	Up	122236	0.152522	49	15	4460	828	Up	0.041152	-2.0519	0.753472	1.38561
MA1406.1	ATHB-4	0.07	36	0.7	4495	1	Down	123984	0.10447	49	14	4460	1943	Down	0.0417424	-1.48496	-0.572827	-1.37942
MA1303.1	WRKY22	0.15	35	0.7	2757	0.6	Up	121959	0.161478	49	30	4460	2040	Up	0.0425156	-0.913451	0.429663	1.37145
MA1211.1	ATHB-X	0.06	34	0.7	4072	0.9	Down	124686	0.0889398	49	15	4460	2045	Down	0.0425195	-1.39996	-0.550408	-1.37141
MA0110.3	ATHB-5	0	1	0	3	0	Up	111426	0.81192	49	1	4460	3	Up	0.0427792	-7.68001	5.27124	1.36877
MA2052.1	ZAT6	0	1	0	3	0	Up	111426	0.81192	49	1	4460	3	Up	0.0427792	-7.68001	5.27124	1.36877
MA0579.1	CDC5	0	1	0	3	0	Up	111426	0.81192	49	1	4460	3	Up	0.0427792	-7.68001	5.27124	1.36877
MA1379.1	SOL1	0.12	13	0.3	671	0.2	Up	120461	0.216895	49	11	4460	535	Up	0.0428314	-2.58202	0.952452	1.36824
MA1694.1	ARF35	0.11	21	0.4	3035	0.7	Down	126702	0.0544287	49	16	4460	2144	Down	0.0430531	-1.32076	-0.528398	-1.366
MA0980.2	RAP2-10	0.14	22	0.4	3017	0.7	Down	125396	0.0751719	49	16	4460	2131	Down	0.0432204	-1.32515	-0.519626	-1.36431
MA0008.3	HAT5	0.15	36	0.7	4817	1.1	Down	126681	0.0547132	49	17	4460	2226	Down	0.0433741	-1.25125	-0.497646	-1.36277
MA1809.1	GLYMA-07G038400	0.01	25	0.5	1249	0.3	Up	124566	0.0914437	49	18	4460	1068	Up	0.0437198	-1.74076	0.641715	1.35932
MA1294.1	MYB62	0.12	19	0.4	3252	0.7	Down	131080	0.0161046	49	18	4460	2299	Down	0.0440975	-1.18789	-0.464018	-1.35559
MA0942.1	ARF1	0.07	21	0.4	2968	0.7	Down	125712	0.0696428	49	16	4460	2106	Down	0.0445042	-1.33366	-0.502605	-1.3516
MA0944.1	ARF8	0.01	21	0.4	2967	0.7	Down	125710	0.0696853	49	16	4460	2106	Down	0.0445042	-1.33366	-0.502605	-1.3516
MA1220.1	TINY	0.12	24	0.5	3300	0.7	Down	126708	0.0543457	49	18	4460	2293	Down	0.0445244	-1.18978	-0.460249	-1.3514
MA1818.1	Zm00001d052229	0.06	7	0.1	1347	0.3	Down	123315	0.121204	49	6	4460	1118	Down	0.0448898	-2.46228	-0.933277	-1.34785
MA0930.2	ABF3	0.07	87	1.8	6828	1.5	Up	122834	0.13448	49	43	4460	3360	Up	0.0451051	-0.297471	0.222116	1.34577
MA2017.1	JUB1	0.03	5	0.1	1014	0.2	Down	121871	0.164405	49	4	4460	887	Down	0.0453595	-2.89441	-1.13005	-1.34333
MA1774.1	MYB60	0.03	6	0.1	242	0.1	Up	116850	0.402939	49	6	4460	236	Up	0.0454066	-3.58311	1.30838	1.34288
MA1287.1	TCP21	0.07	6	0.1	247	0.1	Up	116835	0.40387	49	6	4460	236	Up	0.0454066	-3.58311	1.30838	1.34288
MA2031.1	AT5G04760	0.02	23	0.5	1821	0.4	Up	121268	0.185546	49	23	4460	1462	Up	0.0459136	-1.34177	0.534001	1.33806
MA1671.1	ERF118	0.03	0	0	352	0.1	Down	117036	0.391465	49	0	4460	317	Down	0.0470529	-5.22087	-2.81698	-1.32741
MA1005.2	ERF3	0.15	54	1.1	5631	1.3	Down	122604	0.141214	49	26	4460	2980	Down	0.0477626	-0.741544	-0.319785	-1.32091
MA1309.1	WRKY3	0.04	0	0	342	0.1	Down	117330	0.373786	49	0	4460	329	Down	0.0477674	-5.19411	-2.8705	-1.32087
MA2029.1	MYB88	0.07	6	0.1	185	0	Up	116109	0.450476	49	5	4460	179	Up	0.0478951	-3.90254	1.46522	1.31971
MA1757.1	HDG7	0.11	66	1.3	5411	1.2	Up	120415	0.218791	49	39	4460	2935	Up	0.0481877	-0.464588	0.278023	1.31706
MA1693.1	ARF34	0.08	27	0.6	1943	0.4	Up	123258	0.122735	49	24	4460	1539	Up	0.0484139	-1.2747	0.520097	1.31503
MA1365.2	AT5G47660	0.12	62	1.3	4967	1.1	Up	121760	0.168171	49	39	4460	2952	Up	0.0489698	-0.460422	0.269693	1.31007
MA1825.1	Zm00001d044409	0.02	27	0.6	1966	0.4	Up	122734	0.137377	49	24	4460	1566	Up	0.0504104	-1.26215	0.495014	1.29748
MA1179.1	MYB1	0.1	32	0.7	2103	0.5	Up	124236	0.0986532	49	24	4460	1569	Up	0.0507401	-1.26077	0.492254	1.29465
MA2012.1	ERF023	0.1	3	0.1	838	0.2	Down	120964	0.196918	49	3	4460	745	Down	0.0516944	-3.20146	-1.24108	-1.28656
MA1278.1	DOF3.4	0.06	17	0.3	833	0.2	Up	121198	0.188125	49	13	4460	714	Up	0.0518589	-2.25833	0.76773	1.28518
MA1175.1	MYB81	0.02	9	0.2	459	0.1	Up	118632	0.301572	49	9	4460	433	Up	0.0519254	-2.87227	0.981672	1.28462
MA2023.1	PHL4	0.01	2	0	39	0	Up	112939	0.685594	49	2	4460	32	Up	0.052057	-5.70403	2.79319	1.28352
MA1812.1	ASR1	0.07	3	0.1	795	0.2	Down	120442	0.217697	49	3	4460	725	Down	0.0521287	-3.22108	-1.20184	-1.28292
MA1746.1	BZIP69	0.11	19	0.4	1199	0.3	Up	121738	0.168888	49	16	4460	934	Up	0.052603	-1.91995	0.669976	1.27899
MA1276.1	DOF3.5	0	1	0	4	0	Up	111402	0.814017	49	1	4460	4	Up	0.0531907	-7.49873	4.90867	1.27416
MA1274.1	DOF3.6	0.05	1	0	4	0	Up	111402	0.814017	49	1	4460	4	Up	0.0531907	-7.49873	4.90867	1.27416
MA1670.1	DREB1C	0.11	38	0.8	4423	1	Down	124430	0.0943727	49	23	4460	2735	Down	0.0541923	-0.890084	-0.369367	-1.26606
MA1697.1	ARF4	0.14	52	1.1	4455	1	Up	116542	0.422354	49	37	4460	2762	Up	0.0546828	-0.545884	0.290693	1.26215
MA0935.1	NAC025	0.11	68	1.4	6714	1.5	Down	116778	0.407421	49	32	4460	3467	Down	0.0557729	-0.485149	-0.243679	-1.25358
MA0986.1	DREB2C	0.06	2	0	661	0.1	Down	119568	0.255835	49	2	4460	600	Down	0.056309	-3.6002	-1.41446	-1.24942
MA1007.1	PHYPADRAFT_173530	0.03	2	0	645	0.1	Down	119528	0.257663	49	2	4460	599	Down	0.0563178	-3.6014	-1.41205	-1.24935
MA0563.1	2023-09-03	0.15	77	1.6	7250	1.6	Down	117830	0.344905	49	32	4460	3460	Down	0.0565619	-0.486607	-0.240764	-1.24748
MA1001.3	ERF11	0.11	2	0	668	0.1	Down	119331	0.266938	49	2	4460	590	Down	0.0566273	-3.61231	-1.39023	-1.24697
MA1298.1	WRKY29	0.1	32	0.7	2365	0.5	Up	122650	0.139832	49	27	4460	1826	Up	0.0568133	-1.06806	0.440127	1.24555
MA1772.1	MYB43	0.14	116	2.4	9419	2.1	Up	119882	0.241601	49	47	4460	3843	Up	0.056936	-0.137143	0.155284	1.24461
MA1803.1	VIP1	0.11	38	0.8	2593	0.6	Up	125692	0.0699831	49	27	4460	1836	Up	0.0575055	-1.06412	0.43225	1.24029
MA1427.2	NAC028	0.04	12	0.2	668	0.1	Up	120520	0.214461	49	12	4460	623	Up	0.0588519	-2.41212	0.853244	1.23024
MA2034.1	NAC057	0.01	12	0.2	671	0.2	Up	120447	0.217471	49	12	4460	626	Up	0.0593529	-2.40866	0.846319	1.22656
MA2037.1	NAC096	0.01	12	0.2	671	0.2	Up	120447	0.217471	49	12	4460	626	Up	0.0593529	-2.40866	0.846319	1.22656
MA1674.2	NAC017	0.02	12	0.2	671	0.2	Up	120447	0.217471	49	12	4460	626	Up	0.0593529	-2.40866	0.846319	1.22656
MA1802.1	TRP5	0.04	24	0.5	3456	0.8	Down	127119	0.0488984	49	19	4460	2363	Down	0.0604961	-1.13012	-0.427674	-1.21827
MA1748.1	DREB1F	0.05	29	0.6	3237	0.7	Down	122776	0.136154	49	18	4460	2274	Down	0.0608273	-1.19578	-0.448247	-1.2159
MA1414.1	E2FA	0.15	48	1	3010	0.7	Up	128366	0.0351162	49	30	4460	2106	Up	0.0609096	-0.890488	0.383738	1.21531
MA2011.1	ERF010	0.1	21	0.4	2893	0.6	Down	124682	0.0890228	49	16	4460	2073	Down	0.0609806	-1.34505	-0.479825	-1.21481
MA1038.1	MYB3	0.13	21	0.4	2866	0.6	Down	124584	0.0910735	49	16	4460	2072	Down	0.0610421	-1.3454	-0.479129	-1.21437
MA1669.1	DREB1B	0.12	23	0.5	3071	0.7	Down	125036	0.0819326	49	17	4460	2167	Down	0.0613944	-1.27062	-0.4589	-1.21187
MA1019.1	Glyma19g26560.1	0.15	80	1.6	8030	1.8	Down	119072	0.279447	49	35	4460	3661	Down	0.0614314	-0.38219	-0.194839	-1.21161
MA1735.1	AT2G38300	0.09	111	2.3	11130	2.5	Down	122104	0.156725	49	41	4460	4091	Down	0.0616888	-0.189446	-0.129742	-1.20979
MA1176.1	MYB119	0.14	41	0.8	3161	0.7	Up	122496	0.144463	49	31	4460	2210	Up	0.0621255	-0.832455	0.360756	1.20673
MA1288.1	TCP22	0.08	6	0.1	267	0.1	Up	116345	0.435001	49	6	4460	256	Up	0.0624204	-3.52455	1.19126	1.20467
MA1069.2	TGA6	0.14	27	0.6	3391	0.8	Down	123147	0.125719	49	18	4460	2243	Down	0.0627759	-1.20568	-0.428449	-1.20221
MA1075.1	WRKY12	0.05	6	0.1	1276	0.3	Down	122295	0.150664	49	6	4460	1054	Down	0.0632308	-2.50478	-0.848271	-1.19907
MA1078.1	WRKY2	0.12	320	6.5	30322	6.8	Down	115898	0.464538	49	48	4460	4455	Down	0.0634912	-0.0155309	-0.0278257	-1.19729
MA1784.1	NAC011	0.09	4	0.1	100	0	Up	113965	0.604423	49	3	4460	82	Up	0.0640671	-4.78933	1.93467	1.19336
MA1297.1	WRKY26	0.1	4	0.1	955	0.2	Down	121288	0.184832	49	4	4460	847	Down	0.0643003	-2.92768	-1.06351	-1.19179
MA1778.1	MYB80	0.15	78	1.6	7491	1.7	Down	116835	0.40387	49	34	4460	3610	Down	0.0652779	-0.412919	-0.215825	-1.18523
MA0937.1	NAC055	0.12	13	0.3	1782	0.4	Down	122044	0.158689	49	10	4460	1461	Down	0.0676945	-1.9234	-0.627284	-1.16945
MA0575.1	MYB77	0.06	10	0.2	537	0.1	Up	118862	0.289877	49	10	4460	514	Up	0.0688569	-2.6765	0.878923	1.16205
MA1370.1	IDD5	0.15	14	0.3	714	0.2	Up	119842	0.24338	49	12	4460	663	Up	0.0691726	-2.36727	0.763537	1.16007
MA1780.1	MYB92	0.06	19	0.4	1290	0.3	Up	121176	0.188959	49	18	4460	1122	Up	0.0696929	-1.7052	0.570587	1.15681
MA1248.1	ERF012	0.07	12	0.2	1997	0.4	Down	124845	0.0856943	49	11	4460	1592	Down	0.0704976	-1.79585	-0.619883	-1.15183
MA0570.2	ABF1	0.06	13	0.3	736	0.2	Up	119642	0.252457	49	12	4460	667	Up	0.0706345	-2.36293	0.754865	1.15098
MA0559.1	PI	0.1	10	0.2	563	0.1	Up	118654	0.300438	49	10	4460	519	Up	0.0708625	-2.66952	0.864971	1.14958
MA1398.2	KUA1	0.11	24	0.5	1929	0.4	Up	119740	0.24798	49	23	4460	1537	Up	0.0714403	-1.30569	0.461851	1.14606
MA1252.1	ERF086	0.14	14	0.3	2069	0.5	Down	122920	0.132042	49	11	4460	1556	Down	0.0716595	-1.81235	-0.586895	-1.14473
MA0960.1	BHLH104	0.13	19	0.4	1079	0.2	Up	118507	0.308099	49	10	4460	521	Up	0.0717066	-2.66675	0.859427	1.14444
MA0128.1	EmBP-1	0	0	0	288	0.1	Down	116179	0.445854	49	0	4460	282	Down	0.072574	-5.30512	-2.64847	-1.13922
MA1820.1	Zm00001d024324	0.13	0	0	327	0.1	Down	116179	0.445854	49	0	4460	282	Down	0.072574	-5.30512	-2.64847	-1.13922
MA1275.1	DOF1.6	0.01	0	0	283	0.1	Down	115983	0.458864	49	0	4460	274	Down	0.0726299	-5.32584	-2.60703	-1.13888
MA1015.1	GATA12	0	6	0.1	178	0	Up	113826	0.615204	49	3	4460	87	Up	0.0734236	-4.74689	1.84978	1.13416
MA1316.1	WRKY71	0.12	25	0.5	2036	0.5	Up	119867	0.242289	49	24	4460	1617	Up	0.0734529	-1.23904	0.448793	1.13399
MA1088.1	WRKY48	0.03	357	7.3	34109	7.6	Down	118045	0.332923	49	48	4460	4454	Down	0.073682	-0.0156929	-0.0275018	-1.13264
MA1031.1	OJ1581_H09.2	0	2	0	12	0	Up	111353	0.818216	49	1	4460	6	Up	0.073682	-7.23347	4.37816	1.13264
MA1186.1	YAB4	0.01	1	0	6	0	Up	111353	0.818216	49	1	4460	6	Up	0.073682	-7.23347	4.37816	1.13264
MA1773.1	MYB51	0.15	319	6.5	29539	6.6	Down	109914	0.94335	49	48	4460	4454	Down	0.073682	-0.0156929	-0.0275018	-1.13264
MA1758.1	HSFA1E	0.14	0	0	331	0.1	Down	116522	0.423599	49	0	4460	296	Down	0.0742459	-5.27023	-2.71826	-1.12933
MA1267.1	DOF5.8	0.14	42	0.9	2259	0.5	Up	126896	0.0517839	49	24	4460	1623	Up	0.0743101	-1.23637	0.443451	1.12895
MA1240.1	ERF10	0.15	16	0.3	2238	0.5	Down	122738	0.137245	49	12	4460	1661	Down	0.0744021	-1.70511	-0.560781	-1.12842
MA1223.1	ERF035	0.08	3	0.1	804	0.2	Down	120340	0.221906	49	3	4460	720	Down	0.0747129	-3.22607	-1.19187	-1.1266
MA1260.1	ERF013	0.08	14	0.3	2149	0.5	Down	123798	0.108927	49	12	4460	1650	Down	0.0751513	-1.7099	-0.551198	-1.12406
MA1679.1	RAP2-1	0.11	14	0.3	2114	0.5	Down	123590	0.114075	49	12	4460	1647	Down	0.0754188	-1.71121	-0.548573	-1.12252
MA1258.1	DREB2A	0.06	6	0.1	1065	0.2	Down	120862	0.200852	49	5	4460	935	Down	0.0757855	-2.71166	-0.916529	-1.12041
MA1235.1	AIL7	0.05	0	0	323	0.1	Down	116694	0.41272	49	0	4460	303	Down	0.0759037	-5.2534	-2.75192	-1.11974
MA1811.1	GLYMA-13G317000	0.12	71	1.4	5925	1.3	Up	116458	0.427734	49	41	4460	3201	Up	0.0778056	-0.366387	0.22414	1.10899
MA1396.1	GATA6	0.09	23	0.5	1282	0.3	Up	122287	0.150915	49	16	4460	954	Up	0.0779423	-1.90468	0.639426	1.10823
MA1014.1	GATA11	0.04	31	0.6	1954	0.4	Up	123770	0.109599	49	20	4460	1273	Up	0.0789539	-1.54011	0.536602	1.10263
MA1367.1	AT1G76870	0.02	3	0.1	91	0	Up	113754	0.620802	49	3	4460	90	Up	0.0793173	-4.72257	1.80114	1.10063
MA1330.1	ZHD6	0.02	3	0.1	95	0	Up	113748	0.62127	49	3	4460	90	Up	0.0793173	-4.72257	1.80114	1.10063
MA1177.1	MYB65	0.03	5	0.1	211	0	Up	115316	0.504659	49	5	4460	208	Up	0.0795291	-3.79451	1.24916	1.09947
MA1794.1	NLP7	0.04	29	0.6	3920	0.9	Down	126139	0.0626959	49	22	4460	2593	Down	0.0797521	-0.959904	-0.355198	-1.09826
MA1230.1	ERF037	0.15	30	0.6	4030	0.9	Down	126378	0.059057	49	22	4460	2582	Down	0.0804403	-0.96297	-0.349066	-1.09453
MA0082.1	squamosa	0.12	17	0.3	1127	0.3	Up	120518	0.214563	49	16	4460	973	Up	0.0812702	-1.89046	0.61099	1.09007
MA1208.1	GT-2	0.14	115	2.3	9464	2.1	Up	123292	0.121801	49	47	4460	3896	Up	0.0812887	-0.127264	0.135526	1.08997
MA1066.1	TCP23	0	4	0.1	97	0	Up	113767	0.619751	49	3	4460	91	Up	0.0813272	-4.71465	1.78529	1.08976
MA1050.1	OsI_08196	0	4	0.1	97	0	Up	113767	0.619751	49	3	4460	91	Up	0.0813272	-4.71465	1.78529	1.08976
MA0974.2	CDF3	0.05	8	0.2	438	0.1	Up	117108	0.387089	49	8	4460	403	Up	0.0819483	-3.00423	0.924671	1.08646
MA1424.1	ERF019	0.12	21	0.4	2822	0.6	Down	123646	0.112692	49	16	4460	2036	Down	0.0829772	-1.35804	-0.453849	-1.08104
MA1389.1	PHL1	0.04	6	0.1	177	0	Up	114632	0.554049	49	4	4460	149	Up	0.0832285	-4.17921	1.43956	1.07973
MA0934.1	AHL25	0.04	18	0.4	918	0.2	Up	119712	0.249224	49	11	4460	580	Up	0.0838051	-2.52382	0.836043	1.07673
MA0933.1	AHL20	0.05	18	0.4	918	0.2	Up	119712	0.249224	49	11	4460	580	Up	0.0838051	-2.52382	0.836043	1.07673
MA1090.1	WRKY60	0.08	47	1	5572	1.2	Down	126091	0.063447	49	29	4460	3154	Down	0.0838394	-0.623254	-0.246919	-1.07655
MA1824.1	Zm00001d005692	0.02	23	0.5	2986	0.7	Down	125742	0.0691265	49	17	4460	2126	Down	0.083933	-1.2844	-0.431349	-1.07607
MA0005.2	AG	0.12	1	0	474	0.1	Down	117234	0.379504	49	1	4460	415	Down	0.0839521	-4.23434	-1.62011	-1.07597
MA0553.1	SMZ	0.04	1	0	462	0.1	Down	117590	0.358599	49	1	4460	430	Down	0.0840278	-4.20876	-1.67127	-1.07558
MA1162.1	TCX2	0.07	9	0.2	372	0.1	Up	117101	0.387544	49	7	4460	318	Up	0.084545	-3.26515	1.08537	1.07291
MA1741.1	BRN2	0.13	19	0.4	2775	0.6	Down	124762	0.0873866	49	16	4460	2013	Down	0.0847852	-1.36623	-0.437463	-1.07168
MA1168.1	MYR2	0.06	57	1.2	5596	1.3	Down	119356	0.265728	49	28	4460	3096	Down	0.0852422	-0.661517	-0.2699	-1.06935
MA0976.2	CRF4	0.11	1	0	487	0.1	Down	117863	0.343048	49	1	4460	441	Down	0.0853141	-4.19056	-1.70767	-1.06898
MA1023.1	PHYPADRAFT_28324	0.14	69	1.4	7163	1.6	Down	116434	0.429278	49	33	4460	3469	Down	0.0858066	-0.462873	-0.20079	-1.06648
MA1706.1	AT1G14600	0.04	27	0.6	3256	0.7	Down	122896	0.132723	49	19	4460	2282	Down	0.0868443	-1.15527	-0.377364	-1.06126
MA1172.1	MYB3R5	0.09	6	0.1	865	0.2	Down	119234	0.271553	49	4	4460	782	Down	0.0902024	-2.98524	-0.948389	-1.04478
MA1221.1	RAP2-6	0.13	5	0.1	902	0.2	Down	119305	0.268176	49	4	4460	781	Down	0.0902793	-2.98616	-0.946544	-1.04441
MA0936.1	NAC046	0.07	60	1.2	6646	1.5	Down	122780	0.136053	49	32	4460	3395	Down	0.0914899	-0.500285	-0.213407	-1.03863
MA1174.1	MYB56	0.07	13	0.3	688	0.2	Up	119086	0.278785	49	11	4460	609	Up	0.0917575	-2.48865	0.765713	1.03736
MA2016.1	GRF6	0	2	0	45	0	Up	112628	0.711032	49	2	4460	45	Up	0.0918482	-5.46131	2.30777	1.03693
MA0001.2	AGL3	0.08	6	0.1	230	0.1	Up	115164	0.515466	49	5	4460	218	Up	0.0925626	-3.76071	1.18158	1.03356
MA1807.1	ZHD10	0.01	10	0.2	469	0.1	Up	116774	0.407702	49	7	4460	332	Up	0.0926517	-3.23412	1.02331	1.03315
MA0952.1	ATHB-51	0.07	52	1.1	5588	1.3	Down	123941	0.105488	49	27	4460	2985	Down	0.0930333	-0.713615	-0.268764	-1.03136
MA1266.1	RAP2-11	0.05	12	0.2	737	0.2	Up	118486	0.309174	49	11	4460	613	Up	0.0932671	-2.48393	0.756276	1.03027
MA1033.1	OJ1058_F05.8	0.03	22	0.4	1344	0.3	Up	118411	0.313154	49	11	4460	616	Up	0.0944639	-2.48041	0.749238	1.02473
MA1244.1	ABR1	0.14	17	0.3	2007	0.5	Down	120502	0.215216	49	11	4460	1529	Down	0.0955588	-1.82497	-0.561649	-1.01973
MA0932.1	AHL12	0.11	102	2.1	8449	1.9	Up	118170	0.326083	49	38	4460	2934	Up	0.0956943	-0.48333	0.241521	1.01911
MA1167.1	EFM	0.13	110	2.2	10068	2.3	Down	115268	0.508083	49	40	4460	3990	Down	0.0969659	-0.225071	-0.128871	-1.01338
MA1391.2	MYB33	0.09	15	0.3	513	0.1	Up	118326	0.317701	49	9	4460	474	Up	0.0988782	-2.80708	0.851296	1.0049
MA1215.1	ATHB-53	0.1	15	0.3	2090	0.5	Down	122904	0.132467	49	12	4460	1629	Down	0.0998599	-1.71914	-0.532724	-1.00061
MA1808.1	GLYMA-06G314400	0.12	62	1.3	4774	1.1	Up	121400	0.180772	49	37	4460	2856	Up	0.101351	-0.521747	0.242419	0.994173
MA1165.2	HHO6	0.02	28	0.6	2084	0.5	Up	120370	0.220656	49	24	4460	1664	Up	0.103063	-1.21838	0.40747	0.986897
MA1768.1	MYB30	0.07	13	0.3	714	0.2	Up	118471	0.309988	49	11	4460	635	Up	0.10331	-2.45852	0.705447	0.985857
MA1232.1	ERF054	0.07	16	0.3	2280	0.5	Down	123600	0.113848	49	13	4460	1729	Down	0.103669	-1.62066	-0.507619	-0.984352
MA1295.1	WRKY20	0.04	3	0.1	740	0.2	Down	118789	0.293564	49	3	4460	657	Down	0.103697	-3.29207	-1.05986	-0.984232
MA1667.2	HSFC1	0.01	3	0.1	928	0.2	Down	119208	0.272854	49	3	4460	666	Down	0.103868	-3.28227	-1.07947	-0.983517
MA1664.2	HSFA6B	0.03	3	0.1	928	0.2	Down	119208	0.272854	49	3	4460	666	Down	0.103868	-3.28227	-1.07947	-0.983517
MA1776.1	MYB67	0.09	61	1.2	4296	1	Up	128472	0.0341054	49	36	4460	2752	Up	0.104241	-0.567997	0.256931	0.981961
MA0054.1	myb.Ph3	0.08	18	0.4	1170	0.3	Up	118981	0.283935	49	14	4460	861	Up	0.104325	-2.07183	0.600907	0.98161
MA1245.2	ERF112	0.15	42	0.9	4637	1	Down	120640	0.209612	49	24	4460	2725	Down	0.104421	-0.862666	-0.303962	-0.981213
MA1098.1	ARALYDRAFT_484486	0.15	41	0.8	4238	1	Down	120314	0.223015	49	24	4460	2719	Down	0.104926	-0.864255	-0.300783	-0.979119
MA1095.1	ARALYDRAFT_495258	0.15	41	0.8	4238	1	Down	120314	0.223015	49	24	4460	2719	Down	0.104926	-0.864255	-0.300783	-0.979119
MA2018.1	NAC69	0.14	73	1.5	5910	1.3	Up	117006	0.393328	49	41	4460	3235	Up	0.105609	-0.358767	0.2089	0.976301
MA2041.1	MYB13	0.02	4	0.1	167	0	Up	114188	0.587328	49	4	4460	163	Up	0.106348	-4.11464	1.31041	0.973271
MA0582.1	RAV1	0.02	25	0.5	1458	0.3	Up	123137	0.125992	49	19	4460	1235	Up	0.107344	-1.59803	0.508156	0.969222
MA1025.1	HBI1	0.14	82	1.7	6393	1.4	Up	120396	0.219598	49	35	4460	2659	Up	0.1074	-0.61283	0.266441	0.968995
MA0569.1	MYC4	0.15	82	1.7	6401	1.4	Up	120314	0.223015	49	35	4460	2663	Up	0.107684	-0.611746	0.264273	0.967851
MA0978.1	DREB1E	0.15	45	0.9	3971	0.9	Up	113460	0.643885	49	23	4460	2628	Down	0.107927	-0.918867	-0.311802	-0.966871
MA1381.1	AT3G46070	0.01	4	0.1	104	0	Up	113464	0.643529	49	3	4460	104	Up	0.109399	-4.61882	1.59363	0.960985
MA1357.1	bHLH80	0.01	3	0.1	104	0	Up	113412	0.647648	49	3	4460	104	Up	0.109399	-4.61882	1.59363	0.960985
MA1212.1	ATHB-13	0.07	22	0.4	2577	0.6	Down	122218	0.153092	49	15	4460	1902	Down	0.10952	-1.45223	-0.445851	-0.960507
MA0984.1	DOF5.7	0.01	35	0.7	3845	0.9	Down	122442	0.146125	49	22	4460	2549	Down	0.109574	-0.972247	-0.330512	-0.960291
MA1306.1	WRKY11	0.15	32	0.7	2531	0.6	Up	119696	0.249996	49	27	4460	1917	Up	0.109875	-1.03299	0.369982	0.959102
MA1314.1	WRKY14	0.14	32	0.7	2568	0.6	Up	119432	0.262167	49	27	4460	1918	Up	0.109937	-1.03261	0.36923	0.958855
MA1238.2	ERF038	0.15	20	0.4	2759	0.6	Down	123648	0.112642	49	16	4460	2003	Down	0.111243	-1.36982	-0.43028	-0.953728
MA1247.1	ERF087	0.07	0	0	261	0.1	Down	115272	0.507765	49	0	4460	245	Down	0.111506	-5.40638	-2.44595	-0.952701
MA1083.2	WRKY30	0.02	0	0	248	0.1	Down	115076	0.521721	49	0	4460	237	Down	0.111604	-5.43028	-2.39815	-0.952319
MA1378.1	AIL6	0.1	0	0	246	0.1	Down	115076	0.521721	49	0	4460	237	Down	0.111604	-5.43028	-2.39815	-0.952319
MA0550.2	BZR1	0.1	24	0.5	1343	0.3	Up	120455	0.217142	49	15	4460	934	Up	0.111719	-1.96505	0.579779	0.951872
MA2013.1	ERF115	0.12	0	0	272	0.1	Down	115346	0.502583	49	0	4460	248	Down	0.111746	-5.39762	-2.46347	-0.951768
MA1760.1	HSFA6A	0.15	0	0	272	0.1	Down	115370	0.500861	49	0	4460	249	Down	0.111859	-5.39473	-2.46926	-0.95133
MA1786.1	NAC019	0.01	19	0.4	2662	0.6	Down	123641	0.112805	49	16	4460	1978	Down	0.112469	-1.37888	-0.412164	-0.948966
MA1094.2	WRKY8	0.08	0	0	262	0.1	Down	115468	0.494008	49	0	4460	253	Down	0.112473	-5.38325	-2.49221	-0.948951
MA1259.1	ERF023	0.14	20	0.4	2702	0.6	Down	122798	0.135503	49	16	4460	1973	Down	0.112978	-1.38071	-0.408514	-0.947004
MA1305.1	WRKY55	0.03	0	0	266	0.1	Down	115566	0.487204	49	0	4460	257	Down	0.113344	-5.37196	-2.5148	-0.9456
MA0578.1	SPL8	0.14	527	10.8	52007	11.7	Down	118813	0.292348	49	48	4460	4450	Down	0.11337	-0.0163409	-0.0262058	-0.945503
MA1058.1	SPL4	0.05	558	11.4	54698	12.3	Down	117504	0.363589	49	48	4460	4450	Down	0.11337	-0.0163409	-0.0262058	-0.945503
MA1043.1	NAC083	0.09	70	1.4	6925	1.6	Down	114980	0.528628	49	34	4460	3513	Down	0.115679	-0.432564	-0.176536	-0.936744
MA1426.1	MYB124	0.13	268	5.5	22698	5.1	Up	111928	0.769261	49	46	4460	4353	Down	0.116357	-0.0626138	-0.0551681	-0.934207
MA1804.1	WIN1	0.11	123	2.5	13083	2.9	Down	120423	0.21846	49	42	4460	4098	Down	0.116432	-0.171038	-0.0978562	-0.933928
MA1777.1	MYB74	0.15	84	1.7	7180	1.6	Up	116478	0.426385	49	43	4460	3484	Up	0.11808	-0.271333	0.169841	0.927824
MA1779.1	MYB83	0.11	101	2.1	7543	1.7	Up	124894	0.0847037	49	43	4460	3464	Up	0.118143	-0.275486	0.178145	0.927592
MA2022.1	LOB	0.15	0	0	307	0.1	Down	115910	0.463797	49	0	4460	271	Down	0.11835	-5.33377	-2.59118	-0.926831
MA1199.1	AGL16	0.13	0	0	285	0.1	Down	115934	0.462149	49	0	4460	272	Down	0.118821	-5.33112	-2.59648	-0.925108
MA2014.1	BAM8	0.02	4	0.1	189	0	Up	113987	0.60273	49	4	4460	170	Up	0.118913	-4.0844	1.24993	0.924771
MA1372.1	ZAT10	0.02	6	0.1	277	0.1	Up	116036	0.455358	49	6	4460	269	Up	0.120321	-3.48888	1.11993	0.91966
MA0947.1	ARR14	0.02	18	0.4	1153	0.3	Up	120180	0.22868	49	16	4460	1009	Up	0.12076	-1.86426	0.558602	0.918078
MA2021.1	LBD13	0.11	65	1.3	5519	1.2	Up	115182	0.51422	49	39	4460	3078	Up	0.12161	-0.430277	0.209402	0.915031
MA1346.1	TGA10	0.08	5	0.1	277	0.1	Up	113857	0.612762	49	4	4460	172	Up	0.122619	-4.07598	1.23311	0.91144
MA1320.1	SPL15	0.12	4	0.1	818	0.2	Down	118688	0.298741	49	4	4460	743	Down	0.124336	-3.02212	-0.874631	-0.905403
MA0990.1	HDG11	0.09	92	1.9	8664	1.9	Down	111830	0.777581	49	45	4460	3683	Up	0.125587	-0.198845	0.154566	0.901056
MA1042.1	MYB59	0.04	1	0	436	0.1	Down	117098	0.387756	49	1	4460	410	Down	0.126743	-4.24307	-1.60264	-0.897075
MA1051.1	RAP2-3	0.13	79	1.6	7994	1.8	Down	116444	0.42857	49	33	4460	3425	Down	0.126921	-0.472079	-0.182377	-0.896468
MA1209.1	ATHB-20	0.14	14	0.3	1896	0.4	Down	121602	0.173618	49	11	4460	1497	Down	0.127069	-1.84022	-0.531145	-0.89596
MA1348.1	TGA9	0.02	2	0	72	0	Up	112342	0.734634	49	2	4460	56	Up	0.130452	-5.30512	1.99538	0.884549
MA1262.1	ERF2	0.15	16	0.3	2077	0.5	Down	121206	0.187847	49	12	4460	1586	Down	0.132609	-1.73843	-0.494143	-0.877429
MA1361.1	bHLH18	0.08	7	0.1	303	0.1	Up	115693	0.478498	49	6	4460	288	Up	0.13277	-3.43974	1.02165	0.876901
MA1092.1	WRKY63	0.02	38	0.8	4672	1	Down	125100	0.0806993	49	26	4460	2867	Down	0.133098	-0.769424	-0.264024	-0.875829
MA1371.1	IDD4	0.09	3	0.1	115	0	Up	113166	0.667317	49	3	4460	114	Up	0.133224	-4.55289	1.46178	0.875418
MA1077.1	WRKY18	0.01	38	0.8	4666	1	Down	125004	0.082555	49	26	4460	2863	Down	0.133387	-0.770431	-0.26201	-0.874886
MA1041.1	MYB55	0.09	25	0.5	2126	0.5	Up	118034	0.33353	49	23	4460	1608	Up	0.134518	-1.27313	0.396722	0.871218
MA1380.1	TCX6	0.08	4	0.1	196	0	Up	113748	0.621231	49	4	4460	180	Up	0.137942	-4.04328	1.1677	0.860304
MA0997.1	ERF069	0	1	0	13	0	Up	111182	0.832952	49	1	4460	13	Up	0.142038	-6.70625	3.32371	0.847597
MA1755.1	GATA4	0	2	0	26	0	Up	111182	0.832952	49	1	4460	13	Up	0.142038	-6.70625	3.32371	0.847597
MA1687.1	ARF14	0.09	1	0	13	0	Up	111182	0.832952	49	1	4460	13	Up	0.142038	-6.70625	3.32371	0.847597
MA1241.1	ERF043	0.11	5	0.1	977	0.2	Down	119462	0.260737	49	5	4460	860	Down	0.14245	-2.77194	-0.795967	-0.846336
MA2051.1	NAC68	0.01	8	0.2	471	0.1	Up	116268	0.440049	49	8	4460	437	Up	0.142922	-2.94587	0.807957	0.844902
MA1169.1	MYB105	0.11	6	0.1	991	0.2	Down	119234	0.271553	49	5	4460	868	Down	0.143209	-2.76527	-0.809317	-0.84403
MA1692.1	ARF29	0.12	32	0.7	3981	0.9	Down	123308	0.121403	49	23	4460	2587	Down	0.145165	-0.930207	-0.289121	-0.838138
MA0551.1	HY5	0.03	4	0.1	120	0	Up	112260	0.741461	49	2	4460	60	Up	0.145305	-5.25578	1.8967	0.837718
MA1166.1	PHL12	0.06	6	0.1	226	0.1	Up	113782	0.618584	49	4	4460	184	Up	0.145888	-4.02747	1.13608	0.83598
MA0571.1	ANT	0.12	4	0.1	186	0	Up	113678	0.626696	49	4	4460	184	Up	0.145888	-4.02747	1.13608	0.83598
MA1767.1	MYB23	0.02	117	2.4	9541	2.1	Up	117412	0.368945	49	46	4460	3818	Up	0.146715	-0.157199	0.134002	0.833525
MA1218.1	DREB1D	0.08	35	0.7	3702	0.8	Down	118694	0.298382	49	22	4460	2491	Down	0.147929	-0.988847	-0.297313	-0.829947
MA1054.1	ARALYDRAFT_897773	0.09	9	0.2	483	0.1	Up	116285	0.438906	49	8	4460	445	Up	0.148376	-2.9328	0.781814	0.828637
MA2049.1	NAC053	0.1	36	0.7	2683	0.6	Up	119674	0.250951	49	27	4460	1982	Up	0.149382	-1.00894	0.321888	0.825702
MA1677.1	NAC078	0.1	36	0.7	2683	0.6	Up	119674	0.250951	49	27	4460	1982	Up	0.149382	-1.00894	0.321888	0.825702
MA2046.1	NAC035	0.09	22	0.4	2786	0.6	Down	122092	0.157129	49	17	4460	2033	Down	0.149402	-1.31666	-0.366833	-0.825644
MA2043.1	NAC004	0.06	36	0.7	2687	0.6	Up	119598	0.254452	49	27	4460	1985	Up	0.149812	-1.00785	0.319706	0.824452
MA1672.1	GBF2	0.01	4	0.1	201	0	Up	113605	0.632417	49	4	4460	186	Up	0.14993	-4.01969	1.12053	0.824112
MA1008.1	PHYPADRAFT_182268	0.06	9	0.2	1550	0.3	Down	121246	0.186372	49	9	4460	1265	Down	0.150574	-2.09946	-0.563931	-0.822249
MA1775.1	MYB61	0.07	42	0.9	3529	0.8	Up	118660	0.300155	49	31	4460	2338	Up	0.150714	-0.791849	0.279545	0.821846
MA0020.1	Dof2	0	57	1.2	7314	1.6	Down	129982	0.0222936	49	35	4460	3566	Down	0.151106	-0.401153	-0.156913	-0.820719
MA0567.1	ERF1B	0.01	4	0.1	190	0	Up	113602	0.632613	49	4	4460	187	Up	0.151967	-4.01584	1.11281	0.818251
MA1830.1	Zm00001d015407	0.1	2	0	73	0	Up	112200	0.746469	49	2	4460	62	Up	0.152863	-5.23232	1.84978	0.815698
MA1685.1	ARF10	0.15	40	0.8	3445	0.8	Up	117531	0.362018	49	31	4460	2358	Up	0.153191	-0.785706	0.267259	0.814766
MA1336.1	TGA3	0.03	2	0	79	0	Up	112170	0.748935	49	2	4460	63	Up	0.156671	-5.22087	1.82688	0.805011
MA1284.1	TCP1	0.13	6	0.1	338	0.1	Up	114885	0.535544	49	6	4460	314	Up	0.157401	-3.3775	0.897157	0.802993
MA1678.2	NTL8	0.01	11	0.2	482	0.1	Up	116044	0.454825	49	8	4460	458	Up	0.158485	-2.91205	0.740318	0.800012
MA1792.1	NAC098	0.12	7	0.1	1119	0.3	Down	118616	0.302451	49	6	4460	925	Down	0.15922	-2.59891	-0.660016	-0.798002
MA1765.1	MYB121	0.1	15	0.3	1067	0.2	Up	118561	0.305279	49	15	4460	957	Up	0.159902	-1.94751	0.544701	0.796147
MA2026.1	MYB108	0.11	4	0.1	193	0	Up	113506	0.640171	49	4	4460	191	Up	0.160225	-4.00061	1.08236	0.795271
MA1047.2	TGA5	0.02	2	0	74	0	Up	112152	0.750483	49	2	4460	64	Up	0.160498	-5.2096	1.80433	0.79453
MA1351.2	GBF3	0.01	6	0.1	336	0.1	Up	114830	0.539585	49	6	4460	317	Up	0.160758	-3.37065	0.88346	0.793827
MA2008.1	MYB99	0.02	8	0.2	481	0.1	Up	115744	0.475046	49	8	4460	461	Up	0.16103	-2.90735	0.730909	0.793094
MA1196.1	AT5G05790	0.12	122	2.5	11341	2.5	Down	111912	0.770653	49	41	4460	3996	Down	0.163652	-0.206393	-0.0958488	-0.78608
MA1273.1	DOF4.2	0.13	128	2.6	10492	2.4	Up	121369	0.181871	49	47	4460	3956	Up	0.16668	-0.116241	0.11348	0.778115
MA0584.1	2023-09-01	0.05	2	0	81	0	Up	112098	0.755007	49	2	4460	66	Up	0.168204	-5.18757	1.76028	0.774163
MA1157.1	NUC	0.08	4	0.1	197	0	Up	113408	0.647925	49	4	4460	195	Up	0.16865	-3.9857	1.05253	0.773015
MA1059.2	SPL5	0.11	4	0.1	781	0.2	Down	117873	0.342487	49	4	4460	710	Down	0.169073	-3.05487	-0.809133	-0.771927
MA1691.1	ARF27	0.14	103	2.1	8275	1.9	Up	118346	0.31658	49	45	4460	3750	Up	0.169073	-0.185842	0.128561	0.771927
MA1363.1	LRL2	0.1	6	0.1	863	0.2	Down	117581	0.35912	49	4	4460	722	Down	0.169389	-3.04278	-0.833296	-0.771114
MA1805.1	WRKY53	0.15	263	5.4	25106	5.6	Down	116386	0.432312	49	48	4460	4444	Down	0.169797	-0.017314	-0.0242595	-0.77007
MA1080.1	WRKY23	0	0	0	210	0	Down	114194	0.586872	49	0	4460	201	Down	0.171062	-5.54886	-2.161	-0.766847
MA1660.1	NAC013	0.15	0	0	286	0.1	Down	114440	0.568401	49	0	4460	211	Down	0.171354	-5.51392	-2.23088	-0.766107
MA1318.1	WRKY27	0.09	0	0	218	0	Down	114488	0.564741	49	0	4460	213	Down	0.171693	-5.50713	-2.24446	-0.765248
MA1299.1	WRKY17	0.05	0	0	226	0.1	Down	114611	0.555639	49	0	4460	218	Down	0.172936	-5.49043	-2.27786	-0.762115
MA1313.1	WRKY7	0.1	0	0	227	0.1	Down	114611	0.555639	49	0	4460	218	Down	0.172936	-5.49043	-2.27786	-0.762115
MA1759.1	HSFA4A	0.13	0	0	280	0.1	Down	114636	0.553827	49	0	4460	219	Down	0.173251	-5.48713	-2.28444	-0.761324
MA1040.1	MYB46	0.13	65	1.3	4756	1.1	Up	125187	0.0790376	49	37	4460	2905	Up	0.173684	-0.509478	0.217881	0.76024
MA1020.1	GT-1	0.07	10	0.2	561	0.1	Up	116718	0.411148	49	9	4460	518	Up	0.173862	-2.74311	0.72336	0.759795
MA2047.1	NAC037	0.14	49	1	5011	1.1	Down	117604	0.357791	49	28	4460	2962	Down	0.174318	-0.693428	-0.206076	-0.758657
MA1393.2	MYB70	0.11	25	0.5	1891	0.4	Up	118730	0.29654	49	21	4460	1501	Up	0.175128	-1.38695	0.367709	0.756645
MA1790.1	NAC073	0.05	1	0	366	0.1	Down	115406	0.498373	49	1	4460	341	Down	0.178104	-4.37582	-1.33715	-0.749325
MA1250.1	DREB2D	0.07	1	0	372	0.1	Down	115384	0.499879	49	1	4460	340	Down	0.178156	-4.37794	-1.33292	-0.749199
MA1317.1	WRKY50	0.04	1	0	377	0.1	Down	115748	0.474739	49	1	4460	355	Down	0.178939	-4.34684	-1.39511	-0.747295
MA1293.1	MYB57	0.15	1	0	368	0.1	Down	115768	0.473377	49	1	4460	356	Down	0.179108	-4.34481	-1.39916	-0.746885
MA1251.1	RAP2-9	0.15	15	0.3	2099	0.5	Down	121517	0.176585	49	13	4460	1643	Down	0.179171	-1.65745	-0.434035	-0.746732
MA1327.2	ATHB-23	0.01	13	0.3	820	0.2	Up	116252	0.441029	49	9	4460	530	Up	0.179848	-2.7266	0.690352	0.745095
MA1831.1	Zm00001d031796	0.15	23	0.5	2285	0.5	Down	116552	0.421652	49	13	4460	1614	Down	0.180166	-1.67029	-0.408351	-0.744326
MA0989.1	PHYPADRAFT_153324	0	0	0	241	0.1	Down	115003	0.527005	49	0	4460	234	Down	0.180509	-5.43945	-2.37981	-0.743502
MA1739.1	BHLH122	0.01	9	0.2	560	0.1	Up	116169	0.446512	49	9	4460	533	Up	0.181549	-2.72254	0.682216	0.741006
MA1377.1	PLT1	0.14	13	0.3	866	0.2	Up	117144	0.384943	49	12	4460	763	Up	0.181837	-2.266	0.561005	0.740318
MA1388.1	PHL2	0.01	53	1.1	4182	0.9	Up	117862	0.343104	49	35	4460	2724	Up	0.183981	-0.595412	0.231604	0.735227
MA1753.1	ERF057	0.1	1	0	430	0.1	Down	116203	0.444275	49	1	4460	373	Down	0.184109	-4.31121	-1.46637	-0.734924
MA1018.1	GATA9	0.03	62	1.3	4909	1.1	Up	119237	0.271433	49	24	4460	1730	Up	0.184156	-1.19033	0.35137	0.734815
MA0979.1	ERF008	0.09	42	0.9	4821	1.1	Down	120376	0.220386	49	26	4460	2784	Down	0.184722	-0.790612	-0.221649	-0.73348
MA0971.1	DREB1A	0.05	42	0.9	4338	1	Down	117490	0.364434	49	25	4460	2716	Down	0.185333	-0.836194	-0.241475	-0.732048
MA1734.1	AT1G19040	0.14	11	0.2	1623	0.4	Down	119223	0.272107	49	8	4460	1116	Down	0.185997	-2.27006	-0.543672	-0.730495
MA0977.1	DOF2.5	0	7	0.1	408	0.1	Up	115626	0.483099	49	7	4460	373	Up	0.186803	-3.15025	0.855559	0.728616
MA1195.1	AT5G56840	0.03	1	0	18	0	Up	111059	0.843515	49	1	4460	18	Up	0.187812	-6.47897	2.86914	0.726276
MA0573.1	ATHB-9	0.08	1	0	18	0	Up	111059	0.843515	49	1	4460	18	Up	0.187812	-6.47897	2.86914	0.726276
MA1076.2	WRKY15	0.13	100	2	9423	2.1	Down	111552	0.801197	49	40	4460	3916	Down	0.188467	-0.238574	-0.101866	-0.724766
MA1012.1	AGL27	0.15	21	0.4	1329	0.3	Up	119322	0.267343	49	17	4460	1154	Up	0.188751	-1.72501	0.449864	0.724111
MA1068.2	TGA2	0.02	3	0.1	123	0	Up	111951	0.767364	49	2	4460	72	Up	0.191686	-5.12525	1.63565	0.717408
MA1070.2	TGA7	0.02	2	0	111	0	Up	111927	0.769388	49	2	4460	72	Up	0.191686	-5.12525	1.63565	0.717408
MA1682.1	TCX3	0.13	31	0.6	3678	0.8	Down	120370	0.220635	49	22	4460	2451	Down	0.193657	-1.00052	-0.273963	-0.712966
MA1024.1	HAT1	0.13	204	4.2	16451	3.7	Up	123456	0.1175	49	46	4460	4323	Down	0.19388	-0.0676018	-0.0451921	-0.712467
MA0565.2	FUS3	0	2	0	74	0	Up	111940	0.768249	49	2	4460	73	Up	0.195645	-5.11537	1.61589	0.708531
MA1384.1	PHL7	0.04	9	0.2	391	0.1	Up	114484	0.565076	49	5	4460	248	Up	0.195959	-3.66791	0.995963	0.707835
MA0939.1	NAC079	0.12	50	1	5644	1.3	Down	120894	0.199631	49	31	4460	3229	Down	0.19777	-0.558986	-0.186182	-0.70384
MA0564.1	ABI3	0.14	334	6.8	33101	7.4	Down	115483	0.492998	49	47	4460	4386	Down	0.199615	-0.0418181	-0.0353658	-0.699807
MA2053.1	NAC105	0.03	3	0.1	649	0.1	Down	117446	0.367008	49	3	4460	604	Down	0.202044	-3.3527	-0.938611	-0.694553
MA1156.1	JKD	0.1	6	0.1	263	0.1	Up	114258	0.58202	49	5	4460	256	Up	0.204337	-3.64505	0.95025	0.689654
MA1286.1	TCP24	0.11	13	0.3	949	0.2	Up	116639	0.416159	49	13	4460	861	Up	0.20448	-2.12338	0.497814	0.68935
MA1428.1	TCP8	0	1	0	20	0	Up	111010	0.847747	49	1	4460	20	Up	0.205445	-6.40492	2.72104	0.687305
MA1081.2	WRKY25	0.06	12	0.2	1597	0.4	Down	118748	0.295648	49	10	4460	1296	Down	0.207766	-2.00981	-0.454456	-0.682426
MA1036.1	MYB111	0.15	77	1.6	7509	1.7	Down	112380	0.731436	49	36	4460	3590	Down	0.208637	-0.376276	-0.126511	-0.680608
MA0123.1	abi4	0.05	8	0.2	1050	0.2	Down	117510	0.363269	49	6	4460	903	Down	0.209677	-2.61626	-0.625308	-0.678448
MA0992.2	ERF4	0.1	8	0.2	1033	0.2	Down	117001	0.393634	49	6	4460	882	Down	0.210763	-2.63323	-0.59138	-0.676205
MA1086.1	WRKY43	0.03	86	1.8	9079	2	Down	122088	0.157243	49	39	4460	3839	Down	0.210844	-0.270931	-0.109289	-0.67604
MA1291.1	TCP7	0.12	7	0.1	444	0.1	Up	114758	0.544813	49	7	4460	408	Up	0.211313	-3.08563	0.726331	0.675073
MA0574.1	MYB15	0.1	2	0	82	0	Up	111838	0.776862	49	2	4460	77	Up	0.211583	-5.07715	1.53944	0.674519
MA1382.1	FAR1	0.02	3	0.1	149	0	Up	112402	0.729694	49	3	4460	145	Up	0.216451	-4.38006	1.11611	0.664641
MA1312.1	WRKY47	0.15	87	1.8	8667	1.9	Down	118256	0.321403	49	39	4460	3827	Down	0.217096	-0.273189	-0.104773	-0.663348
MA1197.1	CAMTA1	0.13	70	1.4	6075	1.4	Up	113432	0.646062	49	29	4460	3016	Down	0.221155	-0.655522	-0.182384	-0.655304
MA1198.1	HAT2	0.14	234	4.8	19333	4.3	Up	120770	0.204469	49	47	4460	4380	Down	0.223626	-0.0428054	-0.0333911	-0.650477
MA0549.1	BZR2	0.14	107	2.2	9531	2.1	Up	110120	0.925232	49	42	4460	3487	Up	0.227585	-0.287489	0.135047	0.642856
MA1385.1	AT2G40260	0.11	139	2.8	13012	2.9	Down	113943	0.606117	49	44	4460	4185	Down	0.228122	-0.122714	-0.0618177	-0.641834
MA0975.1	CRF2	0.05	5	0.1	786	0.2	Down	116892	0.400306	49	4	4460	682	Down	0.228189	-3.08387	-0.751127	-0.641706
MA1307.2	WRKY31	0.02	2	0	486	0.1	Down	115775	0.4729	49	2	4460	446	Down	0.229122	-3.81395	-0.986955	-0.639934
MA1089.1	WRKY57	0.14	268	5.5	24974	5.6	Down	111166	0.834244	49	48	4460	4437	Down	0.231192	-0.018451	-0.0219855	-0.636027
MA1412.1	TSAR2	0.07	2	0	682	0.2	Down	116398	0.431601	49	2	4460	465	Down	0.232655	-3.78389	-1.04708	-0.633287
MA1079.2	WRKY21	0.13	15	0.3	1193	0.3	Up	116367	0.433574	49	15	4460	1034	Up	0.234043	-1.89172	0.433111	0.630704
MA1659.1	ABF4	0.15	146	3	12629	2.8	Up	112662	0.708199	49	41	4460	3993	Down	0.235435	-0.206934	-0.0947655	-0.628129
MA1661.1	GTL1	0.01	2	0	83	0	Up	111696	0.788898	49	2	4460	83	Up	0.235727	-5.02336	1.43186	0.627591
MA1696.1	ARF39	0.07	28	0.6	2089	0.5	Up	118138	0.327825	49	22	4460	1640	Up	0.238073	-1.29029	0.305566	0.623289
MA2042.1	MYB58	0.02	2	0	84	0	Up	111672	0.790979	49	2	4460	84	Up	0.239771	-5.01477	1.41468	0.620204
MA1416.1	RAMOSA1	0.1	5	0.1	444	0.1	Up	112094	0.755384	49	3	4460	154	Up	0.242493	-4.33676	1.02952	0.6153
MA1789.1	NAC071	0.06	10	0.2	544	0.1	Up	115310	0.505082	49	8	4460	483	Up	0.243161	-2.87376	0.663724	0.614105
MA1289.1	TCP3	0.02	3	0.1	160	0	Up	112155	0.750232	49	3	4460	155	Up	0.245422	-4.33211	1.02022	0.610086
MA1158.1	MGP	0.11	6	0.1	295	0.1	Up	113512	0.639737	49	5	4460	287	Up	0.245628	-3.56275	0.785647	0.609721
MA1333.1	BEH3	0.05	20	0.4	957	0.2	Up	117434	0.367653	49	11	4460	729	Up	0.245725	-2.35901	0.506431	0.60955
MA1189.1	AT5G61620	0.13	45	0.9	4085	0.9	Up	113697	0.62521	49	33	4460	2630	Up	0.247012	-0.662568	0.198601	0.607282
MA1415.1	REF6	0.14	38	0.8	3646	0.8	Down	116871	0.401637	49	23	4460	2480	Down	0.248748	-0.960671	-0.228193	-0.604241
MA1226.1	DREB2G	0.15	36	0.7	3756	0.8	Down	119176	0.274377	49	20	4460	2234	Down	0.250274	-1.13453	-0.274551	-0.601584
MA1067.1	TCP5	0	3	0.1	162	0	Up	112106	0.754336	49	3	4460	157	Up	0.251298	-4.32289	1.00178	0.599811
MA1096.1	ARALYDRAFT_496250	0	3	0.1	162	0	Up	112106	0.754336	49	3	4460	157	Up	0.251298	-4.32289	1.00178	0.599811
MA1410.1	StBRC1	0.07	50	1	4353	1	Up	115716	0.476959	49	27	4460	2085	Up	0.252988	-0.972405	0.248815	0.596901
MA1374.1	IDD7	0.11	6	0.1	300	0.1	Up	113392	0.649235	49	5	4460	292	Up	0.253422	-3.55031	0.760772	0.596156
MA1091.1	WRKY62	0.05	10	0.2	1419	0.3	Down	118370	0.315356	49	9	4460	1175	Down	0.253729	-2.15268	-0.457498	-0.59563
MA1366.1	DF1	0.15	101	2.1	7883	1.8	Up	126130	0.0628439	49	44	4460	3678	Up	0.253816	-0.215856	0.124465	0.595481
MA1253.1	ERF036	0.08	9	0.2	1380	0.3	Down	118740	0.296056	49	9	4460	1171	Down	0.253846	-2.15514	-0.452581	-0.59543
MA1323.1	GATA19	0.15	121	2.5	11086	2.5	Down	110878	0.859129	49	41	4460	3960	Down	0.254345	-0.21292	-0.0827943	-0.594576
MA2044.1	NAC007	0.02	60	1.2	6389	1.4	Down	121069	0.192946	49	32	4460	3263	Down	0.255882	-0.528887	-0.156203	-0.591961
MA2010.1	SMB	0.03	60	1.2	6389	1.4	Down	121069	0.192946	49	32	4460	3263	Down	0.255882	-0.528887	-0.156203	-0.591961
MA1338.2	DPBF3	0.04	4	0.1	114	0	Up	111636	0.794041	49	2	4460	88	Up	0.255981	-4.98141	1.34796	0.591792
MA2036.1	NAC076	0.02	60	1.2	6384	1.4	Down	121014	0.19501	49	32	4460	3262	Down	0.256045	-0.529108	-0.155761	-0.591684
MA2050.1	NAC101	0.05	60	1.2	6381	1.4	Down	120998	0.195619	49	32	4460	3262	Down	0.256045	-0.529108	-0.155761	-0.591684
MA1277.1	DOF1.7	0.03	1	0	26	0	Up	110863	0.860472	49	1	4460	26	Up	0.256122	-6.21973	2.35068	0.591554
MA2048.1	NAC045	0.07	60	1.2	6380	1.4	Down	120970	0.196707	49	32	4460	3261	Down	0.256213	-0.529329	-0.155319	-0.591399
MA1229.1	ERF034	0.05	1	0	321	0.1	Down	114496	0.564144	49	1	4460	304	Down	0.256224	-4.45854	-1.1717	-0.591379
MA1376.1	DEAR3	0.04	1	0	326	0.1	Down	114570	0.55864	49	1	4460	307	Down	0.256275	-4.45147	-1.18585	-0.591294
MA1355.1	TRB2	0.08	1	0	327	0.1	Down	114452	0.567504	49	1	4460	302	Down	0.256283	-4.4633	-1.1622	-0.59128
MA1315.1	WRKY24	0.07	1	0	309	0.1	Down	114442	0.568177	49	1	4460	302	Down	0.256283	-4.4633	-1.1622	-0.59128
MA1751.1	EIL3	0.1	141	2.9	12200	2.7	Up	118074	0.331356	49	48	4460	4151	Up	0.2564	-0.0665083	0.074129	0.591082
MA1087.2	WRKY45	0.03	1	0	338	0.1	Down	114937	0.531773	49	1	4460	322	Down	0.25894	-4.41711	-1.25456	-0.586801
MA1300.1	WRKY6	0.04	1	0	339	0.1	Down	115010	0.526536	49	1	4460	325	Down	0.259938	-4.41044	-1.26792	-0.58513
MA1160.1	IDD6	0.1	2	0	89	0	Up	111550	0.80141	49	2	4460	89	Up	0.26004	-4.9733	1.33175	0.58496
MA0940.1	AP1	0.12	12	0.2	914	0.2	Up	115744	0.475046	49	12	4460	805	Up	0.26163	-2.22737	0.483749	0.582312
MA1770.1	MYB40	0.04	0	0	175	0	Down	113386	0.649711	49	0	4460	168	Down	0.262114	-5.67787	-1.90297	-0.581509
MA1662.1	AT3G10030	0.07	0	0	173	0	Down	113410	0.647767	49	0	4460	169	Down	0.262145	-5.6736	-1.91151	-0.581459
MA0560.1	PIF3	0.14	212	4.3	17266	3.9	Up	114745	0.545766	49	49	4460	4290	Up	0.262207	-0.0280298	0.0560597	0.581355
MA1310.1	WRKY42	0.02	0	0	167	0	Down	113312	0.655559	49	0	4460	165	Down	0.262222	-5.69083	-1.87705	-0.581331
MA1301.1	WRKY33	0.03	0	0	178	0	Down	113533	0.638081	49	0	4460	174	Down	0.262778	-5.65263	-1.95345	-0.580412
MA1204.1	AGL13	0.15	0	0	179	0	Down	113533	0.638081	49	0	4460	174	Down	0.262778	-5.65263	-1.95345	-0.580412
MA2045.1	NAC031	0.15	0	0	202	0	Down	113606	0.632299	49	0	4460	177	Down	0.263532	-5.64034	-1.97804	-0.579167
MA1331.1	BEH4	0.03	0	0	196	0	Down	113754	0.620802	49	0	4460	183	Down	0.265846	-5.61636	-2.026	-0.57537
MA2028.1	MYB49	0.11	0	0	186	0	Down	113778	0.618895	49	0	4460	184	Down	0.266333	-5.61243	-2.03384	-0.574576
MA1834.1	Zm00001d034298	0.12	74	1.5	6164	1.4	Up	118520	0.307418	49	39	4460	3215	Up	0.266749	-0.398869	0.146586	0.573898
MA1302.1	WRKY65	0.04	0	0	189	0	Down	113827	0.615088	49	0	4460	186	Down	0.26739	-5.60466	-2.0494	-0.572855
MA1308.1	WRKY70	0.07	0	0	189	0	Down	113827	0.615088	49	0	4460	186	Down	0.26739	-5.60466	-2.0494	-0.572855
MA1242.1	DREB2F	0.05	0	0	194	0	Down	113852	0.613189	49	0	4460	187	Down	0.26796	-5.6008	-2.05711	-0.571931
MA1829.1	Zm00001d035604	0.12	3	0.1	589	0.1	Down	115850	0.467812	49	3	4460	539	Down	0.269499	-3.43476	-0.774491	-0.569442
MA0994.2	ERF8	0.09	0	0	212	0	Down	114072	0.596211	49	0	4460	196	Down	0.274279	-5.56698	-2.12475	-0.561807
MA1733.1	ASR3	0.14	72	1.5	7340	1.6	Down	116838	0.403715	49	43	4460	3586	Up	0.274989	-0.250521	0.128216	0.560684
MA1392.2	MYB98	0.01	2	0	96	0	Up	111448	0.810037	49	2	4460	93	Up	0.276284	-4.94176	1.26867	0.558644
MA0552.1	PIF1	0.02	10	0.2	643	0.1	Up	115219	0.511555	49	9	4460	577	Up	0.281589	-2.66537	0.567883	0.550384
MA0969.1	CAMTA2	0.03	71	1.4	6175	1.4	Up	113057	0.676049	49	30	4460	3055	Down	0.281758	-0.622208	-0.152822	-0.550124
MA0970.1	CAMTA3	0.03	71	1.4	6172	1.4	Up	113002	0.680451	49	30	4460	3052	Down	0.282604	-0.622917	-0.151405	-0.548822
MA2020.1	HSFB4	0.15	52	1.1	5145	1.2	Down	115918	0.463225	49	29	4460	2979	Down	0.286448	-0.664424	-0.164578	-0.542955
MA1239.1	ERF104	0.09	4	0.1	234	0.1	Up	113099	0.672663	49	4	4460	206	Up	0.288008	-3.94621	0.97356	0.540596
MA0988.1	PHYPADRAFT_143875	0.12	80	1.6	7328	1.6	Down	114860	0.537363	49	29	4460	2965	Down	0.28953	-0.667822	-0.157784	-0.538307
MA1740.1	BHLH49	0.06	26	0.5	2765	0.6	Down	116260	0.440539	49	13	4460	1543	Down	0.290577	-1.70273	-0.343469	-0.536739
MA1815.1	GRF4	0.09	40	0.8	2627	0.6	Up	119434	0.262073	49	13	4460	1556	Down	0.290807	-1.69668	-0.355569	-0.536395
MA1219.2	ERF011	0.1	7	0.1	1085	0.2	Down	117204	0.381302	49	7	4460	943	Down	0.292525	-2.48179	-0.481355	-0.533837
MA0954.2	ATHB-7	0.14	58	1.2	5423	1.2	Down	117726	0.350826	49	28	4460	2892	Down	0.292867	-0.710678	-0.171578	-0.53333
MA0562.1	PIF5	0.05	29	0.6	2350	0.5	Up	115754	0.474296	49	22	4460	1662	Up	0.299385	-1.28068	0.286348	0.523771
MA1698.1	ARF7	0.15	25	0.5	2275	0.5	Up	114497	0.564107	49	15	4460	1737	Down	0.302137	-1.51768	-0.314968	-0.519796
MA1754.1	ERF073	0.13	4	0.1	727	0.2	Down	115904	0.464167	49	4	4460	628	Down	0.302426	-3.14333	-0.632211	-0.519381
MA1324.1	GATA20	0.11	27	0.6	2472	0.6	Down	114824	0.53995	49	23	4460	1745	Up	0.303351	-1.21417	0.278797	0.518055
MA1178.2	MYB3R1	0.13	26	0.5	2199	0.5	Up	114256	0.582247	49	22	4460	1685	Up	0.304401	-1.27077	0.266525	0.516554
MA1021.1	PHYPADRAFT_48267	0	4	0.1	226	0.1	Up	112766	0.699721	49	4	4460	221	Up	0.307247	-3.89563	0.872395	0.512513
MA1074.1	UNE10	0	4	0.1	226	0.1	Up	112766	0.699721	49	4	4460	221	Up	0.307247	-3.89563	0.872395	0.512513
MA0962.1	BHLH34	0	4	0.1	226	0.1	Up	112766	0.699721	49	4	4460	221	Up	0.307247	-3.89563	0.872395	0.512513
MA1256.1	RAP2-12	0.14	8	0.2	1309	0.3	Down	117716	0.351339	49	8	4460	1037	Down	0.308467	-2.32299	-0.4378	-0.510791
MA2032.1	TRB1	0.13	11	0.2	1219	0.3	Down	116313	0.437081	49	8	4460	1035	Down	0.308544	-2.32439	-0.435016	-0.510682
MA1332.1	BEH2	0.09	26	0.5	1606	0.4	Up	117001	0.393634	49	14	4460	1012	Up	0.308767	-1.95533	0.367908	0.510369
MA1084.1	WRKY38	0.04	8	0.2	1276	0.3	Down	118029	0.333806	49	8	4460	1054	Down	0.30888	-2.31127	-0.461247	-0.510211
MA1747.1	DOF4.3	0.15	38	0.8	2933	0.7	Up	119226	0.271962	49	26	4460	2006	Up	0.312316	-1.02698	0.251088	0.505406
MA1060.1	SPL7	0.11	42	0.9	3551	0.8	Up	116487	0.42584	49	26	4460	2016	Up	0.312991	-1.02339	0.243916	0.504468
MA1783.1	NAC005	0.07	4	0.1	248	0.1	Up	112611	0.712389	49	4	4460	226	Up	0.314557	-3.87953	0.840191	0.502301
MA1171.1	MYB52	0.14	40	0.8	3220	0.7	Up	116481	0.426225	49	28	4460	2186	Up	0.314658	-0.912524	0.232115	0.502161
MA1061.1	SPT	0.09	154	3.1	13470	3	Up	113500	0.640684	49	43	4460	4074	Down	0.314845	-0.158498	-0.0558307	-0.501903
MA1053.1	ERF109	0.15	35	0.7	3792	0.9	Down	118084	0.330807	49	21	4460	2264	Down	0.31517	-1.09055	-0.225079	-0.501455
MA1390.2	HHO2	0.05	31	0.6	2791	0.6	Up	115430	0.496694	49	19	4460	2071	Down	0.315305	-1.22524	-0.237425	-0.501269
MA0956.1	BEE2	0.1	205	4.2	18813	4.2	Down	110017	0.934309	49	43	4460	4073	Down	0.316083	-0.158675	-0.0554766	-0.500198
MA0966.1	BIM3	0.13	205	4.2	18813	4.2	Down	110017	0.934309	49	43	4460	4073	Down	0.316083	-0.158675	-0.0554766	-0.500198
MA1796.1	RAP2-7	0.02	2	0	421	0.1	Down	114725	0.547234	49	2	4460	404	Down	0.316129	-3.88521	-0.844435	-0.500136
MA1030.1	P0510F09.23	0.03	42	0.9	3423	0.8	Up	114230	0.584179	49	29	4460	2305	Up	0.317178	-0.84942	0.205412	0.498696
MA1358.1	bHLH130	0.01	7	0.1	452	0.1	Up	114296	0.579186	49	7	4460	429	Up	0.324151	-3.04947	0.654009	0.489252
MA1202.1	AGL55	0.11	251	5.1	23216	5.2	Down	112086	0.755971	49	48	4460	4425	Down	0.326254	-0.0204044	-0.0180788	-0.486444
MA1228.1	ERF091	0.09	4	0.1	264	0.1	Up	112409	0.729072	49	4	4460	234	Up	0.327069	-3.85449	0.790114	0.48536
MA0557.1	FHY3	0.01	2	0	109	0	Up	111106	0.839415	49	2	4460	107	Up	0.332898	-4.84111	1.06737	0.477689
MA1663.2	NAC050	0.04	7	0.1	487	0.1	Up	113494	0.641119	49	7	4460	461	Up	0.345051	-2.99763	0.550337	0.462116
MA1170.1	MYB118	0.15	16	0.3	1549	0.3	Down	114681	0.550471	49	11	4460	1304	Down	0.345458	-1.93975	-0.332086	-0.461605
MA0945.1	ARR1	0.01	23	0.5	1599	0.4	Up	117448	0.366861	49	18	4460	1363	Up	0.352544	-1.5649	0.289987	0.452787
MA1270.1	DOF3.2	0.04	4	0.1	263	0.1	Up	112064	0.757902	49	4	4460	249	Up	0.352872	-3.80976	0.700662	0.452383
MA1801.1	TREE1	0.04	82	1.7	5926	1.3	Up	121055	0.193475	49	37	4460	3047	Up	0.354055	-0.475059	0.149041	0.450929
MA1304.1	WRKY59	0.1	82	1.7	7691	1.7	Down	112538	0.718403	49	43	4460	3621	Up	0.355332	-0.243516	0.114205	0.449365
MA1819.1	Zm00001d005892	0.13	4	0.1	602	0.1	Down	114387	0.572336	49	3	4460	486	Down	0.361317	-3.50935	-0.625308	-0.442112
MA1261.1	ERF122	0.14	50	1	5333	1.2	Down	119434	0.262073	49	30	4460	2997	Down	0.363814	-0.636032	-0.125174	-0.43912
MA2038.1	NAC103	0.01	1	0	288	0.1	Down	113592	0.633438	49	1	4460	267	Down	0.365463	-4.55199	-0.984799	-0.437156
MA1411.1	TSAR1	0.1	1	0	400	0.1	Down	113719	0.623492	49	1	4460	270	Down	0.3657	-4.54395	-1.00089	-0.436875
MA1814.1	RIN	0.09	1	0	281	0.1	Down	113684	0.626226	49	1	4460	271	Down	0.36582	-4.54129	-1.00621	-0.436732
MA0127.1	PEND	0.12	69	1.4	4920	1.1	Up	122542	0.143057	49	35	4460	2877	Up	0.368783	-0.556	0.15278	0.433229
MA1744.1	BZIP30	0.08	20	0.4	2207	0.5	Down	116895	0.400152	49	15	4460	1688	Down	0.374196	-1.53831	-0.273697	-0.426901
MA1386.2	HHO3	0.03	20	0.4	2117	0.5	Down	115556	0.487966	49	15	4460	1674	Down	0.374433	-1.54432	-0.261685	-0.426625
MA1296.1	WRKY46	0.08	1	0	313	0.1	Down	114276	0.580659	49	1	4460	295	Down	0.374558	-4.48018	-1.12842	-0.426481
MA1231.2	ERF15	0.03	8	0.2	600	0.1	Up	113721	0.623336	49	8	4460	538	Up	0.374926	-2.79604	0.508293	0.426054
MA0587.1	TCP16	0.02	9	0.2	581	0.1	Up	113996	0.602	49	8	4460	540	Up	0.376033	-2.79337	0.502945	0.424773
MA0981.1	DOF1.8	0	1	0	42	0	Up	110471	0.894573	49	1	4460	42	Up	0.376284	-5.879	1.6692	0.424485
MA1373.1	GAF1	0.15	9	0.2	585	0.1	Up	113860	0.612491	49	8	4460	546	Up	0.379585	-2.7854	0.487018	0.420691
MA0586.2	SPL14	0.14	48	1	4098	0.9	Up	116248	0.441291	49	32	4460	2597	Up	0.382586	-0.693535	0.173093	0.417271
MA1017.1	GATA8	0	1	0	46	0	Up	110445	0.896843	49	1	4460	43	Up	0.383127	-5.86222	1.63565	0.416657
MA1737.1	AT5G05090	0.02	37	0.8	2599	0.6	Up	120178	0.228723	49	25	4460	1968	Up	0.385993	-1.06852	0.223177	0.413421
MA1028.1	KAN4	0	10	0.2	648	0.1	Up	112856	0.692339	49	5	4460	307	Up	0.385999	-3.51424	0.688622	0.413414
MA0021.1	Dof3	0	32	0.7	2660	0.6	Up	116096	0.45137	49	25	4460	1990	Up	0.388779	-1.0605	0.207143	0.410297
MA1397.1	AT1G74840	0.02	8	0.2	606	0.1	Up	113214	0.663428	49	8	4460	560	Up	0.389158	-2.76716	0.450525	0.409874
MA1322.2	SPL9	0.14	87	1.8	7293	1.6	Up	117888	0.341646	49	41	4460	3462	Up	0.389217	-0.309854	0.111074	0.409808
MA0577.3	SPL3	0.08	8	0.2	1137	0.3	Down	116278	0.43933	49	8	4460	993	Down	0.389301	-2.35425	-0.37528	-0.409715
MA1201.1	AGL42	0.15	237	4.8	25542	5.7	Down	128037	0.0383804	49	48	4460	4416	Down	0.389897	-0.0218729	-0.0151419	-0.409051
MA1430.1	TB1	0.06	5	0.1	337	0.1	Up	112692	0.705779	49	5	4460	313	Up	0.391302	-3.5003	0.660743	0.407488
MA1788.1	NAC054	0.08	2	0	125	0	Up	110738	0.871321	49	2	4460	122	Up	0.392231	-4.74689	0.878923	0.406458
MA0964.2	BIM1	0.04	10	0.2	644	0.1	Up	112685	0.706311	49	5	4460	315	Up	0.393183	-3.49571	0.651569	0.405405
MA1180.1	MYB3R4	0.07	4	0.1	649	0.1	Down	114936	0.531881	49	4	4460	591	Down	0.396371	-3.18709	-0.544676	-0.401899
MA1055.2	SPL1	0.08	4	0.1	666	0.1	Down	115510	0.491155	49	4	4460	615	Down	0.40037	-3.1584	-0.602057	-0.397539
MA1285.1	TCP9	0.15	0	0	162	0	Down	112406	0.729321	49	0	4460	128	Down	0.40334	-5.87336	-1.51199	-0.394328
MA1164.1	HHO5	0.15	137	2.8	12165	2.7	Up	111060	0.843385	49	44	4460	4135	Down	0.40339	-0.131383	-0.0444795	-0.394275
MA1826.1	bHLH145	0.07	0	0	266	0.1	Down	112528	0.719187	49	0	4460	133	Down	0.403447	-5.84583	-1.56706	-0.394214
MA1246.1	LEP	0.07	0	0	136	0	Down	112382	0.731353	49	0	4460	127	Down	0.403448	-5.879	-1.50072	-0.394213
MA1821.1	Zm00001d020595	0.03	0	0	153	0	Down	112553	0.717166	49	0	4460	134	Down	0.403592	-5.84044	-1.57783	-0.394057
MA2024.1	MYB63	0.12	11	0.2	1260	0.3	Down	115624	0.483202	49	9	4460	1096	Down	0.403761	-2.20286	-0.357129	-0.393876
MA1353.1	AT1G72740	0.08	0	0	155	0	Down	112920	0.687096	49	0	4460	149	Down	0.410302	-5.76417	-1.73037	-0.386897
MA2027.1	MYB44	0.11	18	0.4	1333	0.3	Up	114866	0.53689	49	15	4460	1131	Up	0.410447	-1.82706	0.303809	0.386743
MA0950.1	ATHB-12	0.08	192	3.9	16731	3.8	Up	109584	0.972361	49	49	4460	4310	Up	0.411026	-0.0246751	0.0493502	0.386131
MA1756.1	GRF9	0.09	77	1.6	6185	1.4	Up	111756	0.783891	49	34	4460	3324	Down	0.411941	-0.47245	-0.0967641	-0.385165
MA1383.1	KAN2	0.12	98	2	9008	2	Down	109846	0.94928	49	40	4460	3804	Down	0.42255	-0.259503	-0.060008	-0.374122
MA1257.1	ERF9	0.12	0	0	179	0	Down	113264	0.659469	49	0	4460	163	Down	0.423154	-5.6996	-1.85951	-0.373502
MA2025.1	MYB93	0.02	5	0.1	713	0.2	Down	114620	0.554936	49	5	4460	669	Down	0.425105	-2.95299	-0.433876	-0.371504
MA1272.2	DOF2.2	0.01	102	2.1	9040	2	Up	114906	0.53402	49	44	4460	3795	Up	0.425516	-0.193269	0.0792923	0.371084
MA1771.1	MYB41	0.05	1	0	50	0	Up	110275	0.911701	49	1	4460	50	Up	0.429013	-5.75459	1.42038	0.36753
MA0993.1	ERF7	0.06	146	3	12538	2.8	Up	111545	0.801794	49	47	4460	4101	Up	0.430756	-0.0902774	0.0615528	0.365769
MA2039.1	ASIL2	0.1	3	0.1	398	0.1	Down	113621	0.631161	49	2	4460	366	Down	0.431175	-3.95637	-0.702108	-0.365347
MA1000.2	ERF105	0.15	14	0.3	1725	0.4	Down	116372	0.43325	49	12	4460	1368	Down	0.436147	-1.84506	-0.28089	-0.360367
MA1004.1	ERF13	0.03	17	0.3	1680	0.4	Down	114539	0.56098	49	12	4460	1355	Down	0.436367	-1.85194	-0.26712	-0.360148
MA1049.1	ERF094	0.03	17	0.3	1680	0.4	Down	114539	0.56098	49	12	4460	1355	Down	0.436367	-1.85194	-0.26712	-0.360148
MA0998.1	ERF096	0.02	17	0.3	1678	0.4	Down	114511	0.563064	49	12	4460	1354	Down	0.436422	-1.85247	-0.266055	-0.360094
MA1816.1	O11	0.15	154	3.1	13451	3	Up	113630	0.630416	49	43	4460	4072	Down	0.438923	-0.158852	-0.0551224	-0.357612
MA1205.1	AGL6	0.13	1	0	53	0	Up	110202	0.918135	49	1	4460	53	Up	0.447639	-5.71296	1.33713	0.349072
MA1769.1	MYB39	0.15	54	1.1	4940	1.1	Down	110846	0.861903	49	30	4460	2952	Down	0.452417	-0.646944	-0.103351	-0.344461
MA1311.2	WRKY28	0.12	214	4.4	20581	4.6	Down	114944	0.531266	49	48	4460	4406	Down	0.453714	-0.023508	-0.0118715	-0.343218
MA1093.1	WRKY75	0.09	215	4.4	20608	4.6	Down	114350	0.575116	49	48	4460	4406	Down	0.453714	-0.023508	-0.0118715	-0.343218
MA0982.1	DOF2.4	0	22	0.4	1997	0.4	Up	113260	0.659788	49	20	4460	1581	Up	0.454656	-1.38386	0.224107	0.342317
MA0967.1	BZIP60	0.11	8	0.2	588	0.1	Up	112389	0.730731	49	6	4460	416	Up	0.45689	-3.17487	0.4919	0.340189
MA2005.1	NAC016	0.1	53	1.1	4572	1	Up	112124	0.752869	49	34	4460	2832	Up	0.456961	-0.587981	0.134297	0.340121
MA1282.1	TCP13	0.13	6	0.1	446	0.1	Up	112285	0.739377	49	6	4460	420	Up	0.460162	-3.16797	0.478111	0.33709
MA1362.1	bHLH77	0.05	39	0.8	3706	0.8	Down	113161	0.667678	49	16	4460	1718	Down	0.461826	-1.48051	-0.208907	-0.335521
MA1394.2	MYB73	0.09	12	0.2	1009	0.2	Up	113602	0.632652	49	12	4460	888	Up	0.470932	-2.15663	0.342261	0.327042
MA0961.1	BHLH112	0.01	16	0.3	1002	0.2	Up	115365	0.501247	49	12	4460	890	Up	0.471363	-2.15501	0.339017	0.326644
MA0581.1	LEC2	0.02	88	1.8	8472	1.9	Down	115558	0.487827	49	37	4460	3565	Down	0.472556	-0.361819	-0.0774369	-0.325547
MA1749.1	E2FC	0.1	1	0	58	0	Up	110079	0.928871	49	1	4460	58	Up	0.477368	-5.64851	1.20823	0.321147
MA1264.1	ERF095	0.09	3	0.1	230	0.1	Up	111028	0.846149	49	3	4460	200	Up	0.483738	-4.14877	0.65353	0.31539
MA0938.2	NAC058	0.15	3	0.1	242	0.1	Up	110908	0.856573	49	3	4460	204	Up	0.491094	-4.13452	0.625031	0.308836
MA0566.1	MYC2	0.04	38	0.8	2318	0.5	Up	115364	0.501318	49	13	4460	999	Up	0.491976	-2.0162	0.283458	0.308056
MA0957.1	BHLH3	0.04	38	0.8	2318	0.5	Up	115364	0.501318	49	13	4460	999	Up	0.491976	-2.0162	0.283458	0.308056
MA0958.1	BHLH13	0.05	38	0.8	2318	0.5	Up	115364	0.501318	49	13	4460	999	Up	0.491976	-2.0162	0.283458	0.308056
MA2007.1	MYB107	0.14	76	1.6	6710	1.5	Up	113336	0.653687	49	40	4460	3415	Up	0.498287	-0.337308	0.095602	0.30252
MA0561.1	PIF4	0.12	106	2.2	9126	2	Up	112676	0.707009	49	40	4460	3426	Up	0.498678	-0.334988	0.0909631	0.30218
MA1016.1	GATA15	0	1	0	63	0	Up	109956	0.939619	49	1	4460	63	Up	0.505527	-5.58935	1.08991	0.296255
MA1292.1	MYB27	0.1	1	0	63	0	Up	109956	0.939619	49	1	4460	63	Up	0.505527	-5.58935	1.08991	0.296255
MA2006.1	NAC020	0.15	3	0.1	244	0.1	Up	110720	0.872929	49	3	4460	212	Up	0.506248	-4.10684	0.569669	0.295637
MA0121.1	ARR10	0.02	77	1.6	6427	1.4	Up	118714	0.297384	49	39	4460	3303	Up	0.511423	-0.379393	0.107634	0.29122
MA1159.1	SGR5	0.11	6	0.1	588	0.1	Down	113196	0.66483	49	4	4460	543	Down	0.511691	-3.24814	-0.422578	-0.290992
MA1817.1	Zm00001d020267	0.13	1	0	262	0.1	Down	112736	0.702134	49	1	4460	232	Down	0.516885	-4.65315	-0.782491	-0.286606
MA1056.1	SPL11	0.05	12	0.2	1581	0.4	Down	115898	0.464538	49	12	4460	1305	Down	0.530119	-1.87905	-0.212897	-0.275627
MA0555.1	SVP	0.12	1	0	68	0	Up	109834	0.950378	49	1	4460	68	Up	0.532199	-5.53468	0.980564	0.273926
MA0580.1	DYT1	0.15	7	0.1	733	0.2	Down	113176	0.666434	49	5	4460	630	Down	0.538982	-2.99628	-0.347288	-0.268426
MA2040.1	AT5G05550	0.13	13	0.3	789	0.2	Up	113512	0.639737	49	9	4460	685	Up	0.550138	-2.5417	0.320548	0.259528
MA1085.2	WRKY40	0.01	49	1	4552	1	Down	110794	0.866501	49	29	4460	2845	Down	0.550739	-0.697618	-0.0981903	-0.259054
MA1400.1	AT1G19000	0.13	31	0.6	2685	0.6	Up	113196	0.66491	49	24	4460	1987	Up	0.565235	-1.09045	0.151604	0.247771
MA1368.2	GT-4	0.15	3	0.1	407	0.1	Down	112363	0.732889	49	2	4460	311	Down	0.579519	-4.07366	-0.467527	-0.236933
MA1402.1	BPC6	0.15	2	0	238	0.1	Down	109586	0.972229	49	1	4460	78	Up	0.581383	-5.43638	0.783975	0.235537
MA2035.1	NAC075	0.15	3	0.1	453	0.1	Down	113036	0.677784	49	2	4460	338	Down	0.582435	-4.0137	-0.587451	-0.234752
MA0556.1	AP3	0.13	5	0.1	417	0.1	Up	110734	0.871669	49	5	4460	393	Up	0.617089	-3.33635	0.332845	0.209652
MA1673.1	LBD18	0.11	16	0.3	1312	0.3	Up	112906	0.688273	49	14	4460	1124	Up	0.619949	-1.87965	0.216546	0.207644
MA1791.1	NAC087	0.14	3	0.1	464	0.1	Down	112588	0.714282	49	3	4460	405	Down	0.620884	-3.64072	-0.36257	-0.206989
MA1225.1	ERF5	0.14	3	0.1	496	0.1	Down	112566	0.716094	49	3	4460	403	Down	0.620977	-3.64428	-0.355437	-0.206924
MA0987.1	PHYPADRAFT_140773	0	0	0	92	0	Down	111524	0.803586	49	0	4460	92	Down	0.626289	-6.11048	-1.03775	-0.203226
MA1833.1	Zm00001d049364	0.13	0	0	120	0	Down	111671	0.791064	49	0	4460	98	Down	0.627191	-6.06515	-1.12842	-0.2026
MA1034.1	Os05g0497200	0.09	13	0.3	1510	0.3	Down	113622	0.631122	49	11	4460	1161	Down	0.627278	-2.02351	-0.164578	-0.20254
MA2009.1	NAC010	0.15	0	0	154	0	Down	111892	0.772383	49	0	4460	107	Down	0.63116	-6.00208	-1.25456	-0.199861
MA0963.1	BHLH78	0	0	0	248	0.1	Down	112308	0.737462	49	0	4460	124	Down	0.645366	-5.89617	-1.46637	-0.190194
MA0959.1	AIB	0	0	0	248	0.1	Down	112308	0.737462	49	0	4460	124	Down	0.645366	-5.89617	-1.46637	-0.190194
MA0568.1	MYC3	0	0	0	248	0.1	Down	112308	0.737462	49	0	4460	124	Down	0.645366	-5.89617	-1.46637	-0.190194
MA0554.1	SOC1	0.11	0	0	130	0	Down	112332	0.735424	49	0	4460	125	Down	0.646419	-5.8904	-1.47791	-0.189486
MA2033.1	NAC038	0.14	0	0	152	0	Down	112332	0.735424	49	0	4460	125	Down	0.646419	-5.8904	-1.47791	-0.189486
MA2019.1	HSFA1B	0.02	8	0.2	654	0.1	Up	111698	0.788813	49	7	4460	533	Up	0.655704	-2.89306	0.341179	0.183292
MA1236.1	ERF003	0.08	2	0	189	0	Down	109453	0.98389	49	2	4460	174	Up	0.716967	-4.49167	0.368478	0.144501
MA1203.1	AGL63	0.14	2	0	284	0.1	Down	111462	0.80884	49	2	4460	271	Down	0.767561	-4.1728	-0.269247	-0.114887
MA1062.2	TCP15	0.15	7	0.1	459	0.1	Up	110224	0.916209	49	4	4460	336	Up	0.784732	-3.59398	0.269095	0.105279
MA1027.1	KAN1	0	5	0.1	595	0.1	Down	111947	0.767701	49	5	4460	561	Down	0.828029	-3.07989	-0.180077	-0.0819546
MA1290.1	TCP17	0.15	8	0.2	674	0.2	Up	109820	0.951608	49	7	4460	620	Up	0.837613	-2.78408	0.123236	0.0769566
MA0953.1	ATHB-6	0.01	79	1.6	7500	1.7	Down	114282	0.580206	49	38	4460	3517	Down	0.860259	-0.352613	-0.0199151	-0.0653709
MA0583.1	RAV1	0.03	70	1.4	5945	1.3	Up	109452	0.983978	49	37	4460	3260	Up	0.871317	-0.426325	0.0515743	0.0598236
MA1022.1	PHYPADRAFT_38837	0.02	430	8.8	38984	8.7	Up	111279	0.824567	49	49	4460	4457	Up	1	-0.00048532	0.00097064	1.086e-11
MA1065.2	TCP20	0.01	0	0	6	0	Down	109344	0.993529	49	0	4460	3	Down	1	-8.4725	3.68628	1.086e-11
MA1732.1	E2FD	0.08	0	0	3	0	Down	109344	0.993529	49	0	4460	3	Down	1	-8.4725	3.68628	1.086e-11
MA1283.1	TCP14	0.08	0	0	4	0	Down	109344	0.993529	49	0	4460	3	Down	1	-8.4725	3.68628	1.086e-11
MA1750.1	E2FE	0.08	0	0	3	0	Down	109344	0.993529	49	0	4460	3	Down	1	-8.4725	3.68628	1.086e-11
MA1403.1	BPC5	0.1	0	0	17	0	Down	109344	0.993529	49	0	4460	3	Down	1	-8.4725	3.68628	1.086e-11
MA1404.1	BPC1	0.13	0	0	68	0	Down	109686	0.963345	49	0	4460	17	Down	1	-7.31153	1.36435	9.448e-12
MA0064.1	PBF	0.02	362	7.4	35540	8	Down	117973	0.336905	49	49	4460	4456	Up	1	-0.000647166	0.00129433	8.421e-12
MA1359.2	BPE	0	0	0	8	0	Down	109368	0.991372	49	0	4460	4	Down	1	-8.29121	3.32371	8.421e-12
MA1046.1	NTL9	0	0	0	25	0	Down	109882	0.946117	49	0	4460	25	Down	1	-7.03996	0.821208	8.236e-12
MA0053.1	MNB1A	0.04	705	14.4	67251	15.1	Down	116282	0.439102	49	49	4460	4460	Down	1	0	0	0
MA1360.2	BHLH74	0	0	0	0	0	Up	109270	1	49	0	4460	0	Up	1	-9.87617	6.49363	6.32e-12
MA1352.1	TRP1	0	0	0	0	0	Up	109270	1	49	0	4460	0	Up	1	-9.87617	6.49363	6.32e-12
MA1356.1	TRP2	0	0	0	0	0	Up	109270	1	49	0	4460	0	Up	1	-9.87617	6.49363	6.32e-12
MA1354.1	AT4G12670	0	0	0	0	0	Up	109270	1	49	0	4460	0	Up	1	-9.87617	6.49363	6.32e-12
MA0965.2	BIM2	0	0	0	0	0	Up	109270	1	49	0	4460	0	Up	1	-9.87617	6.49363	6.32e-12
MA0548.2	AGL15	0	0	0	0	0	Up	109270	1	49	0	4460	0	Up	1	-9.87617	6.49363	6.32e-12
MA0590.1	LFY	0	0	0	0	0	Up	109270	1	49	0	4460	0	Up	1	-9.87617	6.49363	6.32e-12
MA1011.1	PHYPADRAFT_72483	0	0	0	32	0	Down	109662	0.965499	49	0	4460	16	Down	1	-7.35398	1.44924	4.299e-12

## Sheet: cluster_4_PGM
Transcription Factor ID	Transcription Factor Name	Deficit	No. Search Sites	Mean Sites Per Search Gene	No. Background Sites	Mean Sites Per Background Gene	Site Representation	Mann-Whitney U	Site P-Value	Total No. Search Genes	No. Transcription Factor Search Genes	Total No. Background Genes	No. Transcription Factor Background Genes	Gene Representation	Gene P-Value	Average Log2 Proportion Bound	Log2 Enrichment	Significance Score
MA1071.1	DOF5.3	0	100	0.6	8911	2	Down	536358	0	156	73	4353	3717	Down	5.56159e-28	-0.659095	-0.862504	-27.2548
MA0983.1	DOF5.6	0	20	0.1	1607	0.4	Down	405331	3.81147e-05	156	18	4353	1335	Down	3.71508e-08	-2.39268	-1.37577	-7.43003
MA1831.1	Zm00001d031796	0.13	25	0.2	1554	0.4	Down	390230	0.00150685	156	21	4353	1231	Down	2.3421e-05	-2.34276	-1.04199	-4.63039
MA1794.1	NLP7	0.03	96	0.6	1925	0.4	Up	391115	0.00124329	156	80	4353	1540	Up	8.24052e-05	-1.22894	0.539675	4.08405
MA1012.1	AGL27	0.11	25	0.2	316	0.1	Up	370346	0.0537637	156	25	4353	300	Up	0.000110068	-3.23717	1.23915	3.95834
MA1697.1	ARF4	0.15	201	1.3	6935	1.6	Down	385922	0.00368821	156	105	4353	3411	Down	0.00160245	-0.460345	-0.21715	-2.79522
MA0558.1	FLC	0.12	39	0.3	656	0.2	Up	370996	0.0489046	156	36	4353	600	Up	0.00213342	-2.47907	0.757745	2.67092
MA1207.1	GT-3a	0.07	26	0.2	1250	0.3	Down	372466	0.0392672	156	19	4353	960	Down	0.00284832	-2.59247	-0.824298	-2.54541
MA1289.1	TCP3	0.12	13	0.1	769	0.2	Down	368476	0.0700403	156	12	4353	706	Down	0.00350429	-3.13479	-1.02275	-2.4554
MA1197.1	CAMTA1	0.09	141	0.9	3168	0.7	Up	379599	0.012145	156	93	4353	2079	Up	0.00419536	-0.904532	0.322815	2.37723
MA1770.1	MYB40	0.11	212	1.4	7236	1.7	Down	382935	0.00659316	156	109	4353	3468	Down	0.00461909	-0.421548	-0.187368	-2.33544
MA1834.1	Zm00001d034298	0.01	31	0.2	474	0.1	Up	366152	0.0956719	156	28	4353	443	Up	0.00462435	-2.87615	0.838041	2.33495
MA1803.1	VIP1	0.05	25	0.2	409	0.1	Up	362422	0.151936	156	24	4353	374	Up	0.00592677	-3.10722	0.863829	2.22718
MA1335.1	TGA4	0.13	54	0.3	2014	0.5	Down	373434	0.0338404	156	38	4353	1517	Down	0.00607001	-1.77186	-0.502753	-2.21681
MA2022.1	LOB	0.07	4	0	24	0	Up	346826	0.648067	156	4	4353	18	Up	0.00619589	-6.4993	2.75841	2.2079
MA0556.1	AP3	0.15	40	0.3	740	0.2	Up	368032	0.0744418	156	37	4353	657	Up	0.00631257	-2.39416	0.665913	2.19979
MA1742.1	BZIP18	0.04	28	0.2	455	0.1	Up	364509	0.117975	156	27	4353	432	Up	0.00638597	-2.92003	0.822745	2.19477
MA2005.1	NAC016	0.08	112	0.7	2473	0.6	Up	376274	0.0214593	156	84	4353	1864	Up	0.00664058	-1.05626	0.334248	2.17779
MA1212.1	ATHB-13	0.09	295	1.9	8848	2	Down	361850	0.162437	156	115	4353	3590	Down	0.00747223	-0.35813	-0.160279	-2.12655
MA0557.1	FHY3	0.12	50	0.3	968	0.2	Up	370190	0.0549881	156	45	4353	855	Up	0.00768402	-2.06478	0.565112	2.11441
MA1824.1	Zm00001d005692	0.12	822	5.3	23133	5.3	Down	345218	0.721971	156	148	4353	4275	Down	0.00922745	-0.0508912	-0.0496171	-2.03492
MA1662.1	AT3G10030	0.15	71	0.5	1573	0.4	Up	369908	0.0572603	156	62	4353	1296	Up	0.00978879	-1.53589	0.423319	2.00927
MA1674.2	NAC017	0.01	20	0.1	317	0.1	Up	359222	0.217804	156	20	4353	304	Up	0.010459	-3.38506	0.905195	1.98051
MA1024.1	HAT1	0.11	352	2.3	9191	2.1	Up	358706	0.230105	156	146	4353	3780	Up	0.0105227	-0.14943	0.108337	1.97787
MA1757.1	HDG7	0.14	330	2.1	9551	2.2	Down	349536	0.53128	156	122	4353	3735	Down	0.0106685	-0.287128	-0.132507	-1.9719
MA1172.1	MYB3R5	0.02	2	0	3	0	Up	343653	0.796536	156	2	4353	3	Up	0.0111033	-8.12435	4.31251	1.95455
MA0550.2	BZR1	0.01	6	0	45	0	Up	347679	0.610161	156	5	4353	35	Up	0.0115014	-5.8844	2.10763	1.93925
MA1304.1	WRKY59	0.09	261	1.7	6012	1.4	Up	386900	0.00302735	156	129	4353	3209	Up	0.0118537	-0.356519	0.166617	1.92615
MA1733.1	ASR3	0.09	70	0.4	1339	0.3	Up	372304	0.040244	156	55	4353	1132	Up	0.0122952	-1.71913	0.447062	1.91027
MA0986.1	DREB2C	0.14	178	1.1	5980	1.4	Down	375190	0.0256224	156	100	4353	3201	Down	0.0126515	-0.541197	-0.195539	-1.89786
MA1415.1	REF6	0.05	42	0.3	825	0.2	Up	366314	0.0936821	156	39	4353	740	Up	0.012812	-2.27092	0.569366	1.89238
MA1174.1	MYB56	0.08	58	0.4	1091	0.3	Up	369982	0.0566647	156	47	4353	936	Up	0.0133471	-1.96849	0.496662	1.87461
MA1010.1	PHYPADRAFT_64121	0.12	95	0.6	3366	0.8	Down	373772	0.0320979	156	67	4353	2310	Down	0.0142197	-1.06359	-0.299233	-1.84711
MA0560.1	PIF3	0.13	485	3.1	14445	3.3	Down	355207	0.326561	156	137	4353	4061	Down	0.0144331	-0.143447	-0.086568	-1.84064
MA1785.1	NAC018	0.09	317	2	9230	2.1	Down	359102	0.220622	156	125	4353	3790	Down	0.0156396	-0.259131	-0.118688	-1.80577
MA1180.1	MYB3R4	0.07	35	0.2	618	0.1	Up	363372	0.135657	156	31	4353	564	Up	0.015797	-2.62993	0.634391	1.80142
MA1746.1	BZIP69	0.07	28	0.2	465	0.1	Up	360790	0.183341	156	24	4353	398	Up	0.0162189	-3.06242	0.774215	1.78998
MA1833.1	Zm00001d049364	0.06	4	0	22	0	Up	345046	0.730049	156	3	4353	13	Up	0.0163304	-6.90787	2.85041	1.787
MA0129.1	TGA1A	0	38	0.2	708	0.2	Up	365053	0.11018	156	35	4353	650	Up	0.0164401	-2.44141	0.602283	1.7841
MA1379.1	SOL1	0.1	2	0	258	0.1	Down	353457	0.383469	156	2	4353	234	Down	0.0166874	-5.0913	-1.75357	-1.77761
MA1171.1	MYB52	0.05	15	0.1	208	0	Up	354872	0.337007	156	14	4353	194	Up	0.0170256	-3.95819	1.0523	1.7689
MA1162.1	TCX2	0.06	2	0	276	0.1	Down	354165	0.359751	156	2	4353	243	Down	0.0173489	-5.06414	-1.80791	-1.76073
MA1064.1	TCP2	0.05	158	1	5436	1.2	Down	373087	0.0357043	156	57	4353	2009	Down	0.0178172	-1.27993	-0.32919	-1.74916
MA0561.1	PIF4	0.14	579	3.7	17003	3.9	Down	355696	0.311679	156	144	4353	4191	Down	0.0184716	-0.0849011	-0.0603841	-1.73349
MA1215.1	ATHB-53	0.15	282	1.8	8564	2	Down	361764	0.164072	156	113	4353	3497	Down	0.0187462	-0.389661	-0.147619	-1.72709
MA1258.1	DREB2A	0.08	59	0.4	2161	0.5	Down	370676	0.0512486	156	46	4353	1689	Down	0.018993	-1.55822	-0.385281	-1.72141
MA1041.1	MYB55	0.11	119	0.8	4387	1	Down	379925	0.0114613	156	81	4353	2677	Down	0.018997	-0.82129	-0.240002	-1.72132
MA1686.1	ARF13	0.13	9	0.1	110	0	Up	350690	0.484997	156	9	4353	108	Up	0.0191951	-4.68425	1.28432	1.71681
MA1741.1	BRN2	0.02	3	0	14	0	Up	344972	0.733582	156	3	4353	14	Up	0.0193355	-6.85632	2.74732	1.71364
MA0993.1	ERF7	0.08	933	6	26447	6.1	Down	349553	0.530562	156	153	4353	4339	Down	0.0193355	-0.0162855	-0.0232771	-1.71364
MA1343.1	BZIP52	0.07	82	0.5	1595	0.4	Up	372938	0.0365351	156	60	4353	1287	Up	0.0203972	-1.56438	0.386448	1.69043
MA1279.1	DOF1.5	0.06	17	0.1	247	0.1	Up	355632	0.313599	156	16	4353	241	Up	0.0204193	-3.70885	0.926456	1.68996
MA1232.1	ERF054	0.14	285	1.8	8959	2.1	Down	372391	0.0397139	156	119	4353	3645	Down	0.0205288	-0.322606	-0.133093	-1.68764
MA0973.1	CDF2	0	4	0	27	0	Up	346134	0.679509	156	4	4353	27	Up	0.020955	-6.21335	2.18651	1.67871
MA1380.1	TCX6	0.08	1	0	199	0	Down	351640	0.448598	156	1	4353	183	Down	0.021138	-5.63669	-2.13673	-1.67494
MA1779.1	MYB83	0.02	6	0	411	0.1	Down	356958	0.275418	156	6	4353	390	Down	0.0212195	-4.03418	-1.1108	-1.67326
MA0576.1	RAX3	0.12	6	0	427	0.1	Down	357681	0.255987	156	6	4353	399	Down	0.0214057	-4.01774	-1.14367	-1.66947
MA1412.1	TSAR2	0.05	1	0	313	0.1	Down	352006	0.435	156	1	4353	187	Down	0.0218345	-5.62113	-2.16784	-1.66086
MA0963.1	BHLH78	0	0	0	248	0.1	Down	349206	0.544895	156	0	4353	124	Down	0.0220806	-6.70899	-3.16206	-1.65599
MA0566.1	MYC2	0	0	0	248	0.1	Down	349206	0.544895	156	0	4353	124	Down	0.0220806	-6.70899	-3.16206	-1.65599
MA0958.1	BHLH13	0	0	0	248	0.1	Down	349206	0.544895	156	0	4353	124	Down	0.0220806	-6.70899	-3.16206	-1.65599
MA1411.1	TSAR1	0.01	0	0	248	0.1	Down	349206	0.544895	156	0	4353	124	Down	0.0220806	-6.70899	-3.16206	-1.65599
MA0957.1	BHLH3	0	0	0	248	0.1	Down	349206	0.544895	156	0	4353	124	Down	0.0220806	-6.70899	-3.16206	-1.65599
MA0959.1	AIB	0	0	0	248	0.1	Down	349206	0.544895	156	0	4353	124	Down	0.0220806	-6.70899	-3.16206	-1.65599
MA0568.1	MYC3	0	0	0	248	0.1	Down	349206	0.544895	156	0	4353	124	Down	0.0220806	-6.70899	-3.16206	-1.65599
MA1245.2	ERF112	0	2	0	10	0	Up	343492	0.804324	156	2	4353	5	Up	0.0222769	-7.79831	3.66044	1.65215
MA1005.2	ERF3	0	2	0	10	0	Up	343492	0.804324	156	2	4353	5	Up	0.0222769	-7.79831	3.66044	1.65215
MA1178.2	MYB3R1	0.04	15	0.1	223	0.1	Up	353928	0.367602	156	14	4353	206	Up	0.0223765	-3.915	0.965924	1.65021
MA0952.1	ATHB-51	0.15	842	5.4	23433	5.4	Up	342970	0.82973	156	149	4353	4278	Down	0.0224679	-0.0455439	-0.0409465	-1.64844
MA1053.1	ERF109	0.15	121	0.8	3706	0.9	Down	362547	0.149721	156	65	4353	2220	Down	0.0225792	-1.11394	-0.285305	-1.64629
MA1161.1	TSO1	0.1	5	0	421	0.1	Down	356570	0.286265	156	5	4353	356	Down	0.0229974	-4.22039	-1.22039	-1.63832
MA1094.2	WRKY8	0.14	27	0.2	1103	0.3	Down	364710	0.115038	156	23	4353	972	Down	0.0237185	-2.44892	-0.573024	-1.62491
MA0588.1	TGA1	0.12	536	3.4	15312	3.5	Down	340282	0.96263	156	146	4353	4232	Down	0.0238503	-0.0679638	-0.0545963	-1.62251
MA0587.1	TCP16	0.02	11	0.1	579	0.1	Down	359656	0.207842	156	10	4353	538	Down	0.0241386	-3.45643	-0.882544	-1.61729
MA1773.1	MYB51	0.04	17	0.1	853	0.2	Down	363370	0.13569	156	17	4353	772	Down	0.0244308	-2.82765	-0.666167	-1.61206
MA1086.1	WRKY43	0.02	235	1.5	5441	1.2	Up	380982	0.00947444	156	123	4353	3069	Up	0.0248963	-0.422912	0.16252	1.60386
MA1181.1	MYB113	0.11	213	1.4	5423	1.2	Up	364284	0.12133	156	123	4353	3073	Up	0.0250064	-0.421972	0.160642	1.60195
MA2029.1	MYB88	0.01	7	0	77	0	Up	348764	0.563447	156	7	4353	77	Up	0.0252856	-5.09748	1.42871	1.59713
MA2051.1	NAC68	0.05	109	0.7	2442	0.6	Up	372710	0.037831	156	80	4353	1838	Up	0.026101	-1.10137	0.284545	1.58334
MA1194.1	AT3G10580	0.09	117	0.8	2520	0.6	Up	375797	0.0232128	156	81	4353	1862	Up	0.0261577	-1.08311	0.283645	1.5824
MA1427.2	NAC028	0.1	41	0.3	852	0.2	Up	362960	0.142547	156	39	4353	777	Up	0.0261782	-2.23575	0.499023	1.58206
MA1766.1	MYB17	0.11	68	0.4	2762	0.6	Down	377328	0.0179952	156	57	4353	1987	Down	0.0269519	-1.28787	-0.313308	-1.56941
MA0569.1	MYC4	0	19	0.1	329	0.1	Up	356390	0.291372	156	19	4353	312	Up	0.0270809	-3.40243	0.795631	1.56734
MA2052.1	ZAT6	0.14	376	2.4	9932	2.3	Up	358204	0.242551	156	147	4353	3859	Up	0.0273039	-0.129605	0.0883141	1.56378
MA1361.1	bHLH18	0.13	45	0.3	1701	0.4	Down	366156	0.0956221	156	30	4353	1185	Down	0.0273572	-2.11798	-0.482601	-1.56293
MA1243.1	DREB2E	0.12	100	0.6	3340	0.8	Down	368974	0.0653503	156	67	4353	2268	Down	0.0275037	-1.07682	-0.272766	-1.56061
MA1682.1	TCX3	0.12	90	0.6	3041	0.7	Down	369863	0.0576342	156	62	4353	2123	Down	0.0277492	-1.17998	-0.288503	-1.55675
MA2044.1	NAC007	0	2	0	6	0	Up	343419	0.807862	156	2	4353	6	Up	0.0290353	-7.67781	3.41943	1.53707
MA1789.1	NAC071	0.14	242	1.6	5654	1.3	Up	373953	0.031202	156	109	4353	2654	Up	0.0293196	-0.614484	0.198504	1.53284
MA1772.1	MYB43	0.15	394	2.5	12261	2.8	Down	372772	0.037474	156	137	4353	4032	Down	0.03075	-0.148616	-0.0762298	-1.51216
MA1382.1	FAR1	0.15	59	0.4	1315	0.3	Up	364985	0.111132	156	51	4353	1086	Up	0.0310659	-1.803	0.398969	1.50772
MA1078.1	WRKY2	0.07	381	2.4	8934	2.1	Up	392686	0.000877463	156	144	4353	3754	Up	0.031244	-0.164324	0.0984618	1.50523
MA1092.1	WRKY63	0.1	381	2.4	8934	2.1	Up	392686	0.000877463	156	144	4353	3754	Up	0.031244	-0.164324	0.0984618	1.50523
MA1077.1	WRKY18	0.03	381	2.4	8924	2.1	Up	393034	0.000811483	156	144	4353	3753	Up	0.0313099	-0.164516	0.0988461	1.50432
MA1804.1	WIN1	0.09	234	1.5	7679	1.8	Down	381352	0.00885416	156	114	4353	3499	Down	0.0314244	-0.382921	-0.135788	-1.50273
MA0562.1	PIF5	0.13	518	3.3	15253	3.5	Down	352587	0.413892	156	141	4353	4118	Down	0.0314366	-0.112709	-0.0653039	-1.50256
MA1791.1	NAC087	0.14	24	0.2	443	0.1	Up	357088	0.271852	156	22	4353	386	Up	0.0322148	-3.1459	0.69547	1.49194
MA1321.1	SPL13A	0.08	72	0.5	2544	0.6	Down	370450	0.0529602	156	55	4353	1915	Down	0.0326124	-1.34003	-0.311148	-1.48662
MA1009.1	ARF3	0.04	68	0.4	2578	0.6	Down	372623	0.0383368	156	55	4353	1912	Down	0.0327602	-1.34116	-0.308887	-1.48465
MA1738.1	ATMYB31	0.07	2	0	229	0.1	Down	351501	0.453806	156	2	4353	209	Down	0.0335248	-5.17262	-1.59094	-1.47463
MA0979.1	ERF008	0.07	102	0.7	3237	0.7	Down	367029	0.0852375	156	64	4353	2170	Down	0.0339035	-1.14147	-0.274643	-1.46976
MA1188.1	At3g11280	0.07	72	0.5	1607	0.4	Up	366977	0.0858297	156	60	4353	1322	Up	0.0339572	-1.54503	0.347752	1.46907
MA1817.1	Zm00001d020267	0.03	4	0	27	0	Up	344659	0.748359	156	3	4353	18	Up	0.0342017	-6.68059	2.39584	1.46595
MA0579.1	CDC5	0.01	4	0	32	0	Up	345744	0.697483	156	4	4353	32	Up	0.0343629	-6.09284	1.9455	1.46391
MA1257.1	ERF9	0.09	4	0	35	0	Up	345742	0.697576	156	4	4353	32	Up	0.0343629	-6.09284	1.9455	1.46391
MA0956.1	BEE2	0	0	0	234	0.1	Down	348660	0.56783	156	0	4353	117	Down	0.0345782	-6.75073	-3.07858	-1.4612
MA1396.1	GATA6	0	1	0	0	0	Up	341710	0.891632	156	1	4353	0	Up	0.0345975	-9.89651	6.3829	1.46096
MA2031.1	AT5G04760	0	1	0	0	0	Up	341710	0.891632	156	1	4353	0	Up	0.0345975	-9.89651	6.3829	1.46096
MA2035.1	NAC075	0.04	1	0	0	0	Up	341710	0.891632	156	1	4353	0	Up	0.0345975	-9.89651	6.3829	1.46096
MA0559.1	PI	0.14	72	0.5	1712	0.4	Up	365453	0.104713	156	62	4353	1372	Up	0.0354473	-1.4948	0.341135	1.45042
MA1061.1	SPT	0.01	27	0.2	1069	0.2	Down	361482	0.169497	156	19	4353	823	Down	0.0359958	-2.70348	-0.602281	-1.44375
MA1242.1	DREB2F	0.09	12	0.1	623	0.1	Down	359294	0.216138	156	11	4353	560	Down	0.0361248	-3.36192	-0.809067	-1.44219
MA1820.1	Zm00001d024324	0.01	2	0	12	0	Up	343337	0.811841	156	2	4353	7	Up	0.036495	-7.57458	3.21298	1.43777
MA1318.1	WRKY27	0.15	27	0.2	1069	0.2	Down	362652	0.147871	156	23	4353	946	Down	0.0370786	-2.46847	-0.533929	-1.43088
MA1303.1	WRKY22	0.11	27	0.2	1066	0.2	Down	362553	0.149615	156	23	4353	945	Down	0.0371035	-2.46923	-0.532404	-1.43059
MA1209.1	ATHB-20	0.14	57	0.4	1853	0.4	Down	362907	0.143453	156	40	4353	1468	Down	0.0380035	-1.759	-0.382336	-1.42018
MA1363.1	LRL2	0.12	42	0.3	1562	0.4	Down	364356	0.120243	156	28	4353	1101	Down	0.0383988	-2.21992	-0.474423	-1.41568
MA1767.1	MYB23	0.01	66	0.4	2334	0.5	Down	368980	0.0653001	156	52	4353	1821	Down	0.0384718	-1.41641	-0.318725	-1.41486
MA1306.1	WRKY11	0.12	28	0.2	1115	0.3	Down	363036	0.141256	156	24	4353	977	Down	0.0391391	-2.41516	-0.520302	-1.40739
MA1291.1	TCP7	0.14	18	0.1	879	0.2	Down	362110	0.157617	156	17	4353	757	Down	0.0392607	-2.8418	-0.637878	-1.40604
MA1048.1	ERF018	0.11	113	0.7	3842	0.9	Down	369290	0.0625138	156	76	4353	2486	Down	0.0398175	-0.920345	-0.224572	-1.39993
MA1376.1	DEAR3	0.13	35	0.2	1328	0.3	Down	364100	0.124122	156	29	4353	1127	Down	0.0401407	-2.17821	-0.458328	-1.39642
MA1364.1	BHLH72	0.07	31	0.2	1328	0.3	Down	362902	0.143538	156	21	4353	879	Down	0.041025	-2.58559	-0.556334	-1.38695
MA0970.1	CAMTA3	0.02	188	1.2	4221	1	Up	377140	0.018572	156	93	4353	2224	Up	0.0413019	-0.85591	0.22557	1.38403
MA1813.1	EIL4	0.03	41	0.3	826	0.2	Up	361667	0.16592	156	37	4353	751	Up	0.0413418	-2.29777	0.473131	1.38361
MA0934.1	AHL25	0.14	159	1	4548	1	Down	355652	0.312998	156	94	4353	2260	Up	0.0416268	-0.836655	0.217757	1.38063
MA0054.1	myb.Ph3	0.13	159	1	4135	0.9	Up	361314	0.172776	156	94	4353	2261	Up	0.0417076	-0.836336	0.217119	1.37979
MA0552.1	PIF1	0.14	206	1.3	6768	1.6	Down	367560	0.0793824	156	87	4353	2780	Down	0.0421413	-0.74282	-0.191976	-1.37529
MA1362.1	bHLH77	0.04	62	0.4	2343	0.5	Down	366503	0.0913828	156	37	4353	1373	Down	0.0428783	-1.86276	-0.396881	-1.36776
MA2013.1	ERF115	0.04	3	0	26	0	Up	344496	0.756104	156	3	4353	20	Up	0.043322	-6.60654	2.24774	1.36329
MA1695.1	ARF36	0.09	17	0.1	273	0.1	Up	353618	0.37801	156	16	4353	267	Up	0.0434199	-3.63509	0.77894	1.36231
MA1778.1	MYB80	0.1	26	0.2	1013	0.2	Down	361260	0.173843	156	22	4353	901	Down	0.0436538	-2.53497	-0.526389	-1.35998
MA0951.1	ATHB-16	0.14	616	3.9	17949	4.1	Down	356134	0.298748	156	140	4353	4085	Down	0.0441374	-0.123628	-0.0639295	-1.35519
MA0997.1	ERF069	0.03	990	6.3	28136	6.5	Down	349056	0.55115	156	154	4353	4345	Down	0.0445999	-0.0106047	-0.0159023	-1.35067
MA1226.1	DREB2G	0.13	42	0.3	1534	0.4	Down	364408	0.119468	156	32	4353	1215	Down	0.0448614	-2.05414	-0.427025	-1.34813
MA1333.1	BEH3	0.11	122	0.8	4443	1	Down	367834	0.0764837	156	49	4353	1724	Down	0.044988	-1.49833	-0.324665	-1.3469
MA1288.1	TCP22	0.09	7	0	422	0.1	Down	355650	0.313073	156	7	4353	401	Down	0.0454719	-3.91092	-0.944424	-1.34226
MA1796.1	RAP2-7	0.15	546	3.5	16667	3.8	Down	370628	0.0516157	156	147	4353	4231	Down	0.0458402	-0.0632271	-0.0444411	-1.33875
MA1313.1	WRKY7	0.15	27	0.2	1056	0.2	Down	361922	0.161096	156	23	4353	937	Down	0.0460051	-2.47536	-0.520145	-1.33719
MA0992.2	ERF4	0.08	14	0.1	593	0.1	Down	356827	0.279044	156	11	4353	535	Down	0.0460053	-3.39484	-0.74324	-1.33719
MA1774.1	MYB60	0.15	438	2.8	14376	3.3	Down	383206	0.00626355	156	142	4353	4126	Down	0.0463164	-0.106229	-0.0579437	-1.33426
MA0954.2	ATHB-7	0.08	42	0.3	895	0.2	Up	360616	0.186943	156	39	4353	809	Up	0.0476708	-2.20666	0.440835	1.32175
MA1332.1	BEH2	0.02	4	0	37	0	Up	345430	0.712079	156	4	4353	36	Up	0.0479828	-6.00911	1.77804	1.31891
MA1821.1	Zm00001d020595	0.02	4	0	45	0	Up	345422	0.712452	156	4	4353	36	Up	0.0479828	-6.00911	1.77804	1.31891
MA1331.1	BEH4	0.01	4	0	37	0	Up	345430	0.712079	156	4	4353	36	Up	0.0479828	-6.00911	1.77804	1.31891
MA1287.1	TCP21	0.06	2	0	211	0	Down	351177	0.466122	156	2	4353	205	Down	0.0481529	-5.18653	-1.56313	-1.31738
MA1355.1	TRB2	0.15	57	0.4	1920	0.4	Down	363408	0.135076	156	42	4353	1514	Down	0.0483477	-1.70198	-0.357294	-1.31562
MA1328.1	ZHD9	0.14	371	2.4	10168	2.3	Up	340007	0.97638	156	121	4353	3640	Down	0.0489262	-0.311623	-0.107167	-1.31046
MA1775.1	MYB61	0.06	68	0.4	2601	0.6	Down	372682	0.0379961	156	56	4353	1910	Down	0.0489425	-1.32903	-0.281614	-1.31031
MA2042.1	MYB58	0.08	17	0.1	823	0.2	Down	361047	0.178101	156	17	4353	742	Down	0.0491717	-2.85622	-0.609023	-1.30828
MA0589.1	WRKY1	0.15	226	1.4	5340	1.2	Up	377224	0.018314	156	121	4353	3050	Up	0.0493537	-0.439168	0.147924	1.30668
MA1211.1	ATHB-X	0.07	183	1.2	5250	1.2	Down	354381	0.352702	156	74	4353	2413	Down	0.0496234	-0.96095	-0.219801	-1.30431
MA1694.1	ARF35	0.05	72	0.5	2780	0.6	Down	372922	0.0366222	156	59	4353	1994	Down	0.0499009	-1.26067	-0.269052	-1.30189
MA1184.1	RVE1	0.02	26	0.2	503	0.1	Up	357003	0.27418	156	25	4353	472	Up	0.0501331	-2.91069	0.586196	1.29988
MA1186.1	YAB4	0.05	35	0.2	699	0.2	Up	359201	0.218296	156	32	4353	637	Up	0.0505885	-2.51966	0.504027	1.29595
MA1085.2	WRKY40	0.01	192	1.2	4409	1	Up	376040	0.0223055	156	111	4353	2763	Up	0.0514152	-0.572399	0.16656	1.28891
MA2040.1	AT5G05550	0.07	0	0	112	0	Down	347724	0.608189	156	0	4353	105	Down	0.0517215	-6.82844	-2.92316	-1.28633
MA2024.1	MYB63	0.06	8	0.1	447	0.1	Down	355656	0.312893	156	8	4353	429	Down	0.0527692	-3.772	-0.86111	-1.27762
MA1678.2	NTL8	0.11	224	1.4	6106	1.4	Up	346138	0.679326	156	125	4353	3183	Up	0.0530079	-0.385019	0.133087	1.27566
MA1079.2	WRKY21	0.13	30	0.2	1178	0.3	Down	362455	0.151355	156	26	4353	1023	Down	0.0532309	-2.32538	-0.473434	-1.27384
MA1357.1	bHLH80	0	2	0	9	0	Up	343185	0.819228	156	2	4353	9	Up	0.0532971	-7.40406	2.87194	1.2733
MA1213.2	ZHD3	0.1	99	0.6	3005	0.7	Down	359388	0.213949	156	48	4353	1682	Down	0.0536503	-1.53084	-0.318537	-1.27043
MA1273.1	DOF4.2	0.05	24	0.2	465	0.1	Up	356504	0.288121	156	23	4353	421	Up	0.0537523	-3.052	0.633141	1.2696
MA2019.1	HSFA1B	0.15	170	1.1	4271	1	Up	367399	0.0811183	156	106	4353	2613	Up	0.0551046	-0.645751	0.180883	1.25881
MA1284.1	TCP1	0.13	5	0	339	0.1	Down	353282	0.389493	156	5	4353	315	Down	0.0557074	-4.30853	-1.04412	-1.25409
MA1425.1	HYH	0.12	1334	8.6	38868	8.9	Down	351812	0.442178	156	152	4353	4315	Down	0.0557633	-0.0250007	-0.0247054	-1.25365
MA1666.2	HSFB2B	0.03	4	0	38	0	Up	345276	0.719277	156	4	4353	38	Up	0.0557633	-5.97063	1.70108	1.25365
MA2041.1	MYB13	0.09	19	0.1	887	0.2	Down	360598	0.187319	156	19	4353	790	Down	0.0561766	-2.73298	-0.543278	-1.25044
MA1802.1	TRP5	0.07	355	2.3	10891	2.5	Down	366748	0.0884834	156	136	4353	3990	Down	0.0564661	-0.161434	-0.0716555	-1.24821
MA2014.1	BAM8	0.04	29	0.2	572	0.1	Up	356879	0.2776	156	26	4353	502	Up	0.0567821	-2.83854	0.552882	1.24579
MA1394.2	MYB73	0.03	13	0.1	221	0.1	Up	351448	0.455789	156	13	4353	209	Up	0.0568645	-3.95614	0.842022	1.24516
MA1747.1	DOF4.3	0.02	6	0	74	0	Up	346821	0.648292	156	6	4353	74	Up	0.0573247	-5.22919	1.27921	1.24166
MA2036.1	NAC076	0.01	80	0.5	1821	0.4	Up	364536	0.117585	156	63	4353	1439	Up	0.0576974	-1.44897	0.295274	1.23884
MA2050.1	NAC101	0.01	79	0.5	1821	0.4	Up	363842	0.128114	156	63	4353	1439	Up	0.0576974	-1.44897	0.295274	1.23884
MA1251.1	RAP2-9	0.13	32	0.2	1251	0.3	Down	363076	0.140572	156	28	4353	1076	Down	0.0577686	-2.23648	-0.441301	-1.23831
MA1787.1	NAC047	0.09	72	0.5	2408	0.6	Down	366636	0.0897963	156	55	4353	1872	Down	0.058191	-1.35641	-0.278393	-1.23514
MA0936.1	NAC046	0.06	127	0.8	3797	0.9	Down	361065	0.177738	156	77	4353	2490	Down	0.0582283	-0.909817	-0.208154	-1.23487
MA2028.1	MYB49	0.07	3	0	23	0	Up	344270	0.766907	156	3	4353	23	Up	0.0590277	-6.50802	2.05071	1.22894
MA1000.2	ERF105	0.03	4	0	31	0	Up	344272	0.766812	156	3	4353	23	Up	0.0590277	-6.50802	2.05071	1.22894
MA1234.1	ERF017	0.05	32	0.2	649	0.1	Up	358012	0.247417	156	30	4353	599	Up	0.0594059	-2.60981	0.501063	1.22617
MA1406.1	ATHB-4	0.13	641	4.1	17993	4.1	Down	342711	0.842367	156	141	4353	4096	Down	0.0601856	-0.116572	-0.0575767	-1.22051
MA1751.1	EIL3	0.05	125	0.8	2881	0.7	Up	368422	0.0705597	156	87	4353	2081	Up	0.0603907	-0.95168	0.225744	1.21903
MA1230.1	ERF037	0.13	90	0.6	3222	0.7	Down	370986	0.0489836	156	68	4353	2230	Down	0.0613817	-1.0784	-0.227178	-1.21196
MA1037.1	MYB24	0.1	636	4.1	18436	4.2	Down	352379	0.421372	156	151	4353	4296	Down	0.0619897	-0.0329293	-0.027831	-1.20768
MA1387.1	HRS1	0.01	2	0	10	0	Up	343107	0.823026	156	2	4353	10	Up	0.0625364	-7.33187	2.72755	1.20387
MA1192.1	DIV1	0.05	38	0.2	799	0.2	Up	359297	0.216057	156	35	4353	720	Up	0.0627546	-2.36769	0.454834	1.20235
MA1169.1	MYB105	0.08	14	0.1	229	0.1	Up	351075	0.470037	156	13	4353	215	Up	0.062836	-3.93577	0.801285	1.20179
MA2018.1	NAC69	0.01	35	0.2	667	0.2	Up	359090	0.220905	156	31	4353	622	Up	0.0629069	-2.55938	0.493291	1.2013
MA2049.1	NAC053	0.11	167	1.1	4453	1	Up	356122	0.299126	156	110	4353	2752	Up	0.0632165	-0.581775	0.159317	1.19917
MA1685.1	ARF10	0.05	1	0	149	0	Down	348980	0.554353	156	1	4353	149	Down	0.0643707	-5.78451	-1.8411	-1.19131
MA0989.1	PHYPADRAFT_153324	0	3	0	235	0.1	Down	350876	0.477747	156	3	4353	229	Down	0.064372	-4.86414	-1.23705	-1.1913
MA1253.1	ERF036	0.01	3	0	237	0.1	Down	351108	0.468768	156	3	4353	232	Down	0.0646503	-4.85477	-1.25579	-1.18943
MA1240.1	ERF10	0.14	52	0.3	1771	0.4	Down	361705	0.165194	156	38	4353	1374	Down	0.0646591	-1.84325	-0.359963	-1.18937
MA1822.1	Zm00001d018571	0.09	40	0.3	888	0.2	Up	354704	0.342326	156	24	4353	461	Up	0.0649052	-2.95654	0.562464	1.18772
MA1220.1	TINY	0.15	188	1.2	6185	1.4	Down	369664	0.0592931	156	104	4353	3201	Down	0.0650828	-0.513044	-0.139232	-1.18653
MA1835.1	TFLG2-Zm00001d042777	0.09	48	0.3	977	0.2	Up	355446	0.319238	156	24	4353	462	Up	0.0653736	-2.95498	0.559341	1.1846
MA1158.1	MGP	0.11	16	0.1	285	0.1	Up	352758	0.407802	156	16	4353	276	Up	0.0657641	-3.61122	0.7312	1.18201
MA0549.1	BZR2	0.05	110	0.7	4016	0.9	Down	366477	0.0916956	156	50	4353	1716	Down	0.0665194	-1.48726	-0.289101	-1.17705
MA1771.1	MYB41	0.02	1	0	1	0	Up	341632	0.895493	156	1	4353	1	Up	0.0680054	-9.10403	4.79794	1.16746
MA1369.1	HDG1	0	1	0	1	0	Up	341632	0.895493	156	1	4353	1	Up	0.0680054	-9.10403	4.79794	1.16746
MA1375.1	ANL2	0	1	0	1	0	Up	341632	0.895493	156	1	4353	1	Up	0.0680054	-9.10403	4.79794	1.16746
MA2010.1	SMB	0.01	80	0.5	1822	0.4	Up	364464	0.118631	156	63	4353	1440	Up	0.069093	-1.44847	0.294272	1.16057
MA2047.1	NAC037	0.01	80	0.5	1822	0.4	Up	364464	0.118631	156	63	4353	1440	Up	0.069093	-1.44847	0.294272	1.16057
MA1374.1	IDD7	0.11	16	0.1	290	0.1	Up	352368	0.421769	156	16	4353	281	Up	0.069206	-3.5983	0.705344	1.15986
MA1176.1	MYB119	0.03	8	0.1	117	0	Up	348116	0.591131	156	8	4353	113	Up	0.0704101	-4.73198	1.05886	1.15237
MA1405.1	SIZF2	0	2	0	11	0	Up	343029	0.826827	156	2	4353	11	Up	0.0722706	-7.26624	2.59631	1.14104
MA1783.1	NAC005	0.04	2	0	11	0	Up	343029	0.826827	156	2	4353	11	Up	0.0722706	-7.26624	2.59631	1.14104
MA0575.1	MYB77	0.01	2	0	11	0	Up	343029	0.826827	156	2	4353	11	Up	0.0722706	-7.26624	2.59631	1.14104
MA1270.1	DOF3.2	0.12	335	2.1	10273	2.4	Down	366942	0.0862359	156	131	4353	3863	Down	0.0723947	-0.211684	-0.0788325	-1.14029
MA1179.1	MYB1	0.1	75	0.5	2060	0.5	Up	356543	0.287015	156	66	4353	1527	Up	0.0731168	-1.37287	0.276267	1.13598
MA1252.1	ERF086	0.03	4	0	49	0	Up	344952	0.734501	156	4	4353	42	Up	0.0732316	-5.89933	1.55848	1.1353
MA1324.1	GATA20	0.04	63	0.4	1427	0.3	Up	361250	0.174031	156	49	4353	1080	Up	0.0733771	-1.83557	0.349814	1.13444
MA1323.1	GATA19	0.06	63	0.4	1430	0.3	Up	361033	0.178384	156	49	4353	1083	Up	0.0737694	-1.83357	0.345814	1.13212
MA1241.1	ERF043	0.13	41	0.3	1585	0.4	Down	363574	0.132382	156	36	4353	1295	Down	0.0744165	-1.92443	-0.351528	-1.12833
MA1764.1	MYB116	0.15	11	0.1	552	0.1	Down	356100	0.299753	156	11	4353	517	Down	0.0748733	-3.4195	-0.693912	-1.12567
MA1193.1	AT2G38090	0.11	68	0.4	1568	0.4	Up	362842	0.144578	156	57	4353	1293	Up	0.0749364	-1.59771	0.306367	1.12531
MA1401.1	RVE7	0.05	28	0.2	553	0.1	Up	356190	0.297135	156	26	4353	512	Up	0.0770162	-2.82433	0.524453	1.11342
MA1769.1	MYB39	0.08	7	0	396	0.1	Down	353466	0.383162	156	7	4353	373	Down	0.0775	-3.96306	-0.840133	-1.1107
MA1277.1	DOF1.7	0.04	0	0	93	0	Down	346788	0.649778	156	0	4353	93	Down	0.0775125	-6.91554	-2.74895	-1.11063
MA2034.1	NAC057	0.01	32	0.2	651	0.1	Up	357128	0.270775	156	30	4353	608	Up	0.078269	-2.59906	0.479565	1.10641
MA2037.1	NAC096	0.01	32	0.2	651	0.1	Up	357128	0.270775	156	30	4353	608	Up	0.078269	-2.59906	0.479565	1.10641
MA0969.1	CAMTA2	0.03	246	1.6	6000	1.4	Up	370960	0.0491709	156	117	4353	2968	Up	0.0793894	-0.482972	0.13894	1.10024
MA1039.1	MYB4	0.07	118	0.8	4213	1	Down	374935	0.0266945	156	84	4353	2655	Down	0.0796344	-0.801166	-0.175947	-1.0989
MA1275.1	DOF1.6	0.02	47	0.3	936	0.2	Up	360248	0.194754	156	39	4353	838	Up	0.0800491	-2.18127	0.390055	1.09664
MA1348.1	TGA9	0.09	17	0.1	300	0.1	Up	348900	0.557671	156	10	4353	157	Up	0.0803853	-4.34323	0.891051	1.09482
MA0578.1	SPL8	0.03	17	0.1	326	0.1	Up	352383	0.421227	156	17	4353	308	Up	0.0810965	-3.48978	0.658097	1.091
MA1417.1	O2	0.15	43	0.3	942	0.2	Up	358528	0.234461	156	39	4353	842	Up	0.0813111	-2.17783	0.383189	1.08985
MA1183.1	RVE6	0.14	139	0.9	3967	0.9	Down	353483	0.382581	156	82	4353	2595	Down	0.081771	-0.83493	-0.177533	-1.0874
MA2045.1	NAC031	0.09	2	0	14	0	Up	342949	0.83073	156	2	4353	12	Up	0.0824547	-7.2061	2.47601	1.08378
MA1229.1	ERF034	0.11	47	0.3	1788	0.4	Down	365202	0.108111	156	41	4353	1441	Down	0.0825921	-1.75479	-0.320375	-1.08306
MA1233.2	ERF021	0.07	38	0.2	1421	0.3	Down	361433	0.170441	156	33	4353	1197	Down	0.0826642	-2.04304	-0.36178	-1.08268
MA0949.1	ARR2	0.02	50	0.3	1142	0.3	Up	360119	0.197559	156	46	4353	1011	Up	0.0827737	-1.92827	0.354819	1.08211
MA1801.1	TREE1	0.07	1276	8.2	33549	7.7	Up	362214	0.155693	156	153	4353	4326	Down	0.0835003	-0.0184497	-0.0189487	-1.07831
MA2015.1	NAC002	0.11	50	0.3	1773	0.4	Down	363791	0.128917	156	42	4353	1474	Down	0.0841399	-1.72129	-0.318678	-1.075
MA1080.1	WRKY23	0.09	158	1	3649	0.8	Up	374796	0.0272984	156	98	4353	2424	Up	0.0847747	-0.756228	0.176521	1.07173
MA1088.1	WRKY48	0.01	412	2.6	9875	2.3	Up	385562	0.00396171	156	146	4353	3884	Up	0.085843	-0.129854	0.0691848	1.0663
MA0564.1	ABI3	0	16	0.1	319	0.1	Up	351484	0.454429	156	15	4353	262	Up	0.0861963	-3.6938	0.715964	1.06451
MA0933.1	AHL20	0.12	142	0.9	3547	0.8	Up	360326	0.1931	156	93	4353	2280	Up	0.0863422	-0.837975	0.189701	1.06378
MA1329.2	ZHD1	0.05	11	0.1	727	0.2	Down	355767	0.309573	156	10	4353	479	Down	0.0867427	-3.54014	-0.715128	-1.06177
MA2012.1	ERF023	0.15	96	0.6	3292	0.8	Down	365862	0.0993477	156	70	4353	2263	Down	0.0868849	-1.04704	-0.206847	-1.06106
MA1210.2	HAT22	0.13	161	1	4567	1	Down	354353	0.353611	156	66	4353	2151	Down	0.0870677	-1.12578	-0.217904	-1.06014
MA0577.3	SPL3	0.14	153	1	4830	1.1	Down	361234	0.174369	156	91	4353	2836	Down	0.0875845	-0.696191	-0.156255	-1.05757
MA1175.1	MYB81	0.11	403	2.6	10601	2.4	Up	363171	0.138986	156	148	4353	3949	Up	0.0883406	-0.108103	0.064806	1.05384
MA2026.1	MYB108	0.15	33	0.2	1020	0.2	Down	357497	0.260839	156	24	4353	916	Down	0.088913	-2.46164	-0.42734	-1.05103
MA1295.1	WRKY20	0.08	226	1.4	5338	1.2	Up	379077	0.0133151	156	120	4353	3061	Up	0.0889796	-0.442533	0.130808	1.05071
MA1090.1	WRKY60	0.04	189	1.2	4514	1	Up	371386	0.0461769	156	110	4353	2779	Up	0.0900249	-0.574733	0.145234	1.04564
MA1264.1	ERF095	0.05	4	0	39	0	Up	343882	0.78547	156	3	4353	28	Up	0.0902016	-6.36887	1.77241	1.04479
MA1091.1	WRKY62	0.06	72	0.5	1584	0.4	Up	363260	0.137504	156	56	4353	1283	Up	0.090252	-1.61597	0.292253	1.04454
MA1826.1	bHLH145	0.07	2	0	264	0.1	Down	347654	0.61128	156	1	4353	132	Down	0.0906975	-5.87158	-1.66694	-1.0424
MA1745.1	BZIP63	0.05	59	0.4	2000	0.5	Down	361611	0.166993	156	47	4353	1604	Down	0.0910662	-1.58011	-0.280111	-1.04064
MA0935.1	NAC025	0.12	260	1.7	7557	1.7	Down	348178	0.588432	156	119	4353	3563	Down	0.0912075	-0.339016	-0.100271	-1.03997
MA1819.1	Zm00001d005892	0.01	2	0	19	0	Up	342868	0.834687	156	2	4353	13	Up	0.0930465	-7.15058	2.36498	1.0313
MA1223.1	ERF035	0.12	33	0.2	1348	0.3	Down	362258	0.154902	156	31	4353	1133	Down	0.0935135	-2.12707	-0.371348	-1.02913
MA1659.1	ABF4	0.03	69	0.4	2357	0.5	Down	364080	0.124413	156	51	4353	1721	Down	0.0950855	-1.47101	-0.265009	-1.02189
MA0942.1	ARF1	0.12	121	0.8	4265	1	Down	373712	0.0324057	156	84	4353	2641	Down	0.0955048	-0.804979	-0.168321	-1.01997
MA1019.1	Glyma19g26560.1	0.14	192	1.2	6139	1.4	Down	367638	0.0785392	156	106	4353	3221	Down	0.0956431	-0.494876	-0.120866	-1.01935
MA1681.1	SRM1	0.04	16	0.1	285	0.1	Up	350934	0.475479	156	15	4353	273	Up	0.0957275	-3.66419	0.65674	1.01896
MA1812.1	ASR1	0.07	35	0.2	763	0.2	Up	356454	0.28953	156	33	4353	695	Up	0.0958042	-2.43499	0.422124	1.01862
MA1167.1	EFM	0.03	23	0.1	980	0.2	Down	355762	0.309707	156	14	4353	603	Down	0.0958768	-3.14139	-0.581288	-1.01829
MA1269.1	DOF4.5	0.06	28	0.2	586	0.1	Up	354764	0.340436	156	25	4353	497	Up	0.0961002	-2.8735	0.511814	1.01728
MA1811.1	GLYMA-13G317000	0.04	14	0.1	660	0.2	Down	356688	0.282926	156	14	4353	606	Down	0.096313	-3.13782	-0.588442	-1.01632
MA1280.1	DOF5.4	0.02	11	0.1	183	0	Up	349636	0.527142	156	11	4353	177	Up	0.0971624	-4.19137	0.849828	1.0125
MA0937.1	NAC055	0.12	50	0.3	1745	0.4	Down	361831	0.162805	156	41	4353	1430	Down	0.0983574	-1.76032	-0.309323	-1.00719
MA1410.1	StBRC1	0.15	941	6	26868	6.2	Down	347145	0.633777	156	143	4353	4126	Down	0.0995275	-0.101185	-0.0478548	-1.00206
MA2009.1	NAC010	0.07	1	0	2	0	Up	341554	0.899356	156	1	4353	2	Up	0.100264	-8.73554	4.06098	0.998854
MA1301.1	WRKY33	0.15	441	2.8	11228	2.6	Up	371074	0.048347	156	149	4353	3996	Up	0.100321	-0.0947279	0.0574215	0.998608
MA2030.1	MYB96	0.12	7	0	384	0.1	Down	352158	0.429423	156	7	4353	356	Down	0.100381	-3.99666	-0.772927	-0.998349
MA0950.1	ATHB-12	0.06	365	2.3	10124	2.3	Up	342454	0.854946	156	131	4353	3846	Down	0.10041	-0.214865	-0.0724704	-0.998222
MA1263.1	ERF055	0.13	213	1.4	6356	1.5	Down	359531	0.210668	156	104	4353	3165	Down	0.100777	-0.521201	-0.122917	-0.99664
MA1312.1	WRKY47	0.15	325	2.1	8429	1.9	Up	361220	0.174627	156	141	4353	3725	Up	0.102296	-0.185051	0.0793811	0.990143
MA0977.1	DOF2.5	0.05	108	0.7	2790	0.6	Up	356621	0.28481	156	84	4353	2046	Up	0.102512	-0.989078	0.199878	0.989226
MA1156.1	JKD	0.09	11	0.1	189	0	Up	349168	0.546455	156	11	4353	183	Up	0.103202	-4.16739	0.801867	0.986312
MA0123.1	abi4	0.07	113	0.7	2874	0.7	Up	358446	0.236475	156	83	4353	2027	Up	0.103298	-1.00439	0.196159	0.985908
MA1689.1	ARF18	0.12	99	0.6	3161	0.7	Down	362040	0.158909	156	70	4353	2246	Down	0.103378	-1.05248	-0.195971	-0.985573
MA1222.1	ERF014	0.11	44	0.3	1503	0.3	Down	359242	0.217349	156	35	4353	1242	Down	0.103739	-1.9746	-0.331342	-0.984058
MA1168.1	MYR2	0.13	919	5.9	25757	5.9	Down	341278	0.913045	156	154	4353	4339	Down	0.104006	-0.0116014	-0.0139089	-0.982942
MA1832.1	Zm00001d002364	0.02	3	0	39	0	Up	343716	0.793494	156	3	4353	30	Up	0.104248	-6.31994	1.67456	0.981932
MA0548.2	AGL15	0.14	9	0.1	143	0	Up	348116	0.591153	156	9	4353	141	Up	0.104638	-4.4927	0.90121	0.980312
MA1063.1	TCP19	0.13	239	1.5	7307	1.7	Down	361053	0.17798	156	116	4353	3473	Down	0.105538	-0.375809	-0.100047	-0.97659
MA2053.1	NAC105	0.12	339	2.2	9615	2.2	Down	347506	0.617747	156	130	4353	3823	Down	0.105956	-0.224697	-0.074831	-0.974876
MA1191.1	RVE7L	0.15	296	1.9	8545	2	Down	351928	0.437878	156	126	4353	3719	Down	0.107895	-0.267046	-0.0799582	-0.966999
MA1045.1	NAC043	0.15	263	1.7	7043	1.6	Up	352134	0.430264	156	126	4353	3260	Up	0.108835	-0.362054	0.110057	0.96323
MA1790.1	NAC073	0.12	280	1.8	7180	1.6	Up	360951	0.180045	156	126	4353	3267	Up	0.109015	-0.360507	0.106963	0.962516
MA1336.1	TGA3	0.11	20	0.1	341	0.1	Up	348820	0.561041	156	11	4353	188	Up	0.109925	-4.148	0.763082	0.958904
MA1814.1	RIN	0.15	62	0.4	1562	0.4	Up	356920	0.27648	156	56	4353	1300	Up	0.110138	-1.60647	0.273269	0.958064
MA0964.2	BIM1	0.08	90	0.6	3232	0.7	Down	361082	0.177406	156	38	4353	1332	Down	0.110437	-1.86564	-0.315192	-0.956886
MA1768.1	MYB30	0.12	136	0.9	4512	1	Down	366368	0.0930222	156	87	4353	2711	Down	0.110472	-0.760946	-0.155723	-0.956746
MA2011.1	ERF010	0.15	170	1.1	5489	1.3	Down	363809	0.128633	156	99	4353	3032	Down	0.111052	-0.587531	-0.131726	-0.954473
MA1286.1	TCP24	0.13	65	0.4	2122	0.5	Down	359976	0.20068	156	50	4353	1680	Down	0.111206	-1.50255	-0.258522	-0.95387
MA1055.2	SPL1	0.11	62	0.4	2157	0.5	Down	363334	0.13629	156	50	4353	1674	Down	0.111529	-1.50513	-0.253362	-0.952613
MA1344.1	BZIP28	0.05	9	0.1	411	0.1	Down	352060	0.432996	156	8	4353	385	Down	0.112889	-3.84996	-0.705183	-0.94735
MA1360.2	BHLH74	0.01	130	0.8	4532	1	Down	362817	0.145001	156	52	4353	1738	Down	0.11333	-1.45005	-0.251441	-0.945655
MA1816.1	O11	0.01	130	0.8	4534	1	Down	362843	0.144552	156	52	4353	1738	Down	0.11333	-1.45005	-0.251441	-0.945655
MA1359.2	BPE	0.01	130	0.8	4532	1	Down	362817	0.145001	156	52	4353	1738	Down	0.11333	-1.45005	-0.251441	-0.945655
MA0965.2	BIM2	0.01	130	0.8	4530	1	Down	362746	0.146239	156	52	4353	1737	Down	0.113331	-1.45047	-0.250611	-0.945649
MA1025.1	HBI1	0.07	130	0.8	4535	1	Down	362908	0.143436	156	52	4353	1739	Down	0.113341	-1.44964	-0.25227	-0.945614
MA1011.1	PHYPADRAFT_72483	0.01	130	0.8	4538	1	Down	362940	0.14288	156	52	4353	1739	Down	0.113341	-1.44964	-0.25227	-0.945614
MA1740.1	BHLH49	0.07	130	0.8	4538	1	Down	362940	0.14288	156	52	4353	1739	Down	0.113341	-1.44964	-0.25227	-0.945614
MA0966.1	BIM3	0.01	130	0.8	4538	1	Down	362940	0.14288	156	52	4353	1739	Down	0.113341	-1.44964	-0.25227	-0.945614
MA0988.1	PHYPADRAFT_143875	0.01	130	0.8	4538	1	Down	362940	0.14288	156	52	4353	1739	Down	0.113341	-1.44964	-0.25227	-0.945614
MA1021.1	PHYPADRAFT_48267	0.03	130	0.8	4540	1	Down	363012	0.141663	156	52	4353	1740	Down	0.113363	-1.44922	-0.253099	-0.945528
MA1033.1	OJ1058_F05.8	0.1	130	0.8	4540	1	Down	363012	0.141663	156	52	4353	1740	Down	0.113363	-1.44922	-0.253099	-0.945528
MA1074.1	UNE10	0.02	107	0.7	3985	0.9	Down	366532	0.091029	156	52	4353	1740	Down	0.113363	-1.44922	-0.253099	-0.945528
MA0962.1	BHLH34	0.04	122	0.8	4062	0.9	Down	360243	0.194873	156	52	4353	1740	Down	0.113363	-1.44922	-0.253099	-0.945528
MA1043.1	NAC083	0.1	248	1.6	7469	1.7	Down	356532	0.287327	156	120	4353	3567	Down	0.113702	-0.332196	-0.0898672	-0.944233
MA2039.1	ASIL2	0.03	0	0	75	0	Down	345384	0.714226	156	0	4353	75	Down	0.113868	-7.06979	-2.44046	-0.943599
MA0565.2	FUS3	0	0	0	76	0	Down	345384	0.714226	156	0	4353	75	Down	0.113868	-7.06979	-2.44046	-0.943599
MA1792.1	NAC098	0.03	2	0	15	0	Up	342717	0.842073	156	2	4353	15	Up	0.115295	-7.05093	2.16567	0.938189
MA1244.1	ABR1	0.06	4	0	52	0	Up	344338	0.763635	156	4	4353	50	Up	0.115359	-5.77492	1.30965	0.937949
MA1059.2	SPL5	0.15	50	0.3	1738	0.4	Down	361658	0.166101	156	41	4353	1413	Down	0.116519	-1.76894	-0.292076	-0.933602
MA1391.2	MYB33	0.1	14	0.1	532	0.1	Down	353440	0.384033	156	11	4353	489	Down	0.118498	-3.45963	-0.613662	-0.926291
MA1054.1	ARALYDRAFT_897773	0.08	3	0	213	0	Down	349006	0.553222	156	3	4353	205	Down	0.119265	-4.94381	-1.0777	-0.923487
MA1089.1	WRKY57	0.02	156	1	3610	0.8	Up	370468	0.0528221	156	96	4353	2399	Up	0.119711	-0.778502	0.16188	0.921866
MA1177.1	MYB65	0.03	3	0	213	0	Down	349389	0.537312	156	3	4353	210	Down	0.120611	-4.92647	-1.11238	-0.918612
MA1160.1	IDD6	0.13	14	0.1	266	0.1	Up	349903	0.516302	156	14	4353	257	Up	0.12083	-3.75578	0.647494	0.917826
MA1373.1	GAF1	0.12	14	0.1	262	0.1	Up	349924	0.515453	156	14	4353	257	Up	0.12083	-3.75578	0.647494	0.917826
MA1247.1	ERF087	0.04	4	0	58	0	Up	344250	0.767839	156	4	4353	51	Up	0.121246	-5.76078	1.28137	0.916332
MA0944.1	ARF8	0.04	86	0.6	3151	0.7	Down	369867	0.0576012	156	68	4353	2185	Down	0.12132	-1.0931	-0.197774	-0.916068
MA1098.1	ARALYDRAFT_484486	0.11	95	0.6	2984	0.7	Down	359716	0.206489	156	67	4353	2154	Down	0.121393	-1.11401	-0.198381	-0.915807
MA1095.1	ARALYDRAFT_495258	0.11	95	0.6	2984	0.7	Down	359716	0.206489	156	67	4353	2154	Down	0.121393	-1.11401	-0.198381	-0.915807
MA1266.1	RAP2-11	0.08	112	0.7	3509	0.8	Down	357831	0.252078	156	68	4353	2181	Down	0.121486	-1.09442	-0.195132	-0.915475
MA1675.1	NAC029	0.13	84	0.5	2716	0.6	Down	362902	0.143547	156	64	4353	2062	Down	0.121707	-1.17829	-0.20101	-0.914685
MA0008.3	HAT5	0.15	164	1.1	4689	1.1	Down	353529	0.381014	156	68	4353	2175	Down	0.122089	-1.09641	-0.191158	-0.913325
MA1786.1	NAC019	0.02	248	1.6	7430	1.7	Down	363912	0.127027	156	118	4353	3513	Down	0.122664	-0.355271	-0.0920088	-0.911282
MA0990.1	HDG11	0.12	728	4.7	19393	4.5	Up	351002	0.472869	156	150	4353	4273	Down	0.122985	-0.0415784	-0.0296416	-0.910147
MA1248.1	ERF012	0.07	59	0.4	1950	0.4	Down	361072	0.177607	156	46	4353	1557	Down	0.125171	-1.6169	-0.267916	-0.902496
MA1173.1	MYB101	0.11	180	1.2	5666	1.3	Down	364006	0.125568	156	103	4353	3121	Down	0.125499	-0.538234	-0.116596	-0.901359
MA1327.2	ATHB-23	0.02	19	0.1	918	0.2	Down	355422	0.319953	156	15	4353	614	Down	0.125963	-3.08026	-0.511132	-0.899759
MA1706.1	AT1G14600	0.1	852	5.5	24577	5.6	Down	353576	0.379434	156	154	4353	4337	Down	0.126879	-0.0119339	-0.0132439	-0.89661
MA0586.2	SPL14	0.11	45	0.3	1552	0.4	Down	359830	0.203937	156	37	4353	1282	Down	0.128441	-1.91221	-0.297983	-0.891295
MA0955.1	POPTR_0002s00440g	0.01	45	0.3	1549	0.4	Down	359734	0.206062	156	37	4353	1281	Down	0.128538	-1.91277	-0.296858	-0.890969
MA1057.1	SPL12	0.01	45	0.3	1549	0.4	Down	359734	0.206062	156	37	4353	1281	Down	0.128538	-1.91277	-0.296858	-0.890969
MA1322.2	SPL9	0.08	45	0.3	1548	0.4	Down	359659	0.207762	156	37	4353	1280	Down	0.128649	-1.91333	-0.295732	-0.890594
MA1799.1	SPL10	0.02	45	0.3	1548	0.4	Down	359659	0.207762	156	37	4353	1280	Down	0.128649	-1.91333	-0.295732	-0.890594
MA1056.1	SPL11	0.05	45	0.3	1548	0.4	Down	359659	0.207762	156	37	4353	1280	Down	0.128649	-1.91333	-0.295732	-0.890594
MA1014.1	GATA11	0.13	251	1.6	7082	1.6	Down	347320	0.625973	156	107	4353	2717	Up	0.129513	-0.610861	0.13807	0.887686
MA1196.1	AT5G05790	0.04	1	0	124	0	Down	346720	0.652867	156	1	4353	120	Down	0.129765	-5.94006	-1.52999	-0.886842
MA1825.1	Zm00001d044409	0.01	48	0.3	1019	0.2	Up	357732	0.25464	156	40	4353	894	Up	0.13122	-2.1166	0.332853	0.881999
MA1691.1	ARF27	0	1	0	3	0	Up	341476	0.903222	156	1	4353	3	Up	0.131414	-8.49283	3.57555	0.88136
MA0580.1	DYT1	0.03	1	0	3	0	Up	341476	0.903222	156	1	4353	3	Up	0.131414	-8.49283	3.57555	0.88136
MA1808.1	GLYMA-06G314400	0	1	0	4	0	Up	341476	0.903247	156	1	4353	3	Up	0.131414	-8.49283	3.57555	0.88136
MA2027.1	MYB44	0.01	6	0	89	0	Up	345951	0.687921	156	6	4353	85	Up	0.133152	-5.12984	1.08053	0.875652
MA1762.1	MYB10	0.09	68	0.4	2206	0.5	Down	359826	0.204015	156	52	4353	1717	Down	0.133368	-1.45882	-0.233908	-0.874948
MA1807.1	ZHD10	0.03	20	0.1	985	0.2	Down	355998	0.302753	156	16	4353	646	Down	0.133541	-2.99854	-0.494171	-0.874387
MA1744.1	BZIP30	0.07	56	0.4	1350	0.3	Up	357138	0.270489	156	49	4353	1124	Up	0.13675	-1.80678	0.29223	0.864074
MA1777.1	MYB74	0.07	10	0.1	473	0.1	Down	352964	0.400537	156	10	4353	450	Down	0.137062	-3.58514	-0.625125	-0.863083
MA0939.1	NAC079	0.07	50	0.3	1720	0.4	Down	359662	0.207706	156	41	4353	1401	Down	0.137278	-1.77509	-0.279775	-0.862399
MA2017.1	JUB1	0.04	53	0.3	1753	0.4	Down	357784	0.253311	156	41	4353	1399	Down	0.137291	-1.77612	-0.277715	-0.862359
MA1692.1	ARF29	0.12	113	0.7	3900	0.9	Down	369038	0.0647765	156	81	4353	2529	Down	0.137369	-0.862307	-0.157967	-0.862112
MA1190.1	RVE5	0.04	23	0.1	466	0.1	Up	352898	0.402856	156	22	4353	442	Up	0.138132	-3.0483	0.500261	0.859705
MA1201.1	AGL42	0.01	595	3.8	16487	3.8	Up	342490	0.853227	156	144	4353	4134	Down	0.13841	-0.094778	-0.0406303	-0.858832
MA1182.1	RVE8	0.04	28	0.2	588	0.1	Up	353763	0.373103	156	26	4353	543	Up	0.139408	-2.78196	0.439725	0.855713
MA1185.1	LHY	0.02	28	0.2	588	0.1	Up	353763	0.373103	156	26	4353	543	Up	0.139408	-2.78196	0.439725	0.855713
MA0972.1	CCA1	0	28	0.2	588	0.1	Up	353763	0.373103	156	26	4353	543	Up	0.139408	-2.78196	0.439725	0.855713
MA1187.1	RVE4	0.06	28	0.2	588	0.1	Up	353763	0.373103	156	26	4353	543	Up	0.139408	-2.78196	0.439725	0.855713
MA1669.1	DREB1B	0.13	109	0.7	3767	0.9	Down	369448	0.0611428	156	79	4353	2467	Down	0.139693	-0.898131	-0.15801	-0.854826
MA1007.1	PHYPADRAFT_173530	0.1	74	0.5	2698	0.6	Down	366879	0.0869549	156	60	4353	1944	Down	0.139903	-1.26697	-0.208379	-0.854172
MA0946.1	ARR11	0	12	0.1	226	0.1	Up	348390	0.57934	156	12	4353	221	Up	0.14157	-3.97148	0.650634	0.849029
MA1027.1	KAN1	0.01	275	1.8	8460	1.9	Down	366672	0.0893766	156	125	4353	3686	Down	0.141924	-0.2792	-0.0785513	-0.847945
MA1690.1	ARF25	0.03	3	0	35	0	Up	343334	0.812011	156	3	4353	35	Up	0.142719	-6.21044	1.45555	0.845519
MA1093.1	WRKY75	0.03	200	1.3	4820	1.1	Up	370024	0.0563204	156	112	4353	2878	Up	0.143875	-0.536548	0.120621	0.842016
MA1198.1	HAT2	0.11	426	2.7	11258	2.6	Up	356364	0.292117	156	148	4353	3973	Up	0.144276	-0.103733	0.0560657	0.840805
MA1330.1	ZHD6	0.03	5	0	276	0.1	Down	349112	0.548811	156	4	4353	235	Down	0.144536	-4.66424	-0.911717	-0.840024
MA1256.1	RAP2-12	0.05	4	0	65	0	Up	343940	0.782704	156	4	4353	55	Up	0.14603	-5.70682	1.17345	0.835559
MA1008.1	PHYPADRAFT_182268	0.06	41	0.3	1518	0.3	Down	358884	0.225819	156	36	4353	1238	Down	0.14874	-1.95689	-0.286612	-0.827573
MA1815.1	GRF4	0.12	248	1.6	6065	1.4	Up	367091	0.0845357	156	108	4353	2757	Up	0.149992	-0.593641	0.130347	0.823933
MA1203.1	AGL63	0.08	2	0	18	0	Up	342483	0.853547	156	2	4353	18	Up	0.150797	-6.9233	1.91042	0.821606
MA2006.1	NAC020	0.09	2	0	23	0	Up	342478	0.853792	156	2	4353	18	Up	0.150797	-6.9233	1.91042	0.821606
MA1735.1	AT2G38300	0.13	874	5.6	25426	5.8	Down	357699	0.255516	156	154	4353	4335	Down	0.150797	-0.0122666	-0.0125785	-0.821606
MA1159.1	SGR5	0.12	33	0.2	786	0.2	Up	353372	0.386362	156	32	4353	705	Up	0.152498	-2.44655	0.357807	0.816736
MA1748.1	DREB1F	0.12	569	3.6	17915	4.1	Down	374720	0.0276301	156	148	4353	4220	Down	0.153928	-0.0602308	-0.0309379	-0.812682
MA1236.1	ERF003	0.14	49	0.3	1674	0.4	Down	357598	0.258168	156	38	4353	1294	Down	0.154109	-1.88651	-0.273452	-0.812173
MA0127.1	PEND	0.15	484	3.1	15670	3.6	Down	369358	0.0619256	156	140	4353	4042	Down	0.154811	-0.13126	-0.0486646	-0.810199
MA0930.2	ABF3	0.07	222	1.4	6693	1.5	Down	361820	0.163003	156	110	4353	3293	Down	0.15515	-0.452335	-0.0995621	-0.809249
MA0005.2	AG	0.08	6	0	97	0	Up	345327	0.71689	156	6	4353	93	Up	0.156244	-5.06532	0.951486	0.806197
MA1097.1	ARALYDRAFT_493022	0.09	62	0.4	2195	0.5	Down	362780	0.145641	156	52	4353	1698	Down	0.156343	-1.46684	-0.217859	-0.805922
MA1309.1	WRKY3	0.15	426	2.7	10615	2.4	Up	377517	0.0174267	156	147	4353	3949	Up	0.157327	-0.112977	0.055058	0.803198
MA2046.1	NAC035	0.12	228	1.5	6285	1.4	Up	354604	0.345517	156	110	4353	3285	Down	0.157493	-0.45409	-0.0960535	-0.802739
MA1676.2	NAC062	0.12	157	1	4124	0.9	Up	353838	0.370605	156	102	4353	2595	Up	0.158148	-0.678351	0.135624	0.800937
MA1672.1	GBF2	0.1	96	0.6	2341	0.5	Up	358566	0.233538	156	72	4353	1760	Up	0.158936	-1.20815	0.196081	0.798777
MA1225.1	ERF5	0.1	7	0	107	0	Up	345277	0.71923	156	6	4353	94	Up	0.15967	-5.05765	0.936138	0.796776
MA0938.2	NAC058	0.13	6	0	115	0	Up	345198	0.722932	156	6	4353	94	Up	0.15967	-5.05765	0.936138	0.796776
MA1310.1	WRKY42	0.03	25	0.2	538	0.1	Up	352622	0.412659	156	24	4353	500	Up	0.160179	-2.89802	0.445425	0.795395
MA0995.2	ERF039	0.11	119	0.8	4114	0.9	Down	368370	0.0710724	156	83	4353	2561	Down	0.160776	-0.835751	-0.141128	-0.793779
MA0953.1	ATHB-6	0.02	409	2.6	11265	2.6	Up	342704	0.842734	156	132	4353	3851	Down	0.160953	-0.208463	-0.063415	-0.793301
MA1358.1	bHLH130	0	1	0	4	0	Up	341398	0.90709	156	1	4353	4	Up	0.161491	-8.31155	3.21298	0.791851
MA1679.1	RAP2-1	0.12	80	0.5	2601	0.6	Down	357610	0.257865	156	59	4353	1903	Down	0.162288	-1.29436	-0.20168	-0.789713
MA1383.1	KAN2	0.13	357	2.3	10749	2.5	Down	364414	0.119379	156	136	4353	3945	Down	0.162665	-0.169615	-0.0552941	-0.788705
MA1238.2	ERF038	0.12	81	0.5	2644	0.6	Down	357972	0.248429	156	60	4353	1932	Down	0.162937	-1.27143	-0.199448	-0.78798
MA1259.1	ERF023	0.14	81	0.5	2641	0.6	Down	357768	0.253702	156	60	4353	1929	Down	0.163051	-1.27255	-0.197207	-0.787677
MA1058.1	SPL4	0	2	0	19	0	Up	342405	0.857378	156	2	4353	19	Up	0.163071	-6.88532	1.83447	0.787624
MA1214.1	ATHB-40	0.03	2	0	19	0	Up	342405	0.857378	156	2	4353	19	Up	0.163071	-6.88532	1.83447	0.787624
MA1338.2	DPBF3	0.15	110	0.7	3559	0.8	Down	359219	0.217874	156	61	4353	1956	Down	0.163718	-1.2507	-0.193604	-0.785904
MA1276.1	DOF3.5	0.08	372	2.4	11086	2.5	Down	359602	0.209042	156	136	4353	3943	Down	0.164024	-0.16998	-0.0545626	-0.785092
MA1062.2	TCP15	0.15	10	0.1	456	0.1	Down	350178	0.505238	156	7	4353	333	Down	0.164779	-4.04477	-0.676711	-0.783098
MA1250.1	DREB2D	0.07	8	0.1	365	0.1	Down	350283	0.501047	156	7	4353	334	Down	0.164847	-4.04261	-0.681031	-0.782919
MA1228.1	ERF091	0.05	4	0	47	0	Up	343110	0.822855	156	3	4353	38	Up	0.167748	-6.15192	1.33851	0.775342
MA0968.2	BZIP68	0.06	16	0.1	575	0.1	Down	352244	0.426286	156	13	4353	529	Down	0.168389	-3.2873	-0.495658	-0.773686
MA1795.1	RAP2-4	0.03	31	0.2	1123	0.3	Down	356564	0.28642	156	27	4353	967	Down	0.168494	-2.33925	-0.338817	-0.773415
MA1199.1	AGL16	0.1	6	0	100	0	Up	345018	0.731391	156	6	4353	97	Up	0.170609	-5.0351	0.891051	0.767997
MA1781.1	MYB94	0.12	220	1.4	7458	1.7	Down	374908	0.0268126	156	114	4353	3383	Down	0.172312	-0.407237	-0.0871557	-0.763684
MA1235.1	AIL7	0.02	0	0	66	0	Down	344682	0.747268	156	0	4353	66	Down	0.173076	-7.16135	-2.25734	-0.761763
MA1262.1	ERF2	0.15	69	0.4	2024	0.5	Down	354704	0.342342	156	47	4353	1551	Down	0.173088	-1.60434	-0.231651	-0.761733
MA1001.3	ERF11	0.06	6	0	109	0	Up	344925	0.735774	156	6	4353	98	Up	0.174468	-5.02774	0.876329	0.758285
MA1157.1	NUC	0.09	14	0.1	274	0.1	Up	349059	0.551024	156	14	4353	268	Up	0.174572	-3.72561	0.587144	0.758025
MA1818.1	Zm00001d052229	0.01	3	0	26	0	Up	342332	0.860992	156	2	4353	20	Up	0.175515	-6.84925	1.76232	0.755685
MA1274.1	DOF3.6	0.07	0	0	71	0	Down	344916	0.736199	156	0	4353	69	Down	0.175594	-7.12952	-2.321	-0.75549
MA0570.2	ABF1	0.03	2	0	164	0	Down	346895	0.644965	156	2	4353	150	Down	0.175631	-5.41122	-1.11375	-0.755399
MA0994.2	ERF8	0.11	21	0.1	367	0.1	Up	350060	0.50995	156	17	4353	344	Up	0.175974	-3.41017	0.498864	0.754551
MA1163.2	PHL11	0.11	40	0.3	1498	0.3	Down	356142	0.298529	156	29	4353	1015	Down	0.17752	-2.25368	-0.30739	-0.750752
MA1320.1	SPL15	0.14	33	0.2	1202	0.3	Down	357216	0.268358	156	29	4353	1028	Down	0.177551	-2.2445	-0.325742	-0.750676
MA1776.1	MYB67	0.09	134	0.9	4223	1	Down	362563	0.149438	156	88	4353	2700	Down	0.179393	-0.755681	-0.133464	-0.746194
MA1371.1	IDD4	0.12	14	0.1	287	0.1	Up	348613	0.569826	156	14	4353	273	Up	0.179716	-3.7123	0.560525	0.745412
MA1737.1	AT5G05090	0.06	184	1.2	5320	1.2	Down	341069	0.923453	156	118	4353	3072	Up	0.180111	-0.452019	0.101487	0.74446
MA2048.1	NAC045	0.12	379	2.4	10657	2.4	Down	345149	0.725231	156	135	4353	3910	Down	0.180407	-0.181346	-0.0530472	-0.743746
MA1351.2	GBF3	0.15	210	1.3	5562	1.3	Up	355266	0.324727	156	117	4353	3039	Up	0.182463	-0.465922	0.10484	0.738826
MA1044.1	NAC92	0.05	664	4.3	16478	3.8	Up	376043	0.0222945	156	155	4353	4245	Up	0.184893	-0.0227447	0.0269932	0.733078
MA1272.2	DOF2.2	0	3	0	40	0	Up	342944	0.830999	156	3	4353	40	Up	0.185098	-6.11539	1.26545	0.732599
MA1066.1	TCP23	0.13	20	0.1	797	0.2	Down	354540	0.347586	156	19	4353	718	Down	0.1852	-2.80187	-0.405501	-0.732359
MA1267.1	DOF5.8	0.08	1	0	118	0	Down	345942	0.688359	156	1	4353	110	Down	0.185557	-6.00256	-1.405	-0.731523
MA1428.1	TCP8	0.06	75	0.5	2414	0.6	Down	359438	0.212798	156	57	4353	1833	Down	0.186378	-1.34605	-0.196953	-0.729605
MA0940.1	AP1	0.14	56	0.4	1703	0.4	Down	354292	0.355579	156	41	4353	1367	Down	0.187787	-1.79281	-0.244345	-0.726335
MA1246.1	LEP	0.06	5	0	78	0	Up	344864	0.738678	156	5	4353	71	Up	0.188831	-5.37934	1.0975	0.723926
MA0021.1	Dof3	0	109	0.7	2583	0.6	Up	363436	0.134602	156	78	4353	1937	Up	0.189842	-1.08169	0.172581	0.721608
MA1018.1	GATA9	0.1	229	1.5	6149	1.4	Up	350770	0.481871	156	94	4353	2377	Up	0.190087	-0.800253	0.144954	0.721049
MA1031.1	OJ1581_H09.2	0.05	170	1.1	5618	1.3	Down	359040	0.222076	156	61	4353	1937	Down	0.190186	-1.25774	-0.179525	-0.720821
MA1671.1	ERF118	0	1	0	6	0	Up	341320	0.910985	156	1	4353	5	Up	0.190534	-8.16679	2.92347	0.720028
MA2033.1	NAC038	0.07	1	0	7	0	Up	341320	0.91101	156	1	4353	5	Up	0.190534	-8.16679	2.92347	0.720028
MA2020.1	HSFB4	0	1	0	5	0	Up	341320	0.91096	156	1	4353	5	Up	0.190534	-8.16679	2.92347	0.720028
MA0943.1	ARF5	0.03	80	0.5	2909	0.7	Down	366568	0.0906106	156	65	4353	2057	Down	0.191437	-1.16894	-0.175313	-0.717975
MA1206.1	ARF2	0.03	80	0.5	2906	0.7	Down	366482	0.0916293	156	65	4353	2056	Down	0.191472	-1.16929	-0.174611	-0.717896
MA0980.2	RAP2-10	0.05	80	0.5	2903	0.7	Down	366372	0.0929613	156	65	4353	2055	Down	0.191521	-1.16964	-0.173909	-0.717785
MA1227.2	ERF027	0.06	80	0.5	2899	0.7	Down	366192	0.0951869	156	65	4353	2053	Down	0.191661	-1.17034	-0.172505	-0.717466
MA1023.1	PHYPADRAFT_28324	0.09	82	0.5	2950	0.7	Down	365879	0.0991295	156	66	4353	2076	Down	0.192556	-1.15138	-0.166715	-0.715443
MA0971.1	DREB1A	0.07	195	1.3	6326	1.5	Down	367348	0.0816763	156	108	4353	3226	Down	0.193325	-0.480337	-0.0962619	-0.713712
MA1036.1	MYB111	0.09	41	0.3	1343	0.3	Down	355331	0.322748	156	34	4353	1161	Down	0.19624	-2.04384	-0.275308	-0.707213
MA1752.1	ERF025	0.01	9	0.1	166	0	Up	346395	0.667581	156	9	4353	163	Up	0.197554	-4.38845	0.692722	0.704314
MA1370.1	IDD5	0.12	15	0.1	312	0.1	Up	348699	0.566177	156	15	4353	300	Up	0.198673	-3.59628	0.520916	0.701861
MA1663.2	NAC050	0.06	69	0.4	1808	0.4	Up	352334	0.423	156	61	4353	1487	Up	0.199377	-1.4484	0.201782	0.700325
MA1068.2	TGA2	0.11	17	0.1	317	0.1	Up	346318	0.671092	156	9	4353	164	Up	0.199598	-4.38405	0.683925	0.699843
MA1366.1	DF1	0.02	2	0	22	0	Up	342171	0.868893	156	2	4353	22	Up	0.200815	-6.7821	1.62802	0.697203
MA0554.1	SOC1	0.11	7	0	123	0	Up	345548	0.706581	156	7	4353	118	Up	0.205294	-4.79117	0.816089	0.687625
MA1349.1	BZIP16	0.08	14	0.1	570	0.1	Down	351710	0.445941	156	13	4353	518	Down	0.205785	-3.30245	-0.465372	-0.686587
MA1424.1	ERF019	0.06	19	0.1	718	0.2	Down	353200	0.39231	156	17	4353	651	Down	0.205878	-2.95054	-0.420397	-0.686391
MA1670.1	DREB1C	0.13	176	1.1	5866	1.3	Down	370172	0.0551388	156	105	4353	3130	Down	0.206523	-0.522351	-0.093137	-0.685031
MA1070.2	TGA7	0.1	18	0.1	322	0.1	Up	346018	0.684814	156	9	4353	169	Up	0.211024	-4.36245	0.640727	0.675669
MA2007.1	MYB107	0.14	224	1.4	6562	1.5	Down	351435	0.4563	156	113	4353	3342	Down	0.211192	-0.422359	-0.0822222	-0.675322
MA1736.1	AT5G04390	0.03	448	2.9	12064	2.8	Up	348280	0.584039	156	149	4353	4024	Up	0.211525	-0.0896917	0.047349	0.674638
MA1827.1	Zm00001d044785	0.01	25	0.2	568	0.1	Up	350678	0.485447	156	24	4353	524	Up	0.211961	-2.86424	0.377852	0.673744
MA1377.1	PLT1	0.07	2	0	23	0	Up	342093	0.872737	156	2	4353	23	Up	0.213623	-6.75073	1.56528	0.670352
MA1081.2	WRKY25	0.01	3	0	182	0	Down	347048	0.638131	156	3	4353	180	Down	0.21494	-5.03738	-0.890559	-0.667683
MA1416.1	RAMOSA1	0.12	14	0.1	620	0.1	Down	348124	0.590785	156	5	4353	251	Down	0.217045	-4.47207	-0.717042	-0.66345
MA1170.1	MYB118	0.09	26	0.2	582	0.1	Up	351336	0.460074	156	25	4353	544	Up	0.218285	-2.80838	0.381578	0.660977
MA1341.1	BZIP53	0.02	1	0	6	0	Up	341242	0.914833	156	1	4353	6	Up	0.218577	-8.04629	2.68246	0.660397
MA1265.2	ERF015	0.01	5	0	266	0.1	Down	348796	0.562096	156	5	4353	258	Down	0.219796	-4.45226	-0.756648	-0.65798
MA1372.1	ZAT10	0.05	67	0.4	1644	0.4	Up	355200	0.326761	156	56	4353	1361	Up	0.220239	-1.57341	0.207139	0.657105
MA1758.1	HSFA1E	0.15	23	0.1	478	0.1	Up	349825	0.519463	156	20	4353	429	Up	0.22064	-3.13696	0.408979	0.656316
MA2038.1	NAC103	0.1	115	0.7	3164	0.7	Up	345654	0.701655	156	72	4353	2232	Down	0.221862	-1.03681	-0.146594	-0.653916
MA0034.1	Gam1	0.11	607	3.9	16748	3.8	Up	340167	0.968394	156	151	4353	4272	Down	0.222853	-0.03697	-0.0197496	-0.651982
MA1761.1	HSFB3	0.1	14	0.1	280	0.1	Up	347709	0.608846	156	13	4353	258	Up	0.226814	-3.80454	0.538808	0.64433
MA1294.1	MYB62	0.07	16	0.1	625	0.1	Down	352027	0.434209	156	15	4353	578	Down	0.226899	-3.1238	-0.424036	-0.644168
MA1388.1	PHL2	0.07	635	4.1	18250	4.2	Down	348834	0.56045	156	151	4353	4271	Down	0.227077	-0.0371389	-0.0194119	-0.643828
MA1038.1	MYB3	0.09	31	0.2	1031	0.2	Down	353214	0.391808	156	26	4353	912	Down	0.228033	-2.40819	-0.307819	-0.642002
MA1693.1	ARF34	0.05	29	0.2	1030	0.2	Down	354258	0.356721	156	26	4353	914	Down	0.2282	-2.40661	-0.310978	-0.641685
MA1698.1	ARF7	0.1	26	0.2	616	0.1	Up	350935	0.47544	156	26	4353	573	Up	0.228575	-2.7432	0.362212	0.640972
MA1398.2	KUA1	0.01	11	0.1	194	0	Up	346626	0.657071	156	10	4353	189	Up	0.229061	-4.2098	0.624205	0.640049
MA1784.1	NAC011	0.08	4	0	59	0	Up	342555	0.850013	156	3	4353	45	Up	0.230288	-6.03141	1.0975	0.637729
MA1299.1	WRKY17	0.1	35	0.2	810	0.2	Up	351960	0.436677	156	32	4353	734	Up	0.232991	-2.4175	0.29969	0.632661
MA1384.1	PHL7	0.08	41	0.3	1532	0.4	Down	354476	0.34963	156	27	4353	935	Down	0.233243	-2.36351	-0.290293	-0.632191
MA1040.1	MYB46	0.06	17	0.1	648	0.1	Down	351347	0.459637	156	16	4353	597	Down	0.236139	-3.05539	-0.38046	-0.626832
MA1805.1	WRKY53	0.01	86	0.6	2062	0.5	Up	357301	0.266078	156	64	4353	1584	Up	0.237402	-1.36847	0.179356	0.624516
MA1076.2	WRKY15	0.14	367	2.4	9689	2.2	Up	355374	0.321417	156	144	4353	3879	Up	0.237518	-0.140699	0.0512118	0.624303
MA1661.1	GTL1	0.07	48	0.3	1062	0.2	Up	355326	0.322886	156	41	4353	961	Up	0.239003	-2.0469	0.263838	0.621597
MA1166.1	PHL12	0.02	2	0	25	0	Up	341937	0.880435	156	2	4353	25	Up	0.239444	-6.69181	1.44744	0.620797
MA1208.1	GT-2	0.05	6	0	286	0.1	Down	348633	0.568976	156	6	4353	284	Down	0.242302	-4.26263	-0.653904	-0.615643
MA1195.1	AT5G56840	0.06	6	0	292	0.1	Down	348801	0.561863	156	6	4353	286	Down	0.243264	-4.25757	-0.66401	-0.613923
MA1032.1	DREB1G	0.01	14	0.1	288	0.1	Up	348038	0.594508	156	14	4353	281	Up	0.245158	-3.6915	0.518931	0.610554
MA1261.1	ERF122	0.13	151	1	4178	1	Up	349906	0.51618	156	100	4353	2573	Up	0.245533	-0.698706	0.119477	0.60989
MA1368.2	GT-4	0.06	1	0	7	0	Up	341164	0.918707	156	1	4353	7	Up	0.245654	-7.94306	2.47601	0.609676
MA1047.2	TGA5	0.04	16	0.1	286	0.1	Up	345870	0.691657	156	8	4353	142	Up	0.24824	-4.56785	0.730586	0.605128
MA0551.1	HY5	0.14	52	0.3	1792	0.4	Down	352596	0.41357	156	23	4353	814	Down	0.24867	-2.57681	-0.317241	-0.604376
MA0931.1	ABI5	0.03	31	0.2	1026	0.2	Down	351912	0.438432	156	23	4353	808	Down	0.248694	-2.58214	-0.306574	-0.604335
MA1189.1	AT5G61620	0.06	14	0.1	539	0.1	Down	350438	0.494894	156	13	4353	503	Down	0.249561	-3.32362	-0.423019	-0.602823
MA1050.1	OsI_08196	0.05	13	0.1	555	0.1	Down	351377	0.458498	156	13	4353	511	Down	0.25094	-3.31225	-0.445762	-0.60043
MA0082.1	squamosa	0.1	13	0.1	551	0.1	Down	351325	0.460473	156	13	4353	511	Down	0.25094	-3.31225	-0.445762	-0.60043
MA1765.1	MYB121	0.07	4	0	225	0.1	Down	347614	0.613015	156	4	4353	215	Down	0.251317	-4.72825	-0.783678	-0.599779
MA1326.1	ZHD5	0.11	556	3.6	15346	3.5	Up	344562	0.752941	156	142	4353	4065	Down	0.251623	-0.116972	-0.0364578	-0.59925
MA1282.1	TCP13	0.06	2	0	26	0	Up	341859	0.884288	156	2	4353	26	Up	0.252418	-6.66407	1.39195	0.59788
MA1290.1	TCP17	0.06	2	0	26	0	Up	341859	0.884288	156	2	4353	26	Up	0.252418	-6.66407	1.39195	0.59788
MA0967.1	BZIP60	0	16	0.1	298	0.1	Up	345620	0.703234	156	8	4353	145	Up	0.252813	-4.55282	0.700529	0.597201
MA1793.1	NID1	0.05	205	1.3	5230	1.2	Up	362751	0.146144	156	114	4353	2978	Up	0.253675	-0.499202	0.0967747	0.595722
MA1426.1	MYB124	0.07	150	1	3531	0.8	Up	362821	0.144931	156	86	4353	2184	Up	0.253879	-0.925132	0.139482	0.595373
MA1414.1	E2FA	0.15	114	0.7	2944	0.7	Up	354973	0.333835	156	81	4353	2055	Up	0.254163	-1.01199	0.141396	0.594887
MA1673.1	LBD18	0.01	1	0	94	0	Down	344690	0.746913	156	1	4353	94	Down	0.262067	-6.11539	-1.17934	-0.581588
MA0960.1	BHLH104	0.06	0	0	104	0	Down	343590	0.799581	156	0	4353	52	Down	0.262552	-7.33187	-1.9163	-0.580785
MA2023.1	PHL4	0.06	14	0.1	645	0.1	Down	348222	0.586535	156	7	4353	306	Down	0.262631	-4.10567	-0.554912	-0.580655
MA1028.1	KAN4	0	14	0.1	644	0.1	Down	348148	0.589748	156	7	4353	305	Down	0.262644	-4.10803	-0.550197	-0.580633
MA1381.1	AT3G46070	0.07	442	2.8	12088	2.8	Up	345428	0.712149	156	149	4353	4049	Up	0.262716	-0.0852246	0.0384148	0.580514
MA1660.1	NAC013	0.13	2	0	133	0	Down	345124	0.726406	156	1	4353	100	Down	0.26474	-6.07098	-1.26815	-0.577181
MA1797.1	RAV2	0.15	718	4.6	18896	4.3	Up	360530	0.188747	156	156	4353	4297	Up	0.264763	-0.00933904	0.0186781	0.577142
MA1298.1	WRKY29	0.01	0	0	56	0	Down	343902	0.784531	156	0	4353	56	Down	0.264763	-7.2789	-2.02224	-0.577142
MA0947.1	ARR14	0.14	155	1	4758	1.1	Down	355366	0.321692	156	95	4353	2839	Down	0.267573	-0.664564	-0.0960512	-0.572558
MA0053.1	MNB1A	0	662	4.2	17878	4.1	Up	354746	0.341007	156	155	4353	4250	Up	0.268368	-0.0218956	0.0252951	0.57127
MA0064.1	PBF	0	662	4.2	17878	4.1	Up	354746	0.341007	156	155	4353	4250	Up	0.268368	-0.0218956	0.0252951	0.57127
MA0020.1	Dof2	0.01	662	4.2	17869	4.1	Up	354954	0.334415	156	155	4353	4250	Up	0.268368	-0.0218956	0.0252951	0.57127
MA1325.1	GATA14	0.02	0	0	59	0	Down	344136	0.773296	156	0	4353	59	Down	0.269579	-7.24158	-2.09688	-0.569314
MA0553.1	SMZ	0.09	53	0.3	1428	0.3	Up	350292	0.500689	156	48	4353	1162	Up	0.269944	-1.79753	0.214839	0.568727
MA1164.1	HHO5	0.15	440	2.8	11862	2.7	Up	349568	0.529926	156	141	4353	4038	Down	0.271137	-0.126858	-0.0370044	-0.566811
MA1800.1	TEM1	0.13	714	4.6	18563	4.3	Up	363086	0.140404	156	156	4353	4293	Up	0.271733	-0.0100108	0.0200215	0.565857
MA0948.1	ARR18	0.07	307	2	8691	2	Down	342870	0.834564	156	141	4353	3789	Up	0.272071	-0.172764	0.0548076	0.565318
MA1367.1	AT1G76870	0.07	160	1	4194	1	Up	352674	0.410769	156	103	4353	2676	Up	0.276261	-0.64918	0.105296	0.558681
MA1393.2	MYB70	0.01	0	0	62	0	Down	344370	0.762108	156	0	4353	62	Down	0.27681	-7.2061	-2.16784	-0.557818
MA1830.1	Zm00001d015407	0.15	17	0.1	457	0.1	Up	346491	0.663214	156	15	4353	321	Up	0.277871	-3.54755	0.423463	0.556157
MA1218.1	DREB1D	0.06	68	0.4	2238	0.5	Down	357612	0.257812	156	55	4353	1730	Down	0.279302	-1.41329	-0.164616	-0.553926
MA1268.1	CDF5	0.11	5	0	267	0.1	Down	347582	0.6144	156	5	4353	242	Down	0.279785	-4.49835	-0.664468	-0.553175
MA1688.1	ARF16	0.08	20	0.1	478	0.1	Up	348248	0.585437	156	20	4353	442	Up	0.281625	-3.11545	0.36596	0.550328
MA1051.1	RAP2-3	0.09	88	0.6	2654	0.6	Down	352894	0.403014	156	59	4353	1838	Down	0.284381	-1.31942	-0.151555	-0.5461
MA1810.1	GLYMA-08G357600	0.03	49	0.3	1292	0.3	Up	348795	0.562117	156	26	4353	590	Up	0.284521	-2.72213	0.320068	0.545885
MA0584.1	2023-09-01	0.12	54	0.3	1678	0.4	Down	353380	0.386105	156	40	4353	1302	Down	0.284938	-1.84553	-0.209276	-0.54525
MA1788.1	NAC054	0.09	3	0	171	0	Down	346113	0.680473	156	3	4353	168	Down	0.285341	-5.08701	-0.791309	-0.544635
MA1013.1	GATA10	0.11	241	1.5	6394	1.5	Up	351994	0.435405	156	96	4353	2489	Up	0.285646	-0.751941	0.108758	0.544172
MA1759.1	HSFA4A	0.09	4	0	72	0	Up	343462	0.805778	156	4	4353	61	Up	0.286208	-5.63277	1.02535	0.543318
MA1297.1	WRKY26	0.14	111	0.7	2654	0.6	Up	361604	0.167128	156	78	4353	1980	Up	0.287778	-1.06585	0.140913	0.540942
MA1006.1	ERF6	0.03	40	0.3	962	0.2	Up	347732	0.607839	156	20	4353	449	Up	0.287989	-3.10412	0.343316	0.540624
MA1305.1	WRKY55	0.03	12	0.1	254	0.1	Up	346488	0.663351	156	12	4353	245	Up	0.28804	-3.89727	0.502218	0.540547
MA1075.1	WRKY12	0.09	125	0.8	3143	0.7	Up	356760	0.28091	156	86	4353	2200	Up	0.289436	-0.919867	0.128954	0.538447
MA1239.1	ERF104	0.14	31	0.2	979	0.2	Down	350478	0.493313	156	23	4353	801	Down	0.291336	-2.58842	-0.294029	-0.535606
MA0974.2	CDF3	0.15	228	1.5	6465	1.5	Down	344212	0.769657	156	113	4353	3311	Down	0.295303	-0.429081	-0.0687795	-0.529733
MA1385.1	AT2G40260	0.09	255	1.6	6463	1.5	Up	359688	0.207097	156	124	4353	3294	Up	0.296377	-0.366067	0.0720993	0.528156
MA1340.1	BZIP3	0.01	1	0	9	0	Up	341008	0.926462	156	1	4353	9	Up	0.297043	-7.77254	2.13498	0.527181
MA1365.2	AT5G47660	0	1	0	9	0	Up	341008	0.926462	156	1	4353	9	Up	0.297043	-7.77254	2.13498	0.527181
MA0976.2	CRF4	0.06	7	0	126	0	Up	343962	0.78167	156	6	4353	111	Up	0.299268	-4.93832	0.697481	0.523939
MA0975.1	CRF2	0.01	7	0	124	0	Up	343964	0.781526	156	6	4353	111	Up	0.299268	-4.93832	0.697481	0.523939
MA0555.1	SVP	0.12	4	0	65	0	Up	343170	0.819958	156	4	4353	65	Up	0.301696	-5.58732	0.934443	0.52043
MA1346.1	TGA10	0.07	7	0	165	0	Up	343680	0.795256	156	6	4353	113	Up	0.305915	-4.9255	0.671832	0.514399
MA0110.3	ATHB-5	0.15	378	2.4	11192	2.6	Down	363426	0.134765	156	120	4353	3491	Down	0.308498	-0.347729	-0.0588008	-0.510748
MA1687.1	ARF14	0.14	10	0.1	207	0	Up	344922	0.735916	156	9	4353	182	Up	0.310206	-4.30915	0.534116	0.50835
MA1221.1	RAP2-6	0.08	10	0.1	201	0	Up	344729	0.745041	156	9	4353	185	Up	0.316916	-4.29739	0.510593	0.499055
MA1400.1	AT1G19000	0.12	88	0.6	2190	0.5	Up	353149	0.394079	156	68	4353	1712	Up	0.317149	-1.26903	0.154085	0.498736
MA1397.1	AT1G74840	0.01	10	0.1	410	0.1	Down	348873	0.558828	156	10	4353	398	Down	0.318333	-3.67361	-0.448177	-0.497118
MA1389.1	PHL1	0.15	182	1.2	5576	1.3	Down	352818	0.405696	156	85	4353	2547	Down	0.32224	-0.82263	-0.0990728	-0.491821
MA1753.1	ERF057	0.15	57	0.4	1761	0.4	Down	351127	0.468039	156	39	4353	1258	Down	0.32244	-1.88835	-0.195768	-0.491551
MA2032.1	TRB1	0.1	18	0.1	598	0.1	Down	349290	0.541408	156	15	4353	550	Down	0.324014	-3.15959	-0.352461	-0.489436
MA1378.1	AIL6	0.12	15	0.1	599	0.1	Down	350210	0.503979	156	15	4353	551	Down	0.324207	-3.15828	-0.35508	-0.489178
MA2021.1	LBD13	0.04	57	0.4	1517	0.3	Up	350132	0.5071	156	51	4353	1262	Up	0.32435	-1.69471	0.182374	0.488987
MA1302.1	WRKY65	0.13	135	0.9	3713	0.9	Up	339626	0.99538	156	82	4353	2466	Down	0.324617	-0.871704	-0.103986	-0.488628
MA1030.1	P0510F09.23	0.07	335	2.1	9667	2.2	Down	349342	0.539234	156	141	4353	3799	Up	0.324995	-0.170863	0.0510055	0.488124
MA1408.1	FaEOBII	0.06	2	0	131	0	Down	345091	0.727956	156	2	4353	127	Down	0.326662	-5.53085	-0.874484	-0.485901
MA0582.1	RAV1	0.06	539	3.5	14973	3.4	Up	343340	0.811671	156	154	4353	4226	Up	0.326662	-0.030634	0.0241565	0.485901
MA1823.1	Zm00001d027846	0.08	115	0.7	3163	0.7	Up	345546	0.706674	156	83	4353	2138	Up	0.328841	-0.965946	0.119262	0.483014
MA0097.1	bZIP911	0.04	2	0	32	0	Up	341391	0.907462	156	2	4353	32	Up	0.330096	-6.51684	1.0975	0.481359
MA1049.1	ERF094	0	5	0	78	0	Up	342725	0.841681	156	4	4353	71	Up	0.330192	-5.52409	0.807995	0.481234
MA1278.1	DOF3.4	0.04	2	0	142	0	Down	345641	0.702259	156	2	4353	134	Down	0.333114	-5.49229	-0.951593	-0.477407
MA1260.1	ERF013	0.07	55	0.4	1716	0.4	Down	351621	0.449292	156	43	4353	1371	Down	0.334193	-1.75675	-0.180654	-0.476003
MA1760.1	HSFA6A	0.14	7	0	150	0	Up	344418	0.759843	156	7	4353	132	Up	0.337744	-4.71062	0.654983	0.471412
MA1337.1	BZIP44	0.1	11	0.1	210	0	Up	345242	0.720893	156	10	4353	207	Up	0.337926	-4.14435	0.493291	0.471179
MA1307.2	WRKY31	0.13	287	1.8	7474	1.7	Up	356739	0.281497	156	133	4353	3565	Up	0.339242	-0.258697	0.0587484	0.46949
MA1756.1	GRF9	0.1	279	1.8	7548	1.7	Up	346882	0.645549	156	133	4353	3563	Up	0.339535	-0.259102	0.0595579	0.469115
MA1067.1	TCP5	0.14	58	0.4	1712	0.4	Down	349372	0.538014	156	45	4353	1419	Down	0.339952	-1.69951	-0.165431	-0.468583
MA1096.1	ARALYDRAFT_496250	0.13	58	0.4	1712	0.4	Down	349372	0.538014	156	45	4353	1419	Down	0.339952	-1.69951	-0.165431	-0.468583
MA0941.1	ABF2	0.06	195	1.3	6209	1.4	Down	361778	0.163816	156	98	4353	2901	Down	0.34233	-0.626672	-0.0825902	-0.465554
MA1311.2	WRKY28	0.08	165	1.1	4791	1.1	Down	347012	0.639719	156	97	4353	2873	Down	0.344602	-0.641028	-0.0833219	-0.462682
MA1754.1	ERF073	0.03	1	0	13	0	Up	340852	0.934248	156	1	4353	11	Up	0.344952	-7.63473	1.85934	0.462241
MA1743.1	BZIP2	0.02	1	0	11	0	Up	340852	0.934223	156	1	4353	11	Up	0.344952	-7.63473	1.85934	0.462241
MA0563.1	2023-09-03	0	1	0	11	0	Up	340852	0.934223	156	1	4353	11	Up	0.344952	-7.63473	1.85934	0.462241
MA1334.1	BZIP11	0.02	1	0	11	0	Up	340852	0.934223	156	1	4353	11	Up	0.344952	-7.63473	1.85934	0.462241
MA0573.1	ATHB-9	0.11	4	0	75	0	Up	342466	0.854381	156	4	4353	74	Up	0.346358	-5.49444	0.748698	0.460475
MA1353.1	AT1G72740	0.12	8	0.1	339	0.1	Down	347376	0.623514	156	8	4353	323	Down	0.34842	-3.97645	-0.452218	-0.457896
MA2008.1	MYB99	0.02	12	0.1	477	0.1	Down	349170	0.546393	156	12	4353	457	Down	0.348458	-3.44825	-0.395831	-0.45785
MA1316.1	WRKY71	0.08	20	0.1	687	0.2	Down	349596	0.528799	156	18	4353	634	Down	0.353427	-2.92952	-0.302082	-0.451701
MA1664.2	HSFA6B	0.12	165	1.1	4444	1	Up	341019	0.925939	156	90	4353	2674	Down	0.358067	-0.74654	-0.0872664	-0.446036
MA2025.1	MYB93	0.14	196	1.3	5985	1.4	Down	355766	0.309603	156	109	4353	3185	Down	0.359394	-0.482944	-0.0645759	-0.444429
MA0585.1	AGL1	0.13	131	0.8	3580	0.8	Up	346848	0.647055	156	61	4353	1865	Down	0.366066	-1.28506	-0.124891	-0.43644
MA0978.1	DREB1E	0.06	9	0.1	361	0.1	Down	347070	0.637125	156	9	4353	347	Down	0.367054	-3.84459	-0.395	-0.43527
MA1696.1	ARF39	0.01	1	0	12	0	Up	340774	0.938106	156	1	4353	12	Up	0.367676	-7.57458	1.73905	0.434535
MA1084.1	WRKY38	0.08	105	0.7	2593	0.6	Up	355342	0.322396	156	74	4353	1907	Up	0.368135	-1.13067	0.119642	0.433993
MA1219.2	ERF011	0.1	30	0.2	1062	0.2	Down	351337	0.460017	156	28	4353	922	Down	0.369124	-2.34784	-0.218574	-0.432828
MA0987.1	PHYPADRAFT_140773	0	1	0	89	0	Down	344300	0.765474	156	1	4353	89	Down	0.374575	-6.1546	-1.10091	-0.426461
MA1035.1	TCP4	0	3	0	162	0	Down	345258	0.72012	156	3	4353	157	Down	0.37595	-5.13571	-0.693912	-0.42487
MA1749.1	E2FC	0.11	1	0	95	0	Down	344380	0.761631	156	1	4353	90	Down	0.376031	-6.14659	-1.11694	-0.424776
MA1392.2	MYB98	0.05	41	0.3	1086	0.2	Up	348546	0.572677	156	39	4353	957	Up	0.376984	-2.08553	0.198593	0.423677
MA1315.1	WRKY24	0.04	1	0	94	0	Down	344612	0.75059	156	1	4353	93	Down	0.38144	-6.12306	-1.16399	-0.418574
MA1231.2	ERF15	0.03	18	0.1	590	0.1	Down	347883	0.601244	156	15	4353	531	Down	0.38277	-3.18493	-0.301788	-0.417062
MA1755.1	GATA4	0	2	0	26	0	Up	340696	0.941991	156	1	4353	13	Up	0.389616	-7.51906	1.62802	0.409363
MA2043.1	NAC004	0.01	56	0.4	1984	0.5	Down	356330	0.293093	156	50	4353	1552	Down	0.394797	-1.55969	-0.144225	-0.403627
MA1677.1	NAC078	0.01	56	0.4	1982	0.5	Down	356180	0.297425	156	50	4353	1550	Down	0.394865	-1.56062	-0.142365	-0.403551
MA1300.1	WRKY6	0.05	36	0.2	875	0.2	Up	348822	0.560977	156	32	4353	775	Up	0.394915	-2.37831	0.221326	0.403496
MA1386.2	HHO3	0.03	69	0.4	2068	0.5	Down	351312	0.460968	156	53	4353	1636	Down	0.400079	-1.48006	-0.13699	-0.397855
MA1083.2	WRKY30	0.08	84	0.5	2080	0.5	Up	353278	0.389597	156	64	4353	1642	Up	0.402121	-1.34254	0.127491	0.395643
MA1087.2	WRKY45	0.01	0	0	40	0	Down	342654	0.845159	156	0	4353	40	Down	0.402276	-7.51906	-1.54191	-0.395476
MA1292.1	MYB27	0.09	0	0	43	0	Down	342888	0.833709	156	0	4353	43	Down	0.403534	-7.46752	-1.645	-0.39412
MA0981.1	DOF1.8	0	0	0	43	0	Down	342888	0.833709	156	0	4353	43	Down	0.403534	-7.46752	-1.645	-0.39412
MA1285.1	TCP9	0.12	0	0	46	0	Down	342888	0.833709	156	0	4353	43	Down	0.403534	-7.46752	-1.645	-0.39412
MA0574.1	MYB15	0.09	0	0	46	0	Down	342966	0.829901	156	0	4353	44	Down	0.404751	-7.45112	-1.67779	-0.392812
MA1390.2	HHO2	0.04	92	0.6	2190	0.5	Up	354922	0.33545	156	66	4353	1698	Up	0.405155	-1.29633	0.123178	0.392379
MA0001.2	AGL3	0.05	0	0	45	0	Down	343044	0.826096	156	0	4353	45	Down	0.406337	-7.43509	-1.70985	-0.391113
MA1065.2	TCP20	0.1	0	0	69	0	Down	343122	0.822295	156	0	4353	46	Down	0.408274	-7.41941	-1.74122	-0.389048
MA1350.1	BZIP42	0.15	14	0.1	302	0.1	Up	345488	0.709352	156	13	4353	287	Up	0.410846	-3.72784	0.385411	0.386321
MA0128.1	EmBP-1	0.08	88	0.6	2677	0.6	Down	351574	0.451057	156	63	4353	1904	Down	0.412914	-1.24705	-0.108571	-0.384141
MA1780.1	MYB92	0.09	122	0.8	3281	0.8	Up	348828	0.560745	156	87	4353	2270	Up	0.414772	-0.888987	0.100358	0.382191
MA1829.1	Zm00001d035604	0.11	4	0	201	0	Down	345510	0.70835	156	4	4353	188	Down	0.416122	-4.82482	-0.590555	-0.380779
MA1667.2	HSFC1	0.01	28	0.2	903	0.2	Down	348454	0.576602	156	19	4353	650	Down	0.421652	-2.87359	-0.262062	-0.375046
MA1034.1	Os05g0497200	0.05	22	0.1	533	0.1	Up	345612	0.703606	156	19	4353	450	Up	0.424825	-3.1386	0.26796	0.37179
MA2016.1	GRF6	0.01	65	0.4	1697	0.4	Up	348892	0.55805	156	55	4353	1401	Up	0.433279	-1.5654	0.139601	0.363232
MA0583.1	RAV1	0.06	647	4.1	18191	4.2	Down	342638	0.845918	156	153	4353	4302	Down	0.434445	-0.0224623	-0.0109235	-0.362065
MA1317.1	WRKY50	0.01	2	0	112	0	Down	343917	0.78381	156	2	4353	112	Down	0.438659	-5.62113	-0.693912	-0.357873
MA1296.1	WRKY46	0.11	32	0.2	799	0.2	Up	346966	0.641757	156	29	4353	713	Up	0.443036	-2.50828	0.201815	0.353561
MA1204.1	AGL13	0.13	3	0	54	0	Up	341852	0.884659	156	3	4353	54	Up	0.44817	-5.90122	0.837112	0.348557
MA1069.2	TGA6	0.05	20	0.1	643	0.1	Down	346958	0.642115	156	15	4353	519	Down	0.449536	-3.2014	-0.268842	-0.347235
MA1293.1	MYB57	0.07	1	0	16	0	Up	340462	0.953653	156	1	4353	16	Up	0.451	-7.37431	1.33851	0.345824
MA1345.1	BZIP48	0.03	1	0	16	0	Up	340462	0.953653	156	1	4353	16	Up	0.451	-7.37431	1.33851	0.345824
MA0571.1	ANT	0.08	1	0	16	0	Up	340462	0.953653	156	1	4353	16	Up	0.451	-7.37431	1.33851	0.345824
MA1042.1	MYB59	0.13	48	0.3	1260	0.3	Up	347544	0.616095	156	43	4353	1085	Up	0.452402	-1.92545	0.156741	0.344476
MA0961.1	BHLH112	0	3	0	55	0	Up	341774	0.888515	156	3	4353	55	Up	0.453111	-5.8881	0.81088	0.343795
MA1665.2	HSFB2A	0.04	39	0.3	950	0.2	Up	347824	0.603795	156	31	4353	764	Up	0.454342	-2.41116	0.196848	0.342617
MA0121.1	ARR10	0.02	204	1.3	6300	1.4	Down	355944	0.304327	156	120	4353	3222	Up	0.457323	-0.405562	0.0568659	0.339777
MA1734.1	AT1G19040	0.12	32	0.2	833	0.2	Up	345122	0.726499	156	22	4353	535	Up	0.459627	-2.91069	0.225051	0.337594
MA1004.1	ERF13	0.04	129	0.8	3436	0.8	Up	340534	0.950113	156	75	4353	2223	Down	0.464759	-1.01048	-0.0822708	-0.332773
MA1015.1	GATA12	0.09	1950	12.5	50410	11.6	Up	372967	0.0363699	156	155	4353	4336	Down	0.470065	-0.00744635	-0.00360346	-0.327842
MA0567.1	ERF1B	0.02	12	0.1	265	0.1	Up	344250	0.767863	156	11	4353	247	Up	0.479878	-3.95157	0.370218	0.318869
MA1430.1	TB1	0.02	3	0	63	0	Up	341379	0.908057	156	3	4353	60	Up	0.480039	-5.82588	0.686433	0.318724
MA0945.1	ARR1	0.02	253	1.6	6871	1.6	Up	340091	0.972187	156	128	4353	3451	Up	0.480558	-0.309673	0.0505579	0.318254
MA1026.2	ATHB-15	0.15	293	1.9	7372	1.7	Up	355070	0.330823	156	112	4353	3004	Up	0.481913	-0.505644	0.0588131	0.317031
MA1016.1	GATA15	0	3	0	61	0	Up	341306	0.911705	156	3	4353	61	Up	0.485794	-5.81405	0.662782	0.313548
MA1017.1	GATA8	0.03	1474	9.4	37804	8.7	Up	374068	0.03064	156	155	4353	4335	Down	0.488473	-0.00761271	-0.00327074	-0.311159
MA1281.1	DOF5.1	0.08	3	0	171	0	Down	344733	0.744851	156	3	4353	150	Down	0.494246	-5.1685	-0.628324	-0.306057
MA0932.1	AHL12	0.08	107	0.7	3322	0.8	Down	350142	0.506659	156	56	4353	1692	Down	0.503652	-1.41643	-0.10682	-0.29787
MA0998.1	ERF096	0.04	163	1	4424	1	Up	340144	0.969566	156	89	4353	2597	Down	0.508101	-0.775628	-0.0611511	-0.29405
MA0984.1	DOF5.7	0.01	123	0.8	3757	0.9	Down	352974	0.400186	156	85	4353	2486	Down	0.511771	-0.840113	-0.064107	-0.290924
MA1020.1	GT-1	0.15	26	0.2	828	0.2	Down	347705	0.609021	156	23	4353	750	Down	0.516071	-2.63584	-0.199178	-0.287291
MA0581.1	LEC2	0.06	791	5.1	22229	5.1	Down	339958	0.978851	156	152	4353	4272	Down	0.539097	-0.0322243	-0.0102582	-0.268333
MA1339.1	BZIP43	0.15	15	0.1	348	0.1	Up	343958	0.781838	156	14	4353	335	Up	0.54102	-3.56491	0.265753	0.266787
MA1828.1	Zm00001d038683	0.1	167	1.1	5306	1.2	Down	355594	0.314772	156	102	4353	2949	Down	0.542604	-0.586122	-0.0488334	-0.265517
MA1202.1	AGL55	0	223	1.4	6963	1.6	Down	360980	0.179446	156	120	4353	3439	Down	0.548731	-0.358553	-0.0371526	-0.260641
MA1739.1	BHLH122	0.02	63	0.4	1987	0.5	Down	350772	0.481754	156	52	4353	1560	Down	0.552538	-1.52797	-0.095606	-0.257638
MA1402.1	BPC6	0.07	1	0	56	0	Down	339989	0.977278	156	1	4353	22	Up	0.555965	-7.15058	0.891051	0.254953
MA1409.1	OsRR22	0.07	38	0.2	1260	0.3	Down	349284	0.541677	156	35	4353	1081	Down	0.571031	-2.07471	-0.13113	-0.24334
MA1046.1	NTL9	0	1	0	24	0	Up	339838	0.984793	156	1	4353	24	Up	0.586313	-7.08915	0.768194	0.23187
MA1308.1	WRKY70	0.13	39	0.3	1035	0.2	Up	344628	0.749854	156	35	4353	910	Up	0.617896	-2.19886	0.117173	0.209085
MA1809.1	GLYMA-07G038400	0.15	426	2.7	11594	2.7	Up	347064	0.637415	156	148	4353	4071	Up	0.618593	-0.0861575	0.0209156	0.208595
MA1314.1	WRKY14	0.14	92	0.6	2508	0.6	Up	341224	0.915751	156	64	4353	1881	Down	0.622051	-1.24454	-0.0684992	-0.206174
MA1060.1	SPL7	0.01	17	0.1	381	0.1	Up	342491	0.853154	156	13	4353	329	Up	0.646165	-3.62948	0.188694	0.189656
MA0096.1	bZIP910	0	60	0.4	1760	0.4	Down	346458	0.664714	156	48	4353	1422	Down	0.664317	-1.65193	-0.0763589	-0.177625
MA0982.1	DOF2.4	0	72	0.5	1947	0.4	Up	343729	0.792867	156	58	4353	1543	Up	0.670706	-1.45781	0.0763161	0.173468
MA1165.2	HHO6	0.03	126	0.8	3432	0.8	Up	340153	0.969092	156	83	4353	2391	Down	0.682913	-0.885287	-0.0420546	-0.165635
MA1205.1	AGL6	0.13	2	0	52	0	Up	339831	0.985167	156	2	4353	52	Up	0.710715	-6.1709	0.405624	0.148304
MA1283.1	TCP14	0.13	0	0	14	0	Down	340392	0.957168	156	0	4353	11	Down	1	-8.42721	0.274379	2.079e-12
MA1732.1	E2FD	0.15	0	0	15	0	Down	340704	0.941617	156	0	4353	15	Down	1	-8.21189	-0.156255	-1.029e-12
MA1750.1	E2FE	0.15	0	0	15	0	Down	340704	0.941617	156	0	4353	15	Down	1	-8.21189	-0.156255	-1.029e-12
MA1022.1	PHYPADRAFT_38837	0.03	1545	9.9	42480	9.8	Up	347588	0.61418	156	156	4353	4351	Up	1	-0.000331464	0.000662927	6.71e-13
MA1403.1	BPC5	0.04	0	0	6	0	Down	339690	0.992209	156	0	4353	2	Down	1	-9.52803	2.47601	6.71e-13
MA1404.1	BPC1	0.03	0	0	8	0	Down	339690	0.992209	156	0	4353	2	Down	1	-9.52803	2.47601	6.71e-13
MA0590.1	LFY	0.13	0	0	4	0	Down	339690	0.992209	156	0	4353	2	Down	1	-9.52803	2.47601	6.71e-13
MA1352.1	TRP1	0	0	0	0	0	Up	339534	1	156	0	4353	0	Up	1	-10.689	4.79794	0
MA1356.1	TRP2	0	0	0	0	0	Up	339534	1	156	0	4353	0	Up	1	-10.689	4.79794	0
MA1354.1	AT4G12670	0	0	0	0	0	Up	339534	1	156	0	4353	0	Up	1	-10.689	4.79794	0
