# Supplementary material for: Central transcriptional regulator controls photosynthetic growth and carbon storage in response to high light
Source: Nat Commun. 2024 Jun 6;15:4842. doi: 10.1038/s41467-024-49090-7 (PMC11156908; doi:10.1038/s41467-024-49090-7)
Supplement: Supplementary file 5 — Supplementary Data 2 [file 41467_2024_49090_MOESM5_ESM.xlsx]

## Sheet: TG1
	Experimentally measured dynamic labeling patterns utilized in INCA model for TG1, data listed as 0.000 refer to not-detected isotopomers, to satisfy the numeric input requirements by INCA. Data are shown as mean ± SD of three biological replicates (n = 3).
	Time	0		0.5		1		3		5		10
	(min)
		Mean	S.D	Mean	S.D	Mean	S.D	Mean	S.D	Mean	S.D	Mean	S.D
	3PGA
	M+0	0.953	0.043	0.215	0.015	0.088	0.069	0.059	0.029	0.059	0.014	0.07	0.039
	M+1	0.021	0.016	0.436	0.025	0.299	0.04	0.089	0.038	0.079	0.034	0.068	0.038
	M+2	0.012	0.016	0.193	0.014	0.253	0.007	0.26	0.042	0.26	0.057	0.261	0.039
	M+3	0.014	0.016	0.157	0.016	0.359	0.088	0.592	0.101	0.603	0.103	0.601	0.113
	AKG
	M+0	0.947	0.003	0.948	0.006	0.948	0.007	0.929	0.019	0.888	0.016	0.784	0.018
	M+1	0.048	0.001	0.048	0.007	0.048	0.005	0.054	0.012	0.053	0.014	0.059	0.019
	M+2	0.002	0.001	0	0.023	0.001	0.009	0.008	0.003	0.021	0.003	0.034	0.007
	M+3	0	0.001	0	0.001	0	0.001	0.004	0.004	0.019	0.002	0.043	0.001
	M+4	0.004	0.003	0.004	0.001	0.003	0.002	0.002	0.003	0.007	0.001	0.027	0.007
	M+5	0.001	0.001	0	0.001	0	0.001	0.002	0.003	0.012	0.008	0.052	0.026
	CIT
	M+0	0.918	0.015	0.865	0.023	0.832	0.025	0.666	0.071	0.482	0.173	0.433	0.131
	M+1	0.065	0.004	0.095	0.025	0.098	0.017	0.098	0.01	0.102	0.013	0.124	0.076
	M+2	0.005	0.005	0.021	0.001	0.036	0.005	0.063	0.021	0.088	0.021	0.068	0.015
	M+3	0.001	0.001	0.007	0.001	0.014	0.003	0.046	0.013	0.082	0.024	0.07	0.014
	M+4	0.006	0.005	0.007	0.003	0.011	0.004	0.067	0.026	0.095	0.046	0.102	0.03
	M+5	0.002	0.001	0.003	0.003	0.005	0.003	0.024	0.01	0.075	0.042	0.089	0.026
	M+6	0.003	0.003	0.004	0.003	0.003	0.002	0.036	0.023	0.075	0.063	0.114	0.074
	TP
	M+0	0.995	0.004	0.539	0.05	0.331	0.123	0.16	0.03	0.145	0.047	0.124	0.089
	M+1	0.007	0.001	0.339	0.054	0.267	0.03	0.099	0.036	0.049	0.05	0.038	0.044
	M+2	0.007	0.001	0.076	0.012	0.237	0.107	0.218	0.067	0.236	0.066	0.289	0.066
	M+3	0	0.001	0.047	0.016	0.165	0.04	0.523	0.093	0.569	0.099	0.548	0.069
	E4P
	M+0	0.965	0.027	0.368	0.101	0.228	0.086	0.135	0.034	0.115	0.036	0.107	0.072
	M+1	0.027	0.014	0.242	0.04	0.125	0.069	0.032	0.026	0.019	0.019	0.016	0.02
	M+2	0.019	0.001	0.248	0.059	0.251	0.024	0.118	0.04	0.093	0.033	0.069	0.036
	M+3	0	0.001	0.095	0.022	0.172	0.045	0.24	0.057	0.283	0.013	0.211	0.067
	M+4	0.003	0.001	0.046	0.002	0.223	0.099	0.475	0.146	0.49	0.1	0.597	0.195
	F6P
	M+0	0.935	0.013	0.41	0.044	0.276	0.088	0.112	0.048	0.093	0.047	0.094	0.07
	M+1	0.055	0.008	0.169	0.015	0.082	0.021	0.026	0.007	0.019	0.004	0.014	0.013
	M+2	0	0.001	0.193	0.027	0.114	0.03	0.032	0.019	0.026	0.011	0.022	0.012
	M+3	0	0.001	0.116	0.004	0.152	0.012	0.069	0.028	0.052	0.025	0.047	0.019
	M+4	0	0.001	0.072	0.006	0.18	0.048	0.154	0.033	0.142	0.041	0.131	0.037
	M+5	0.001	0.001	0.027	0.004	0.126	0.043	0.248	0.003	0.306	0.04	0.293	0.033
	M+6	0.009	0.008	0.012	0.004	0.069	0.028	0.358	0.136	0.361	0.11	0.399	0.132
	FUM
	M+0	0.932	0.031	0.779	0.055	0.696	0.046	0.534	0.149	0.282	0.093	0.221	0.048
	M+1	0.039	0.004	0.136	0.042	0.152	0.036	0.123	0.037	0.167	0.023	0.124	0.051
	M+2	0.001	0.001	0.054	0.028	0.074	0.003	0.075	0.027	0.082	0.02	0.074	0.029
	M+3	0.001	0.001	0.014	0.006	0.039	0.015	0.106	0.024	0.165	0.017	0.197	0.011
	M+4	0.04	0.036	0.016	0.017	0.04	0.018	0.162	0.101	0.304	0.118	0.385	0.119
	G6P
	M+0	0.936	0.008	0.411	0.048	0.265	0.067	0.114	0.038	0.096	0.032	0.111	0.046
	M+1	0.056	0.009	0.167	0.017	0.082	0.024	0.025	0.005	0.019	0.004	0.014	0.011
	M+2	0.001	0.001	0.192	0.029	0.118	0.039	0.031	0.017	0.025	0.009	0.021	0.01
	M+3	0	0.001	0.117	0.006	0.151	0.017	0.069	0.029	0.052	0.027	0.046	0.021
	M+4	0	0.001	0.074	0.006	0.183	0.035	0.154	0.037	0.142	0.042	0.13	0.041
	M+5	0	0.001	0.028	0.004	0.124	0.037	0.254	0.01	0.307	0.036	0.289	0.032
	M+6	0.007	0.001	0.011	0.002	0.078	0.032	0.352	0.128	0.359	0.105	0.39	0.121
	MAL
	M+0	0.957	0.004	0.765	0.064	0.676	0.058	0.451	0.125	0.288	0.085	0.17	0.072
	M+1	0.04	0.005	0.162	0.057	0.173	0.029	0.139	0.04	0.167	0.022	0.129	0.047
	M+2	0.001	0.001	0.054	0.017	0.071	0.004	0.081	0.014	0.084	0.021	0.077	0.026
	M+3	0.001	0.001	0.012	0.007	0.041	0.009	0.12	0.013	0.167	0.017	0.21	0.009
	M+4	0.002	0.001	0.007	0.003	0.039	0.017	0.209	0.085	0.294	0.111	0.414	0.137
	PEP
	M+0	0.954	0.015	0.304	0.051	0.205	0.064	0.094	0.024	0.078	0.027	0.093	0.009
	M+1	0.03	0.003	0.4	0.051	0.303	0.025	0.094	0.042	0.076	0.042	0.073	0.031
	M+2	0.015	0.016	0.181	0.023	0.217	0.025	0.242	0.039	0.25	0.049	0.219	0.008
	M+3	0.001	0.001	0.115	0.029	0.275	0.052	0.569	0.102	0.596	0.116	0.615	0.033
	S7P
	M+0	0.925	0.031	0.077	0.016	0.056	0.012	0.037	0.008	0.036	0.001	0.033	0.017
	M+1	0.055	0.005	0.139	0.023	0.037	0.018	0.006	0.004	0.004	0.004	0.006	0.005
	M+2	0	0.001	0.217	0.013	0.086	0.029	0.013	0.007	0.008	0.008	0.007	0.008
	M+3	0.033	0.001	0.269	0.035	0.143	0.038	0.033	0.018	0.024	0.019	0.021	0.019
	M+4	0.003	0.001	0.167	0.013	0.175	0.029	0.079	0.039	0.065	0.037	0.053	0.038
	M+5	0	0.001	0.091	0.02	0.246	0.045	0.194	0.038	0.159	0.061	0.151	0.061
	M+6	0.011	0.003	0.032	0.008	0.147	0.027	0.298	0.005	0.329	0.008	0.378	0.047
	M+7	0	0.001	0.009	0.003	0.11	0.05	0.34	0.11	0.373	0.124	0.351	0.097
	SUC
	M+0	0.948	0.01	0.941	0.024	0.952	0.006	0.927	0.024	0.945	0.008	0.918	0.027
	M+1	0.043	0.002	0.042	0.003	0.042	0.001	0.049	0.009	0.043	0.003	0.039	0.01
	M+2	0.001	0.001	0.002	0.002	0.001	0.004	0.006	0.003	0.003	0.004	0.012	0.009
	M+3	0.001	0.001	0.001	0.002	0.001	0.001	0.001	0.001	0.002	0.002	0.009	0.005
	M+4	0.011	0.003	0.022	0.019	0.007	0.008	0.026	0.001	0.007	0.005	0.021	0.01

## Sheet: TG2
	Experimentally measured dynamic labeling patterns utilized in INCA model for TG2, data listed as 0.000 refer to not-detected isotopomers, to satisfy the numeric input requirements by INCA. Data are shown as mean ± SD of three biological replicates (n = 3). For TG2 minimum standard deviation in mass isotopomer data was set to 0.02 in INCA.
	Time	0		0.5		1		3		5		10
	(min)
		Mean	S.D	Mean	S.D	Mean	S.D	Mean	S.D	Mean	S.D	Mean	S.D
	3PGA
	M+0	0.968	0.005	0.191	0.021	0.115	0.005	0.075	0.014	0.067	0.004	0.06	0.002
	M+1	0.025	0.012	0.405	0.021	0.197	0.038	0.074	0.053	0.04	0.003	0.036	0.005
	M+2	0.002	0.001	0.198	0.011	0.242	0.032	0.237	0.115	0.205	0.006	0.215	0.014
	M+3	0.006	0.006	0.206	0.025	0.446	0.062	0.614	0.154	0.688	0.008	0.689	0.013
	AKG
	M+0	0.947	0.001	0.945	0.001	0.938	0.003	0.903	0.01	0.845	0.013	0.708	0.015
	M+1	0.052	0.001	0.053	0.001	0.056	0.002	0.057	0.003	0.059	0.001	0.052	0.001
	M+2	0.001	0.001	0.01	0.001	0.013	0.001	0.013	0.002	0.022	0.002	0.035	0.002
	M+3	0	0.001	0	0.001	0.002	0.001	0.012	0.002	0.026	0.003	0.051	0.003
	M+4	0	0.001	0	0.001	0	0.001	0.005	0.001	0.016	0.002	0.05	0.042
	M+5	0	0.001	0	0.001	0	0.001	0.009	0.002	0.033	0.006	0.103	0.041
	CIT
	M+0	0.934	0.005	0.86	0.032	0.664	0.129	0.521	0.086	0.474	0.075	0.399	0.09
	M+1	0.062	0.006	0.093	0.02	0.139	0.067	0.076	0.031	0.065	0.01	0.043	0.006
	M+2	0.001	0.001	0.028	0.011	0.094	0.04	0.072	0.031	0.055	0.007	0.029	0.018
	M+3	0	0.001	0.008	0.001	0.038	0.006	0.074	0.013	0.066	0.011	0.055	0.01
	M+4	0	0.001	0.005	0.002	0.042	0.015	0.1	0.015	0.094	0.018	0.098	0.011
	M+5	0	0.001	0.002	0.001	0.013	0.003	0.061	0.012	0.09	0.014	0.138	0.023
	M+6	0.001	0.001	0.004	0.001	0.012	0.002	0.095	0.022	0.155	0.043	0.238	0.051
	TP
	M+0	0.976	0.007	0.43	0.02	0.217	0.107	0.135	0.041	0.094	0.009	0.035	0.02
	M+1	0.021	0.014	0.405	0.079	0.225	0.04	0.052	0.037	0.04	0.002	0.014	0.009
	M+2	0.016	0.001	0.127	0.033	0.204	0.039	0.208	0.054	0.254	0.065	0.269	0.096
	M+3	0	0.001	0.081	0.01	0.354	0.049	0.605	0.029	0.657	0.108	0.686	0.095
	E4P
	M+0	0.952	0.017	0.372	0.257	0.147	0.079	0.05	0.019	0.073	0.041	0.036	0.033
	M+1	0.039	0.009	0.215	0.021	0.084	0.03	0.019	0.012	0.007	0.001	0.001	0.001
	M+2	0.014	0.001	0.279	0.091	0.202	0.03	0.083	0.026	0.059	0.022	0.049	0.017
	M+3	0.002	0.001	0.12	0.032	0.222	0.017	0.24	0.015	0.243	0.032	0.246	0.012
	M+4	0.011	0.001	0.087	0.025	0.346	0.119	0.625	0.035	0.618	0.088	0.681	0.051
	F6P
	M+0	0.932	0.017	0.345	0.048	0.181	0.027	0.097	0.011	0.081	0.022	0.046	0.026
	M+1	0.061	0.011	0.132	0.023	0.054	0.007	0.018	0.006	0.015	0.006	0.005	0.001
	M+2	0	0.001	0.211	0.038	0.119	0.015	0.037	0.011	0.023	0.007	0.013	0.004
	M+3	0	0.001	0.135	0.009	0.106	0.012	0.043	0.004	0.03	0.012	0.018	0.003
	M+4	0	0.001	0.112	0.005	0.224	0.018	0.114	0.007	0.095	0.013	0.082	0.036
	M+5	0	0.001	0.042	0.006	0.151	0.023	0.258	0.019	0.267	0.009	0.338	0.037
	M+6	0.007	0.007	0.024	0.009	0.165	0.037	0.434	0.03	0.489	0.066	0.498	0.075
	FUM
	M+0	0.939	0.018	0.809	0.021	0.593	0.038	0.253	0.06	0.151	0.026	0.2	0.089
	M+1	0.043	0.004	0.123	0.015	0.165	0.004	0.171	0.012	0.131	0.039	0.063	0.025
	M+2	0.001	0.001	0.034	0.007	0.077	0.01	0.072	0.007	0.06	0.006	0.047	0.007
	M+3	0	0	0.012	0.002	0.065	0.009	0.156	0.013	0.207	0.063	0.2	0.023
	M+4	0.024	0.007	0.022	0.007	0.099	0.017	0.349	0.056	0.451	0.03	0.491	0.047
	G6P
	M+0	0.922	0.006	0.337	0.015	0.197	0.016	0.098	0.011	0.064	0.011	0.035	0.005
	M+1	0.068	0.008	0.151	0.005	0.059	0.007	0.017	0.002	0.011	0.003	0.005	0.002
	M+2	0.007	0.005	0.21	0.016	0.106	0.017	0.028	0.002	0.015	0.004	0.009	0.002
	M+3	0	0.001	0.13	0.026	0.12	0.008	0.042	0.003	0.027	0.006	0.017	0.002
	M+4	0	0.001	0.107	0.001	0.199	0.009	0.115	0.003	0.093	0.01	0.086	0.01
	M+5	0	0.001	0.042	0.008	0.156	0.004	0.253	0.009	0.272	0.009	0.3	0.007
	M+6	0.005	0.001	0.023	0.007	0.163	0.04	0.448	0.028	0.518	0.042	0.548	0.027
	MAL
	M+0	0.956	0.001	0.808	0.032	0.59	0.029	0.253	0.072	0.131	0.041	0.07	0.025
	M+1	0.042	0.001	0.131	0.023	0.165	0.004	0.17	0.021	0.134	0.018	0.072	0.024
	M+2	0.001	0.001	0.037	0.007	0.076	0.008	0.07	0.01	0.064	0.006	0.051	0.004
	M+3	0	0.001	0.014	0.001	0.07	0.011	0.151	0.019	0.182	0.007	0.226	0.005
	M+4	0.001	0.001	0.01	0.002	0.1	0.024	0.356	0.068	0.488	0.054	0.582	0.047
	PEP
	M+0	0.965	0.007	0.187	0.018	0.116	0.013	0.071	0.018	0.052	0.012	0.037	0.001
	M+1	0.029	0.006	0.432	0.026	0.18	0.012	0.057	0.006	0.038	0.003	0.033	0.006
	M+2	0.006	0.002	0.174	0.023	0.215	0.027	0.206	0.012	0.206	0.008	0.23	0.026
	M+3	0.001	0.001	0.207	0.031	0.489	0.052	0.667	0.027	0.703	0.022	0.7	0.019
	S7P
	M+0	0.919	0.009	0.033	0.007	0.019	0.002	0.015	0.002	0.013	0.001	0.013	0.006
	M+1	0.074	0.004	0.079	0.004	0.011	0.003	0.002	0.001	0.001	0.001	0.001	0.001
	M+2	0.001	0.001	0.171	0.014	0.029	0.007	0.005	0.001	0.003	0.001	0.002	0.001
	M+3	0	0.001	0.285	0.017	0.075	0.018	0.017	0.003	0.012	0.002	0.007	0.002
	M+4	0.005	0.002	0.205	0.015	0.136	0.026	0.039	0.005	0.027	0.004	0.025	0.002
	M+5	0	0.001	0.15	0.006	0.255	0.025	0.125	0.013	0.11	0.02	0.098	0.007
	M+6	0.003	0.004	0.053	0.006	0.236	0.022	0.309	0.012	0.32	0.014	0.338	0.02
	M+7	0.001	0.001	0.025	0.005	0.238	0.059	0.487	0.034	0.513	0.04	0.516	0.028
	SUC
	M+0	0.948	0.009	0.941	0.011	0.925	0.018	0.885	0.016	0.836	0.037	0.716	0.044
	M+1	0.042	0.001	0.044	0.002	0.048	0.001	0.05	0.001	0.048	0.001	0.046	0.001
	M+2	0.001	0.001	0.013	0.004	0.015	0.004	0.032	0.008	0.043	0.014	0.064	0.011
	M+3	0.001	0.001	0	0.001	0.002	0.001	0.01	0.002	0.02	0.006	0.049	0.009
	M+4	0.009	0.008	0.009	0.011	0.01	0.015	0.022	0.006	0.052	0.018	0.126	0.024

## Sheet: TG1-MYB99
	Experimentally measured dynamic labeling patterns utilized in INCA model for TG1-MYB99, data listed as 0.000 refer to not-detected isotopomers, to satisfy the numeric input requirements by INCA. Data are shown as mean ± SD of three biological replicates (n = 3). For TG1-MYB99 minimum standard deviation in mass isotopomer data was set to 0.01 in INCA.
	Time	0		0.5		1		3		5		10
	(min)
		Mean	S.D	Mean	S.D	Mean	S.D	Mean	S.D	Mean	S.D	Mean	S.D
	3PGA
	M+0	0.936	0.045	0.153	0.083	0.108	0.154	0.077	0.053	0.131	0.128	0.062	0.053
	M+1	0.026	0.027	0.584	0.074	0.232	0.063	0.078	0.099	0.059	0.082	0.082	0.008
	M+2	0.032	0.079	0.16	0.049	0.289	0.065	0.314	0.038	0.24	0.127	0.321	0.078
	M+3	0.009	0.01	0.103	0.057	0.37	0.14	0.532	0.11	0.57	0.118	0.534	0.07
	AKG
	M+0	0.951	0.003	0.947	0.003	0.942	0.002	0.924	0.024	0.883	0.029	0.778	0.076
	M+1	0.049	0.003	0.051	0.002	0.054	0.001	0.056	0.005	0.059	0.002	0.059	0.003
	M+2	0	0.002	0.001	0.002	0.003	0.002	0.01	0.005	0.019	0.006	0.035	0.012
	M+3	0	0.002	0	0.002	0	0.002	0.008	0.003	0.017	0.006	0.043	0.018
	M+4	0	0.002	0.004	0.002	0.003	0.002	0.003	0.002	0.01	0.008	0.039	0.025
	M+5	0	0.002	0	0.002	0	0.002	0.004	0.002	0.012	0.008	0.046	0.024
	CIT
	M+0	0.946	0.039	0.905	0.053	0.827	0.171	0.756	0.283	0.683	0.356	0.527	0.366
	M+1	0.052	0.037	0.081	0.038	0.094	0.057	0.081	0.034	0.105	0.048	0.066	0.047
	M+2	0.001	0.002	0.009	0.012	0.039	0.059	0.04	0.056	0.048	0.068	0.045	0.043
	M+3	0	0.002	0.002	0.003	0.019	0.027	0.038	0.059	0.047	0.069	0.04	0.083
	M+4	0	0.002	0.001	0.002	0.013	0.019	0.042	0.065	0.059	0.087	0.061	0.123
	M+5	0	0.002	0.002	0.003	0.006	0.005	0.024	0.038	0.031	0.047	0.104	0.109
	M+6	0	0.002	0	0.002	0.005	0.006	0.019	0.038	0.026	0.05	0.158	0.213
	TP
	M+0	0.979	0.016	0.644	0.115	0.253	0.174	0.15	0.093	0.043	0.025	0.045	0.058
	M+1	0.021	0.016	0.276	0.262	0.265	0.064	0.075	0.072	0.062	0.066	0.067	0.061
	M+2	0	0.002	0.122	0.002	0.209	0.072	0.276	0.046	0.324	0.002	0.23	0.184
	M+3	0	0.002	0.019	0.002	0.273	0.038	0.499	0.211	0.733	0.488	0.658	0.303
	E4P
	M+0	0.949	0.004	0.216	0.024	0.07	0.006	0.063	0.006	0.066	0.051	0.052	0.028
	M+1	0.051	0.004	0.361	0.066	0.106	0.012	0.029	0.034	0.017	0.002	0.023	0.018
	M+2	0	0.002	0.299	0.053	0.265	0.044	0.11	0.016	0.073	0.076	0.099	0.008
	M+3	0	0.002	0.111	0.002	0.244	0.024	0.282	0.003	0.351	0.165	0.35	0.015
	M+4	0	0.002	0.013	0.011	0.315	0.014	0.516	0.041	0.501	0.017	0.477	0.023
	F6P
	M+0	0.94	0.024	0.267	0.021	0.213	0.13	0.121	0.12	0.149	0.02	0.056	0.047
	M+1	0.06	0.024	0.239	0.113	0.094	0.126	0.031	0.036	0.011	0.017	0.012	0.006
	M+2	0	0.002	0.322	0.061	0.125	0.083	0.045	0.038	0.017	0.019	0.02	0.013
	M+3	0	0.002	0.132	0.055	0.161	0.053	0.076	0.044	0.049	0.011	0.057	0.048
	M+4	0	0.002	0.031	0.017	0.182	0.093	0.171	0.184	0.15	0.08	0.18	0.051
	M+5	0	0.002	0.008	0.005	0.141	0.127	0.318	0.152	0.319	0.099	0.297	0.123
	M+6	0	0.002	0.002	0.003	0.084	0.017	0.239	0.196	0.307	0.181	0.378	0.085
	FUM
	M+0	0.945	0.009	0.862	0.034	0.712	0.014	0.425	0.216	0.299	0.196	0.169	0.144
	M+1	0.044	0.002	0.097	0.019	0.135	0.003	0.159	0.026	0.154	0.019	0.112	0.043
	M+2	0.001	0.002	0.019	0.013	0.061	0.011	0.08	0.035	0.085	0.027	0.095	0.015
	M+3	0.002	0.003	0.006	0.004	0.049	0.002	0.144	0.069	0.196	0.08	0.257	0.068
	M+4	0.012	0.002	0.016	0.006	0.043	0.002	0.192	0.088	0.266	0.108	0.367	0.113
	G6P
	M+0	0.927	0.027	0.34	0.035	0.213	0.012	0.096	0.062	0.104	0.059	0.059	0.044
	M+1	0.071	0.024	0.236	0.065	0.076	0.03	0.021	0.009	0.02	0.007	0.011	0.006
	M+2	0.002	0.003	0.279	0.165	0.114	0.024	0.039	0.017	0.026	0.003	0.019	0.007
	M+3	0	0.002	0.15	0.068	0.156	0.005	0.069	0.007	0.067	0.018	0.05	0.008
	M+4	0	0.002	0.081	0.052	0.195	0.019	0.181	0.007	0.165	0.009	0.162	0.02
	M+5	0	0.002	0.024	0.014	0.15	0.036	0.299	0.035	0.318	0.023	0.364	0.038
	M+6	0	0.002	0.004	0.004	0.097	0.017	0.296	0.052	0.3	0.025	0.335	0.043
	MAL
	M+0	0.958	0.002	0.87	0.048	0.7	0.017	0.417	0.206	0.298	0.201	0.166	0.147
	M+1	0.041	0.002	0.101	0.03	0.142	0.002	0.164	0.014	0.15	0.022	0.113	0.04
	M+2	0	0.002	0.02	0.012	0.062	0.009	0.077	0.026	0.086	0.024	0.094	0.014
	M+3	0	0.002	0.006	0.005	0.05	0.006	0.146	0.071	0.198	0.084	0.259	0.069
	M+4	0.001	0.002	0.003	0.002	0.045	0.002	0.196	0.095	0.267	0.114	0.368	0.109
	PEP
	M+0	0.946	0.109	0.405	0.434	0.152	0.026	0.093	0.103	0.064	0.117	0.082	0.057
	M+1	0.018	0.042	0.419	0.002	0.122	0.291	0.129	0.002	0.093	0.002	0.054	0.131
	M+2	0.053	0.129	0.342	0.484	0.317	0.082	0.346	0.21	0.394	0.467	0.31	0.049
	M+3	0.009	0.022	0.113	0.113	0.449	0.143	0.518	0.093	0.533	0.404	0.572	0.115
	S7P
	M+0	0.903	0.064	0.112	0.056	0.046	0.023	0.055	0.021	0.048	0.03	0.038	0.019
	M+1	0.066	0.021	0.134	0.036	0.025	0.01	0.009	0.008	0.007	0.002	0.004	0.004
	M+2	0.001	0.002	0.225	0.059	0.057	0.003	0.009	0.011	0.01	0.018	0.008	0.006
	M+3	0	0.002	0.262	0.086	0.145	0.027	0.024	0.008	0.026	0.025	0.025	0.011
	M+4	0.001	0.002	0.126	0.03	0.195	0.023	0.078	0.015	0.081	0.011	0.073	0.008
	M+5	0	0.002	0.075	0.017	0.237	0.026	0.205	0.027	0.193	0.01	0.197	0.017
	M+6	0.039	0.078	0.062	0.135	0.194	0.028	0.356	0.07	0.377	0.081	0.344	0.032
	M+7	0.014	0.002	0.005	0.006	0.102	0.026	0.267	0.05	0.275	0.039	0.311	0.067
	SUC
	M+0	0.959	0.002	0.957	0.005	0.942	0.003	0.919	0.035	0.894	0.059	0.841	0.12
	M+1	0.041	0.002	0.042	0.004	0.047	0.004	0.05	0.006	0.049	0.009	0.05	0.004
	M+2	0	0.002	0.001	0.002	0.011	0.002	0.017	0.016	0.026	0.022	0.037	0.038
	M+3	0	0.002	0	0.002	0.001	0.002	0.006	0.006	0.014	0.014	0.03	0.033
	M+4	0	0.002	0	0.002	0	0.002	0.007	0.007	0.018	0.016	0.042	0.045
