# Supplementary material for: Central transcriptional regulator controls photosynthetic growth and carbon storage in response to high light
Source: Nat Commun. 2024 Jun 6;15:4842. doi: 10.1038/s41467-024-49090-7 (PMC11156908; doi:10.1038/s41467-024-49090-7)
Supplement: Supplementary file 6 — Supplementary Data 3 [file 41467_2024_49090_MOESM6_ESM.xlsx]

## Sheet: INCA Reaction Network
	Supplementary Data 3. Complete set of reactions and atom transitions associated with the P. celeri metabolic network. All the three strains had the same set of reactions other than the protein synthesis reaction which was based on the different measured amino acid composition of the three strains under high light (HL) condition.
	Reaction	Pathway
	CO2.t (a) -> CO2 (a)	CO2 uptake
	dummy -> Sink	CO2 uptake
	RUBP.p (abcde) + CO2 (f) -> 3PGA.p (cde) + 3PGA.p (fba) + dummy	Calvin Cycle
	TP.p (abc) + E4P.p (defg) -> SBP (cbadefg)	Calvin Cycle
	SBP (abcdefg) -> S7P.p (abcdefg)	Calvin Cycle
	TP.p (cde) + EC2 (ab) <-> X5P.p (abcde)	Calvin Cycle
	S7P.p (abcdefg) <-> R5P.p (cdefg) + EC2 (ab)	Calvin Cycle
	F6P.p (abcdef) <-> E4P.p (cdef) + EC2 (ab)	Calvin Cycle
	X5P.p (abcde) <-> RU5P.p (abcde)	Calvin Cycle
	R5P.p (abcde) <-> RU5P.p (abcde)	Calvin Cycle
	RU5P.p (abcde) -> RUBP.p (abcde)	Calvin Cycle
	G6P.p (abcdef) + dummy -> RU5P.p (bcdef) + CO2 (a)	Oxidative Pentose Phosphate Pathway
	G6P.p (abcdef) <-> G1P.p (abcdef)	Carbohydrate Biosynthesis
	3PGA.p (abc) -> TP.p (abc)	Glycolysis
	TP.p (def) + TP.p (cba) <-> FBP.p (abcdef)	Glycolysis
	FBP.p (abcdef) <-> F6P.p (abcdef)	Glycolysis
	F6P.p (abcdef) <-> G6P.p (abcdef)	Glycolysis
	TP.c (def) + TP.c (cba) <-> FBP.c (abcdef)	Glycolysis
	FBP.c (abcdef) <-> F6P.c (abcdef)	Glycolysis
	F6P.c (abcdef) <-> G6P.c (abcdef)	Glycolysis
	3PGA.c (abc) <-> PEP.c (abc)	Glycolysis
	PEP.c (abc) <-> PYR.c (abc)	Glycolysis
	PEP.p (abc) <-> PYR.p (abc)	Lipid Biosynthesis
	PYR.p (abc) + dummy -> ACA.p (bc) + CO2 (a)	Lipid Biosynthesis
	MAL (abcd) + dummy -> PYR.c (abc) + CO2 (d)	Malic Enzyme
	G6P.c (abcdef) + dummy -> RU5P.c (bcdef) + CO2 (a)	Nucleotide Biosynthesis
	RU5P.c (abcde) -> R5P.c (abcde)	Nucleotide Biosynthesis
	RUBP.p (abcde) -> 3PGA.p (cde) + 2PG.p (ba)	Photorespiration
	2PG.p (ab) -> GLY.p (ab)	Photorespiration
	GLY.p (ab) <-> GLY.x (ab) + dummyGLY	Photorespiration
	GLY.p (ab) + GLY.p (cd) + dummy -> SER.p (cdb) + CO2 (a)	Photorespiration
	SER.p (abc) <-> SER.x (abc) + dummySER	Photorespiration
	SER.p (abc) -> GA.p (abc)	Photorespiration
	GA.p (abc) <-> 3PGA.p (abc)	Photorespiration
	PEP.c (abc) + CO2 (d) -> OAA (abcd)	PEP Carboxylase
	CIT (abcdef) <-> ICI (abcdef)	TCA Cycle
	ICI (abcdef) + dummy -> AKG (abcde) + CO2 (f)	TCA Cycle
	MAL (abcd) <-> OAA (abcd)	TCA Cycle
	AKG (abcde) + dummy -> SSA (abcd) + CO2 (e)	TCA Cycle
	SSA (abcd) -> SUC (abcd)	TCA Cycle
	SUC (abcd) <-> FUM (abcd)	TCA Cycle
	FUM (abcd) <-> MAL (abcd)	TCA Cycle
	PYR.c (abc) + dummy -> ACA.c (bc) + CO2 (a)	TCA cycle
	OAA (abcd) + ACA.c (ef) -> CIT (dcbfea)	TCA Cycle
	3PGA.p (abc) <-> 3PGA.c (abc)	Transporter
	TP.p (abc) <-> TP.c (abc)	Transporter
	PEP.p (abc) <-> PEP.c (abc)	Transporter
	0*3PGA.p (abc) -> 3PGA (abc)	Compartmentalization
	0*3PGA.c (abc) -> 3PGA (abc)	Compartmentalization
	0*TP.p (abc) -> TP (abc)	Compartmentalization
	0*TP.c (abc) -> TP (abc)	Compartmentalization
	0*F6P.p (abcdef) -> F6P (abcdef)	Compartmentalization
	0*F6P.c (abcdef) -> F6P (abcdef)	Compartmentalization
	0*G6P.p (abcdef) -> G6P (abcdef)	Compartmentalization
	0*G6P.c (abcdef) -> G6P (abcdef)	Compartmentalization
	0*S7P.p (abcdefg) -> S7P (abcdefg)	Compartmentalization
	0*PEP.c (abc) -> PEP (abc)	Compartmentalization
	0*PEP.p (abc) -> PEP (abc)	Compartmentalization
	0*3PGA.x (abc) -> 3PGA (abc)	Dilution
	0*TP.x (abc) -> TP (abc)	Dilution
	0*F6P.x (abcdef) -> F6P (abcdef)	Dilution
	0*G6P.x (abcdef) -> G6P (abcdef)	Dilution
	0*S7P.x (abcdefg) -> S7P (abcdefg)	Dilution
	0*PEP.x (abc) -> PEP (abc)	Dilution
	3PGA -> Sink	Sink
	TP -> Sink	Sink
	F6P -> Sink	Sink
	G6P -> Sink	Sink
	S7P -> Sink	Sink
	PEP -> Sink	Sink
	Biomass Sinks
	R5P.c + 1.186*OAA (abcd) + 0.5*3PGA.c -> Sink + 0.686*FUM (abcd)	Nucleotide Biosynthesis
	8*AKG + 4*TP.p + 4*PYR.p -> Sink	CHLa Biosynthesis
	G1P.p -> Sink	Carbohydrate Biosynthesis
	9*ACA.p -> Sink	Lipid Biosynthesis
	0.3*PYR.c + 0.17*PYR.p + 0.3*AKG (abcde) + 0.06*ACA.c + 0.3*OAA + 0.08*3PGA.p (fgh) + 0.14*3PGA.c + 0.03*R5P.p + 0.15*PEP.p + 0.08*E4P.p + dummy -> Sink + 0.01*TP.p (fgh) + 0.08*FUM (abcd) + 0.2*CO2 (e)	Protein Biosynthesis TG1-MYB99
	0.29*PYR.c + 0.16*PYR.p + 0.3*AKG (abcde) + 0.05*ACA.c + 0.3*OAA + 0.08*3PGA.p (fgh) + 0.15*3PGA.c + 0.02*R5P.p + 0.15*PEP.p + 0.08*E4P.p + dummy -> Sink + 0.08*FUM (abcd) + 0.01*TP.p (fgh) + 0.18*CO2	Protein Biosynthesis TG1
	0.3*PYR.c + 0.17*PYR.p + 0.3*AKG (abcde) + 0.06*ACA.c + 0.3*OAA + 0.08*3PGA.p (fgh) + 0.14*3PGA.c + 0.03*R5P.p + 0.15*PEP.p + 0.08*E4P.p + dummy -> Sink + 0.08*FUM (abcd) + 0.01*TP.p (fgh) + 0.2*CO2	Protein Biosynthesis TG2
