# Supplementary material for: Central transcriptional regulator controls photosynthetic growth and carbon storage in response to high light
Source: Nat Commun. 2024 Jun 6;15:4842. doi: 10.1038/s41467-024-49090-7 (PMC11156908; doi:10.1038/s41467-024-49090-7)
Supplement: Supplementary file 7 — Supplementary Data 4 [file 41467_2024_49090_MOESM7_ESM.xlsx]

## Sheet: TG1
	Normalized net flux data estimated for TG1. Mass isotopomer distribution data used is shown in Supplementary Data 2.
	For TG1, data for t = 0 min was not included and succinate measurements for t = 3 min were not included to obtain the best fit. The flux data shown are normalized to uptake of 100 mmol/gBiomass/h. The absolute CO2 uptake was 5.96 mmol/gBiomass/h. A statistically acceptable fit was obtained with SSR 226 [160, 237.8]. UB and LB show the upper and lower bounds of the 95% flux confidence intervals ob…
	TG1
	Pathway	ID	Reaction	Flux	LB	UB
	CO2 Uptake	1	CO2.t -> CO2	100	77.36	123.231
	CO2 Uptake	2	dummy -> Sink	88.739	73.425	104.815
	Calvin Cycle	3	RUBP.p + CO2 -> 3PGA.p + 3PGA.p + dummy	111.313	90.455	131.636
	Calvin Cycle	4	3PGA.p -> TP.p	200.289	196.83	241.391
	Calvin Cycle	5	TP.p + E4P.p -> SBP	36.967	NaN	NaN
	Calvin Cycle	6	SBP -> S7P.p	36.967	NaN	NaN
	Calvin Cycle	7	TP.p + TP.p <-> FBP.p	43.32	34.818	NaN
	Calvin Cycle	8	FBP.p <-> F6P.p	43.32	34.818	NaN
	Calvin Cycle	9	TP.p + EC2 <-> X5P.p	74.486	59.784	91.968
	Calvin Cycle	10	S7P.p <-> R5P.p + EC2	36.967	NaN	NaN
	Calvin Cycle	11	F6P.p <-> E4P.p + EC2	37.521	30.202	46.389
	Calvin Cycle	12	X5P.p <-> RU5P.p	74.486	59.784	91.968
	Calvin Cycle	13	R5P.p <-> RU5P.p	36.827	NaN	45.132
	Calvin Cycle	14	RU5P.p -> RUBP.p	111.313	91.655	119.962
	Glycolysis	15	F6P.p <-> G6P.p	5.8	3.764	9.099
	Glycolysis	16	G6P.p <-> G1P.p	5.8	3.975	7.374
	Glycolysis	17	TP.c + TP.c <-> FBP.c	0.981	NaN	1.304
	Glycolysis	18	FBP.c <-> F6P.c	0.981	NaN	1.304
	Glycolysis	19	F6P.c <-> G6P.c	0.981	NaN	1.304
	Glycolysis	20	3PGA.c <-> PEP.c	20.256	15.044	25.444
	Glycolysis	21	PEP.c <-> PYR.c	4.152	1.419	6.319
	Oxidative Pentose Phosphate Pathway	22	G6P.p + dummy -> RU5P.p + CO2	0	0	NaN
	TCA Cycle	23	FUM <-> MAL	1.227	NaN	1.268
	TCA Cycle	24	CIT <-> ICI	2.683	1.923	3.345
	TCA Cycle	25	ICI + dummy -> AKG + CO2	2.683	1.923	3.345
	TCA Cycle	26	MAL <-> OAA	0.341	-1.835	1.514
	TCA Cycle	27	AKG + dummy -> SSA + CO2	0	0	0
	TCA Cycle	28	SSA -> SUC	0	0	0
	TCA Cycle	29	SUC <-> FUM	0	0	0
	TCA Cycle	30	PYR.c + dummy -> ACA.c + CO2	3.029	2.262	4.017
	TCA Cycle	31	OAA + ACA.c -> CIT	2.683	1.923	3.345
	PEP Carboxylase	32	PEP.c + CO2 -> OAA	5.583	3.565	8.412
	Photorespiration	33	RUBP.p -> 3PGA.p + 2PG.p	0	0	5.524
	Photorespiration	34	2PG.p -> GLY.p	0	0	5.524
	Photorespiration	35	GLY.p <-> GLY.x + dummyGLY	0	0	0
	Photorespiration	36	GLY.p + GLY.p + dummy -> SER.p + CO2	0	0	2.762
	Photorespiration	37	SER.p <-> SER.x + dummySER	0	0	0
	Photorespiration	38	SER.p -> GA.p	0	0	2.762
	Photorespiration	39	GA.p <-> 3PGA.p	0	0	2.762
	Malic Enzyme	40	MAL + dummy -> PYR.c + CO2	0.886	0	3.092
	Nucleotide Biosynthesis	41	G6P.c + dummy -> RU5P.c + CO2	0.981	NaN	1.304
	Nucleotide Biosynthesis	42	RU5P.c -> R5P.c	0.981	NaN	1.304
	Lipid Biosynthesis	43	PYR.p + dummy -> ACA.p + CO2	8.072	3.891	12.022
	Lipid Biosynthesis	44	PEP.p <-> PYR.p	9.482	9.215	13.219
	Transport	45	3PGA.p <-> 3PGA.c	21.785	18.662	28.501
	Transport	46	TP.p <-> TP.c	1.962	NaN	2.608
	Transport	47	PEP.p <-> PEP.c	-10.521	-14.502	-6.929
	Carbohydrate Sink	48	G1P.p -> Sink	5.8	3.975	7.374
	Chla Sink	49	8*AKG + 4*TP.p + 4*PYR.p -> Sink	0.076	0.047	0.099
	Lipid Sink	50	9*ACA.p -> Sink	0.897	0.432	1.336
	Nucleotide Sink	51	R5P.c + 1.186*OAA + 0.5*3PGA.c -> Sink + 0.686*FUM	0.981	NaN	1.304
	Protein Sink	52	0.29*PYR.c + 0.16*PYR.p + 0.3*AKG + 0.05*ACA.c + 0.3*OAA + 0.08*3PGA.p + 0.15*3PGA.c + 0.02*R5P.p + 0.15*PEP.p + 0.08*E4P.p + dummy -> Sink + 0.08*FUM + 0.01*TP.p + 0.18*CO2	6.926	5.985	9.05

## Sheet: TG2
	Normalized net flux data estimated for TG2. Mass isotopomer distribution data used is shown in Supplementary Data 2.
	For TG2, minimum standard deviation in mass isotopomer data was set to 0.02. The flux data shown are normalized to uptake of 100 mmol/gBiomass/h. The absolute CO2 uptake was 9.59 mmol/gBiomass/h. The best fit obtained had SSR 297.3 [213.6, 302.2]. UB and LB show the upper and lower bounds of the 95% flux confidence intervals obtained by using parameter continuation.
	TG2
	Pathway	ID	Reaction	Flux	LB	UB
	CO2 Uptake	1	CO2.t -> CO2	100	93.12	NaN
	CO2 Uptake	2	dummy -> Sink	82.27	76.75	88.74
	Calvin Cycle	3	RUBP.p + CO2 -> 3PGA.p + 3PGA.p + dummy	119.92	111.57	130.34
	Calvin Cycle	4	3PGA.p -> TP.p	214.81	200.21	234.62
	Calvin Cycle	5	TP.p + E4P.p -> SBP	41.5	38.58	NaN
	Calvin Cycle	6	SBP -> S7P.p	41.5	38.58	NaN
	Calvin Cycle	7	TP.p + TP.p <-> FBP.p	43.8	40.77	NaN
	Calvin Cycle	8	FBP.p <-> F6P.p	43.8	40.77	NaN
	Calvin Cycle	9	TP.p + EC2 <-> X5P.p	83.73	77.89	NaN
	Calvin Cycle	10	S7P.p <-> R5P.p + EC2	41.5	38.58	NaN
	Calvin Cycle	11	F6P.p <-> E4P.p + EC2	42.23	39.21	45.99
	Calvin Cycle	12	X5P.p <-> RU5P.p	83.73	77.89	NaN
	Calvin Cycle	13	R5P.p <-> RU5P.p	41.19	38.27	44.73
	Calvin Cycle	14	RU5P.p -> RUBP.p	125.13	116.79	136.6
	Glycolysis	15	F6P.p <-> G6P.p	1.57	1.38	1.94
	Glycolysis	16	G6P.p <-> G1P.p	1.57	1.38	1.79
	Glycolysis	17	TP.c + TP.c <-> FBP.c	0.94	0.81	1.05
	Glycolysis	18	FBP.c <-> F6P.c	0.94	0.81	1.05
	Glycolysis	19	F6P.c <-> G6P.c	0.94	0.81	1.05
	Glycolysis	20	3PGA.c <-> PEP.c	29.82	27.53	32.95
	Glycolysis	21	PEP.c <-> PYR.c	3.22	1.6	4.17
	Oxidative Pentose Phosphate Pathway	22	G6P.p + dummy -> RU5P.p + CO2	0	0	0.35
	TCA Cycle	23	FUM <-> MAL	1.43	1.3	1.57
	TCA Cycle	24	CIT <-> ICI	3.51	3.14	3.9
	TCA Cycle	25	ICI + dummy -> AKG + CO2	3.51	3.14	3.9
	TCA Cycle	26	MAL <-> OAA	-2.39	-3.96	-1.46
	TCA Cycle	27	AKG + dummy -> SSA + CO2	0	0	0.24
	TCA Cycle	28	SSA -> SUC	0	0	0.24
	TCA Cycle	29	SUC <-> FUM	0	0	0.24
	TCA Cycle	30	PYR.c + dummy -> ACA.c + CO2	4.1	3.68	4.53
	TCA Cycle	31	OAA + ACA.c -> CIT	3.51	3.14	3.9
	PEP Carboxylase	32	PEP.c + CO2 -> OAA	9.96	8.83	11.99
	Photorespiration	33	RUBP.p -> 3PGA.p + 2PG.p	4.85	3.65	6.11
	Photorespiration	34	2PG.p -> GLY.p	4.85	3.65	6.11
	Photorespiration	35	GLY.p <-> GLY.x + dummyGLY	0	0	0
	Photorespiration	36	GLY.p + GLY.p + dummy -> SER.p + CO2	2.43	1.83	3.05
	Photorespiration	37	SER.p <-> SER.x + dummySER	0	0	0
	Photorespiration	38	SER.p -> GA.p	2.43	1.83	3.05
	Photorespiration	39	GA.p <-> 3PGA.p	2.43	1.83	3.05
	Malic Enzyme	40	MAL + dummy -> PYR.c + CO2	3.82	2.87	5.46
	Nucleotide Biosynthesis	41	G6P.c + dummy -> RU5P.c + CO2	0.94	0.81	1.05
	Nucleotide Biosynthesis	42	RU5P.c -> R5P.c	0.94	0.81	1.05
	Lipid Biosynthesis	43	PYR.p + dummy -> ACA.p + CO2	13.24	11.57	15.02
	Lipid Biosynthesis	44	PEP.p <-> PYR.p	15.22	13.56	17.1
	Transport	45	3PGA.p <-> 3PGA.c	31.7	29.2	34.83
	Transport	46	TP.p <-> TP.c	1.88	1.62	2.11
	Transport	47	PEP.p <-> PEP.c	-16.67	-18.61	-15.03
	Carbohydrate Sink	48	G1P.p -> Sink	1.57	1.38	1.79
	Chla Sink	49	8*AKG + 4*TP.p + 4*PYR.p -> Sink	0.07	0.06	0.08
	Lipid Sink	50	9*ACA.p -> Sink	1.47	1.29	1.67
	Nucleotide Sink	51	R5P.c + 1.186*OAA + 0.5*3PGA.c -> Sink + 0.686*FUM	0.94	0.81	1.05
	Protein Sink	52	0.29*PYR.c + 0.16*PYR.p + 0.3*AKG + 0.05*ACA.c + 0.3*OAA + 0.08*3PGA.p + 0.15*3PGA.c + 0.02*R5P.p + 0.15*PEP.p + 0.08*E4P.p + dummy -> Sink + 0.08*FUM + 0.01*TP.p + 0.18*CO2	9.79	8.63	10.95

## Sheet: TG1-MYB99
	Normalized net flux data estimated for TG1-MYB99. Mass isotopomer distribution data used is shown in Supplementary Data 2.
	For TG1-MYB99, minimum standard deviation in mass isotopomer data was set to 0.01. The flux data shown are normalized to uptake of 100 mmol/gBiomass/h. The absolute CO2 uptake was 6.99 mmol/gBiomass/h. The best fit obtained had SSR 244.2 [213.6, 302.2]. UB and LB show the upper and lower bounds of the 95% flux confidence intervals obtained by using parameter continuation.
	TG1-MYB99
	Pathway	ID	Reaction	Flux	LB	UB
	CO2 Uptake	1	CO2.t -> CO2	100	58.27	117.93
	CO2 Uptake	2	dummy -> Sink	90.99	55.65	101.77
	Calvin Cycle	3	RUBP.p + CO2 -> 3PGA.p + 3PGA.p + dummy	110.92	64.22	126.97
	Calvin Cycle	4	3PGA.p -> TP.p	203.53	117.39	237.77
	Calvin Cycle	5	TP.p + E4P.p -> SBP	37.01	20.96	43.56
	Calvin Cycle	6	SBP -> S7P.p	37.01	20.96	43.56
	Calvin Cycle	7	TP.p + TP.p <-> FBP.p	45.14	26.02	NaN
	Calvin Cycle	8	FBP.p <-> F6P.p	45.14	26.02	NaN
	Calvin Cycle	9	TP.p + EC2 <-> X5P.p	74.42	42.69	88.94
	Calvin Cycle	10	S7P.p <-> R5P.p + EC2	37.01	20.96	43.56
	Calvin Cycle	11	F6P.p <-> E4P.p + EC2	37.41	21.44	44.03
	Calvin Cycle	12	X5P.p <-> RU5P.p	74.42	42.69	88.94
	Calvin Cycle	13	R5P.p <-> RU5P.p	36.86	21.33	43.91
	Calvin Cycle	14	RU5P.p -> RUBP.p	111.27	63.84	128.22
	Glycolysis	15	F6P.p <-> G6P.p	7.73	3.71	9.87
	Glycolysis	16	G6P.p <-> G1P.p	7.73	3.74	9.6
	Glycolysis	17	TP.c + TP.c <-> FBP.c	0.81	0.17	1.31
	Glycolysis	18	FBP.c <-> F6P.c	0.81	0.17	1.31
	Glycolysis	19	F6P.c <-> G6P.c	0.81	0.17	1.31
	Glycolysis	20	3PGA.c <-> PEP.c	17.34	8.7	21.04
	Glycolysis	21	PEP.c <-> PYR.c	2.34	-0.47	5.46
	Oxidative Pentose Phosphate Pathway	22	G6P.p + dummy -> RU5P.p + CO2	0	0	1.29
	TCA Cycle	23	FUM <-> MAL	0.96	0.38	1.94
	TCA Cycle	24	CIT <-> ICI	2.02	0.92	3.21
	TCA Cycle	25	ICI + dummy -> AKG + CO2	2.02	0.92	3.21
	TCA Cycle	26	MAL <-> OAA	-0.53	-2.93	1.27
	TCA Cycle	27	AKG + dummy -> SSA + CO2	0	0	0.89
	TCA Cycle	28	SSA -> SUC	0	0	0.89
	TCA Cycle	29	SUC <-> FUM	0	0	0.89
	TCA Cycle	30	PYR.c + dummy -> ACA.c + CO2	2.32	0.97	3.62
	TCA Cycle	31	OAA + ACA.c -> CIT	2.02	0.92	3.21
	PEP Carboxylase	32	PEP.c + CO2 -> OAA	5.01	2.07	8.16
	Photorespiration	33	RUBP.p -> 3PGA.p + 2PG.p	0.35	0	3.9
	Photorespiration	34	2PG.p -> GLY.p	0.35	0	3.9
	Photorespiration	35	GLY.p <-> GLY.x + dummyGLY	0	0	0
	Photorespiration	36	GLY.p + GLY.p + dummy -> SER.p + CO2	0.17	0	1.95
	Photorespiration	37	SER.p <-> SER.x + dummySER	0	0	0
	Photorespiration	38	SER.p -> GA.p	0.17	0	1.95
	Photorespiration	39	GA.p <-> 3PGA.p	0.17	0	1.95
	Malic Enzyme	40	MAL + dummy -> PYR.c + CO2	1.48	0	4.12
	Nucleotide Biosynthesis	41	G6P.c + dummy -> RU5P.c + CO2	0.81	0.17	1.31
	Nucleotide Biosynthesis	42	RU5P.c -> R5P.c	0.81	0.17	1.31
	Lipid Biosynthesis	43	PYR.p + dummy -> ACA.p + CO2	8.12	4.13	10.11
	Lipid Biosynthesis	44	PEP.p <-> PYR.p	9.23	4.3	11.72
	Transport	45	3PGA.p <-> 3PGA.c	18.44	NaN	23.15
	Transport	46	TP.p <-> TP.c	1.62	0.34	2.63
	Transport	47	PEP.p <-> PEP.c	-9.98	-11.96	-5.08
	Carbohydrate Sink	48	G1P.p -> Sink	7.73	3.74	9.6
	Chla Sink	49	8*AKG + 4*TP.p + 4*PYR.p -> Sink	0.07	0.02	0.11
	Lipid Sink	50	9*ACA.p -> Sink	0.9	0.46	1.12
	Nucleotide Sink	51	R5P.c + 1.186*OAA + 0.5*3PGA.c -> Sink + 0.686*FUM	0.81	0.17	1.31
	Protein Sink	52	0.29*PYR.c + 0.16*PYR.p + 0.3*AKG + 0.05*ACA.c + 0.3*OAA + 0.08*3PGA.p + 0.15*3PGA.c + 0.02*R5P.p + 0.15*PEP.p + 0.08*E4P.p + dummy -> Sink + 0.08*FUM + 0.01*TP.p + 0.18*CO2	5	1.24	7.65
