# Supplementary material for: Central transcriptional regulator controls photosynthetic growth and carbon storage in response to high light
Source: Nat Commun. 2024 Jun 6;15:4842. doi: 10.1038/s41467-024-49090-7 (PMC11156908; doi:10.1038/s41467-024-49090-7)
Supplement: Supplementary file 8 — Supplementary Data 5 [file 41467_2024_49090_MOESM8_ESM.xlsx]

## Sheet: Co-factor requirements
	Supplementary Data 5. ATP and NADPH requirements, and %AEF for TG1, TG1-MYB99, and TG2 estimated using metabolic fluxes from INST-MFA
					Normalized to 100 mmoles of CO2/gBiomass/h			TG1		TG1-MYB99		TG2
	Enzyme	Reactions with Co-factor balance	ATP	NADPH	TG1	TG1-MYB99	TG2	ATP	NADPH	ATP	NADPH	ATP	NADPH
	G6PD/6PGD.p	G6P.p + 2 NADP+ -> RU5P.p + CO2 + 2 NADPH		2	0	0	0	0	0	0	0	0	0
	G6PD/6PGD.c	G6P.c + 2 NADP+ -> RU5P.c + CO2 + 2 NADPH		2	0.981	0.811	0.939	0	2	0	1.6	0	1.9
	PGK/GAPDH	3PGA.p + ATP + NADPH -> TP.p	-1	-1	200.289	203.533	214.807	-200.3	-200.3	-203.5	-203.5	-214.8	-214.8
	PK.p	PEP.p + ADP -> PYR.p + ATP	1		9.482	9.232	15.224	9.5	0	9.2	0	15.2	0
	PK.c	PEP.c + ADP -> PYR.c + ATP	1		4.152	2.343	3.221	4.2	0	2.3	0	3.2	0
	PRK	RU5P.p + ATP -> RUBP.p +ADP	-1		111.313	111.273	125.13	-111.3	0	-111.3	0	-125.1	0
	IDH	ICI + NADP+ -> AKG + CO2 + NADPH		1	2.683	2.024	3.514	0	2.7	0	2	0	3.5
	SSADH	SSA + NADP+ + H2O -> SUC + NADPH + H+		1	0	0	0	0	0	0	0	0	0
	HPR	SER + NADPH -> GA + NADP+		-1	0	0.175	2.426	0	0	0	-0.2	0	-2.4
	GK	GA + ATP -> 3PGA + ADP	-1		0	0.175	2.426	0	0	-0.2	0	-2.4	0
	ME	MAL + NADP+ -> PYR.c + CO2 + NADPH		1	0.886	1.482	3.818	0	0.9	0	1.5	0	3.8
	Carb Biosynthesis	G1P.p + ATP -> Carbs	-1		5.8	7.728	1.574	-5.8	0	-7.7	0	-1.6	0
	Nucleotide Biosynthesis	Calculated using Supplementary Table 7. and DNA/RNA composition assumed from Wu et al. (2015)	-4.38		0.981	0.811	0.939	-4.3	0	-3.6	0	-4.1	0
	Protein Biosynthesis	Calculated using amino acid composition in Supplementary Table 6. and Supplementary Table 7.	-0.553	-0.714	6.926	5.002	9.791	-3.8	-4.9	-2.8	-3.6	-5.4	-7
	Lipid Biosynthesis	9 AcCoA + 16 NADPH + 8 ATP-> C18 FATTY ACID + 9 CoA + 8 ADP + 16 NADP+	-8	-16	0.897	0.902	1.472	-7.2	-14.4	-7.2	-14.4	-11.8	-23.6
		NET COST/100 moles of CO2						-319.1	-214.1	-324.7	-216.6	-346.8	-238.6
		NET COST/mole of CO2						-3.19	-2.14	-3.25	-2.17	-3.47	-2.39
		ABS COST (mmol/gBiomass/h)						-19	-12.75	-22.68	-15.13	-33.26	-22.88
	with Maintenance	Assumed from Kliphuis et al. (2012)	-2.85	0				-2.85	0	-2.85	0	-2.85	0
		ABS COST (mmol/gBiomass/h)						-21.85	-12.75	-25.53	-15.13	-36.11	-22.88
		ATP/NADPH						1.71		1.69		1.58
		%AEF*						~30		~29		~23
	* indicates assumption that the ATP Synthase has 14 C rings thus yielding 3 ATP per 14 H+ pumped. This yields 1.28 ATP/NADPH in linear electron flow whereas alternate electron flow only produces ATP.
