# Supplementary material for: Central transcriptional regulator controls photosynthetic growth and carbon storage in response to high light
Source: Nat Commun. 2024 Jun 6;15:4842. doi: 10.1038/s41467-024-49090-7 (PMC11156908; doi:10.1038/s41467-024-49090-7)
Supplement: Supplementary file 10 — Source Data [file 41467_2024_49090_MOESM10_ESM.zip]

Archive with 4 entries (3 files):
- Source_Data/
- Source_Data/pico_024561_nuc_p0_v3.0.0.cds.fa
- Source_Data/pico_024561_nuc_p0_v3.0.0.genes.gff3
- Source_Data/Source_Data.xlsx
