# Supplementary material for: Central transcriptional regulator controls photosynthetic growth and carbon storage in response to high light
Source: Nat Commun. 2024 Jun 6;15:4842. doi: 10.1038/s41467-024-49090-7 (PMC11156908; doi:10.1038/s41467-024-49090-7)
Supplement: Supplementary file 10 — Source Data [file 41467_2024_49090_MOESM10_ESM.zip › Source_Data/pico_024561_nuc_p0_v3.0.0.cds.fa]

>EMRE3EUKT4062029 Conserved predicted protein
ATGTTGGTAACAAAGGCACAACCCCCTGTGGCGTTGCGTGGACAGCAGCATGCCGTGTCT
GGCTGTGTGGGTCTTTCTCGTTCAACAAGAACACTATCTAGGAATACTCGTATGCGAAGG
GCTGCAGGTGAAAAAGACGGTGATACCAGCGATAGTAGTGCACTTGCAGAAGAAGAGAGA
GTAGAGGCGTTTGAATCCCGACTGAGATCCGGAAAGATGCAGAATGCTCAGCAGCAAGAG
GTGGGCAACTCTCCTGGTGCTGAACGGCGAGGTGGGCGAGCTGAATGGAAGAAGGGGTCG
TTGTTCCCAGAAGGATGGGATGAGATGGATCCGATTGAAAAGGCGACCGAGTTGTACTTG
GGCGAACGAGGTATTCTGTACTGGTCTACCCAGCTGACTATTGGAGGGTTGGTGTTGCTG
GTAGCTGCCTGGGTGGGCTTCCGTTTCATCGGGCCTGCGCTGGGGTTATATAATCTTACG
AATGATATTTCTACACCGAATCTGTAA
>EMRE3EUKT4062030 Predicted protein
ATGGTGGACACAGAGACGGCAAGGGAGATTGACTCGCTGAGGTGCGATGTGTCAGTTCAG
GGAACGTTGTTGAATTATGCCAACAAGGTGGTGGAAACGGAGAAGAAAAAGGTCGCTGTG
GTGGCACATGATTCAAAAATAGTTTTAAATTCTTTATTGGAGGATATACAGGAGACGAAA
CGTCGTGGGGCACGGGAGGAAGCCTGGCTGAGGTTTCTGGTGAGCAAGTATGAGGTTGCT
CAGCATGGCATGGAGAGGGATAAGATGCATGATAATATCAAATACAATGCTGCTGTTGAT
AGTTTGAGTCAGCAGAAGGAATTGATAGGTCAGTTGATGCGATACATGGCTGCGGATAGG
GAGGTGGGTAGGTGTATTGCAGGGCAGAATGCCGTCTTGTTGAAAGAGCTGCACCGGATG
ATGGACGTGGCTCGTTCCACGTGTGGTCGGTTGAGCAAGGCTCGGCACATGGTGGAAAGC
TTGAAGAAGGAGCTGGGTATGAAGGATGACATGCTGCATCAGCTGCAGAATCAGATGATG
CTCACAAGGACACAGTATGATGAGAGGATGCACCTGTTGGACTCTGATCTGCGGAGGGCC
CAGTCTCGAGCGAATGAGCCACATAGTGACACGACATTTTTGGATACTATGATGAAAGAG
TGCGGTGTTTCCAGCAAGGATGAAGTTGTGAAGAGGGTGAAGGGGTATGAAGGGTTGGAG
AAGGAGGTTGCTCGATTGAAAAAGGCGTGTCAGGAGCAAGAAAAGAAGAGGAAAGAGGCA
GAAAAGACGGTAAAAGAGCAGAAGAAGGATATCACGGCGAAATCAAAGCGCATCACATCG
TTGGAGGAGTCTCTCAAGGCGCAGACGCAGATGACGCCGTCCGCACCAAAAGCAGTCACA
CATGCCATGCAGGCTGTGGGCAACCTTGTGGATCAGCTCGGGGCAAGTCCCATGAGTGGA
GCGTCGAAGAGTTTCGCGGATACAGAGAGTATAGGTAGTAGGAACAAGAGAAGAAAGCGT
CGAATCAGTAATTCAGTGACAAAGAGGGATGGTGATGATGATGTGTCTCATTGGAATCCA
GACTCCTCAGCTGCTCCGAGTGACAAGGAAAATGCACCTCAGATTCTACGAGATCCCAGC
AAGGCCCTGTCCTTTGCTACGAGGGCGAATGATAACACCACAACAGAGAAGAATAAGATT
ACAAAGAAGGGTGTGGTGGCGTCGAGCGGGGTCTCTGCCGCTGCTGCTCCACAACCAAAG
AGACGGTTGCTGTCCGTCACAACCCATCATCAGAATAAGAACAATACCGGTGCCCTGCCG
AGATTAAAGCCAGGCAGCGGATTCTCGATTCCAAAGCTTTCTCAGAAATAA
>EMRE3EUKT4062031 Conserved predicted protein
ATGGAGGAAATTTTGGAAGAGTGCGACGACATTGAGGCAGAAATTAATGTGGCGGATTTC
GACAATGTCTCCGTGCATCTGACGGAAGAACAGGATGATGAAGTGTTGGAGTGGGCTGGG
TACATGCAGAAGGACCTGGAACAGGAACCTCCGTCCTCGGCGAGCAGCGTCGGTGTCCCG
GAAGCGCAGGATGTGGAAGAAAAGGTAATTTTCAGAGACAATATCGCTGGGAGTAGCTCA
AATCCTGTCGTACAGGAGTCCTCGGCTGCCAGGTTTTTCGATGGAGACAGTCTTCCCCTC
GCCCCAGACAGAGGCAATGTGTCAGAGTGGGATCTGCGTGCTTCCATGGAAACAAAACGG
TGGTTTGAACGCGACTATGAGCAGTGGCAGAAGCATAATGAAGAGACTGTAGGGAGCTAT
CCGTTCGTTGCGTCGGACTGGAGGACGGACCTTAGGATACAAGAGTCCTTGGATCCTGCA
GAAGTAGACTACAAAGAATGGACTATGAAGGAAATCTGGGACCTCATCACGCAGAACGGC
GAGGCCGCCGATCCACGAGATATTCCATTTGAGGTGAGAAAGCCTGGATCGCGGACAAAT
TTTGTAGCTGAAGGGTACGTGCACCATCCCGGTGTTCCAGAATGGTTGGAGGCCCAGGGG
AAACTGATGCACGAACAGGATGCCAAGGATATTGTTGATGACGAGGCCGAGGCAGCTCTG
CTCACCTCTGAATTTTCTGATTTCGACAATGATTTTGATTTTTCTAATGAAGATGATTAA
>EMRE3EUKT4062032 Exostosin
ATGTCATGGGAGTTTTTTGAAACTGCCACGTCTGGGGAGGAGAGGATGGTTGTGCATGAT
AGACTTGGGTCTCTTGATGATAGAATTCGGTTGGGAATGGAATACTACTATCGCTGGAAT
GCGATGATTCGAATGAATTTTCCAAATGCAACGTTGATACACTCCGAGGATGTATCAATA
GATGATTTGACAATGGCACTGAATTTGCCACACAGGCCAAGGGATCCTCATCCATCGCCC
AAGGATAGTGGTCATGCTGGTCGAGTGACATGGTTAAAACTCTTGTCTTTGGATGAATCC
ATGGCAGAAAAGGTATACGAGGAGGCACGTCGGTATGGGTACATCACATCAGCTGAATGG
AAATCCACCTGGATGGTTCATCGCATGAGAATTGCAACTCCGAAGCATGTCTTTTGTGAG
GCCAAAGCAGTCAGCGTAAATTTGCTCATACAGGAATTAGATACCATTCGTGATTTCAAC
GGAAGAACTCTTTTGATAGGTGGTGAAGACACCAACCTTTCAAAACTGATGCACACAACC
AACTTGACCAAACTTGTTGAATATTTTGACACGGTCAAGTATGAGGCCAAGGATATACCG
CATGAGACCATCGATACCTTTCCAATGGGTCTGCTGCCTCACTACACACAGAAGCATAAT
GAAAAGAATATACGAGAAGCAATCATCAGAGCATCCATACAAGATAAGCCAAACCTCTTG
ATCGCTTCATGGGGCAAAATGCAGCCTGGCCTCGATTGGTTACCGTCAAGGGTGGAAGCC
CAATCATTTGTTGACAACACACCATGGATCAGCAAAATCTCTGTACAGCCTCGTCATTGG
TGGAACGAACTGAGGCATTACAAATTCATGCTGTGTCCCTCAGGAAATGGCATTCAAAGT
CCAAAATTTGTTGAGGCATTACTGGTCTTGACCATTCCAATCGCTCAAAACGTATCAGCC
TATCATGATCTTGCTCGGCAGGGATTTCCGATACTCATCGTGAATCAGTGGGAAGACTTG
AACCCTCAGTATCTAGAGGAACAATGGGAGCTACTGTCTCCAAAACTCTCAACTGCCAGA
TCATACTTTGGCACAGACAGATGGTTTGAATATGTCACGTCTTCTGCCAACTGA
>EMRE3EUKT4062033 Alpha-and gamma-adaptin-binding protein p34
ATGCCCTCGGATCGCGGTATCGCCTTTCTGGGTACCTCTGACGACATTTTGAAATCCGTT
GCGGAAGAACTCTCGAATCTCCAACCTACGCGTGGTGTATACTGCATAGATAATAAATAC
TATAGTGCTTCTGTGCCTATTCGATTCGATTCAGATGTGGAGGTGCTCGTAGAGGAGGTG
TTTCAGGGTGTAGAGGCACTGGTTGTTGTGATTGATGCTGGCTCAAAGGACTATTTATTC
GATCGGTTTGCTCCTTGGTGGGAGGATACGCTGAAAGCTTATCAGGGTACATCTGTGGAG
ATATCGTTGGTGTTCTGCCGTGGTATGAATATGGGTCAGGAGGAGCATGCTCCTTTTCTG
GTGCAGGCACGAGATTGGTGCGTGGATCAGGGATTTGAGCTCATCGAAGAGCAACGGTAT
GATGAGCAGGGTATTGCTGATTGCGAGACTGGTGTTGTGCGTTTAGAGGATGCTCTTCAG
GCGCACATGTGGCCGGGGGCGGTGATGAAGTCCCATATGCATGGTGAGGTGAATCCTTCT
GCCAGCAGCGACACGGATGATGAGGATGATCGCCTCGTGATGGAGGCTATATTTGGTCGA
CTAGCGGATGTATCCAAGAATGCGAGCAGAGAGGACATGCTTCAGATAATTGAGGATCTG
ATAGATGAGCTCAACTTGGACGACGAGGATGGGCAACAGGAGTCAGAGGGCCGGTGA
>EMRE3EUKT4062034 Membrane protein insertion efficiency factor
ATGGCAGTCGACATTGTCCATAAAGTACCCACGTGTTCTGCTTCTAGTTCTTCCTTCTTC
TCTCCCAGTCTTGCACCAATAGCACTGCGTCGTAGAAACCTCAGAAGAAGAGAATGTAGA
GAGCAGAATCGTTTGGTTACGTCGAGCTGCTTGGAATGTATGCGCTTGAAACAGCAGCAG
AGACGTGCCCTTCAACCACTTCAGTCAGTCCCTCCAGAGACAAAGGGAGAACCCTCTGTG
GATGAAGATGTACCGAATCAGGAAAAGGTTGGCGTCAGGATTGCATTGAGTATGCTTCGG
TTTTATAAGACTGCTATATCTCCCATCCTGCCTCCTTCGTGTCGATTTGTGCCCACCTGT
TCTTCGTATGCCATGGAAGCGTACACTGAATATGGTGTGGGAAAGGGAACGATCATGACG
GCATGGAGGCTGCTACGGTGTACTCCTTGGGGCGACTCTGGGTATGATCCTGCAGTCTGG
CCACCGCGAGGTTTAGGGTGGATGACATCATTCTTAAAATAA
>EMRE3EUKT4062035 MATE family efflux transporter
ATGAAGGAACAGGCAAGAAAGTCGAGAAGCATGAGGGTTCAGAGGCGTACTGGGGCATTG
TTCCTGGCAAAGGCTCCCCTTCCAGTGCTCAAGTGTACTGAAGATGAGGAGATTGCGAGG
CTGTTTTTCCCAGCGTTACTCGCACTAGTATTAGAACCTGTTCAGGCTCTGATAGATACG
TCTATTGTAGGGCGATTGGGGCCATCGGAGCTGGGTGCTGTGGGGTTGGGTACGGTGGTG
TTTCAGTTTGCCCTTGGGACACTCGGTGTGTTCATCTTTGGAACGACACCATTGGTCGCC
GATCACGCGTCGTCAAAGAATCTTGCAATGGCTTCCAAAGTTACGAGCAAAGGAGCGAGG
GTAGCATTGCTCTTTGGCATGGTGATGCAAGCTGTGCTCATGATGGCATCACCCCATGTG
ATGGGGTTGGTGTCGAGCGATGCCCATATAGCCAGTCTGGCGAGCGGATACCTCGAAGCT
CGGTGTTGGGGTATACCAGCTGCGTTGATTATGATGGTTGGGATAGGTGCGGCTCGTGGT
CACAAGGATATGGTATCCCCTTTTGTAGGGTCAGCATTGTATGGCTTGTTCCTGGGATTG
TTTGATGTGCTCTTTGTCTATGGTTTAGACATGGGGGTGGAAGGAGCTGGCTACGCTGCC
TCAATATCGCAGTGGATTGGTGCATGTACTGTCCTGTACATGCTTCACCGGAAGGGTCAG
CTGATGCTTGAAGATCTCGTCGACATGCCCACTGTGTCAGATGCCATGCCATACGTGAAG
ATGGCGCCATCACTGGCCTTGGGGCAGGCTGCAGTTTTCATGCCCATGTTGGCATCTAGT
TCAATAGCTACGAGCTTAGGTCCGAATAATTTAGCTGCTCATACTGTGTTACGTCAGATT
AGCAGTTTCTGGTTGCAGTTGTTCATGGCTTACAATGCAACTGCCCACAGCATGGTGGCA
TCGTCTCTGAGCAAGAGAACAGCCCAGGGGATGGGCCCACCGCAGCAGAGATCATGGAAA
GAATATGCCATCTCGCAGTTTTGA
>EMRE3EUKT4062036 FAD/NAD(P)-binding domain
ATGGCTGATAGAACGAACAAAAAGGTTTTATTGGTTTCTTCAGCGTTCGGGATCGTTTTG
GTTGCCGTGGCAGTCCAACAGCTCCTTCGCGATGATTCCTCGGACTCGGCTCAAAATAAT
CAAAAGATAGAAGATTGGGATCTGGTTGTTGTTGGTTCGGGATCGGCTGGCCTGAGTGCG
GCAGTACACGCTGCGGAAGCAGCACCGTCTGCTAGGATCCTTGTCCTCGAGAAAGCAGCC
ACGGTTGGCGGTAATAGTGCTAAGGCGTCTTCTGGTATGAATGCATTGGATGATGGAACG
GATGAGAAGGCCATGAAGGCGTTTGTTGATGATGTGAAACGCTCTGGTGGTGGGTTGAGT
GATGAAGGTTTGGTGGACGTGTTGGTGAGGGAGAGTGGGATGGCGGTCGACTTCTTGAAA
AAAGATCGGAGTGCCGTTTTCGTCTCATCTTGTTCAGTTAGGGGGTCACTCAGAGGCAAG
GACGCATACGGTAACGACGGGGGCAGTTGGGTGGACAATTGTGGATTTGGCCACAATTTC
CAGTGGTTGTCAAAGTATGTGACGATGCGTCCAATCACAACGACGAATGGAAACTTTAGC
ACAGGTGATGGGATTGTGTTGGGCGAACAAGTAGGAGCCAAGGTGAGATATGTAGATCAA
GTACAAATCCATCCAACATCATTCATAGATCCATTGGCTCCAGAGGCTGAGACAAGGTTT
TAG
>EMRE3EUKT4062037 YVTN repeat-like/Quinoprotein amine dehydrogenase
ATGACAGTACAGGGTCGTGTGGAGTCATTGTGGCACGTGGAGTTGGGTAGTAACAGGCGA
GTTCAGGCGTTGAAATGTTTTAGGGACAAATACCTGCTGTGTGGGTATGGAGACTGTCCC
TTGCCCACACGGGGGAAGACGTCTTCGGATGGTATTGATGTGGACAAGCCTCGAGATGTT
CAAAGCACTGGCATTTTGGTGGTGGATTGTCGTGACGGCAGGATTGTATGTGATGTGAGT
GTGCCAGTTCAGAAGGGGAGTTCTCGTGATGATATTGTCTCCCTGGAAATCAAACCAATA
GAGGAAGGTGTAGAAGTGATTTTTGTGACATCCAAAGGATACGTATGGAAGGCGCATCTC
GACGTCGGAGACGAGGAGTTATCGCTGAGATCAATCGACTATATGGGGAATTTCATTGAT
GCGGGCAGAGAAGATTCACCCATGGAGGCTGTGGTAGAGGATGCTTTGTCAGAGCCTACC
CGGCAGCATGACGAAGAAAAAGATCACATGGATGAGGTTGTCGTTAATCACACTGGGCCA
AGGTTTATTCCGCAGCTCGGATATAGAGGGCCAATGGATGGATACACATATTGGGCACCA
CCAAATGGGGAGCAAGGCTACTACAGAGACGATGTCATGCAGGGCATTATGAATCAAAAA
ACGGTACATGAAGATGGAGAGGAGGAGTCTGACGACGTGAGATGTGATACTCTGGAGACT
GTGTACAAGAGTTTTATACGGTGTTTGTTGCCCTTGGGAAGTGCGTCATCTGAGTGCATC
ATTAGTTCGCGGGGCCCAGAGGACGGTGTTTTGTATCTTTGCTCTTGGAAGCTGCTAGAA
AACGGGAAATCGTTGTTCTCGTGTGAGAAGGGACTATTGGGTCACGCGAGCGGGGTGCTG
TGTCTTGCTGCATCTCCTGATGGTACATACGTTGTATCAGGCTCATACGACCAGACTATT
CGCGTATGGGATACCCGTACTTGGAAATGTCTAAAAGTATTAAAAGGTCATGGTGGTGGC
ATCAAAAGCTTGGTGTTTACTCGAGACGGATCTCTGCTGTTTTCAACCTCCTCTGACAAC
ACTATCAGGGTATGGTCTACATCCACGTGGATGTGTATGAGACATTTGCATGGCAGGCAT
GAGGATGCAACTTGGCCTGTCTGCATGGATATTCATGAGCCCAACGGGAACGGAAGGCCT
AGGTTCCTTGTGTCTGGATCGAACGGGTTATTTGGAGGAAGCACGTTAAAAATATTCGAT
ATCGATTCTGGAAATTGTCTGGTAACATTTGCGCAGCTGCGTTTCGATCATAAAGGAAGC
TGCACAGCACTTTGCATTGCAGCCGATGGCAGCACAGTATTCACTGCAGCAAGCGATTCT
ACCCTCGCCGGTTGGGCATGTAGCTTTGAGAACAAGGAGAAGAAACCTCTGTTGCGTGGT
GGGTTTTTTGGCTGA
>EMRE3EUKT4062038 RNA-directed DNA polymerase (Reverse transcriptase), Non LTR Retrotransposon protein
ATGGGGGACTTCAATCACGACTTGGAGGCCATGAGCACACTTATAGCACGGAGAGGATGG
CCATTAGATTTGCTGCCAGTGCGAGGAGATGCCACGACATTCTGGAGGCCGTACACACAA
GGAAGCGCTATAGACCACATTCTGGTGAACGAACATGCCCGGGCTCAACTGCTATCAGCC
AGGGTACTCACCACAGAAGCATCCTCAGACCACTGGCCACTCGCTGTGAAATGTAGATAC
GAAGGACAACGCGATATCCCGCCGCCACCAAGGAAGAAACTGCGGCTGGATCACATTGGG
ACTGCCAAAGACATTACGGAGCACAACTATTGGGACAACTTGCTACAGACTACGGAGGAC
ATGGAGGCTGACATGGAACACACAGACTCAGACGACACACAAACAGAAAGCCTTACAGGA
AAATTCAAAGACACATTGCACAGGATTCTTGACCAGCAAGAATGCTTCCAAACCACATGC
CATCGAGAAAAGCCCATCAGAAAGCTCGCACACAGAACGCGCACAGTGCTACGAAAACGA
AACCAGGCACGACTGGAGATGTACAGAAACCTCAACACAGATACGATGGCAACATACAAG
GCATTACACCAGGAAGCGAGGCGATTGGTCAGGCGTGACCAGACATCCAGTTTCCACAAA
TTTGTACACAGGGCTGCAGCATCAGGACCTTCCAGTCCCATCTTCTGGAAGTTCATCAAT
ATTCTACAAGGCAAACAGAGACGCCCACAGACACTGCAGCCCGTGAAAGGACCAAATAAC
CAGCTGCAACTGAGCAACGAAGCCATTTTGCACACGACGGAGCAGCATTACAGCACATTG
GCAGGAGACGCAGATACCACCCCCCTTGCGTCCTGGGCCGAGCGATGCCCCTTGCCCCAG
CGACCAACTGTTTTGGAACTGAATAGAGACATCACGTGGCCGGAGATACAAGCAGCTCTG
GCCACCTCTGCAACAGGCAAAGCACCAGGAATGGATGGCATCACAAACGAGGTGTACAAA
CTCTGCAAAGAAGACACCCCTAGGTTGGAACCCACAACACCAATGGGAAGAATGCTGTTG
GAAGCCGTCAACTCTATCTTTCATGGCGACATCCCAGAAGACATGCACAGCAGCCTGATC
ATCAGCATCCCCAAGCCACACAAAGATGCTACGTTGTTGGATAATCACCGAGGCATCTCA
CTCATCGACTGCCTCCTCAAACTCACTACCAGGGTGATATCAGACAGGCTGCACACACAT
CTTATAGAAGGACCCAGAGGACTCAGAAAGGAACAAGCTGGATTCAGGAGACTACAGGAA
TGCCCAGCTCAAGCTGCGACGCTCTACGAGATTGCCCTCCGCCGACGCCAAGTGGACCAG
GTCACCTTTGCTGCATTTATAGATCTGAGGAAGGCATTCGATATGGTCCCCCATCGGTGC
CTTCTTCATGTACTTAGTTCTCGGGGGATCAACGGCGCGTGTTTGAACTTCATCTCCACG
CTGTATTCTCACGCTGGTTTCAAATGCTCTGCAGGTACTCTTACTTCCACAGGTACGTTC
CCATTGCATAGAGGCGTCAAGCAAGGCGATACGTTGAGCCCAGTCCTGTTCGATCTCTTC
ATCGACTCGGCACTGGATGGGATCCGAGGCGTGACGGTCCCGAATCTTCGAGACCCGCAC
GCTGATGAAGACCCTCGTATTCCTGGCCTGCTCTTCGCAGACGACACAGTCATCCTGGCC
GAGTCGGAAGCAGAGCTGCAGGACTCGCTCAACACGTTCGGAGACTGGTGTGACCGCTTC
GGCATGGAGGTGGGACACGCCAAGTGTGGCGTCATGGCACTGGGCGTAGGTGATTCTACA
CAGCTGCCTCGACCCACCATTGGCCCCTTCACCATCCAACGCGGTACCATTCCAGTAGTC
GACAAGTACACGTATCTCGGGATTGTTGTCACCCCACGCCTCGACGTGAGGGACATCATC
CTCGACAGACGTGCCAAAGGCTTGGCGACGCTCCGAGCCATGCGACCTATGCTGGCGACG
CCCTCTATCCCCCTGAAGAGCAAGCTGCTGGCCATCAAGGGGCAATTGATCCCTCAATTG
GCATACGGAGGCGAACTGTTTGGCTCGAGCGGGCGCACAGTGATGCAACCGCTCCAACGA
GTGCTCTCCATGGCTCTCAACATGGCTGTCAGGGGCAAGGCCACTCATACGATAGCGTCC
TCGACACTATCCACTGAGCTGGAACTCCCCACCCTCCCTGCCATCGCTGCAGGGAGAGCA
GCCCGAGCCTGGAGGAAGTGGCCAGACCTTGGGACTTGGATTGGCACCTTGTTTAGCCTC
CCAGCCAGGAGGGGCAAACACACGCTGGTCCAACGCACCAAGGCCTTCATGACGAGGTTA
CAGAATCGACATGGATTCTCGCCCCTCGACAAGACCCCCAAGCAACTCGCCAAACAGGTC
CAATTCCTCACGTGGGAACGCCACCTCGCCACCGACAGGAGCCACTCTTCAGGGTACAAC
GCCTATGTGGAAGCTAATTATTCATCTACAAATAATTATCTTTCATATTCGACTGCGGAG
GGGTACTCTCGTGGCTTTCACTGGCTTGCACGGGCCCGCACAGGAGGGATCTGGAATGCT
GCCCGAGGCTCTCGAGCTCGGCTGCTTCCTCCCTCCTATCGCTCCTGGTGCGCCAGCTGC
GAAAGCCACACGGAGGACTCTCTCGAACATCTCTTGCTTCACTGCCCGGCATACGCGGTG
ATTCGCGACCAAGTGCTGGGAGATTGGATCGCCAAGGCCATCACCGCTCATCAGGAAACT
GGAGTGGACCCTTGGCAATGGTTGTTGGGGTCAGCCAGAGGAGAACATCCAGAGTTTGCT
CCTACAGCATCCTCCGAGCATGTTACTCAAGCCCCTGTCCCCCTGTGCATCGCCACAGCC
CATTTTTTGGGGATTAGTATGCCCACCCATATGGGAAAGCTGTGGGGATCAGAGGAAGTG
GTGTCTTTGATGGAGGCACGGGACAGGGCGAGGGAGGAGGCAACCTCCCCTCACAACATA
GGTCACCGAGAGTCAAGTGGTGCCCATGATCTTTCGTTGGAAGATCATGGTGGCTCTCAA
CCACAGGCCTCAGCTCTTTTGGAGAGTCATGCTGAGGCGCCCACTACCCCAAGAGCCGAC
GCCCCCTGGGTACGGCAGTTCTCACGGAGCACTTCCAGTGAGGTTTCTGAGACTCCTCTC
GGAGACCCCACGCCGAGGCGCTCTGTGGAACACGTGGACTGTGGTATATAA
>EMRE3EUKT4062039 RNA-directed DNA polymerase (Reverse transcriptase), Non LTR Retrotransposon protein
ATGAAGGAGCAGGCACGACGACACGGGCCGGAAGACACTGGAGCTGGACATACTCGGACC
CGCCGAGTTGGGGCTGGATTCCCTTGGGCCCGCCAAGGAAGAGGAGGAGCAGGCGATGGT
CGGAGCAGCCGAACCGAGGAGAACAACGCACGCCAAGGATCGAAACCCTTCAACGTTCTT
GCCACATGGAACATCACCACGGCTGCCAACAAACGAGGCGAGCTCAATTGGCGCTTTAAA
GCTCGCAGATTCGGAGTGGTGGGGCTGCAAGAACATCAGGTTGAAGAAGACTCCTTCCCG
CTGGCCTTCAGCCACTATAACGTCATACAGAGGTACAAGACGGGGCCAGGGGTCAGAGGA
GTAGCACTAGTGACACACAGGAGCTTGCCCACGACAGAGCTCAGAGAAGTGTATGCCCAT
CCCAACATCATATGGGCCCAAGTGCACCAATTGATGCCAGTCACCTGCTACATCGCCACC
ATATATGTACCAGGGGAGCATCTGAGAGACGATCGGCGTGAGACGTTGAACAAACTGGAT
GCAGACATACACAGGATCACAGCGGAGCGACCGGGGACTCCCATCGTCATCATGGGGGAC
TTCAATCACGACTTGGAGGCCATGAGCACACTTATAGCACGGAGAGGATGGCCATTAGAT
TTGCTGCCAGTGCGAGGAGATGCCACGACATTCTGGAGGCCGTACACACAAGGAAGCGCT
ATAGACCACATTCTGGTGAACGAACATGCCCGGGCTCAACTGCTATCAGCCAGGGTACTC
ACCACAGAAGCATCCTCAGACCACTGGCCACTCGCTGTGAAATGTAGATACGAAGGACAA
CGCGATATCCCGCCGCCACCAAGGAAGAAACTGCGGCTGGATCACATTGGGACTGCCAAA
GACATTACGGAGCACAACTATTGGGACAACTTGCTACAGACTACGGAGGACATGGAGGCT
GACATGGAACACACAGACTCAGACGACACACAAACAGAAAGCCTTACAGGAAAATTCAAA
GACACATTGCACAGGATTCTTGACCAGCAAGAATGCTTCCAAACCACATGCCATCGAGAA
AAGCCCATCAGAAAGCTCGCACACAGAACGCGCACAGTGCTACGAAAACGAAACCAGGCA
CGACTGGAGATGTACAGAAACCTCAACACAGATACGATGGCAACATACAAGGCATTACAC
CAGGAAGCGAGGCGATTGGTCAGGCGTGACCAGACATCCAGTTTCCACAAATTTGTACAC
AGGGCTGCAGCATCAGGACCTTCCAGTCCCATCTTCTGGAAGTTCATCAATATTCTACAA
GGCAAACAGAGACGCCCACAGACACTGCAGCCCGTGAAAGGACCAAATAACCAGCTGCAA
CTGAGCAACGAAGCCATTTTGCACACGACGGAGCAGCATTACAGCACATTGGCAGGAGAC
GCAGATACCACCCCCCTTGCGTCCTGGGCCGAGCGATGCCCCTTGCCCCAGCGACCAACT
GTTTTGGAACTGAATAGAGACATCACGTGGCCGGAGATACAAGCAGCTCTCGCCACCTCT
GCAACAGGCAAAGCACCAGGAATGGATGGCATCACAAACGAGGTGTACAAACTCTGCAAA
GAAGACACCCCTAGGTTGGAACCCACAACGCCAATGGGAAGAATGCTACTGGAAGCCGTC
AACTCTATCTTTCATGGCGACATCCCAGAAGACATGCACAGCAGCCTGATCATTAGCATC
CCCAAGCCACACAAAGATGCTACGCTGTTGGATAATCACCGAGGCATCTCACTCATCGAC
TGCCTCCTCAAACTCACTACCAGGGTGATATCAGACAGGCTGCACACACATCTTATAGAA
GGACCCAGAGGACTCAGAAAGGAACAAGCTGGATTCAGGAGACTACAGGAATGCCCAGCT
CAAGCTGCGACGCTCTACGAGATTGCCCTCCGCCGACGCCAAGTGGACCAGGTCACCTTT
GCTGCATTTATAGATCTGAGGAAGGCATTCGATATGGTCCCCCATCGGTGCCTTCTTCAT
GTACTTAGTTCTCGGGGGATCAACGGCGCGTGTTTGAACTTCATCTCCACGCTGTATTCT
CACGCTGGTTTCAAATGCTCTGCAGGTACTCTTACTTCCACAGGTACGTTCCCATTGCAT
AGAGGCGTCAAGCAAGGCGATACGTTGAGCCCAGTCCTGTTCGATCTCTTCATCGACTCG
GCACTGGATGGGATCCGAGGCGTGACGGTACCGAATCTTCGCGACCCGCACGCCGATGAA
GACCCCCGTATTCCTGGCCTGCTCTTCGCAGACGACACAGTCATCCTGGCCGAGTCGGAA
GCAGAGCTGCAGGACTCGCTCAACACGTTCGGAGACTGGTGTGACCGCTTCGGCATGGAG
GTGGGACACGCCAAGTGTGGCGTCATGGCACTGGGCGTAGGTGATTCTACACAGCTGCCT
CGACCCACCATTGGCCCCTTCACCATCCAACGCGGTACCATTCCAGTAGTCGACAAGTAC
ACGTATCTCGGGATTGTTGTCACCCCACGCCTCGACGTGAGGGACATCATCCTCGACAGA
CGTGCCAAAGGCTTGGCGACGCTCCGAGCCATGCGACCTATGCTGGCGACGCCCTCTATC
CCCCTGAAGAGCAAGCTGCTGGCCATCAAGGGACAACTGATCCCTCAATTGGCATACGGA
GGCGAACTGTTTGGCTCGAGCGGGCGCACCGCGATGCAACCGCTCCAACGAGTGCTCTCC
ATGGCTCTCAACATGGCTGTCAGGGGCAAGGCCACTCATACGATAGCGTCCGCGACACTA
TCCACTGAGCTGGAACTCCCCACCCTTCCTGCCATCGCTGCAGGGAGAGCAGCCCGAGCC
TGGAGGAAGTGGCCAGACCTTGGGACTTGGATTGGCACCTTGTTTAGCCTCCCAGCCAGG
AGGGGCAAACACACGCTGGTCCAACGCACCAAGGCCTTCATGACGAGGTTACAGAATCGA
CATGGATTCTCGCCCCTCGACAAGACCCCCAAGCAACTCGCCAAACAGGTCCAATTCCTC
ACGTGGGAACGCCACCTCGCCACCGACAGGAGCCACTCTTCAGGGTACAACGCCTATGTG
GAAGCTAATTATTCATCTACAAATAATTATCTTTCATATTCGACTGCGGAGGGGTACTCT
CGTGGCTTTCACTGGCTTGCACGGGCCCGCACAGGAGGGATCTGGAATGCTGCCCGAGGC
TCTCGAGCTCGGCTGCTTCCTCCCTCCTATCGCTCCTGGTGCGCCAGCTGCGAAAGCCAC
ACGGAGGACTCTCTCGAACATCTCTTGCTTCACTGCCCGGCATACGCGGTGATTCGCGAC
CAAGTGCTGGGAGATTGGATCGCCAAGGCCATCACCGCTCATCAGGAAACTGGAGTGGAC
CCTTGGCAATGGTTGTTGGGGTCAGCCAGAGGAGAACATCCAGAGTTTGCTCCTACAGCA
TCCTCCGAGCATGTTACTCAAGCCCCTGTCCCCCTGTGCATCGCCACAGCCCATTTTTTG
GGGATTAGTATGCCCACCCATATGGGAAAGCTGTGGGGATCAGAGGAAGTGGTGTCTTTG
ATGGAGGCACGGGACAGGGCGAGGGAGGAGGCAACCTCCCCTCACAACATAGGTCACCGA
GAGTCAAGTGGTGCCCATGATCTTTCGTTGGAAGATCATGGTGGCTCTCAACCACAGGCC
TCAGCTCTTTTGGAGAGTCATGCTGAGGCGCCCACTACCCCAAGAGCCGACGCCCCCTGG
GTACGGCAGTTCTCACGGCGCACTTCCAGTGAGGTTTCTGAGACTCCTCTCGGAGACCCC
ACGCCGAGGCGCCCTGTGGAACACGTGGACTGTGGTATATAA
>EMRE3EUKT4062040 RNA-binding domain, RBD
ATGGTGTCTGTAGTGGGCGAGGAGGATCCAGAATTGGCAGAGTTCTTGTCATTGATGCAG
CCACGCCATAAGAAGGCGATTTGGTCGAATGAAGATGCGTTTGTTCAGGAACAAAATGGT
CTTACGGTGCAAAATAAGCAATCTTTGGATGTTGTTGACGATGGAAGTGCCTCTGATGGG
GAATACGAGGATGTAGAGAAGGCGACAGAAGATGTGCCACGTCCTGCACCACACAATGTT
GGTGTTGATGGTGTTGTTGTGGATGCTGGTGTATCTGACTTGGACTATTTGAAATCACGA
ATGACTTCCAAATTTTCTGACGATGAGGAAGAGTCTGGAGGCTCGGATGAAGAGCCTGCC
TCTGGAGCACCATCAGCAGCGGAGCAGGATGAGGATGCCACAACAGAGGATGGTCACAAG
TCGTTGCCCCTGAAAGAGGGTGGTGGCACAGATGAAGTAGACATTATCGATGATTCAGAG
GCTAAAGATAAAAGCAGTGACGATCAAATTGGTCTCATTTCGCAAACAAGGCGTTTATTT
GCAAGGAATTTGCCATACTCTGCTGGTGATGATGATGTCAGAAACTTGTTTGAACAGTAT
GGAGACTTGGAAGAGGTCCATATTGTAATCGATAAGGCGACGAGGAAAAGCAAGGATACG
CGTTAA
>EMRE3EUKT4062041 RNA-binding domain, RBD
ATGAAGAAAGAAGAGGCGACGAATAGAGCAGCATGGAACACTCTCTTCATGAGGGCAGAC
ACTGTGGCAGATGCCGTGGCAGATATGTATGACATGCCCAAGTCGGCCTTACTGGACCCA
TCGGCATCAGATATGGCAGTAAGGCTTGCTTTAGGAGAAGTAAAGGTCATCAACATGACA
AAAGAGCATTTAGAAGAGCATGGAGTGCATGTCACTGCACTGGAGGATGCTGCTCAGTCA
TCAGGCAAATCCAAGAAGAGGGACGCTGTCAAACGCAGCGATTGCGTTCTCATCGTCAAG
AATTTACCCTATACATTGGATGAGGATGAGCTAAAGGCAATGTTCAGCAATATAGGCCCA
ATTCTGAGAGTGTTCAGCGAGGATGTCGCGCGACGGGTCATCGATGCTCTCCAAGGCTCG
TCCTTGGATGGCCACAACCTTGTTCTCCAGCTTTCCCAAGGAACTGCTTCTTCACTCCCT
CAGGAACAAGCCAAAAAGGCAGCCCCAGACACCAAGGCAGCGTCGTCCAAAGTTTTAATA
CGCAATGTCGCATTTGAGGCAACTAGGGCAGACCTCGTGAATTTGTTCACCCCGTTCGGC
GAGGTGAAGAGCTGCAGACTCCCACGAAAGTTTGATGGCAACCACAGAGGCTTTGCCTTT
CTAGAGTTTGCGAGCAAACAAGAAGCCAAAGCAGCAGTCGCAGCAGTTGCAGGATCCCAC
TTGTATGGACGCAGGCTCGTCATTGAGTGGGCCGAGGAAGAAGATTCGATAGAGCAGATG
CGAAACAAAACAGATGACTCGCAAGCAGCAAGTCCACGAAACAATGTTTGGAGCAGCACC
TTTGATCCGGGGCGCAATGCTAACATGAAAAAGATGGGATCGTCATACTATGACAAACCA
GCTGCTGGCGATAGCACTACAGTATGGGACCAGCACCTGGAGGCGCAGAAGCAGGCTGCC
CCTCAATCTCCCACGTCTGCGAACAACCAAGTCGGACAAAAGACCATTGACAAGGAGGAT
CTACAGAAGATGATGACTCCATCGAATGTGAGGCAGCGATGCAGAAGGTTGACCCATCTG
GCACTGGTAAGATTGATTTTGACCAATTCATGTCTCAGCTCCGTTCTTTTCTTCGAGAAT
TATGAGATGCTCAAAACAATCAAAGGTATTGAGATTCGCCTTCCAACGACAGGCCTTGCT
GACAGGGTGTGCTTGCGTGTCAGCAATGCTCTGTATCTGAAGGGTTCTGTGTTGGTGACT
GCCGCACATGGGCTATCAAGGAATGGGACCAATGATGATGTATGCGATCAGAAGTGGGAC
AGTGTGGTGGGTCTGAATCTCACCTCTACACTGGAGGGGCTTGGAATATTGTCAAAGCAT
GAGAATTGTTTTGCAAATGCTATGGAATGGAACGGCATTCGTACGTACGGGGGATGA
>EMRE3EUKT4062042 YVTN repeat-like/Quinoprotein amine dehydrogenase
ATGACAGTACAGGGTCGTGTGGAGTCATTGTGGCACGTGGAGTTGGGTAGTAACAGGCGA
GTTCAGGCGTTGAAATGTTTTAGGGACAAATACCTGCTGTGTGGGTATGGAGACTGTCCC
TTGCCCACACGGGGGAAGACGTCTTCGGATGGTATTGATGTGGACAAGCCTCGAGATGTT
CAAAGCACTGGCATTTTGGTGGTGGATTGTCGTGACGGCAGGATTGTATGTGATGTGAGT
GTGCCAGTTCAGAAGGGGAGTTCTCGTGATGATATTGTCTCCCTGGAAATCAAACCAATA
GAGGAAGGTGTAGAAGTGATTTTTGTGACATCCAAAGGATACGTATGGAAGGCGCATCTC
GACGTCGGAGACGAGGAGTTATCGCTGAGATCAATCGACTATATGGGGAATTTCATTGAT
GCGGGCAGAGAAGATTCACCCATGGAGGCTGTGGTAGAGGATGCTTTGTCAGAGCCTACC
CGGCAGCATGACGAAGAAAAAGATCACATGGATGAGGTTGTCGTTAATCACACTGGGCCA
AGGTTTATTCCGCAGCTCGGATATAGAGGGCCAATGGATGGATACACATATTGGGCACCA
CCAAATGGGGAGCAAGGCTACTACAGAGACGATGTCATGCAGGGCATTATGAATCAAAAA
ACGGTACATGAAGATGGAGAGGAGGAGTCTGACGACGTGAGATGTGATACTCTGGAGACT
GTGTACAAGAGTTTTATACGGTGTTTGTTGCCCTTGGGAAGTGCGTCATCTGAGTGCATC
ATTAGTTCGCGGGGCCCAGAGGACGGTGTTTTGTATCTTTGCTCTTGGAAGCTGCTAGAA
AACGGGAAATCGTTGTTCTCGTGTGAGAAGGGACTATTGGGTCACGCGAGCGGGGTGCTG
TGTCTTGCTGCATCTCCTGATGGTACATACGTTGTATCAGGCTCATACGACCAGACTATT
CGCGTATGGGATACCCGTACTTGGAAATGTCTAAAAGTATTAAAAGGTCATGGTGGTGGC
ATCAAAAGCTTGGTGTTTACTCGAGACGGATCTCTGCTGTTTTCAACCTCCTCTGACAAC
ACTATCAGGGTATGGTCTACATCCACGTGGATGTGTATGAGACATTTGCATGGCAGGCAT
GAGGATGCAACTTGGCCTGTCTGCATGGATATTCATGAGCCCAACGGGAACGGAAGGCCT
AGGTTCCTTGTGTCTGGATCGAACGGGTTATTTGGAGGAAGCACGTTAAAAATATTCGAT
ATCGATTCTGGAAATTGTCTGGTAACATTTGCGCAGCTGCGTTTCGATCATAAAGGAAGC
TGCACAGCACTTTGCATTGCAGCCGATGGCAGCACAGTATTCACTGCAGCAAGCGATTCT
ACCCTCGCCGGTTGGGCATGTAGCTTTGAGAACAAGGAGAAGAAACCTCTGTTGCGTGGC
ATGATTCGTTCATACCATCCAGAATACACCCGATCCCGTCCGATCTCGGAAGTTAAGCTG
GATTGGGCCGGACCAGTACTGTGGACAGAGATGACACGGGAAGCCCCGGTGACGAATCTT
TTGTGCGGCGTCGGGTGTATCCCCACAGGCGCTGGTAGAGAGGAGGGAAGCCCGAGGAAG
GGTGAGCTTCGCCAGGCACTTGAGGAAAGCGAAGAATGA
>EMRE3EUKT4062043 FAD/NAD(P)-binding domain
ATGGCTGATAGAACGAACAAAAAGGTTTTATTGGTTTCTTCAGCGTTCGGGATCGTTTTG
GTTGCCGTGGCAGTCCAACAGCTCCTTCGCGATGATTCCTCGGACTCGGCTCAAAATAAT
CAAAAGATAGAAGATTGGGATCTGGTTGTTGTTGGTTCGGGATCGGCTGGCCTGAGTGCG
GCAGTACACGCTGCGGAAGCAGCACCGTCTGCTAGGATCCTTGTCCTCGAGAAAGCAGCC
ACGGTTGGCGGTAATAGTGCTAAGGCGTCTTCTGGTATGAATGCATTGGATGATGGAACG
GATGAGAAGGCCATGAAGGCGTTTGTTGATGATGTGAAACGCTCTGGTGGTGGGTTGAGT
GATGAAGGTTTGGTGGACGTGTTGGTGAGGGAGAGTGGGATGGCGGTCGACTTCTTGAAA
AAGATCGGAGTGCCGTTTTCGTCTCATCTTGTTCAGTTAGGGGGTCACTCAGAGGCAAGG
ACGCATACGGTAACGACGGGGGCAGTTGGGTGGACAATTGTGAGTCAGTTGAAAGCAGCT
GTGGAAGCGCTGGAGAATGTTCATATACGCACGCAAAGCTCTGTTGAAAAGCTCATAGTA
CTTGACGGAGAAGAAAGTAGCGAATCTTCTCCAATGGTCAGAGGGTGTTTGTACAAGACA
CAGGATGGCACCCGTGTTGCTGCGTATGCAACACATGGTGTGATTCTGGCTGCAGGTGGA
TTTGGCCACAATTTCCAGTGGTTGTCAAAGTATGTGACGATGCGTCCAATCACAACGACG
AATGGAAACTTTAGCACAGGTGATGGGATTGTGTTGGGCGAACAAGTAGGAGCCAAGGTG
AGATATGTAGATCAAGTACAAATCCATCCAACATCATTCATAGATCCATTGGCTCCAGAG
GCTGAGACAAAGGTTTTAGCCCCGGAAAAGCTTCGAGGCCTCGGTGGTATTCTTGTGTCG
CAGCAAGGGACACGGTTTGTGAATGAACTGGACACAAGAGACAAGGTCGCCCAAGCAATC
CTCTCGCTCCCAGGAAAAAGTGCGTATCTCATTCTCGACAAACACATTGAAGAAAAGGTA
GGCTCCGCGATGAAGTTTTACAAAGGTAAAAAATTGATCCAGGAGTGCCCTGGAGGATTG
TCTGAACTGGAAAAGACATTGGGAATGCCCCAAAACAATCTCGTGAAAACTGTGACTGAC
CTCAATGCGATTGCGTCGACTCAAGAGAGTGTGGATCTGTCATGCATTTGGAGGCCTAAG
ATACACAAATTTAATGTACATGGAGACTTTCTGTTTGCAAAGATTACGCCATCTGTTCAT
TACACAATGGGAGGCCTGGCCATTGACACCTCTGCCCGTGTCTTGGACTCTTCGAATAAG
CCGATCAAGCATCTATATGCCGCGGGAGAAGTGACAGGAGGTGTTCACGGGCGCAATAGG
CTTGGAGGGAACAGTTTGCTGGAGTGCATCGTCTTTGGCTCGATTGCAGGCCGTGCTGCA
GTCTCCTCTACTCTGTCTTGA
>EMRE3EUKT4062044 MATE family efflux transporter
ATGAAGCCAGGGGATTTGAAATTAGCGCAGGCGTTTTACAGGCGTACTGGGGCATTGTTC
CTGGCAAAGGCTCCCCTTCCAGTGCTCAAGTGTACTGAAGATGAGGAGATTGCGAGGCTG
TTTTTCCCAGCGTTACTCGCACTAGTATTAGAACCTGTTCAGGCTCTGATAGATACGTCT
ATTGTAGGGCGATTGGGGCCATCGGAGCTGGGTGCTGTGGGGTTGGGTACGGTGGTGTTT
CAGTTTGCCCTTGGGACACTCGGTGTGTTCATCTTTGGAACGACACCATTGGTCGCCGAT
CACGCGTCGTCAAAGAATCTTGCAATGGCTTCCAAAGTTACGAGCAAAGGAGCGAGGGTA
GCATTGCTCTTTGGCATGGTGATGCAAGCTGTGCTCATGATGGCATCACCCCATGTGATG
GGGTTGGTGTCGAGCGATGCCCATATAGCCAGTCTGGCGAGCGGATACCTCGAAGCTCGG
TGTTGGGGTATACCAGCTGCGTTGATTATGATGGTTGGGATAGGTGCGGCTCGTGGTCAC
AAGGATATGGTATCCCCTTTTGTAGGGTCAGCATTGTATGGCTTGTTCCTGGGATTGTTT
GATGTGCTCTTTGTCTATGGTTTAGACATGGGGGTGGAAGGAGCTGGCTACGCTGCCTCA
ATATCGCAGTGGATTGGTGCATGTACTGTCCTGTACATGCTTCACCGGAAGGGTCAGCTG
ATGCTTGAAGATCTCGTCGACATGCCCACTGTGTCAGATGCCATGCCATACGTGAAGATG
GCGCCATCACTGGCCTTGGGGCAGGCTGCAGTTTTCATGCCCATGTTGGCATCTAGTTCA
ATAGCTACGAGCTTAGGTCCGAATAATTTAGCTGCTCATACTGTGTTACGTCAGATTAGC
AGTTTCTGGTTGCAGTTGTTCATGGCTTACAATGCAACTGCCCACAGCATGGTGGCATCG
TCTCTGAGCAAGAGAACAGCCCAGGGGATGGGCACCGCAGCAGAGATCATGGAAAGAATA
TGCCATCTCGCAGTTTTGACGAGTATTCCTCTCGGTATTGGTCTTTATGCCCTCGAAGGG
CAAATTCCATTTATTTTTACAGATAGTTTGACAGTGAATAAGGACGTTGTCGGGGTGTTG
CCTCTGCTCCTCATACTCATGCCTCTTGATGCCGTGGGTTTATCGCTTGAAGGTGGAATC
CTGGGAGCAGCAGACACCACATGGATTGCAACACCCTAA
>EMRE3EUKT4062045 Exostosin
ATGTTTGTGAAAGAGCTTCTCGAGGCCCACGGCATTCCTGCATTGCATGAGGAAATGGAA
ATTGGTCATGTATCTGTATCATGGCTATATGGGGCCTATAATCAATCGAATATTCCGTTT
GAATCTGAGCAATCAAAGGCACTGCGGACACGGTTTTTGAAAGGGGGTCTCCAACCGTTT
GGCCCGGTTGTTCACCTCGTCCGCAACCCATTGGATGTGATCAGTAGTGTGTCTCGGTGT
TTCTGCGGGAAGGGCGTGCTCAGAGGGCCTGGTATCAAAAGAGATCGGATGTCATGGGAG
TTTTTTGAAACTGCCACGTCTGGGGAGGAGAGGATGGTTGTGCATGATAGACTTGGGTCT
CTTGATGATAGAATTCGGTTGGGAATGGAATACTACTATCGCTGGAATGCGATGATTCGA
ATGAATTTTCCAAATGCAACGTTGATACACTACGAGGATGTATCAATAGATGATTTGACA
ATGGCACTGAATTTGCCACACAGGCCAAGGGATCCTCATCCATCGCCCAAGGATAGTGGT
CATGCTGGTCGAGTGACATGGTTAAAACTCTTGTCTTTGGATGAATCCATGGCAGAAAAG
GTATACGAGGAGGCACGTCGGTATGGGTACATCACATCAGCTGAATGGAAATCCACCTGG
ATGGTTCATCGCATGGAATTAGATACCATTCGTGATTTCAACGGAAGAACTCTTTTGATA
GGTGGTGAAGACACCAACCTTTCAAAACTGATGCACACAACCAACTTGACCAAACTTGTT
GAATATTTTGACACGGTCAAGTATGAGGCCAAGGATATACCGCATGAGACCATCGATACC
TTTCCAATGGGTCTGCTGCCTCACTACACACAGAAGCATAATGAAAAGAATATACGAGAA
GCAATCATCAGAGCATCCATACAAGATAAGCCAAACCTCTTGATCGCTTCATGGGGCAAA
ATGCAGCCTGGCCTCGATTGGTTACCGTCAAGGGTGGAAGCCCAATCATTTGTTGACAAC
ACACCATGGATCAGCAAAATCTCTGTACAGCCTCGTCATTGGTGGAACGAACTGAGGCAT
TACAAATTCATGCTGTGTCCCTCAGGAAATGGCATTCAAAGTCCAAAATTTGTTGAGGCA
TTACTGGTCTTGACCATTCCAATCGCTCAAAACGTATCAGCCTATCATGATCTTGCTCGG
CAGGGATTTCCGATACTCATCGTGAATCAGTGGGAAGACTTGAACCCTCAGTATCTAGAG
GAACAATGGGAGCTACTGTCTCCAAAACTCTCAACTGCCAGATCATACTTTGGCACAGAC
AGATGGTTTGAATATGTCACGTCTTCTGCCAACTGA
>EMRE3EUKT4062046 Conserved predicted protein
ATGGAGGAAATTTTGGAAGAGTGCGACGACATTGAGGCAGAAATTAATGTGGCGGATTTC
GACAATGTCTCCGTGCATCTGACGGAAGAACAGGATGATGAAGTGTTGGAGTGGGCTGGG
TACATGCAGAAGGACCTGGAACAGGAACCTCCGTCCTCGGCGAGCAGCGTCGGTGTCCCG
GAAGCGCAGGATGTGGAAGAAAAGGTAATTTTCAGAGACAATATCGCTGGGAGTAGCTCA
AATCCTGTCGTACAGGAGTCCTCGGCTGCCAGGTTTTTCGATGGAGACAGTCTTCCCCTC
GCCCCAGACAGAGGCAATGTGTCAGAGTGGGATCTGCGTGCTTCCATGGAAACAAAACGG
TGGTTTGAACGCGACTATGAGCAGTGGCAGAAGCATAATGAAGAGACTGTAGGGAGCTAT
CCGTTCGTTGCGTCGGACTGGAGGACGGACCTTAGGATACAAGAGTCCTTGGATCCTGCA
GAAGTAGACTACAAAGAATGGACTATGAAGGAAATCTGGGACCTCATCACGCAGAACGGC
GAGGCCGCCGATCCACGAGATATTCCATTTGAGGTGAGAAAGCCTGGATCGCGGACAAAT
TTGTAG
>EMRE3EUKT4062047 Predicted protein
ATGTGTGATGTTCAGACGAAACGTCGTGGGGCACGGGAGGAAGCCTGGCTGAGGTTTCTG
GTGAGCAAGTATGAGGTTGCTCAGCATGGCATGGAGAGGGATAAGATGCATGATAATATC
AAATACAATGCTGCTGTTGATAGTTTGAGTCAGCAGAAGGAATTGATAGGTCAGTTGATG
CGATACATGGCTGCGGATAGGGAGGTGGGTAGGTGTATTGCAGGGCAGAATGCCGTCTTG
TTGAAAGAGCTGCACCGGATGATGGACGTGGCTCGTTCCACGTGTGGTCGGTTGAGCAAG
GCTCGGCACATGGTGGAAAGCTTGAAGAAGGAGCTGGGTATGAAGGATGACATGCTGCAT
CAGCTGCAGAATCAGATGATGCTCACAAGGACACAGTATGATGAGAGGATGCACCTGTTG
GACTCTGATCTGCGGAGGGCCCAGTCTCGAGCGAATGAGCCACATAGTGACACGACATTT
TTGGATACTATGATGAAAGAGTGCGGTGTTTCCAGCAAGGATGAAGTTGTGAAGAGGGTG
AAGGGGTATGAAGGGTTGGAGAAGGAGGTTGCTCGATTGAAAAAGGCGTGTCAGGAGCAA
GAAAAGAAGAGGAAAGAGGCAGAAAAGACGGTAAAAGAGCAGAAGAAGGATATCACGGCG
AAATCAAAGCGCATCACATCGTTGGAGGAGTCTCTCAAGGCGCAGACGCAGATGACGCCG
TCCGCACCAAAAGCAGTCACACATGCCATGCAGGCTGTGGGCAACCTTGTGGATCAGCTC
GGGGCAAGTCCCATGAGTGGAGCGTCGAAGAGTTTCGCGGATACAGAGAGTATAGGTAGT
AGGAACAAGAGAAGAAAGCGTCGAATCAGTAATTCAGTGACAAAGAGGGATGGTGATGAT
GATGTGTCTCATTGGAATCCAGACTCCTCAGCTGCTCCGAGTGACAAGGAAAATGCACCT
CAGATTCTACGAGATCCCAGCAAGGCCCTGTCCTTTGCTACGAGGGCGAATGATAACACC
ACAACAGAGAAGAATAAGATTACAAAGAAGGGTGTGGTGGCGTCGAGCGGGGTCTCTGCC
GCTGCTGCTCCACAACCAAAGAGACGGTTGCTGTCCGTCACAACCCATCATCAGAATAAG
AACAATACCGGTGCCCTGCCGAGATTAAAGCCAGGCAGCGGATTCTCGATTCCAAAGCTT
TCTCAGAAATAA
>EMRE3EUKT4062048 Hypoxia-inducible factor 1-alpha inhibitor
ATGCGAAGGGCTGCAGGTGAAAAAGACGGTGATACCAGCGATAGTAGTGCACTTGCAGAA
GAAGAGAGAGTAGAGGCGTTTGAATCCCGACTGAGATCCGGAAAGATGCAGAATGCTCAG
CAGCAAGAGGTGGGCAACTCTCCTGGTGCTGAACGGCGAGGTGGGCGAGCTGAATGGAAG
AAGGGGTCGTTGTTCCCAGAAGGATGGGATGAGATGGATCCGATTGAAAAGGCGACCGAG
TTGTACTTGGGCGAACGAGGTGATTGTGTTCCAAAGAGCTCCGAGGCTGAGGAGCATGTG
GGCGGAGGGCCTGCGACTATTGCAGCGCTTTTCAAACATAGATATTCAACATGGGAGGAA
AATGGAGTATCCGAGTCCTCGGGTGGATCGGGCCTTGTCATACAGTTGGATACAGTATTA
TACGCTGTGAAGGACGTGGGTGGATTGACGTTTGATACTCTGGGTGTGTTGGCTGGGACA
GGGGAGGTTGATGTCTTGTGTAGCGACGTGAAAAAGCATCGATTCATCGAGCCTGATCGG
GAGAAGAATGACCCTCGAGGTCCATATTATGTGCGAGAGTTCGAAACGCAGGTGCTCAAA
ATGCCTGTGAAGGAGTTTGTGCAGTGCTCTCGGTCCTGGAGGAAGCAGAAATTGCATCTG
ACGGTTCCTATTATGCGGTATTTCTCGGCAAAAAGTGGCGAGGGAAGCGGTGATGAGTCT
TTCATCCAGCATAGGCAACAAGGTGCTTTGGAGGGAGTGGCAGAGCATGTGCAGCGCCAT
GTCATTGATTGGTCGTGGGTGCATGGATTGTTGTCATCCCAGAGATTTTATAATGCACGG
CAGGTATTTTTAGAGGCGGGTGTGAAGAATGGTTTGTTGCCGACCAGGTATTCTACCGTG
GATCAACTGTACATACAGCTGTGTGGGAGTTGCCGAGTGACCATGGTGGCACCCTCTGAT
GCACTTGGCGGGCTGTATCCGTATCCGACAGCGCATCCATACGATTCATATGCGATGGCA
TCGTTAGAGAAACTTGATCGGGATCATTGGCCCGGTGTGGGGAATATATCAGTGTTTAGA
GGGATTGTCTCTCCTGGAGATGTCCTGTATGTGCCAGCATTTTGGTCGGTTCATGCCCAC
GATCTGGAGGATGAGAACATATGCCTTCGAATGACATTATCTTCTGGAAAAAGAGCCCCA
GATGCTCAAGCGACGTTGCTCAGATTGTCTCGAGCGATTGAGGAGAGAGTTGCAGATGTT
GTTGGTGTTGCAGACGTCAAGCTCTGGCTCCGTCGTATTGCATCTGGACAGGAAACAAAA
TACATTGATTTGAGTACCGTGAAGGGTTACAAACGTGCTCGCATGTGCCAGGATATTCGG
GATGAGATCACGTCGAGTATGGGGGAGGGGACTTGGGCTGATGCATTGCGCAGGATTATT
GATGGCAGGCTTGAACCGACACCATGGTTGAATGAGAATTTCAGAGAGCCGCTGTTGTTG
ACAGACACTCCTGTGCGAATAGAAGATACTAGGACAGAAGAAGAGAGGAAGTATCCAACT
CTGTTTCGGCAAAAACTTGAGAAGGAGGGTTGGCATGTGCCAAAGACTGAGAGTACTGTT
CCCATTCCCGGTGTCAACATGCCTCGTGATGCAGACTACCGTCTGCTGTGA
>EMRE3EUKT4062049 NAD(P)-binding Rossmann-fold domains
ATGAAGACAGTCCACTGTAGCACCAATTTAAGCAATGTCAGGCCATCTGGGCACAATAGT
ATTCGCCTGAAGGCGATGGAGGGCAGGGCCTTGGGTGCTGGTCGAGTGGTCGGAGGGACC
ACCGCTCGTGGGTTCCAATCAATGCCGGGACAAGGTCGCATGAGGAGAAGTAGTGTGCAT
GTTATGGCAGCAGAGAATAGCGCAGCTTCTGCCGGCGGTACCCCGGTTCCAAAGAATGCC
ATTCTTGTGGTTGGCGCCACTGGAACTCTTGGGCGCCAGGTGGTTCGACTTGCCTTGGAC
GAGGGGTATGAAGTGAGGTGTACTGTTCGCCCACGTCTGAACCCAGCTGACTTTTTGAGA
GATTGGGGAGCGACAACAGTCCAGATGGATCTCACCGACCCAACATCCATCCCTGCTGCC
TTGGTTGGTATCCACACCATTATTGACTGCAGTACAGCTCGTCCTGAGGAATCTGCTGAT
GTCGTCGATTGGGAAGGAAAGGTGGCCTTGATTCAGAGTGCTCAGGCAATGGGAATTCAA
CGATACATCTTCTTTTCCATCTTGCACTGCGACAAGCACCCAGAGGTACCTCTCATGAAC
ATCAAGAGGTGCACAGAAGAGTTTTTGGAGCAATCAGGAATCGATTACACAGTTTTCCGC
CTCTGCGGATTCATGCAGGCTATTATCGGTAATTATGCAGTACCAATATTAGAAGAGAAG
CCGGTATGGGGAACCTCTGATACCACCCGTACAGCATACTTGGATACCCAAGACGTTGCC
AAGATGACCATGGCATCGCTCAGATCGCCAGAGGCCATTGGAAAGACACTTCCTCTGGCA
GGGCCACGTGGGTACACGACAGAACAGGTTGTCCGCTTGTGTGAAACATTAGCCGACTGT
GATGCCGAAGTTCGTGATGTACCTGTTTGGGTCCTTAAAGCAGCCCGCAGCTTTTTGAGA
TCCTTCCAATGGGCAGGAGATGCTGCTGATAGACTGGCTTTTGCTGACTTGCTTTCCGCT
GGCGAGGACTTTACTGCAGATATGACAGAAACCTACAGAGTTCTCGGAATGGATGAGAGT
TCTGTCTCATCGTTAGAGGACTACTTGCAGGAATACTTTACCAGAATTTTGAAAAAGCTC
AAGGAGGTGGGAGCCTCATCAAAGCAGACAAACTTTTATGTATAA
>EMRE3EUKT4062050 Glucosidase II beta subunit-like protein
ATGGTATGGAGGTTGAGTCGAGTCCTCTTCTGCTGGAGCCAGGTGATTGCTCTTGTGTGT
CACGGAAGCGGTACCTTTGCCACTGCGTCGTTTCGAAAAGTGAAGAGTGGAATGTTAGAT
CTTGTTCAGACGCGCGGGGATAGCGTATCACTGGAGAGAGAGCTGGATGTCAAGTATTCG
ATAGGCTTTTTGCCAGCAGGTAGACGAGGAGAGGGGGGAGAGGATACCATACGAATGACT
TTGCATAATGGCACCGTGTATAGCTGTAGAGGTAGATATATAGAATCAGATAGTGGTGCA
GTTGATGTGACGGAAGATGCGGGAGAGCAGATTAGAAGTGCGTTAGAATCCCTTGGGGAC
TGGTGTGCTTACCGTATTGATGGGTGGTGGACCTATGAGATTTGTTATAGACAAGGTATT
CGTCAGTTTCATACTGATACAGAGACAAGTAAGGTAACAAGCGAGTTTTTGTTGGGTAAA
TATCCAGAGACGCTGGACGCACCCATGATAGTAGAGGGCGACGACGGGGATGCATCGCAG
CACAACTATGCCTCTGATGTCTGTGGCGAGGGACATGTGTGTGATGTAGGAGACAGATTG
GGAGCGAAAAGAGAAGTTGAAGTGAGATATTGGTGTGGTACATCGAAGAAGCCGATTGTT
GTTGATGTGAGGGAACCAAAGAGCTGCCATTATGTCTTTGATGTGCAGACTGCGGCTATC
TGCAATCTCCCAGGGATGCAGCGTGATGTTGCGGTGCCAGCCCGTCAAATAGAGTGTTGG
CAACAATAA
>EMRE3EUKT4062051 P-loop containing nucleoside triphosphate hydrolases
ATGTCTAGAAACGACAAAGACCTTCGTCGTTGGGTGGAAGGTCGCTTGCATGATATTCTG
GGTGCGTTATTGTTATTACTAGTTGATATATTCGCTTGCGGGAGTGTGAGAATGACTGTT
CTGACAGCTTTGGCATTTCGATGGTCTTGTGCAGGACTTTCAGAAAAGGCTCTCGCTGAT
TACTGCATTTCGATCGCAAAAAAGTCATCTGATGTGGGTAGTTTGTCAGATAAATTACAG
AGTCAGGGGTTTCCTTCGTCCTCTGTGACGACAGGCTTTGCGAACGATCTGCTGGGTCGG
TTGCCTGCTCGAACTTCTGGCCAAAAGGTGTCTGACTACAAGCAAAGGGAAAAGGAGGCT
TTCAAGCTTCAGCAGCGGAACGAAGGATACGATTTACTGTTGGATGAAGGCATTGATGAG
CTGCCCGTGCGGCAGGGTCAGCCAGGGGGAGGAGGTGTTTTGACAACGTCTGGTGGGCAG
GACAAGGCTGACAGGGGGGAGAAGAAGAAGAAGCGCCGTTTGAAGAAATCCAGAGAGGAA
AACATAGAAGAAGAAGAGGGTGTGTTTGAAGCAGTTTCTGGTGGAGATGGGCAAGAGCAG
CATTTGTCAAAAGAGGAGAAGATGCGAAAAGATCAGGAGGAAAAGGAGGAATTTGAGAGG
CGTCTAAAGGAAAGAGACGAGCAGCAAACGAGAAAATTGGTGGAGCGCAAGCTTTCGAAA
GAAGAACTCCGAGATATTGAAAGGAGACAGGAGGCCGAGAAAGCTGAAGACAAGGCAGCC
GTGGTGAATGAACTGAGAAAGGCTTCCCGGAGGGAATATTTGAAAAAGCGTGAAGAGGCC
AAGCTGGAAGAGCTTGAGCAGGAGATCGAGGATGAGAAGTACTTGTTTGAAGGAGAAAAT
CTCACGGATAAAGAAAGGGCCGAGTTAGAGTACAAAGAGCGAGTTCTTCATCTAGCAAAA
GAGAGAAAGAAACAGCTAGATGAGCTTGAGCATGATGATGCCTACCATATGCCGACAGCG
TATGATGAAGGAGATAAACAAGGTGCAGAGAAGCGATACGACGTTTTGACGGCCAGATAT
CAAAGCCAAGATGATGCAGCATTGGAAGAGACTCCATGGGGTCAGCAGGATGCGCTAGAA
AGGGAACAGATTAGTAAGGCTGTTGTGAGCATTGGCACAAAAGATAAGAAGCGCAAGCAA
GATGCGTATGATTTCGTGTTCGAAGATCAAATTGACTTCATTGTGGATTCGTATATGAAA
GGAGAAATATTGGACAAAGAGGAGACAAAGGAAGAGAGATTGATCAGGGAGAGGGAAGAG
CGAGAAGCAGAGAAGAGGTCGGCTTTTGAACAAATCCAAGCTGATAGAAAAAAGTTACCA
ATGTATCCTTATAGAGACTCACTTCTAGAAGCAATTGCAGAGCATCAAGTCATTATAATA
GTTGGTGAAACAGGGAGCGGGAAAACGACTCAGATTCCTCAGTATCTATATGAAGCAGGC
TACCATAAACTCGGAAAGATTGGGTGCACTCAGCCTAGGCGAGTTGCTGCAATGTCCGTG
GCAGCTCGCGTTGCCCAGGAAATGGGTGTGAAATTAGGCAATGAAGTTGGATACTCTATT
AGATTCGAGGACTGTACGAGTGAGAAGACGCAAGTGAAGTATATGACTGATGGTATGCTC
CTGAGAGAATTTCTCTCGGAACCTGATTTGGGATCATACAGTTGCATGATGGTCGACGAA
GCACACGAGAGGACTCTTCATACAGATGTCTTGTTCGGTCTAGTGAAAGATATTGCACGC
TTTCGTCCGGATTTGAAATTGCTTATTTCTTCTGCAACACTTGATGCAGAGAAGTTTTCA
GAATACTTTGATTATGCACCAATTTTTCGGATACCTGGGCGACGATATCCTGTAGAGATT
TTGTATGCAAAAGCCCCAGAGGCAGATTATTTGCATGCATCAGCCATTACTGCTCTCCAG
ATACATGTCACCCAGCCTGCTGGAGATGTATTGATCTTTTTGAGTGGCCAGGAAGAGATC
GAGACTTGCGAAGAGCTGTTGATACAAAGAACAAAAGGTTTGGGCACTAAGATTGGTGAA
CTGATGATTTGTCCCATTTATGCCAATCTTCCGTCGGACATGCAGGCTCGAATTTTCGAG
CCAACGCCCCCTGGAGCACGCAAGATTGTCATTGCCACAAACATTGCAGAGACTTCGCTC
ACAATTGATGGCATCAAGTATGTCATCGATCCTGGATTCTGCAAGCAGAACTCGTATAAT
CCCAGAACTGGTATGGAGTCTCTGCAGGTAACTCCGATATCCAAAGCGTCAGCAATGCAG
AGGGCGGGTAGGGCAGGTAGAACATCCCCTGGTAAGTGTTTCAGACTCTACACAGCATGG
GCATTTCAGCACGAATTGGAAGACAATGCTGTCCCAGAAATACAAAGAACTAATTTAGGA
AACGTGGTTCTGCTCTTGAAGAGTCTCGGAATAAACGACCTCATTAATTTCGACTTTATG
GATCCTCCCCCGTCTGAAACAATGTTCCGAGCACTAGAGCAGTTGTACGCTCTTGGAGCA
CTGAATGATCGGGGTGAACTCACAACAATGGGGAGAAAAATGGCTGAATTTCCTGTGGAT
CCAATGCTCGCTAAAATGATCATCCAGAGTGAAAAGTTTGGTGTTAGTGAAGAGATTGCC
ACTGTTGCAGCTATGGTGTCTGTGGGGGCATCTGTGTTCTACAGGCCGAAAGAAAAAGCC
GTACATGCTGACAATGCACACAAAGCATTCCACATGGGCAATGTCGGGGACCATATTGCT
TTGTTGAATGTATTCAATGGATGGGCAGAGACAAATTTCGCCGCACAGTGGTGTTATGAA
AATTTTGTCCAAGTCAAGTCCATGAAGCGTGCACGTGATATACGGGATCAAATCATTGGC
CTTATGGAGCGATGCGAAATCGATCTCAAAACCAATGTTGGAGATCTTGAGGGTATCAGA
AAAGCAATCACATCAGGCTTCTTCTATCACACGGCTAGTTTGCAGAGAAACGGATCATAC
AAGACTGTCAAATCCCCACAAACTGTGCACATTCACCCATCCTCTGGCCTCTCTGAATTG
ATGCCTCGCTGGGTCATTTATCATGAACTTGTTCTGACGTCAAAGCCTATGATGAGGGTT
GTGACAGAAATCAAACCGGAATGGCTTGTTGAGCTCGCACCCCATTATTATTCGTCAAAG
GAAATTATGGACAAGGCTGCAAAGAAACTTCCAAAGGTGCAGGGAAGAAAACCGACATAA
>EMRE3EUKT4062052 Digalactosyldiacylglycerol synthase 1, chloroplastic-like
ATGGCAAAAGTTGTACCTCTTGATCGAGTTTCGACGACATTAGAGGATGTGAAGCGAAAT
AGTGAGTCTCTTATGCTCTCTGCGCACAGTACGTTCCAAAAACTACGACCACCTTCGATG
GAAGGAGGGATTTTGGTTGGCGAGCCAAAGAAAGTGGAGCCTCTTACAGTTTCCAAGGAG
ACATCCACGTTTGTGAAACCAGGCACACCTCGGCGTGGATACAAGAAACAAAATCAGCGT
GGTAGGAAAATGAGGAGAGCTCGAAGTGACAATACCATTGTGAAACCAAAGGTATCAGAG
GAGTTGGGGCCTCCAACGTATGCCAAAGATACGTTTGAGTGGTTTTCGAGTTTTGGAAAT
CGGAAAGAGGGGCAGGAGGGCTCTCAGCTTTTCAGTTTCCAGTTGCCTTCGGCATCAGAG
CTGCAGGAACAGGCCAAGTTGGTTCACAGCAAATCAGCACAGCATTTTGAGAGGATGGCT
GCGACGTTGATGACAAAGCCAAAAGAAGCCCTTTCGTCGGCGCAACAGACGTTGTCCAAT
TGTCAGCAGAATCTCCAGTTGCTTCAAGTTTCATTGCAGCAGAGTTTTTCAGAGGGCAGA
GCTGTGGTGGAACACAGGATGCAGGCTCTTGGGGAGCCAGGTTCACCTTTTACAAGTGGG
GAAAGATTACAAGAAATATTAGTACAAGATCGAGAGCGTGATGCGATGGATGATATGTCG
CCCACGAGTGTGGCAGACGAGGATGGAGATGCCTCAGCAAAACGGCCATTGGGACCGTTT
CAGAGGCAGGTTCAGAAGAGGAGGGAACACGCGAGCAAGAGATTGGGGAGTTCTTTAAAG
GAGGATGGCCGACAGATCACGATAGTGACGACGGCGTCCTTGCCTTGGATGACTGGTACG
GCAGTGAACCCATTGTTGAGGGCAGCCTATCTTGCCAAAGATGGGTCGAAATCTGTCAAT
CTAATGGTTCCATGGCTCGCAAAGTGTGATCAAGAGCGCGTATTTCCAAATGGAATGACT
TTTGACTCTCCCCAGGAGCAAGAAGTATGGGTTCGGGACTGGTTGAAGAAGAGGACTGGG
TTTAGTCCAGATTTCCAGCTGACATTCTACCCAGGGAGGTATGCCCCAGAAAAATGCTCG
ATATTGCCTGTCGGGGATCCTACAAAGTATGTACCCGACTCTGCAGCGGATGTAGCAATC
TTGGAGGAACCAGAGCATCTTACGTGGTACCATCATGGGAAACGATGGACAGACAAGTTT
TCTCATGTTGTTGGGGTTGTCCATACCAATTATTTAGATTATGCTCGGCGAGAGGAAGGT
GGATCAAATAAAGAGTTACTGCTGCGACATATCAATTCTTGGGTGACTCGTATCCATTGT
CACAAAGTGGTCAAGCTGAGTGATGCTGTGCAAGATTTACCAAGACAGACCACAGAGTTT
GTGCATGGTGTGGCCGAATCCTTCCTCAAAGTGGGAGAGAAAAAGGCATCCATCGGTAAA
GATGGCACCTCGAGGTTCTCAAAAGGTGCCTACTTCTTGGGCAAATGTGTCTGGGCCAAG
GGATACACTGAGTTGATCAACCTCATGAGTGAGAACAAGGACAAGCTTGGTGATGATCTC
ACTGTGGATTGCTATGGCACAGGCGAGGACCTTCCGGCAGTCAAATCCGAGTCAGAGAGG
AAACATTTAGGGCTTCATTTCATGGGAGCGAGAGACCACTTGGATGAATCGTTGCATGAC
TACAAAGTCTTTGTCAATCCATCGACATCAGATGTCGTCGCCACCACCAGCGCAGAAGCC
CTGGCAATGGGCAAGTGGGTTGTTTGCGCAGATCACCCGTCAAATGCATTTTTCTCCCAG
TTTCAAAACTGTCTGATTTACAGAAATTCCGATGAATTCGTGAAGCATATGCAGTATGCC
TTGACCCATGATCCAGCACCAATGACGGGAGAAGACAGAGCCAGGCTAACATGGGAAGCA
GCCACGGAACGTTTCTTGAATGTCAGCGAATTAACCGAAAAGGATATTTCACCTCATCCA
ATCAGCGCGAGCATTGATACCGCGGCATGGTTGACCCACAATACCTTATGTGGAGTGGAA
AGTTTGAGAGCAGCTGCAGGAGCTGGAATCAACACAAAAGACAATCCTGAAAGTCTGCTC
GATTATAAGCCACATGCAAGTGGCGGAGGAATGTTTGATAGAACATTATGA
>EMRE3EUKT4062053 Predicted protein
ATGGTGGTTGGGGATCTGTTGTTAGATTCTACGGATGTCTTGGGGGCAGATGCCTGCATG
TCTGTGTTGACAGCTCCATTGTCAGAGTTGAGCTCCAATGTCCGGGCCGGAGGAGGAACG
TTCGACTGGAGGAAAGCAGAGGCTTGTTTATACTCCCTGAGATCTATTCATAAGGCTGCA
TCGAGTTGGATGGCAGAAGCAGCGAATGCTAACGAAAGAGTACGCCCTTTAGTGTCCACA
TCGGTGCAATTGATGATAAAAGGCCTTGGAAACGAGCATACAAGTTCTGCGTGCGCTTTG
TCCCTGCGGAACATTTGCGAGAGCTGTGCAACACTTTTGTCTGACTCAGTACCGTTATTA
TTAGAGTTATATCGTCAGGTTGCAAAACCAGGGGATATTTCACAGGCACGAGAAGCAAAC
TTTTTGGAATGA
>EMRE3EUKT4062054 Importin-beta N-terminal domain containing protein
ATGCATATTCCCTCGGGTGAGTGGGCTGGTGGAGACTTTGTGACGTGGATAGGGCAAAAG
TTGTTGTCTGGGGCGTACACGGATGAGAGCGCACGGCACATTTTGCTCGAAATTCTGACT
GTTCTGCCACAAGAGGCAGGATCGTATCAGCCATCTATTGTGCCAGAAAGGCGACGGCAG
ATTGAAGATGAATTGCAGCATTCCCTTCCCCAAGCTCTGAATTGTAATGGGGCTGTTGCC
CAGGTTCCACATATGCATTCAAAGGCTGTTGAGGAGCAGACAGGGACAGCGTCCCCCGAA
GGCATACTACATGATAATTATGAGGAGGAAGCCAAGGCCATAGCTCGATTGTTTGCGGAG
GTGGGGGAAGCATATGCGTATCTCATCTCTGAAGCAACACCAGAGGTCATGGGTCCCGTG
GAAGCTCTACTGGACGTCTGCAGGATCCTGACATGGAAGTGTGCTCAGTCTCTTTCAACT
TTTGGCATCGATTGA
>EMRE3EUKT4062055 YVTN repeat-like/Quinoprotein amine dehydrogenase
ATGGGTCAATCGCAGCAAGCAACGGGTCCGAGGGAGTACATTGGTCCCAGATGTATGATT
GATAAAACCCAGTATATCCGATTGATTGAACAAGCTCTCGGGAACCTGGGGTACGGAGAT
GTTGCTGCGGAGCTCGAACGTGTCTCGGGCGTAGAAATGCAACCATTGGTAGCAAGGAGG
TTCCGTGAGGCTGTTTTGAAAGGTGACGTGTCTACAGCGCTGTCCCTCCTGGGTGAGTTG
GGCAGCGACGCGAATAGCGTTGAGCAGGCGAGGTATTTGCTATTGTGCAATCATTATGCG
TCTTTAGTGGAGAGTGGAGAGTCCCAAGCGGCATTGAAGTATCTTAGGGAACAGATTCAG
CCGTTGGAGAGCCAGTTAGTTGCGAGGGATGGTCCTCGGCTTACCAATGCACCGCAGTCG
TTGTCCTACCTTGCCGCCATGCTTCTCGATAGAAGCTCTCATCCTTGTCCACCGAAGAGA
TTGAGGGATGACGTGAATGAGGAGAGGCAAGAGAGGCTTTTGTCTGATTTGCAGAGGCTT
CTATCGCCAGAGGTTCTCATGCCTGAGAACAGGTTGGAAGTGTTGCTGGAGCAGGCTGTC
ACGTCGCAGATTGAAAAGTGCAGATATCATAATACTCGAAATCCTAGGGTTTCGTTGATG
ACGGATTATAAAGCTGGTCCCGAGTGCCTTCCGACGGTGCCGTATCACAGGTTGTCTTTC
CACACGGATGAGGTGTGGGTGGTTCAATTTAGTCCCGATGGCAAGTTATTGCTGAGCGCA
TCTAAAGATGGGAGCGCTGTTTTATGGAATGTTCAAAATATAGAATCTGTGGCCCTCAAG
GGGGTCCTGTACAGTGGAAGTGCCCCAATAAATATTGCTGCGTTAGTCCATCTGGTGAGG
AGGTACTACTTGGATCAGGAGATGGGAAAATTCGTGTAA
>EMRE3EUKT4062056 NAD(P)-binding Rossmann-fold domains
ATGAAAGTAAAACGCACACAGGGTGATCTGATGCGCCAAGAATCCATCTGGCAATCCACT
CCTGGTTTCAAAGTTTTGCAACCAGGAGCCAGAATAAAGCAGACAATCGCGCCATTCTAT
CAGGCGAGCGATCCCGAACCACTTCGATTGGTTTCAACAAGTTTGGAGATGCTGTATGGA
GGCATCGCAACAAAGGATGATGATTCCGTCTTTCTCTCCTATCAATATCCCTCCAATGAT
AGACAGTTTATAAATCAATATCCACTGGGAGCTTGCTTACAACGAGTTTACAATTCCGAA
GCTAACCAAGGGCTGGTGCAGCCCTTGAGTGGAGAGATGACCTCAAGACAATTCGTGCCG
TTTGACAATGTCCCTGTCCAGTCATCGCTGCAATACCCCATACCAAATCAGACTGCTAAG
ACTCCCGGGATACAAGGCGGAACCATTTTATCCTCATTAGGAGGTATTGGCATTCTTCTA
GCTCAATATTTTGCCACAATGGGCTCTGACATTCGTTCTTGCTCCCGACACGGCGTGACT
GAATCGTTACCATTGAGCAAAGGAATAGAAATCACTAAAGCAGATGTATCGCATGCTGAG
GATGTCCAGTTTCTGCTGTGCGATGCCACGCTCGGGTATGGGATCATGCACACCTCAGGA
TGTCTGCGTGATGGATTGATTCGCAGTATGGACTTGGAGGGCCTCCGGGCGACTTTGGCC
GCAAAAAGGAACTCATTCGATCTCATCAACCATTACTCACATGGTTCCCCCCGGATGTAC
GTGTGCGCCTTTTCTAGCATTGCCAGTTCTTTTGGGTCCATCGGTCAAGCCGCCTACGCA
GCTGCAAACCAGGCCTTGGACGCGGCGGTATGCCAGTGCTCTGACAGCGGTTTGCCATCT
CACAGTATTCAGTGGGGTTTGTGGGATGGCATTGGCATGGCGAGAGGGCTTCATACAGCC
GCGTTGAAACGCCTGTCCTCAATTGGAGTCTCAAGCATCACTCCTGTCGAGGGCTTGGAG
CGGCTCGAAGCGTTACTCAGTCTCCAAAAGAGGCACCATATACCCATCGCGATGATTTGC
AAGATTCACACCGATCTACTTGAGAAATATCTGGCGTCGCAGCCCCAATTAAGGCATCTA
CTGAGAGGCATCAAATCCCATCAAGACTTTGGTGGCCGGGAGATCTCGAGACCGAATGAG
GTTGACAGGGTAAATCAGTACCCGGAGTACAACATTCCTCGGAAACTTCAGCTATTACTG
TCCCAACACGTTGACACCGAAGAGGATGACTTGGACTTGAGTGCTCCGGTTCTTCAATTG
GGCTTTGATTCTGTCTCTTCTGTGGAGCTCTTGCAATCCCTGGAAAAACAATTCCATGTG
CATTTTCCTGCTACCTTTATGTATGACTATGTTTACTTCGACGATATGGTGGCCTATATC
AAAGAAAAATTAGAAATAGATGGGCTCGAGGAGCACACAGCAGTCAGAATCACTCCAGTT
GGACAACTCACCAAAAGGATCCAAATAGTGTGTACAGCCTCACTATTTGCAGGCGCCGAT
GATCTTCAAGGGGAGAGACTATCATTTGGACACGACTGTGCTGGTCCCACGCTGCGAAAC
TCGCCGGATGTACACTCTGAAGTTTTTGCATCGACTCTATCCAAGAGAGACATCTTTGCG
TTTGACAGCGATCTTTTCAAACTGCCGAAGACGACAGTAGTAGGTCTTGATCCGAATATA
CGCTGGATGCTAACGTTGACGAAAGAATTGTTTGGACGAAAGGAGGCAGTGCAGCGCAAT
TGCGGAGTGTACTTGGGATGGATGTGGTCGCATGAAAATTTCCACCGCTTGCAGCGAGAT
GGATATGCTTCGCAATATCTGGCATCTTCAGTAACAGGAAACTCTGCGGCATTTGCAGTC
GGTTATACCTCCTATCTGTTCGAATTAAATGGGCCCAGCATCCCGATTGATACCGCCTGT
TCAAGCAGTTTGGTGGCGTTGCACACTGCCAATCAGGGCATGCAATCATCTGACTGTGTT
GATGCAGTCATTTTGGGAGTCAACAGTTTCTTGGAAGACCAGACATGGACTAAAATTGAA
GCTCTCAAGGCGCTGAGTCCCGATGGCAGATGCAAGACTTTTGATGCAGCAGCAGATGGG
TATGGTCGTGGAGAGGCCTTCACGTCCTTGCACCTGAGTTCCTCCGATCAAAATAGCACT
GCTAATCTGGTCGTTGGAACAGCAATTAACACAGTGGGAATAAGATCATCGCTAACAGCG
CCGCATGGTCCTTCTCAGGTGGATGTCATCCGGCAGGCCCAAGAGCGATGCGGCAATGTC
CCCGTTTCGGGGCTCTTCTTGCACGGAACAGGTACGAGTCTTGGGGATCCAATTGAGATA
CGAGCGCTGCAGCAAGCGCTGAAAGAATCTGGGGAATGCGGACCTGTTGCGTTGCAATCA
CCAAAGTCGTCCGTTGGCCACACAGAAGGCTCGGCTGGCTTGACAAATATTTTAGCAGCA
CTCGCTGCGATGCAGTCGCAGCAACTGATGCCCATCCATAATTTACGCTCGCTAAATCCT
ATGATAGCTCTCATCCCTGGTACAGCATCTGTGACCCGTACATTACGCCCCCATTCATGC
GAGACACCTGCATATTCTGGGTCTAACTCATTTGGAATGACGGGAGTGAACTCACATGCA
ATTATGCTGCATTCAACCGGGGCGGCAGATCATCCATCCTCACGTGATGTGGAAATGGGT
TGGATGTCACCAGTCGGTTGGACCCAGCACGTCCTCCGAACTGGCGAGAGCAGCAATGAA
TTCCACGTGCTACCCCATATATCAATGAAAGCTTCATTTCTAAGAGATCACTGGGTGAAT
AAGCAGCAGCTTCTTCCTGGAACATTATTCATTGAGCTCGCCAAGGAAGCATTGGCCTTG
CTCAGTCAAAATGGCCTTCAGCCGCTGTCCAACATCTCGTGGAATGTCGGTTGCCTATTT
GATGATCTTCCTGGTATTAAATTGACTATCGAAGATAAGGGAAGGATCAATGTGAGTAAG
AGAGGCGTGAGGTGCGCATGCACCATGGACTGTGTTCAAACCCTGGCACAGAGTGGGGGC
ATCAGGGCACTATCACTGGGCGTCACTGCAAATACAATCAGCATTGAGAGTCATTCCCTC
GTGGGAAAAGCAGTGATTCAGGGAGCCAACAATGCTGGACGCCAACCCCCTGAGAAAATG
TACGCCGAGATATACAATGCCTCTTGTCCAACTCCTCAAGAGTGGGAGAACTCACGAGCG
GCTTCTGGCAACCGATTCGTCATAGATGGTCGCATCAGTGTACTGCCATTGCGTGATGCT
AAGCACCCTGTCGTTGGCGCATTTCAGCAGTCAATGTCTATTCTCCGGGGCTCTATTGGC
CATCATATTCATCTACTAGCACCGCGAGAGAGGTCTCTTTGTTCGCAAAGATCAAAAGAC
GCAGAGGATACCGCTGTTCAGGAGGCAACTATGCAAACATTCAGCAAGGAGCAACTTGGT
TCGGCAGTCATGACAAGGTACTCCGATTTAAAAGCACAAACAACATCTTTGGATCATGGC
ACAGTATCTCATAAGGCATACCAGCTTGAAGATGCACGAGTGGAATACAAATCTACCTTT
ATTGGTCAGTATTGGCACCCAGAAACATATTTCCCAGATCAGCTCCTCCATGATGCTCTG
CCTGATTCCGGAACCAAAACATCCCTCGGTAAGGACTTGAACCATTTTTCTGGATGTGAT
AATATGAAGCAAGGAATATCAGTCAATCTTTCCGCGGTTGGCTTGAATTTCCGCGATCTT
TTGATGGCCCTGGGCATGTACCCAAGCGAGTCTACGGATATCGGCAGTGATTTCGCGGGC
TTCGTCTCCTCTTCCCGTTTCGCTGATTTTAAACGAGGTGATGCCATTTTCGGACAGACT
TTTGGCACATTTCACCAGGAAATCAATGTCGATCCCGATACCATCTCCCATATCCCACCA
AGCATTTCACACGAAGAGGCATCGGGCATGCCCACGATATACCTGACTGCAATGGCTTGC
CTGAAATGTTTGGCAACCACATCTGGAGAAGGTAGCCTTTTGATTCAATCCGCAGCTGGT
GGATTCGGGATTGCGATGACGGATATGGCAAGGGCATCTGGAATGTCTGTTGTGGCCACA
GCAAGCACGCCACTGAGACGATGCTTCTTGCGTGCACGATGCAATCATACATTCAATAGT
AGAACTACTGAATTCGTCGAAGAAATCACAACACGTCCGTCCCTCTCAATTAAGAGCGTG
GTCAATACCCTGACATCGCTAGGAATGGTTGCCGCCTCCTGCTCGTTGTTGCAGGTGGGT
GGAACCTTTGTTGAGGTGTCGAAGCGGCAGATCTTTAGTGCTCATAGGATGCTGCAAGAG
CGCAATGATATTTCACACCACACTGTTGCGGTGGATATCATGCCATCCAAGGCCCTGAAA
CAAGACTTGCAACAAATAGCAAAACTTGTTGCGCTCGGGGAGATTCGACCATGTCCATGC
ACCACGATGCCTCTTACTCGCCTTCGCCAGGCTCTTCTTAGATTCAAATCACCCAATAAC
ATTGGCAAAATAATCTGGAGGAACAAGAGAGATGATGAGACGAGCGGAACATGGCTCGTC
ACCGGAGGTCTTGGAGCCTTGGGTATGCTCACAATCTCTCTTCTTGTTTCGAGAGGCTGT
AATATTGCCGTTCCAACGAGAACTGCAAAGTCTTGCCCAACAACCCTACGGGATGCACAT
GGAAGCGTATCAATGCAAATTGCGAGCATATCCCAAGCAGATGGCTTGAGAGAATACTTC
AAGCGAAATCAAAAGTCGGTCGATGGAATTGTGCATTCCAGCGGGATCCTGCAAGATGCC
TTGCTTCTCGATCAAACTCTCGGACAAGCAAGAGAAGTCTTCGCTGCAAAATCTTCACCA
ATTCAGATACTTCAGAATATTGCGAGGAACGAACCTTTGTCCAGGATCGTATTATTCAGC
AGCATATCCTCCGTATTTGGCAACATTGGGCAGGCAAACTACTGCAGTGCAAACAAAGTC
CTCGACATTTCTTCGCAAAAGTTCAGCCAAGCTGGACACGGCAGTTTTGTCATCAACTGG
GGACCATGGGCTGGAGGAGGGATGGCAGCAAACCTCAACGCCTCGGTCCTTGAGTCGGCA
GGGCTGTCCCTTATAAATCCAAAATATGGAATGTTTATGATTCAGCACTTTGTGAGCAGT
CGACTAGCGTCCCATCTCTCTCGTTATGTCTGTGTCTCGTCGCAAATGGAGCTCGACCAG
CAATTGGCAACGAGCAACAAGAACGACGGGGACCAACAATTGTACCGTGCGAGACTACCC
GAATCATCCTCCACAAAGCGCAACACAACATATTTTTCAAGAGAATTTATTGGTAGAGAG
ATTCGATCGATAATTTCTTCACTTTTAGAAAGGCATCTGGACCCCTCTGCTCCACTGATG
GCCTCCGGACTGGATTCTCTAGGTATGGCAATTTCTCTGATTTTTATCCCACACATGTCT
TCTGATCTCACAGGCCCCTTCCTTGACCACACTTTCTTCTTTCCAGGATCTATTCAACTT
GTGACGACTTTATCGAAAACATTTGCTATCGAAATCTCGTCGACTTTCCCGTTTGACCAT
CCAACCATGCAGAGCATGGCAGACCAGATATTTGCCATGAAATGCCCAGTCATACGCGCA
CCGAGGACAAATTTCGGCCCTACAGACTCTCCAACCAGATCCCCGCAATCCAAAAGAGGC
CTCAGCATTGTTGGGGTTTATTCGCTGCTTCCAGAGGTGGAGGGACACGGGGACGCTGGA
CGAGTGGTGCCGTTCGACCGGTGGGACTGGGACGCGACACAGTCAACCTTTAAACTCTCT
AACTTTATTCGTTTCGGGGGGTTTCTTCCTTCGATTAGAGTTGAGACTTTTGATATTTCG
CTGTTCAGGATGTCTCTAGGAGAAGCCAAGATCATCGATCCACAGCAGCGATGCCTCTTG
GAGGGGGTCGTGTCCTGCAGAGGGCAGCAGGCCAGGCAAGACACGTGCGTTGCAGTGGGT
ATTGCACGCCTCGAAGATCCTTGGGAGACTATTTACTCGACTCACAATTTAATCTTGCAA
GGCAATGGCATGGTGTCCACGTCGAGAGCTGCCAGTGCAGCAGCTGGAAGAGTTTCATAC
ACCTTTGATTATAAGGGGCCATCCTTATCTATTGACACGGCATGCTCTAGTTCTCTCGTA
GCCCTCAAGGTAATTGAAGATATAGTCTCTCAAAAGGAGTCCACAGAGGGAATTTTGTGT
GGAGTGAGCCTGCCGATGAGCGTACGAACAAGCATGATGCTGGCGTCCAGCTCAATGCTA
GCAAGAGACGGCAGGTGCAAAACGCTAGATGCCTCGGCTGATGGCTATGGCAGATCAGAG
GCCTGCTTGGTCATGAAATTGAGGCCTCGACAGCTCCATACTTCCACTAGTGCAGGGGTT
ATACTCTCCCAGGGAGTCATTATCTCCTCCGCGGTAAATCAGGATGGGGCCTCCTCGTCA
TTGACAGCCCCACATGGTCCAAGTCAGGAGCAGGTTTTGCATCAAGGTCTCTTGAATGGT
AGGATCACTCCCATTCAAGTCCATGTGGCTGGAATGCATGGCACGGGGACACCACTGGGC
GATCCAATAGAGATTTCCTCCCTCCAGCAAAAGTTCTCCACCAGAGGCATTCCTCTCACC
CTGGCTTCCTCAAAAGCAAGGTACGGTCATGCCGAAACAGCATCGGGCCTCGTCGGCCTT
CTATGTGCTCTCGGAGTGACCAGCAACTCGAGCACACAGAACATAGTCAACCTTCGGTAC
TTGAACCCACACATGACGGCGGCCTTCAAAAAGGAGAGCACTCTCCATGCCCCCAGGGAG
AGTGAGCCATACGTGCACCAGGATCAGACCGGGATATGCTCAATCAGTGCGTTTGCGTTT
CAGGGAACTAATGCATGTGCATTTGTGGACAGAGAGCCAGTTCAGCCTGGAGATGGTGGA
CTTGATTCAGCAGATGAAGGCCTGAATCTCCTCAGTCAGCAAGCAGACATTGCAGGACCC
AAGTGCCACAGACTGGTCGCCAGGATTCTCTTGAACAAACACAATGAGCCCGCTTTCATG
TGCGGAAACGCAGCACCTGCGCTTAAGCTGATGGATCACGTGGTAAACGGAAGATCGACA
TTGCCTGCTGCCGGAGTCATTCATCTCGTCCAAACAGCCGTCGATTCACTGAGATACGAC
GACGGCCTAACGCTTCTAAGCAATCTCAATTTCAAAAACGTGAAACTTCTCTCGGCAAGG
AAAGCGATCGACATGGTCGTGAAGGTCCGTGCAGGGCGAGTATCGGTAACAGAGGAGCGT
GATCATGTGATTACGGAACTGTGTTCGGCACAAGTGGCACGCCTTACGAAGAGGAGCGTG
CTGCGAGGGGAATCATACCACCTCGATGCTGGGGGAAATAGGACATCCAAAACGAGAGTA
GGAGGTATCATTCTAGCGGCTCGTCCCGACTCCACTTCGTATGGCCTCATCGACAGTCGA
TGTACTGAGTTCGTACACTCTTTAGATTCCAATTGGCACCTTTTGGCAGCAACGCAATCG
ACCCCAGAGGACCTGCATATCCCAAGTACCTTGAATGTATTTCAGCAAGACACTGCAAAG
GACTGGCATCGTCATATAGGGTATGCAAGCCTTCGTCAGTTACCGACTCCATCTTTTGAT
GGGGTCAAGTTTATTTCCTCGGCTTTGCGATGCGAAGAAGGTGAACTTCTGCACCTTCGA
GCCCATAACATGGCACTCAGAAGGATTCATCAAACCAAGCGTGCAAAGAGCCAGCCTCTG
TTACTTTCTCTGGAGACACGAGTCCTGGAACCGTTTTATTACAGAGTTCAATCGTATTCG
AATCCTACGTCGTTGATGACGCCACGTGGGGCCCCTGCTGCAAGCTTATCAGCACAGATG
TGCACCATTCTCCAGGCCTTGCAGACTAATGGCCATAGAGTCTGGTCACATACCTCGATT
CTCCCTTCCGATCCAGCAACAGTTTGTCATATTTGTTGCAAAAAAAATGGCGGTGGAGTC
AACTCGGCCGCCCTCGGCAGTATTAAGGAGCTGCCTGGATTTGAGAGACTTCAATCTAAC
GAACCCAGCACCCGTGCAATGATTGACGTCCCCGAGGATTCAGACAATACTCTGAGCAGC
TCATATTCGAAATTTGATGTGATTATAACAGGTGGAGCTGGAGGCATTGGCACGGCTGTG
CAACAGTGGCTGTCTTTCCAGGGGATCGGCACTGTGTGCTTTTCTAGGAGGGGATATGGA
AAATCAAGCCCACGTTCGAACCACCATGGCGCTCCAGTTTTGATTCAAATCTTGATGAAC
GATGTTAGCGAGCCCGACACTGGCTGTATGAGAGAGATTTTTCCCGGCCATTATACGATG
CATGCAGCTGGTGTGCTCCATGACCAACTCATCAGAGATATACGCATTGACAAGTTCAGG
CGAGTTTTCTCGCCCAAATACTACGGATCTATACGACAGACGGAAAGCGGTGAGAGACTT
GGAGCGAGAGGGTATCTGTTTTTCGGATCCATTGCTGCCGTGTTTGGTAACGTAGGACAA
ACCTCCTATATTCTCGCCAACTCGGCCCTCGAAGATGTTGCTTCGAGGCTTTCCAACGGG
GGTATATTATCATCCGTAATTCACTGGGGTCCATGGCAGATCAAAGAGGGGATGGTGACA
TCCGAAATTCAGAGGAGCCTCCTGCAGCAGGGGGTGGCAATGCTCTCGCCACTTGACGGG
CTGTCCATTCTTCAAAATCTGGTGATACACCACACACGTACTGTTGCACAAGGCTATCAT
ATATATTGTTGTTTTGATCAAAACAGGTCATCTTTCTTTGATCGCAAAGGAGACGACACA
GTAGGACAACGCAATGGCCCTGCAATAGCAGAGCAGCAAACAGGCGCCGTCATCATGGCC
ACCGTGATTCGAATCGCCACCAGTCTCATCGCTGCGAGCAGCGAAGAGCTGAGAGAATCA
TCCAGATTTGTGGACCATGGGTTGAGCTCCTTGCTAACAGCAGAGTTTGCAGAAGCTCTA
AATAACGAATTTCATGTCGGGGTCACCAGCACTGTGGTATTTGACTACCCAACGGTCAAG
GATCTGAGTGAATTTATCGTCGCAGAGACCTCACGCAGGCATGACATCGTCGCACCCAAT
AGAGCAGCATCAATCGCAACAGTTCTAAGTAAAAACGAGATGGAGAAGCCCATAGAAATT
GTGGCGCAGGCCCATCGCTATCCTACTGGACGCATGTCGGGGGCGATAGAGACGGTATGG
GCAGAAGCCGATGATTTCCAGAGCACCACACCTCCGTCGAGATGGGACATCGACGAACAC
TTCTCGCCTGCATCGACATTGGGTAAGATGTATGTAAGATTTGGCTGCTGGCTGGAGAGG
GTTGATCATTTTGAGGGCCATTTCTTCGGTCTCTCTCCTCAAGAGAGTCTCACGTTAGAC
CCTCAGATTCGTATTCTCATGGAATTGTCTCAAGAAGTGCGATCTAAGGTGAAGCTGCAT
CCTTATACATCGAACTTTGTCGGTGTTATGTACAATGAGTATTTAGACGCGGTGTTGGGC
CCAACAAGTATAGCAGACGAAGTCCCATCTAGCATAACAACCAATGGAATGTCGTTCATG
GTAGGGCGCATAAGCTACCACCACAGAGTTCAGGGTAAGGCGGCAGCTATCGACACGGCG
TGCTCTAGCAGCCTCGTGGCAGCCCATTTGGGGTACCTCTCTGCAGCAGAAGAGAATGGA
GCACACTCTCTTGCCCATGGCATCAACCTGATGCTCAGCCCTCAGACCACAGCAAGGATC
TGTTTGATAAAAGCCCTCTCTCCGGTCGGCAGGTGCAAAACCGCCGACTCTACAGCCGAT
GGGTACGGCAGGTCGGAATCTGGGTGCACGATATGCATGGCACCTGTGGGTTTGGAAGAT
GGGATTGTGGTTCTTGGGAGCAACGTGTCTCACAATGGAGCCAGTGGCGGCCTGACAGCC
CCTCACGGACGCTCCCAGGCAAACCTAATCCTTTCTGTCCAGTCTCGTTCCTACAATCAT
GGGGCACCAGCGGTCGTCTCCCTGCACGGGACGGGAACTGTGCTCGGTGACCCGATAGAA
TTTGGGGCATTGAAGACAGTGTTGGCAGAAACCCTTCCAAAAGAAAACAAAAGCATATAC
CAGTCTCTTGTGGCTACAAAGGCGGCCATGGGTCATACGGAGGGTAATGCTGGGCTCTGT
GGCCTCCTCCTCCCTCTGTCCAATATACAACGAAGGCTCTTATCACCAATCAAGCATCTC
AGGTATATAAACAGTTATATTGAGACCTTGCAAGGAGAAAAGCCCCATCGTTTCGTCCGA
CAAGCAGCTCCTCACTTTTGTGATGAAATTGGACCGAGGGCAGCCTATTGCACCAACTCG
TTCGGAATGAGCGGGGTGAATGCACACGTGATGTGTGACGTACCAATTTCAGGTGAGGTT
CGGCATGACGCGGCATTCTCGTCAAGGAAGACGCTGCCATGGCATCGAACACGAAGCTGG
CCGTTGCCCCCAGCACCAATGTTTCCGTTAAGACACGTGACTACAGCGGCACATCGGCTG
ACATTTTCGGCAGACCTAAACCGACAGAGTCTCTGCTGGATAGAAGATCACATTGTAGGA
CGTAGTAGCATTCTTCCAGGCTCCGTAAGCTTGTCCATGTTCTCCCAAGCGCTCCAGAGT
GTCTCCGAAGATGTCAGTTCCCATGCAATTTCAAATGTTGCATTCATTAGACCTGCCTTC
TTGACCACGTCAGCATACTTCATTCACATGGAGGAACAAAATATAGTTTTGAGCGATACC
AGACGTGCCATGACTGTCGCAGCAAATATCAGCAGTCTCGTCAGAAGAATCGCCAAGGAT
GATGGATTGCCCAAGAGCGTTCACGTGTTCAGATATCAGGCGACCGGGCCAAAATACGCT
GCAAGCACAGCAGTTCCCGGGAAATCAGTTCCGTTTTCTGCTTGCACACTGGATGCTGCT
ATGCACTTGGCTCTCGCTGCCTGGCCCACAGGCCAACGCAGACAGGTGCCAGTTAAACTG
GGCCTGTACCACTGCATTTCTGGGTTTGCTGACCCTTTCATCTCATCTCACAAGGACTTT
GGTGATAATACAGTAGCCGTGCAAACCAAAGATCAATCGATTCAAGGACTACAATCCTCC
ACAGTGCCACTGCTTTCGGAGGAATCTCAACAAAGGTTGCCTGCGCCATCATTGTACGCT
CGCGAGTACCTTGTAGACACCGGATGGACTTCATCCACACCCGTTTCCTCGATTGACTCT
TGTATCTTGAGGGGAGAAAACTCGATGGAGATGGGATTCACAGAATGGTACGCCCCACTG
GAAGTAGCAAAACTGGATGGTATTTGGCCGTGTAATGCTCTCACCTTTGTCATGGGAGGA
ACTGACAACCATTCCCGGAGGAGCGACGCCATGCAGTCCCTGGCATCCTCATTGGCCAAG
GTGATATCTGCAGAGATTTCTACGTCGGCCGTGCGCTATTTGGAGGTGCCACCCTTGTCT
GCGCTCCCACGCCTGCCAGGTGTGAAATTTCCTGTTGGGGCTGGGGACGTCATACTGCAG
GGAAGAGTCATGGCCACTCCAGGGTATGAACCCTATTATACTCTTCATAAAACCACATTG
GATCATTCAGAAATTCAGGATCAAAGTTTTGGAGCCACTGCAGTTGTCACCGGAGCCTTT
GGAGGCATTGGCACCCTTGTTTCAGAGTGGCTGGCGAGCCACGGGCAGCATTTGATACGG
TCTGGGAGGGGCATGCCCACTCGACCAGACCTAAATGACACAGGAAGATTATCACTGCAA
ACATGTGTCAAGGCTGATGCAAGATTCGCATCTGACTTGCCTCAATTGCTAGAAGGCCCA
TCGTCATCCCATCTGCAGGGCATGCATCACACATCCGGAGTTTTGAAGGTGAGGCACGGC
ATCAAGCTTGCCGACAAGATGCTGTTCAGAGCAAATCTCGGGGACTTGCTGCATACTGCC
GCTCCCAAATGTGCCTCCCTGGATTTGATGCTGGACCATGCAAACCTTCACAGGGCGCAG
TATACTCTTGGATACAGCAGTATAAGTAGCATCATAGGTAATGCTGGTCAGCTAGCATAT
ACCTTCGCAAATCGTCAGTTGAATGCAATATGCAGCAAGAAGAGAGAATGTGGCATGGAT
GTCACGGCGGTTGCCTGGGGACCGTGGAGTGGCATTGGAATGGTCGCCCATGCTGGCCTT
TCGGCGGATTCGTTTTCCACGGGCATGAGGCCAATCGCGCCACAGGAGGGCCTTTCACTG
CTCTCGGCCATCCTTGGACCAGCCCGGTCTTCTGGGCTGATTATTGCTGGAGCGTATGAT
CAGGATGTGTTCGGGGCCTCGGCACCATCATCGTCCCGAGATGGGGCTCCAGGCACAAAA
CTTGACATTTCCACGATTGCAGATGAAAGGGGTGCAGACCGATTTTCGAGCTTGGAGGAT
GTGACTTTGTACGTGACGCACACAATTGAGAGACTGTTGGGTGCGCCTCTAGGCATGTCT
GACAACATCGCCGGAGAACTGGACTCGTTACAGTCGGTCAGCGCGACTGAACAACTGTCT
ACTGCGTTGCAAATTGAAATACCGCCCACCGTGTTGTACGACTATCCACGGCTCCAGGAC
CTGGCACATCACCTTGGCAGTCTGTACATTGCAAGGGCACGGAGCAGAAGCCCCCAATCC
ACAAGGACTTTGGACCCAAGCACAGAGACCCAATGGGGGCATGGAAACACAAGATCTCGT
GAGTCGCACACTACAGTGCGGACCACAGTCCCAGAGCTGACCATGGAGAAACGTCGACCC
ATGTTGCCTGCTGGATACTACTGCAGGCCCACCATCGACCACATCAGAGCGCTGTCTCCA
AAAGATCTTGCTTCAGTCGAGAACTTCGTTGTGGGCAGGGAAGGAGTCGGCGAGATTCGG
TACCTATATCCAGTCGACTTGACAAACGTTGACCTGCACAAGAGCGTCACAATCACCAGA
GCAGGCATGGCCATAGCCGGCACAGCATCCAAAGAGCCGGGGCAGGGCCTCAACCAACCG
GCGATCCTGGTCTTCAGGGGGACCTCGAAGAAGATGTTTCGGTCACAGAACGCGAGGAGG
CTGCTTGTGTCAAAGTTGCGAGCAGCATGCGATAGAATGGGAGCTACCCTGGTACACGTG
GATGAGGATGCTGCAGAGTGGATGGTAAAGATAGACTGTTTCACTATCAATTGA
>EMRE3EUKT4062057 Type I polyketide synthase
ATGGAATCTCTCATTAAGTACGGCGCAGATTCTCTCTGTGCCATCGAGATTCAGCAACAG
CTGTCTGACGAATTCCGCATAGACCTGCCCCCCTCATTTCTATACGACTTTCCCACAGTT
CACTCTATGAGTACGGCAATCCAGGCAATGTTATCAGACAAAGAAGCTTATTGCTTGACA
GCAGAGTTGAAAAGTGACTTAGACGGGCAGAAACATCAAGGTCCTCTTGGCATCAAAGAA
CTTGCCTCTCGTGAGCCTGATGGACTTTCGGGAGCCCGCTTTGATGTTGAATGCACAAAA
AGTGCAAACTTCTTTCGATGGGATGTAGATGAACTTGCAGACAATGTTCCAGAAGCGAGG
TTTGGAAAATTCCTGTCACATATTGACATATTTGATTCGGGGGTTTTTGGAATATCGACT
TTGGAAGCAAACCTTATGGACCCACAGCAGAGAATTCTTCTCGAGGATTCCTTAGCGCTG
CGCTGTAGTTGTACCGAGGCACAAGATCAGGCCGTTGGAGTTGTCGTCGGTCTGTCGTTC
TGGGACTACTCAAATCTGTCTGAAAGGCATACTCAGTCTCTTGGAGATGCTCTGAAACTG
ACAGGAAGAAATTTCAGCGTATCCTCAGGCAGGATAAGTTTCGTTCACGGTTACTCCGGT
CCTTCCATGGCAGTTGATACAGCTTGCTCATCGAGCATTGTAGCAGTCAGCATTGCCTCA
CACCTGTTAACGAGGGAGCCATTACGGTCCGTGATCGTTGGTTCGGCTCTTATTTCACTT
TCTATTGACGTTATGAGATTTCTCGCTTCGGCGTCCATGATTTCTGCTGACGGGAGATGC
CGAACCCTTGATGAGGGAGCTGCTGGATACGGCAGAGGAGAAGCCAGCGTGTGCATGCTC
ATTACGCGCTCTCCAGATGGTCCAACTGCCATTTGTGCAGTGACTGTAAATCAGGATGGG
CACTCTGCTTCGCTGACTGCGCCCCATGGGCCTTCCCAAATTCAAGTCATTCGGCAAGCG
TGTGCAAATGCTGAAATTTCCCCGGTAGATGTGGAGGTGCATGAACTCCACGGCACAGGC
ACCCCGTTAGGGGATCCTATAGAGCTTCTCGGTGTTTCTAAAGCTCAGGAAGAAGCATCA
AATGGTATGGCATCGTTGTTGTCCATCTCTACTTCCAAGACAGCCCATGGACACTCGGAA
CCAGCAGCAGGGTGCATAGGGATTCATTGGATTCTGAGGCAGCTTGAAAAGAAGATTATG
GCCCCAAACATCCATTTAATAGAGGTTAGTAAGCATATAGCATCTGCGCTCCTTGCAAGT
AAGAGGCCCATGTATCCTGCGAGGGAATGCCGCCCTATCGGATTACATGAACAAAGAGCC
TTCGCTTCTTTGAGCTCGTTCGCATTTCAAGGGACAAATGCACACGCAATCTTACAGTAC
GATACCTCGAGCGATACCCAGTTTCGGGTAGATGCATTGAGATGTATGGCAGCGTATCAC
GGACATGTCTCTTGGTACTGTTCAACCGTACATGCTCTGATGCACCCAATCAGCCCTACC
TTCCCAGACCAAGACATCTCTTGGAGCGTTGGGTACAAGCAGAACTTTATTGCTCGGATG
AAAGATCATAAAGTATTTTCAGCGAGCCTATTACCAGGAATGTGCGTTTTCGCAATCATG
TCTGATGCGGCACAGTTGTGCCTTGCTGGAAGGGCTGATTACCAACACCTTCTCAGGAGT
GCAAATATTGGGACGCCTGTGCATCTTGACGACGCACATAGCCTTGTGGCAAAAGTGTCG
CTTTCTACAGGCAAGGCCACGTTATCTGTGGATAACGGAAACTGCAGCAGGCCCAACGCA
ATGTGTGGGATATGGTGTCTTTCTAGCCAGGGGCAAGGGCCCGTCAGCAAGGACCCACGC
CCACTGGTGCTGAACACTCATGCGAAACCACATACCAGTGCGCCTTCGATTGGCTTTCTT
GCGCATGCTGTCGATCAAAAGGTCGAGATGGCAAATGTGCCTTCTCCTGAATTGCTTGAT
GGCTCAACTCATCTTGCCGCCTTCTCTGAAACTCTGAAAGGGAGGGCTGTCTCTGTACCC
GTCTCGTCTGAATGCTTGAGCATCGCATTTACTAGCCTCCATACTTCTAAAATAGTCCGA
TTTCAGGGCTTTGCAGTTTGCGATGATGCACGTGCAAATGAGAGGCTGAGAGACTACTTT
GTCCATCTGCCAGGGACAAAATATACGTATATCAAGTCGTTGTACTCGGCATCGATCAAA
CGAGAGAGATCTTTGGAGGCTAACTTTTATTTTTTAAATGTAGATCATATCAATAATACT
AGAAAAGCTCGTGAACTGTCTGATATCAGGCACCGCCAACGAGCAGTACACAAGTTGCTA
ACATTGCAGGGGAGCATCACTTTTTCCTCTGCTAGGAGCCATAAAAATCCTCTTTTGGAG
TACTCGACGCTAATAGAATTTGTACGTACCCAGAATGGGAGATCATTCAGTTATCTGGCG
CCCAAACTGTTGGGCGTGAATTCGAGCTCAAGAAATAGCGGACAGCTTCAAGCGGCGAAC
ACAGAAATAGGTTGTAAAGCAGACATCATAGAGCTCGATACCAGCGCCTGTAGACTGCAC
ACTGTCGACTCCTGGAAAGAGGTACCGATTCCCTATAGTCCGAATGAAAATACGTTCGGG
CCATCGAAAAACTACAGGAGCCTGGCAGCGGGTATGGCTGCGGTTTCAGGGGGAACTGAC
GGCATAGGCCTCCTCCTGGGACAGTGGCTCGCATCAGGCGAGGTCGAAACGCAATCATCC
ATCGCACTAGTTGGACGAACCCCGTTTCTCCCCACCTCGTTTCCTAAATCCTTTTCGCGC
AACATTCCGGTGACGATAACGCAGCACGACTGCGCAACTGAGACGGGGACCCTTGGCATG
GAAAAACTGTGCAGGGCTTGCACTGTTGGCTTTCGTGCAAACATCTTTCATGGAGCTGGC
GTTATCCTGGATCAAACAATTACTTCCACGACTTTTGGATCTTCATTAAAAGTCTTTGCA
CCAAAATATTGGGGCATCAAACGGACAGCAGCACGCGCAGTGTCCTGTTTGGCTGTAGGA
AGCATCGTCTCTTTGTCTTCCATGTCAATCACGATAGGAAATCCAGGACAGACTAATTAC
ATTGCTGCAAATTCAGCAATGGAAACTGTTTCACAGGATATTGCATACACAGGCATAGAT
TCTCGAATCATTCGATATGGCCCGTGGAAAAGTGTAGGCATGCTTGCAAAAAAGGAGAGT
ATCCTAAAGAGCTTGAGCAAACTTGGATTACTACCTCTCTCTCCTTCGCAAGGTTTGGCT
GCGACAGAGACATTTATCCGATCTTCGCATTTATTTTCTACACTAGCTCATATTAACTGG
GAGCTCATATTAACAAACAATCGTGGTGATCCATTCGACAATGAAAGGTGCAACTTGGAT
TCTGAGGGCTGCCAGCATTCTGAAACCATCGATCAGTTGTCAGATACTCGGGATTCGTAC
GATCATGTTCGATCAATCATTGTTGACATTCTCGCGGATGTCCTGGACGAGGTACCCTCC
ACTGATGATGATCCTTTCTTTGAGATTGGTATTGATTCAATATCATCGATAGAAATTCAT
AGAAGATTGAATAAGAAGCTACAGAAAGATTTACCACCCACCATCCTATTCGATTATCCA
ACGGTGTCAAGGCTCGCAAACGCTCTCTGTGGGCATCTGGAGATCCGTGTATCACATGTC
CTTCATGTGGATAATGGGGAAGAGAAGGACCGCAAGGTATCCATTTGCGGCACATCTCAA
ATCCTTCCAAAGATAGGCCTGAGCTTGATTGAGGAATTTGTTAATTTGGTGCCTTCATCC
ACGGATCTTCATAGTGTGCTCCCAAAGGACAGGTGGGATTTTGAGCGACACTTTTCACTG
TCAACGGGTGGCACGACAGCGTACACGGGTATTGGTGCATTCGTCCCCAATATATGGGCA
TTTGACCAGGACTTTTATGGATTAAAAGCTAATGAAGCCAGACAAACAGATCCTCAACTG
AGATCTCTGCTGCATACTACAGCAAATGCTATTCACTATCCTAGAATAAAGGATCGCCTC
CGAGATACAACTTATGGAGTCTTTGTTGGGTGCATGTTCTACGACTATTTGAGGATTATC
CAAGGTGCTGCCTCGGGAATCGATGCAGCAGCTATCATTGGTAACGGGGCGCCCTACTTG
TGTGGGAGGATTGCCTATACATTCGACATGCAAGGCCCTTGTGCAGGCATCGATACGGCC
TGTTCAAGCAGCCTGGTCGCTGTCGACAGCGCGTATCACGCAATATTGAACAGGCAAGTA
CGCCATTCTGTGGCTTGCGGAACAAATGTTATCATCTGTCCAGGCACAACAGCGATGGTC
TGTCAACTCGGAGCCCTGTCCAGATATGGACGATGCCTGAGCCTCGATGCAACTGCAGAT
GGATATGGGCGCGGAGAGGGGATAGTGTCTCTTAACTTGTCGGCAGACCATAATGAGAAC
ACTCTGGCTTCCATCAGAGCAACTGCAGTCAACCAAGATGGGAGGAGTATTTCAATGACT
GCCCCAAACGGACCAAGCCAAGAGGCTCTTCTCCGCTCATGCTTATCCAAAGGGGGGCTC
ACGAGTGATGACCTTGATCAGGTCGTAATTCACGGAACTGGCACCTTGTTGGGAGATCCA
ATTGAGTCTCAGGCACTGCATAATCTTTTGCAGGGACCAAGTGTCTCCCCGACCCACATA
GCAGCTGTCAAGGCGCTTCTGGGGCATTGCGAAGGTGCTGCAGGGACAGTTGGTGTTCTG
CTTTCTGTGTATACTGCATGCAGAAAGTCAACCGCATCAATTCAAACGCTGCGCTCGATG
AACCCGCTAGTTCAGAACACCCTGAAGAGTGGGAAACTTGTACCAAGTCGCGAGCACGCG
CCAGAACGTGCGACAATAGCCGGCGAGACCGTCTCTGGAAGCAGCTCATTTGGGATGAGT
GGTACGAATGCGCATGCAATACTTTCAGGCACGCAGGTCTTTACGCCGGGTCGGCAACAC
GAGACGCTGTTAAAGGATCGCATGTATTCTTTTAGACTTTTTGTTTCGGAGTCCCTCGAG
TTCCTCGGACATGAGGTGCAACATGCATTGGATCTGTTTGAGTACAACGCATCAAGCTCT
ACTGTGCAAGCCGTAGTATAA
>EMRE3EUKT4062058 Type I fatty acid synthase
ATGGAAACCTCAGAAGGTAGCATGAGTAGGACTTTCCTGTGTCGTGTGTGTTCCAAGCCA
TTGCAAGAGGAGGTCGATCTACTAGTGAAAACGGTACAGTCCAGGGCCATGACGGAGGAG
CTTGTCGTTTTGCATCACAGTGAGAGCCAGATGCTTTTACTGATCGACATGCTCAGGGGC
GTTTTGAAGGAGACTAAAGTCTCTGGAATATTGATTGATTCTCATGGCGTAGAAGACCTC
ATGATTGCTCTTCGTGATGAAGAAAGAGGGGGAGGGAGGATCCTCAAAGACCTGTTGGAT
ACAAAGCCCTTGATGGTTGATGACCAGGCATGTACTTGTGAATTCGACCCAAGCATTGTC
CAGGGAAGTGGGTATTGTAGCATGACCAATTCTGAAATTGAAGATATTGTTGTTGGAAGT
ACTCGAGAATATTTGGTAGAGAATGGGTATCAATTACCTCAACACAAAATGAGAGATATC
AGCTTTTTTAAAATTGGCCTAGACAGTCTTGATCTAATGATGCTCGCAGAAAGGATCTCA
GAAAGGATCAAGGTGGAGATGGAGCTCACAGCTCTGATAGATTACCCTACAGTTGACGCA
TTGTGCACATATATCAACAATCTTTGTGACCCTGATGCCTCCAATGCTACTCGTGAAAGA
TCACTGCTTCCTCACATTCCCAGTCATGTTGTCCTTGGGGTCACAGGCATCAATTCAAAC
CTCCCGACGCGTTGTGAAGGACACACAAGCCGCTTTTCCGAGGATGGTATCACTCAAATT
CCCATGAAGAGATGGGATATGGACCGTCATGGCTATACTGAAAGCCCCACTGCGAATGCA
CAGGTTTTGACAGTTCGCTTTGGAGCCTTTTTGGAGAATATAGAATACTTTGATCCTACC
ATATGGGATATTCCTGTCATTGAGTGTGAATATATGGACCCACAACAGCGCCTTTTGCTT
GAAGCAGTCTCAGGATTGACATTCGCTCTGGGAGCGGCTGTGGTCAAGTGTGGTATTTTC
GTGGGAGCTTCGACCTGCGATTATCAATCCCTAATCTCGAAGCGGATTGAAGCATATAAG
ACAACTACTTCTTTTTGTGTGACTGCTACGGGGCTAGGGGTCATCCCTGGCAGGATAGCG
TTCCATTTGGGCATGCAAGGACCTGCTATTGCCACAGACACTGCATGCAGTTCCAGCTTG
GTTTCACTGAGTATTGCTCACCAAATGACCCAGCAAGAGGTCATTAAGTCTTCTTTCTCA
TGCGGATCTAGCCTTCTGATTGATCAGGGGCAATTTCAAGCGTTTGAGTCGGCAAACATG
TTGGCAAAAGATGGTAGGAGCAAGGCCCTTGATGCCTCTGCTGACGGTTTTGCGCGAGGG
GAAGCCATCGTGGCTCTGCGGTTGGATGAAATTTCTGAAGACAGTCGTGATGTTTTATGC
GTCCTGCAAAGTATATATGTGAACCAGGATGGAAAGAGTAGTCGTTTGACAGCGCCGAAT
GGGCCTGCACAGACAGCGCTCATAACAGAGACATTGAGGCGTTCCGCCTGCGAGCCCTCT
GATGTGGCCAAGCTCATGCTGCATGGGACAGGTACCCCATTAGGAGATCCTATAGAGCTT
GGAGCTTTACTTAAATCATATCAGAGCTCAAACCAGGATACATGTGACAGCCAACGGAAT
TTGTGCGCCGTCAAAACATCGGTTGGGCACAGTGAAGCAGCAGCTGGCATCGTTTCCTTG
TCTGGGGCCATTGCCATGAAGTCAATGCAAATTGTTCCTGTTCTTCACTTGCGTCATTTG
AATGAGCATTTGGAGCGGCTCGTGGAATCCTGTAGAGACAAAGGGTCCTGTCTGGGCATT
AAGAGATGTTCTGCACCCAGCAATGGAGACAGGACTGACAGAGATTTCATTGGAGTCTCG
AGTTTTGCTTCCCAAGGTACAAACTGCCATGCTATTTTGTCCCTCTGCCATCACCAATCG
GTGCAAACACAGTCGGAATCAGTAACGAGAGACTTGTGGAGGAAGAAATGTATGTGGATT
TTTGCTCTGCCAGAGACTCGAATAAAACTCGTTTGTTCCAGGGACACCTGCATTTTGTTT
GAACTGCCTGTTCATTTTCCCTCGCCTGACAGCTTGCAAGAGTGCTTCTTAGAGGTATGT
GATGTGCTGTCTCTCGCTTTCCAGAGATTCTGA
>EMRE3EUKT4062059 FKBP-type peptidyl-prolyl cis-trans isomerase
ATGAAAGGCTGCTTTTCTAGGGGGCAACAGCCCCGTAAAGTTTCCGAACGCTGCGCCACG
AGACGGTCTGTGCACAGATGTGCTCAAGTGCGACCGGGAGTGGGCGATGCTACGATTGAT
AGGAATTTATGTATTAAAAGGAGGGATTTAATGTGTATGACTCTGATTTCCGGCTCTCTG
CTTGGCTGTGGAGAGGCTTTGGGAGCCAGGGATTCAGGCGACTGGTCGAGTCCTGGACTA
TCCGCCCCAATCGATCCTTCGGCTCCAAAATTCCGCAAGACAGCATCTGGAGCATTGGTA
CAAGATCTAATTGATGGTCCAGCCAATTACGCGGAAGCCCGCAATGGGGACGACGTCCTG
GTCGACTATGTTTTAAGGCGAGCTAATGGGTACTTTATTTACTCCACTGTGGAAGGTGTC
AGCTTTCAGCCTCGAGACATTCCGACTGGTCCGGTCCGATGGAAACTAAACAGTGGCAGT
TTGCTGCCAGGGCTCGTGGAAGGCCTCTCAGGGATGAGGCCAGGCGGCAAACGTAGAATT
CTTGTTCCACCCAGCGCTGGCTACTTGTCAGGGCAGGCAAGCGATGTGGAGCCACAGATG
CCAACTTTTGGAACCAAAAGGCAGCTCGAGAATCATAAGAGCGAGCCACTAATATTTGAA
GTAGTATTGATTCGAATCATTACCTAG
>EMRE3EUKT4062060 DNA-binding domain of squamosa promoter binding protein-like 12 (lacking the second zinc- binding site)
ATGGCAGGTGGAAATCACTGGCGCTCTCAGGAATACGCTTGGTCGCCTGAGACGCTCGTA
GCGAAGAGAGTTTCTGAGCGCAAACAAGCTGAATCTAATAAGCGGGGGGAAGATGTTCAC
CATGTATCTCCGGAAGGTGGGGTGTGTCACAAGAAGGCTTCCAGGAGGCGTGCAAAGGGT
GCTCCGATATCATGCCAGGTGGTTGGATGCACCAATGTATGCGAGAGTAGTTACTATAAG
AAGTATAGGATATGTGAGGAGCACGCCAAGTCCCCAGCGGTGTGCATCGATGGAGAAGCA
ATGAGGTTCTGCCAAAAGTGTGCACGATTCCAGAGTCTGTTCAGTTTCGATGCCGAGCAC
AGGAGCTGCCGCGTATCATTGGAGCATCACAACAGACGGAGAAGACAGGCAAAGGGTAGA
AGCCGGGGGAAATCAAAGGCTGTCGCAAAGAGTGCGGTGGCGGCCGTTTTCTCGGAGCAC
GAGCTGATGCATCTGAACTGTGTGTCTAATGGGCCTTCGCAGACAGAACGCAGCACCCCA
AGCCATGAGGATACGCAGTCTGCAGATGATGCATATCTGTCCCTCATGAAGGCTGATGGA
AGCATGGATATTGATGAATACAGTCCAGAATACAAAGAGATGCATCTATCGATAAAGTTT
CAAGAAGGAACGCCATCAGACCTGCCGGAAAGTCTCTATGATGACCTGTTGTTGGAGGTG
CCTGCCGTTGCAGATGTGGTGGGCGCCATTCGCCCGGGTTGTACCCACTTGACAACATCT
ATAAGAATACCTGCGGAAGTGCATGCGGAATTCATGAGCTCTACCAAGCCATATGATATG
GCAAGGCGACTTCACAAGAAATGGTTTCAGTCAAAGAGTCTGAGCAAAGGCTTTGAAGTT
CAAATTGAGCAGCATGCAACACAGGTCACAAGTGATGGCTCCCATGTTATGGATCGACAC
GCGCTGCCATCACTCTTATCTTTGATTCCTTGTTGTGTATCCAGCACCAAAGATGCGTGC
TTGGTCGATGTCCTTGGCCACGATATCAAAGATTCAAAGTTTGTAGCCATGTGTCGCCAG
AATGGCAGATATCTGACAACAACCATGCTAATGGATGAAAGTTGGAATGATTCAGTGTTC
AAACATGTACCACGAAGTCACACGAGTGATGATGAGACATCTCATGGGGGTGATTCATTG
GGATCCTCACTGGAAAGCAGAGGTAGCTCGAGCATTTGTGTGACGGATGGGTTTGACAAA
TATGATCAGAGCGATCTGGGATCAGACACTTCTGACGTGAACGAAGAAAGGAATCACACA
GAGAAGAGGTCCATCAAAATAATTGGCCTTCAAGATGGTGTTTGCGAGATTGAACTTGTG
CATGAGAATAGCTCTACTCCGCCTTTGGCTTTGCTGATTCTTCCTGATCCTGATGCAGTA
GAGGAGCTTCAGAACAAAATCACAAGCCATCAGCACAAGCCATGGGCTCAGGCCTTTCTG
AGAGATGTGGGTTTTGTGACCCATCACTTGCATGGTGAGGTGCCGTGTAGTATGGAGAAG
ATGTCTCTGGTCAGGAGAACTGCGGATAATCTGATATCGTACAGTTGGAAAAACGGTTTT
TGTGCGCTCGCCAACTTCCTTGAGACTGCCATTGCAAAACATGGATTCCCAGAGGACACA
GATCTACTAACAACCAAAAGCCACAAGAATGCCATCTCTGTCCGGGAAGTATCCTACAGT
AGAGGACTGGAGTACGCGAAGCTGGCAGATGCCAAAGTTTTGCTGGAGAAGATTATTAAA
TTGACAGGAATAACCAGACGACCTATTGATTCTGGATGGAAAGGCCTCGAGAACCAGATA
ATATATGGGTCAGGAATGCTCATGATTGCCATCCTTGTGTATGCTGCAAGCAGTTGA
>EMRE3EUKT4062061 Reverse transcriptase (RNA-dependent DNA polymerase)
ATGGATATCTTATCTTATCAGTTATTGCAGAAGCCAAAAAGCAAAAACTTCATTGGAGCA
CTGAAGGACCCAAAGTCAAACTACACGTATAATAGCCCCAAGACGATAGCAAACTGCTTA
GTCAATACAATAGCAGATGTATCCCAGATGCCAGACACAACTGCAGCAGCTCAATTTGAC
ATGTTACATCTCATCACTGCAGACGATGAAACTATATTTCCAAGATTCAGTAATCCCTCA
TCAGAGATTACCCCCCAAGAAGTCTCCAAAGCACTCAGGAAAATGCGTAACTCTAGCCCA
GGAGATGATGGTCTTCAAATTGTTCACTACAGAAAGTTCAGTAAATGGATGTGCCCAATC
CTGGCTACACTATTCTCAGCGATCATACAAAGAAGAGAACTACCAGCCAACTTCCATAAT
GGTACCATTAGAGCAATCGAAAAGGGAGGAAATATTACTGACCCAGCAAACTATAGACCT
ATCACCTTGCTAAACGTGGACTACAGAATATTTGGGTTCATTCTTAAAGAACGAATGACA
TTGAGTCTCCAGCATTTGATTCCCCCAACACAGACAGCATTCCTTCCAGGCAGACAAGCA
GCAGAAAACATCTGGGCAGTTCAAACAATCCCCTACCTCCTCCACCAGGAAAACAGAGAA
GCCTTAATTGCCCTCTGTGACTTTCGTAAAGCCTATGACACCATCGACAGGCACTTTTTA
TTTCAGATATGCCGCAAGCTACAGATGCCTGAATATATGATTGGATGGATTGAAGTAATG
CTGACAGACACAAAGAGCCGAGTCTATGCAAACCACTGCTTCTCAGATTACAGATCTTTT
CTTGCAGGACTTCGACAGGGATGCCCTGCTTCCCCAACTCTCTACTTACTAATCGGATAT
ATCCTTGCTCGCTTGATTCAGAAATCTAAATTAGGAATAACAGTGCAGTGCCCACTACAG
ACTACCCCTGACTTAGATGCTACAGATATGAAGATATGCTTATTCCAGTTCGCAGATGAT
AGCAAACTCATCATTGAAGAAGATCAGGTCCCATTATTCCGGACAGTTATGACACGATTT
GCAGAGGCAACAGGCCAACATTTGAACAAGGCGAAAACCAAACTCCTGCCAATAGGCATG
ACAAACCGACTGCAAACCCTGCAACAGATCGATGAATTTACAGTCACAGACCAGGCGAAG
ATACTTGGGATAACTCTCCATAGTGGCATTGATCCACCAACATACCAGTGGCAAACTAAA
ATGAGACAACTACAGAAGCTCACGGATAAAATCAAGCGTATGACAGGACTCTCCATCTTT
GCAAAAATGGACCTATTCAACAAATTTGTCACCTCCAAACTACTTTATGCTGCAGAGTTC
ATCCATACTCCACCCTCCATTATTGAAGGTATAACCAAGCTGGCCAAACAACTTCTCCCA
CCTGATGCTCGTTGTTGGAAAACTGAAGGAATACAAACTAGGGCTGACCTCGGAGGACTG
GGCATGCTCCCCTTTCAGAAACATATTAAAGCGCGACAATATAAATGGCTTATTAGACTT
CTAACCCTGGGCACCACCACCATATGGTCCACCCTCATCTGGAATGCAACGGCGTACTAC
AAACAGACAACCAGAGAACACAAAGTTATGGCGCTTCAACTCCTCACTCAACCATGTGAT
CTTCCAGGGGTCCATCCAGCAATGATGGAATATGAAGAAGCTAATGCAGTTTCCTTTAAC
TCTCTTATTAATACGGTATTCAGCAACCCAACGGCCATACAACACTGGAACTTCTGCTGG
TATAATTACAAGGGCGACAAAATGCCAATCCAGAAATATACAGTAAAAGCAGGCACAAAC
CTTCTGATCTTAAACTCAGCAGACCCAGAAACATGGAGACAGAATATTGACACACAGCGC
AATTGGATACACAAACTCAGTGAGATTAAACCAATGTTGGGTACCATGCTCGGCAACCTC
AGAAAATGGTGGCGAGCGAAAGTACCCAACCCTTGGAAAGAGATTATCTGGCATATAAAC
TCAGGTGGGCTTCTAGTAAGCCATATCCCAGAAGAGAGGCTCAAAGCTTGTGCCTGTGGT
CATGCACAGGCCTCAATGGAACATTGTGCCAGAGATTGTCCAATTGCCAAGCATGTTTAT
AGCCTTCTCAAACCGGGCATTTTGTATGAAGACATCAACAGCCACTTCCAGCTTCTTGTT
CATAACATATGGAGCAATACAACTCCCAAAGATATTGACCCACATATATGGACAGTGATC
AGTATTCTCACAATCAATGCGTTGGATGTGGGACGCAAAACGGCTTATAGGATGCTACAT
CACAGTACCAGAGAACAGCGACAACACCCACAGGAGATCGTCAGAAAAGCCAGTCAAACA
GCAGAGCAATACTTCTGGGAAACGCTGCAACACAGAAAATCTCAGCTCCCACCACGGTCC
AACAACAAGCAAGATTTGCCCTTTCTAAAATGGCAATCTACCACACATCGATGGAAGATT
CAGAAACCATTGGTATGGACTCTCACCAGAAATAACATTCTCAGCAACAGCCGCTAA
>EMRE3EUKT4062062 alpha-1,2-Mannosidase
ATGAATGTTGTCGTTCAAACTTTACTGCTGATTCTGGTCGCCGCTGGCCCATGGTGTTGT
GCTACTGGAACGGCAGTCCTTGACGATGGGTCTCGCTGCAGGTTGTCTGGTATTTGCGAC
GTAGGCTCCGATGAGAAAGGTGGAGTCTGCGCTCACAATGAGTTTTCAAAAGCGATCCAT
GGATCTGTGGAAGGTCTAGTGTTTTCTGATTTGCTCGCGAGGGAGAGGGATGCACGTTTA
AGTTGTGTGAGCAGCCCAAGGGAGAGGGCTGCGAAAGTGCGGGAGGCTACGCAATGGGCG
TGGCGAGGGTATGATTCCTGTGCTTCTGGAGAAGACGAGCTGCGGCCGCTTGTGTGCGGT
GGGAAGCACTGGCTGAATCTGACACTGACTGCTGTGGACAGCATGGACACCTTGCTCATC
ATGGGTCTCGAAGACGAGTACATGAGTGCCATGCACGTCATGGAGAGGAACTTCAGTCTG
CATTCGCCGGGATATTGCAACGTGTTCGAGACGACGATACGAGTGCTTGGGGGCCTGTTG
TCGACATATTTTGAAATTGAGAAGAGCACATCTGCTCGGGTGCAGGGAACACAGCGCATG
CTGCTGGACAGTGCCATCGCTTTGGGAGCTCGCCTCTCGCAGGCTTTTGCATCGAAGAGT
GGCCTTCCTCACTCTGACGTGAATTTGAGGACGGGCGAGATTGATTTTTCAGTGTCACAT
TCGTCGCTGTCTGAGATGACTACGTTGGCCCTAGAGTTTTCTGCCTTGTCCAGGTTAACT
GGGCATTCTTTCTTTGAAGAATCCATTCGAAATGTGTACGATGTGTTAAGTAATGCGGTT
CGGGCATACGATGGTCTGCTACCGCAGTACTTCAACCCTGAGGCAGGCACTGCACAGGGA
CGTTACATCATGCTGGGAGCACGAACCGATTCGTATTATGAATACCTCTTAAAGTACTGG
ATTATAACTGGAAAATCAGACGATGTCTTGAAAAACAGGTATGTACACGCAATGCAGTCG
TTGAGGAAGAGGATGCTCAAGAGAACCAACATTCTGCCAGGACGACAGCATGATATAGGG
TTCTTGTTCGTTTCAGAGATGGAGGGGGAGACCATGTCTCCAAAGATGGATCATTTAGTG
TGTTTTCTGCCCGGGGTATTCGCTCTTGGTCATCTTCACGGTGTTTCCACAGCTTTTCCC
AAACCACCCATCTCCGGGGAGGAAGATGAATGGGAGGTGGAACGGCACAAACACCTCTGG
GGCGACGATCTCTATATTGCAGAAGAATTAGCATCAACATGTTATGAATTATACAGGCTG
TCCCCGACTGGCTTGGCGCCCGAAATTGCGCATTTCATTCCTCAGGATCCTGCGTATCCG
GGGAATCATCATAGTGATATTGGAGGAGGCCTGTTCTACGTGAAAGATAACGATGCACAC
AATATCTTGAGACCAGAAACAGTTGAGAGTCTTTTCGTATTATGGAAAACGACAGGGGAC
CCCATGTACAGGGAGAGGGCATGGCAGATATTTAGGGCTTTTGAGAGATGGACAAGAGTG
GAGGGGCTCGAGCTCTGCCTTGCAAGGCAAGGCCACAGAGTTAAGGACGACATTGTGCAG
ACACTTGCACGATTAGCTCTGAGAAAGGCTGTGGACTTGAGATCCAAGGGCCGTTCGTGG
GAGGCTATTGCCAACGAAACACAAAAGCTAACCACAGGGATGCTTCAGGCAACCCGTTTG
GCAGATCTGAAACAAGGCAGTCAGGTTATAAACACGGCATCTGTCGAAGTGAAGGGTGCC
ATAAATTTTCTCATACAAAGTTTTAGATCTGGAATAATAAAGCCGGGCTATGGAAATCCG
AAATGGGACGGTGACACTATTTCAAATACCGTTTGTGGAGAGATAGGGGCCAGCTCGGGG
TACGCAGGTCTCCAGTCAACAAAAGTCGTACCGCCGCTGCGAATCGATAAAATGGAATCG
TTTTGGATATCGGAAACTCTGAAGTACTTGTTCCTGATTTTCAGCGAGCCACCTGACAGG
TGCCTGCATACATCTTGCAAAAATGAGCCTCTCCTGAAGGCAAAGTATCCACTCACTGAT
TTTGTATTAAACACAGAAGCGCATTTCATTCCAGTGCTGGGTCCTAGAACGAATTCAACT
ATACAGCAGGTAGAGTACGACAAAAATCTCTTGTACCCTTACCATGGCAAGTCATCAAAG
GTAGAAACGCCTCTAGCCCCTCTGTCTTCGACCAAGATCTCCCCAAACGCGAGTAGAGGA
GGAGGCCTACATTCTCCCTCGGATAATGATGGCTCGAAATTAGAGACGGGGGTGTTTGAC
AATGAGAGTGGAGCGCACAAAGACCAAACAAGCGACGTTCAAAATGATGATGTTACTGTC
CATGAAGAACTGTAA
>EMRE3EUKT4062063 50S ribosomal protein L35
ATGCAGTTTGCTCTGTCTGCCCGCATGGGCAATCTTCGTGTGTCGTCTAAGGCGCCAGTC
GCGCAGACGTTATCCTCTAAGCAGAATGGCATCGCCGGAGTAGCGCCGCGCCTGTGCACC
TCTGCTTTGGCTACTCAACGCAGAGCTACAGCAGCTGTTGTTGAAGTCGAATGCGCTGAT
GGTCGCCGTGGAGGTAAATTGAAGACAAGAAAGGCTGCGGCAAAGAGATTCAACGTAACT
GGAAGTGGTAAGGTTACCGTCCGTAGAGCCGGAAAGAACCATTTTCAGGAGAAGAAGAGC
AGCAAAAGGAGAAACAAATTGTCCATGAAGCAGCAAGCGAGTGACAGCATGCTGGACAAC
ATCAAAGGATGCCTTCCATACTCCAAGGTGAAGGGAGGCAAGTAG
>EMRE3EUKT4062064 Vps52 / Sac2 family isoform 1
ATGGATGATTGTAATACTTTAGTTGGATTGGCTCAGGATATAGAGAGGTTTGCTAACCGG
GAACAGTTGGCTGCTATCCTGGACAGTGGAGCAAATCCAGAAGATTTTCTGAGCGACTAT
GAGTCAAAATTGCACGTAGCTGAAGGGAGAGCGATAGCTGATTACATAGCGGAGGCAGAT
AACCTTTTAGAGCTTAATATAAACATCGAGAAATGCGACGAGGTGCTGCAGGCGCTGGAG
GAAGTGCTGCGTCGGTTCGACCAGTCTCTGGGCAGTGCCAGTGATGAAATCATGGGTCTG
CAGCGGAGGAGCGAGGACATGAGGCGACGCATGGAGAACGGGAAATCGGTGCAAGAGCGC
TTGTCATCCTTTATCGAGAAGATTGTGGTGTTGCCGAGCTTGATTGAAGACGTGATGAAG
GCACATGTGAGTAGCAAAAGATTTGAGGATGCCCTCACGACACTGGACAGCAAGCTCCGA
TATGTGGACGAGCACGAGGATGTTAGGATGTCAGCGGCTTTTCGGGACGTAGCAGTAGAG
ATGGAACGGTTGAGGTTGGCGGCAGTGAAGAGGTGTCGTGACTTGCTGATGGATAAGGTG
TATGAGATGCGCCATCCAAATTCAAACATTCAAGTGCAGCAGAATGTGCTGATCAGGTAC
AAGCAGATGATTTCTTTTCTGAGGGATCATGGACATAGTATGTACGAGGAAATTCGCACG
ACATATATTGCGTCGGTGACATCCAAATTCATGGAGATTTTTAGAAACTATTGGGCTAGC
ATGGAGGGGCTGGAGGAGATTATAGTGCCTTCTGATCTGTTGCTTGGGTCTCCCGCCAGC
ACAGGGATCTCACAAGGACTCTCTAATATGGTATCTTTATTCAATTCAATGAGAAAGGAA
CTACATGAAAGCATGGATCACCATGAAGCATTTCAATTGAATGATCGGTTGGATGTGCTT
GATCATCTGCATGACAATCCCATCATTCCATCAGCTCGCCAAGCTAAACGACCGTTCGAG
TATCTATTTGCTTCACTATCCAGACTTTTAGTAGATACAGCTGCGCACGAATACTTATTT
TGCAAGAACTTCTGGCAGAAAGATGGGAGGAATATTTTCAAGGATGTTTTCAAGCCTGTT
GTTGATTTCATCCACGGATCTTTGAATGCATCATTCCAGGAGCAAAACGACCTTATAGCT
CTTCTTCTGTGCATTAAAATCAATCGAGAGAACTTTTTGACCATGTCGAAGAGAAGAAAT
CCAGCGCTGGACGAACATTTTGATGCCGTCAACCTGCTGTTGTGGCCCAGAGTAAAACAC
ATTCTTGATAGACACTTGGCATCAGTTCAGCCCTCAGAGTACACGGGTAATGAGGGAACG
GATATTACATCTCATACGATTTTACCTCTCAGTAGAAGATATGCATCTTTGATGGCTTCA
ATTTTGATTCTAAATGCTCATCTAGTAGAAGGATCGCTTTCTCTCAACATTGAACAACTG
AAATACGCAGTCATGAATATATTGTTGACAACGAGTAGGCAGCTGCCAAAACGGGGGCAA
GGCACAATATTTCTGTTGCACAACTTTCACCACATCATCTCAGCACTTAAATGTAGCGTA
GACCAAGCAGATGGTCGCCAAGAGGATGAGACTCAGAACCCAATCCCGCCCTTTGGAAAG
CAAGTACTGGAGTCCTTTGAAGAAGCATTTTCAAGAGCACTTGATCTTTATGTGGAAGCA
AGAATACAGGCTGGGGTCCCCCACGTATCGAGTTTTGTTCGCAGGGGCGAAGCAGCAGTT
GCAAAGGATGCAAACCTGTCGGAATCTTTGGATCACAACACTGCCTTGCAAGTAGCACTG
GAGTTTTCTAGCCGATGGGACAAAGTTCTTTCAGTACTCAATGGGGAGATCCGAAAAGAT
TTTAGCCACGAAGCCTTGTTTGCACTGGTGCAGAAAACAGCACATAGCAAAATTCTACTT
TTGTGGAGTCGCTTTGTCGAACTCCTGAAGAAGATGGGTGAGCAAGGGGAGGACATTGTT
AGGAGATCCATTTCGATTCCGACCATCATGCAGACCATGCGAAACAACTGA
>EMRE3EUKT4062065 T-complex protein 1 subunit beta
ATGGGTCAAGTTGGGGTGCCGTCGAATTTCACCCAAAGTGTGCTCCAGGAAGGGGCTGTG
GAGGAGAAGGGCGAGAATGCTCGTTTGTCTTCGTTTGTTGGTGCCATGGCAATAGCTGAT
TTGGTGAAAACTACGCTCGGTCCGAAGGGAATGGACAAGATTTTGCAGAGTGTCAGCCAA
GGGCAGAGCGTGACTGTGACGAATGACGGGGCGACTATACTGAAGTCTATCTACGTCGAC
AATCCTGCTGCGAAAGTACTGGTTGATATTAGTAAAGTTCAGGACGATGAGGTTGGTGAT
GGGACCACATCCGTCGTGGTGCTTGCAGGAGAGTTGCTGAGGGAAGCTGAACAACTCGTG
CAGCAAAAGATTCATCCAATGCTCATCATAGCTGGATTTCGAGAGGCTGCGGATATTGCC
AGGGCTAAATTGCAGGAGATTGCCTTTGATAACGGGGAGAATAAGGAAGCGTTCAGAATG
GATTTGATGAATATTGCCAAGACGACATTGAGTAGCAAGATATTGACATCTGACAAAGAG
CACTTTGCCCTGTTGGCTGTAGATGCAGTGCTTCGTCTGAAGGGCTCCACCAATCTGGAA
GCGATTCAGATATTGAAAAAGCCTGGAGGCACAATCAAAGACTCATTTCTGGATGAGGGG
TTCATCTTAGACAAGAGGATTGGTGTAGGGCAGCCCAAGAGAATCGAAAACGCAAAAGTA
CTCGTAGCAAATACCTCAATGGACTCGGACAAAATTAAGATATATGGAGCAAGAGTGAGG
GCAGATTCTCTCGCCAAGGTTGCTGATATTGAGTTGGCAGAGAAGGAGAAGATGAGGTCA
AAATGTGAAAAGATCATAAGCCACGGCGCCAACGTCTTCATCAACCGGCAGCTAATTTAT
AACTTCCCCGAGGAATTGTTTGCTGACGCGGGCGTGATGGCAATCGAGCATGCAGATTTT
GATGGCATTGAACGGTTGGCTCTTGTCACTGGTGGCGAGATTACATCAACATTTGATGAC
CCAAACGGCGTTAAATTGGGACATTGTGATGTTATCGAAGAAATGATGATTGGGGAAGAT
GTTATGATACATTTTAGCGGATGTGCTCTCGGTGAGGCATGTACCATTGTTCTTAGAGGT
GCCTCTGAGCACATTTTGGACGAGGCTGAGCGCTCCTTGCATGATGCTCTCTGCGTCCTC
AGTCAGACCGCAGCTGACACTCGAGTTATCTATGGTGGTGGATGGGCTGAAGTGCAGATG
GCTGCCGCAGTCGACGAGGTTGCTGCGCGTACACCAGGGAAGAAGTCGTTGGCCATGGCT
GCATATGCAAGGGCTCTTCGCCAGATCCCATCAATTATTGCTGACAACGCCGGACTGGAT
TTTGCAGAAATTGTATCGCAAATGCGAGCGGCGGTCGCCTCGAATGCATCCTCAACCATT
GGTGTGGATGTCACCACTGGAGGAGCGGGAGACATGAAGGAGAGAGGTGTGTATGAATCA
TTCAAGGTCAAGTCTGCAGCTCTGATGAGTGCCACAGAAGCAGCAGAGATGATTTTGAGG
GTGGATGACATTATCAAAGCAGCACCACGACAACGCGAGGCTTAG
>EMRE3EUKT4062066 DnaJ homolog subfamily B member 12
ATGGTCGTAGAAGCAAATAGAGACGAAGGTTTGAAATGCCTTTCCATCGCTCATAGAGCA
ATGGAAAATGGTGATTATGATAAAGCGAAGAGATTTGCAGAGAAGGCCTATCGCTTGTAT
CCAACCGAGGAATCGAAGGGCATGGTGGCACGAGCGGAGAGGGCTAGGGAGAGTGCTGGG
GGGCAGACATCGGCGAGCGAGGGATCCGCCAGGACAGCGCCTTCCTCAGATGGACTGAAG
CATCGCAGCAATAGTAATACGTCTGACCAAGGGTCTAGTCGGGGGACAGCAGATCAGCAG
CACCTGGTGAGAACGATTAGGTCCAAGAAATGCCACTATGAGGTACTGAGTGTCTCCAAG
ACGGCAAGCGATGATGACATTAAAAAGGCGTATAGGAAACTCGCGTTGAAGTTGCATCCC
GATAAAAATAAATCTCCAGGAGCTGATGAGGCTTTTAAAATGGTATCAAAAGCTTTCTCT
GTTTTATCCAATCCAGACGAGCGTGCCCAATATGACAGATACGGGGATGTTGATAGCATC
CCGAGAACCAATTTTAGGGGTCACAGATACTCGACCGCGACATTTAATGGCCAAGAAATT
GATCCAGATGAGATATTTAGAATGTTTTTTGGTGGCAATCCGTTCATGGGGGCAACATTC
AGCACAGGTCATAGGCGGGGAGCACAGTTCCGCGGTCAACATCCACCGCGCCAAGGGCAG
AGGGGTCAGGACAGTCCCATGCCAATTTTCCGGGTCCTTTTGTCCCTGGCCCCGATGTTG
CTTTTGATTTTTTTCAATCTTATTTCTCAGGGTAGCGCTCCGGTATATTCTCTCTCGCAG
ACGAGGGAGTACCCATTTCCCTCAATGACATCTGCCCATAGAGTCCCATATTATGTAGCA
AGCAAAGCAAAATTTGCTAGAGATTTTAGGCCCGGATCGCAAGAGAGAACACGGCTTGAG
TATCAAATAGAGACGAGTTGGAAGGATATGATGCAGAAAAAGTGTTATCAAGAAAAGCTT
GTCAGGCACAGGTATGAATACTACGGCCAGTCTGAAAAAGCTGCCAAGGTATCCCTCGCC
TCGTGCGACACACTTGCAGCGAAGTTTGGCGGCACCAACACATAA
>EMRE3EUKT4062067 Pre-mRNA-splicing factor 3 isoform 1
ATGACGGATGGCAAAAGGAAAGTGGAGGAGGAGGTTCCTGCCGATGGAACCAAAAGGGCC
AAGGTGGAGGGAGGAGAGCGCCCCAAAAATGTCTCATCTGTCCTGGAAAAGGCCAAAAAG
GCCTTGGAGATGCAGAGCAAATTGAAGCAGAGACTAGAGAGCATTAAGAAAGCCAAATCA
GAAGATAAACAGGGTGCGGAGACGTCTTCCAAACGGGAGGGTCCGAAGCAGTTGAAGTTG
ATACAGCCTGAGGAGTTGTATGAGGAGGGAGACTCTTTTTATGACCCTATGTTGGGATAC
ACAAGGAGATCGCAACGCAAAATACGGCCGACTCTCCAATTTATTGAGGAGGGCTCATTG
AAAAGGCAGGCGGAGATCGCACGATTAAAAGCCGAGTTTGGAGATGAGTACGTGAAGAAG
CTTGAGGAGAAAGGCGGCCATCTTGCTGAGGCAAGGGAGGACGATGACCTCTTGAAACGA
GAGGCGAGTGGGGCAGTAGACATGGAAGTAGAAGAAACAATGCCTTCGGTAGAGTGGTGG
GATGAGAGAATCCTGGTGGACAAGGGGCAGTACCCATCTGCATCTTCATGGGCTCAGATT
GACGACAAAGATGTTCGATTAGACAGAATCACACATTACGTTGAGCACCCTGTTGAACTA
GAACCGCCGCTCCAGCAGCCTGAACCAGAACCTGCACCTCTAAAATTGACAAGGAAAGAG
ATGAAGAAGCTGAGAACACAGCGGAGGCAGGCTCGGGAGGCTGAGAAACAAGAACTTGTA
CGCCAGGGCCTGCTGGAACCTCCAAAACCAAAGGTGAAGATCTCGAATTTGATGAGAGTC
CTGGGCTCGGAATCCACTGCAGATCCAACGGCAATAGAGTTAGAAGTTTCCAAACAGATG
GCAGAAAGGCGCGCGGCACACGAGGATCGAAACTTGGCGCGAATGCTCACCCCAGCAGAG
CGACGTGAAAAGAAAATGAAGAAGCTGCTTGATTTTGTGCCTGGCTCTGACGTGGAGCAG
AGGGAGATTAAAGTTGCAGTGTATAAAATCAAAGATCTATCGAGACCTCAGCATAGATTC
AAAGTGCAAGCCAATGCACGAGAGAACCATATGTCTGGAATTGCCATAATTGTGCCTGGG
TCCTTCTCTGTGGTTGTCGTTGAGGGTGGGCCGAAAACGCTTCGACGATACGAAAAATTG
ATGCTACATAGAATAAAATGGAACTTGGAAGAAGATGACGAAGAACCTGTAGACCAGGGT
GCGAATTCTTGTCATCTGGTATGGAATGGAATAGTAGCCTCGAGTGCCTTCAAAGGAAAA
TTCAAGACTCGTGAAGCTGCAAGCAGTCTTGCTGGCAGGAAAATTCTAGATGACCACGGG
GTCGCTCATTATTGGGACATGGCTGCTTCAAGTGAGGCATAA
>EMRE3EUKT4062068 Phospholipase, patatin family
ATGGTGTCGACTACCGACGGAGTGAGTTACAGTTCACGACAGAGCAGTTCAGGCGTTGAC
ATTGTCCTCTCGTCGGGGTTTTTAGCATTTGCATCGCATTGTGGCTTTCTGCAGGCTGTA
AAAGATGTAGGATTGAATGTGAAAGGAGTCATGGGGACGAGTTCCGGAGCATTGACGGGG
TCCCTGTTTGCTGCTGGGTATTCCCCCATGGAAATAGCTCAAGAATTCTCCAGGCTTCCT
CCAATAGAGCGTATCAAGCTATCAAAAGAGCCATGGAAAGGTGTTTTTAGTTTGGATCCG
GCGACCAAGAGATTGCGTGAGCTGCTCCCCGATACATTTGATGAGATGGAGATTGATTTT
GGGGTTGGAGTCGTCTCCCGATATGGCTACGATATTGTTGACTCTGGCAGTTTGGCGGAG
GCGGTCGTCGCGTCTGCTGCTGTTCCAGTGCTTTTTAATCCAGTGAGGATACCTAGTCGA
AATAATACTCCGCACATTGATGGAGGCATAAAAACACGAGTAGGCTTGGAGGCATGGCGG
GCGCATCAGAAGGCTAAACTGGGGATTCTCCAACCCCGCCCTGCTGCTGTCCATGTGGTG
GGTCGCAGCTCTCCATTCAGTGGCAGTGACAAGGTCGACACTGAAAGGACAGAGGACATT
GCACTAGTCCTGAGCCCAAAGAGCAAATCTTCCCTGTGGGACATGAGCGAATTTGCTTCT
CAAATGGAGCACACATATGCTGCTGCTGTCCCAGTTCTACAAGTTTTTGCTGATCAAATT
CATCCTGAGAGTACCGCTTGA
>EMRE3EUKT4062069 Pirin C-terminal cupin domain
ATGGCGTCCTCTTCTGTCAACAGCATGAGACCAATTGCTACCGTCGTACGCGGTAAGAAG
CTGATGGAAGGCGCAGGGGTGCAGATATGCAGAACCATAGGGTATGGAGACGTTCGAGTT
GATCCATACCTCATGCTGGATGAACTACGACTTCCTGCTGAAAAAGCTTCTGCTGGGTTT
CCAGACCACCCTCACAGAGGGTTTGAAACCTGTACCATTATGAAGCGTGGGAAGATGGAA
CATCGTGACAGCGTGGGAAATAAGGGAGTAATTTGTGATGGAGGTGTTCAGTGGATGACT
GCGGGTCGCGGGATTGTGCATTCGGAAATGCCAGTAGTCTCCGAGGGAGACCTGCATGGC
TTCCAGTTGTGGATCAATCTCCCAGCGAAAGACAAGATGGTCAAGCCACGGTATCAGGAT
ATACAAGCACCTGATATCCCAGTAGTGCAGTTTGAAGATGGTGGACACGCTCGAGTCATG
GCAGGTGTATGCGAGGGTGTTGAAGGACCGCTCAAGTTGCGTAATCCTGGGTTGCTCCTC
GATGTGACTGTGCCAGCGAGTTCTCAAACGTGGAAGCAAACGATTCCTCGAGAATGGAAT
GGGTTTGCATATGTGTACGACGGAGCTGGAACGATTTCTGACATGAGAGTTGAGGAGCAG
CATGCCTATATATTTGCCCAGGAGGGCGGCGACTTTGTTGCAGCCAAGGCAGATGCGGCG
TCGAAAGAGATGAGCTTCTTGTTGATCGCTGGGAAGCCGATTGGTGAACCGATTGTCCAA
TACGGGCCCTTTGTGATGAACCATGAGCTTGAAATTGCTCAAGCCTTTCAGGATTACAGG
ACTGGAAGGCTGCAGAATCCAACAGACGATCCATGGACAGCGTAA
>EMRE3EUKT4062070 (Phosphotyrosine protein) phosphatases II
ATGTTTCCGCATTTTACCTCTGCGTTTATCAAAAAGGATGAGGACGTGCCCATCAGCAAA
CCCAGAGAGGAGGAGGGCGCAGGTCGGGAGCGGGACGGTTCAGAGACGGAGAAGAGGCAT
ACTGGGGTGGGATTAAGGATCTTGGAGGATATTGGGAACGAAGCACGTTCCGTGGGAGGC
GGAGCGTCGTGCTCTGGTGCGTCTCTGAAGCAACTTGATCTTGACGTTCTTGGCAGGGGT
GAAGGACCCCCGTCCGAGGTGAGGAACCGGAAGGAAAAGCTTTCCAAATATGAGAGAGAT
TGTACGCGGGTGGGAGAGAATCTATTTGTCGGTGGAGAGGTTGTTGCAAAGAGTAGGGAT
ATCCTGCAGAGGTGCCACATATCACACGTTGTCAACTGCGTGGGTGTCTTGTATCCCGCG
TACTTTGAGGATGAGTTGAAGTATCAGACATTGTACCTGCAAGACAGCCCCAAAGAAGAT
CTACTGGCGGTTCTATATGATGTGTTTGATTTCATCGAGGATGCCAGGAATGTGGGTAAT
GTCTTTGTGCACTGCTCCCAGGGTGTGTCAAGGTCAACTTCGCTCGCCATTGCGTACAGA
ATGTGGAGAGAGAAGAGACAGTACGAAGATGTGTTTGCAGAGGTGAAGCAGATGAGAGGT
GTAGCGAATCCGAATATTGGGTTTATTTGTCAGCTGATTCAGTGGCATAAGCGGAGAGGT
GGACATGGAAGTAGTTCAAATTTGTACAGGATTGCCCCCCAGTCGGTATCGGCACCGACG
TATTTGGTAGCCAAATGGATGAATGGACACGAGTTGCGAGGATTTTCACTGGACCCTCGC
GGAGCTTTTGTTTTGCAGAGCAAACGGATGATATACTTGTGGCGTGGGTCAGAGATTGTT
GCAGATGAGTTCATGGTGGCGGCGTATAGGTTTGCAAATCAGCTCCGAAAATACGAAAGC
GAGGACTCATCAACGCATCTAGAAGTTTTGAAAATTGATCAGGGACGAGAGCCCGAGGAG
TTTTGGGATTCCCTGAATAGCTGCATGGAGGGCGACATGAGGCTCTCAGCAAATGATACA
TCCTACTGCTCATCTTTCGACATGGACTTTGATATTTGGAACAGAGCATCGTTTTCTTCA
AAAGCCTCGGATATGCTGGGCACTGATACTTGCGATAGTGCTAGGAGCGGCAGAAAGACA
CCACGGGTAGAGGCCAAGTGTGCATCTCCAAATGATAGGCATCGTAAGCAAGCGAGGTCC
AACATGCCAGACAACAGCGCAGACAAATTTTCGGCTGGAAATTCTAATGGCGGCCGTATC
GTTCGGTCTCATAGCCCATCCGTTCTGCTGTCAGCACGGAAATCGTCAGGTCTTTCTCGT
CTTGGCCCCCCTCCACTCAACCTTTCGTCACCACAGTCAAAGCAGGGTGATGATAGCTGT
GATGGCGACGATGATGCATTTTCCAGCGATTCTGGGGATTTATTTGAAGAGTATTCCTCA
TCAGAAGACGACAACAGCGAATACAAATCATCTCCAGAGGAGAAGACACTGCCCAAAGGT
AGAATGGGAATACCGAAACTGAATTTGCAATAA
>EMRE3EUKT4062071 FYVE/PHD zinc finger
ATGCTAGTGTGTGGTATTTGCCACGAGGACGATTTGCTTGACATTGGAGAAATCGACAGT
TGCGAGCACAGGTTTTGCCACGAATGCATCTCAAAATGGTCTCAAATCGAGAGCAAGTGC
CCATTCTGTAAAGTCAGATTTTCTTGCATCACACGGAGGCTCTTGACTTCCCCTCTCAAG
GGAAACGTCTCCCCGAGTGGACCTTTGGTTGGAGGAACCGTTGTTGCTCGGACGGAAGTC
CCAGAGAGGGACCAAAGAGTGGTTTTCGAAGATCCCACCTTCTTAGAGTGGTTAGAGGGT
CTTGCTTGTATCATTTGCAATGGATCAGAGAATGAAGACCAGTTACTCCTCTGTGATGGG
TGTGACCAGGCCTGTCATACATACTGTTTGGGGCTGAGCAGTGTGCCAGAGGAGGCCTGG
TTCTGCTCTATGTGCCAAGAAGCTAGGGACAGGACACAAGAGGCTGTGAATCACGAAAAT
CATCATGCCATAGCAGAAGAGATGCAAACAACGAGACCTCGCAGACGGTCACGTTCAAGA
TCTCTTACAATTGTCGAGGATAGTGAGGAAGAAGATGAGGATCAGCACAGACAGGCACAG
GCGTCAGTTTTTACCGATGCTGTTTCGATTCAGCCCACAAGAAGATCCAGGAGAATTCAG
ACAGCTCGAAGTGGGGAACATTGGAGGAGATCTAGAAGAGTGGAGGGTACACCTGTCCAC
CGACACCGAGGAGATCGTGAAAGGATTGCATCTCTGCAAGAGAATTGGGAATCTTTGCGG
GAGGGATCGATGTCCTTTGAAGAAATTTTGGACACTTCGGGTGATGAAGGTGACGAAATG
AGAATGACGAACAGTGATTCCAAGAGGGCGAGAAACGATAGTCCCACAATAGACCTGACT
GGTGTCAAGTCTCCTGAGAGGAGTCCCAATGCAGGGATCTCTGGTAGCCTACTTCGAGCC
GGTCAGTTCTCGCCCCCACTTCTAGATCTAAGGTCAAGGATCCAAAAAGACCTATTGGAT
CACGAGAAGGAGTATGTAGGCTTATCGCCGGATTCATTCACGACGCCCAACCATCAGAGA
GGGGTGTGGAGGCAGCAGGAAGGGAGAGTCACAACCCTGGGAGATTTGACTTTCGGGGCA
TCAGTTGCAGCTGGCAGGACGACTCCAAAGTCTTCTGGAAAGAAAGAATCAACATCTTCA
GGGGTTGGTAAGCTTTTTGCTCATAAAACACAGGCAATGGTTCATGCAATGGCTGCCAGC
GCCGGGTGCCACGCTAATGCAGGTGGAAGCAGCAGTCCAAAACCTTTGAGGGAGAGGATG
GAAATGCGATATAGCAACAACGAGCGGTTTAATTGCGCTTCAATACGATCTGTGGAGTAC
CTGAACTCGCGTCAGGCGCCTCCGGAGTGCAGGACCAAGAGAAAATCTCCACCAAGTGCA
TTGCATGCAAGGCATGGGATTTGCCAAAACAAAGCATTGGAGTTAATTGATGAACAAATT
GAACTTCTCTTTGGTTCTGAATTGCCTCCTGAGAAGCAAAAACATGTGCGGTATCACGCA
GTCAGAAATCTGTGCCAAAGTCATCATCCTGATGGAATCAATGGAGACCATGCTGCCTGG
GCAGTGGACGAAGTTCTGAAAGCAATGAGTCAATCTGATTAA
>EMRE3EUKT4062072 folate-binding protein YgfZ
ATGCTGAGTTCAAAGGGACGGTTTGTGCACGATCTGTTGATATATCGTCCCAAGGATGCG
GATCATGTGATTATAGATGTGTCATCGAAAGAGAAGGAGAGGCTTGTGAAGACGATGAAG
ATGTACTCGTTGCGTAAAGGGGATCCACGATTGAAAGCGCTGGGGAGGCGAGGCGTCCTT
ACGCGAGATTTCCAACCTCTAGAGCGTGCTCCTGTGTCAGAGTATACAGTGCATAGAATC
AAACAGGGTATTGCTGAAGGACCGGATGAGATTCCTGAAGGATCTGTTCCGTTAGAATAT
AATATAGATGCATTGCATGGGATTAGTTTCGAGAAAGGGTGTTATATTGGGCAAGAATTG
ATGGCTCGGACGCATTATACTGGGCAGATTAGAAAAAGACTCGTCCCTTGTGTTGTCAAG
TCAGATGATACCGCTCCTGACAGGGGAGAGGATATAGTGGATGACGCGTCTGGAAAGAGT
GTTGGTACGTTGAGGGCGTGTGAGAACGGTGTGGGGCTGGCGCATGTTCGAATGGCCCGT
GTGTTTTCATCCCCGGGACAGACGCTTAAGACTGCAGAGAGTGGGGTGGTTGTGGAACCA
TACGTCCCAGAGTGGTGGCCCAAAGAATGGACCTCCGAATCATAA
>EMRE3EUKT4062073 Cyclophilin type peptidyl-prolyl cis-trans isomerase/CLD
ATGCCTGGTGCTGTGCAGGTGGTGCTCAAGACGAGCAAAGGGGATTTAGATATCGAATTT
TGGCCCAAAGAAGCACCTCTGGCAGTGCGGAATTTCGTTCAACTCTGTATGGAAGGATAC
TATGATGGAACTGTGTTCAATCGAGTTGTCCGCAATTTTCTGATACAAGGGGGCGACCCT
ACAGGGACTGGGAAGGGGGGTGAGTCAATTTATGGCAGACCTTTCAAAGACGAGTTTCAC
TCGAGGTTGAAGTTTAGTCACAGGGGTATTCTAGCGTGTGTGAATGAGAATAGGCCCCAT
TCCAATGGGTCTCAGTTTTTCATCACTTTGGATAGAGCAGAGCATCTGAACAAGACGGCA
ACTATATTTGGCAAAGTAGTGGGAGATACGATACATAATTTGTCACGGTTTAATGATATT
GATACGAATGAGGATGATAGGCCAGAGGATCCTGTATATATTGAGAAGGCTATTCTGTTG
ACAGCTCCGATGGAAGGGATTCGTCCACGGGCTGTGAAGAAGGCTGTTGTGAAGCAGGAT
GCTGTTGTGGCAGTGGCCAAGGCGAGTCGAAAGACGAAGAATGTGTCATTGATATCATTT
GATGAAGACGAGTTTGTGGACGATATTGCTGTTCCGATTAAAAAAACGAAAGTCGAGTCA
GTGGAGCAGGAAAAGCAGGCGGTTGTGGAAGAGGAACAAGAAGAAGAGTTGGTTGATTAT
GAGGAGGAAGATCATCATCACCAAGATGGCATGGCGGTTGCAGGTAACAACAACCAAGAA
AAAGAAGAAGCAAAAGAAGAGGAAAAAGGATTGAAAACTGAACGAGTCGCAGCAGCACCT
GATGATGGCAAAGAAGACAAGACGAGAACGAAACAAAACCGTGGAATATCACGAATAGAC
CAACATAGGCAAAAGTATATAGCTACCGCACGAGGTCAGAAACACAAGTATGGAAATAAG
AAGAAGAGAGAAAGTAGTGTGCTTGATAGAATCAAACATTTTGCAGCCTCTCTTCACCAG
AAGGCTCCGGACGCAACAGACACGCAGCATGAGGATTCTGCAGAACGTGTCATCACGTCT
CGATTAGATGATTTATTGCAATGA
>EMRE3EUKT4062074 Predicted protein
ATGCGGAGGCCCAGCAAGAAGAAGAAGGAGAAGACAGCTTCTGCCCTTGGCTGTAAGGAC
ATTAGAGACTTCTTCAAACGCCGCGGGGTCGCTCCCAATGCTCAAACATCTACCATGGAG
GCAGAGCCAGGTGTAGTGGAAAGCGATGGGTCACCATTTGGTACTGTGCCACCGACACAA
GATGCCGTGCTTGAGGATGCCACGGATATGGATGTAGACACGGTGCCCATCACCACTCCA
GAGGAGCAAGATGTAGTCGGCTCTGATTTGGCATCTGGTAGTGAGGATATTCACCAAAGC
AGTACAGCATCAGCACAGCGACAGGAGAGTTCATCATCTCAGCAAACACAGAAAAGGAAG
CCACCTGCCAAGATAAAGGTTACCAAGCAGCCTTTGAAAGCCAGGACTGTGCAGAGTAAG
AGGGTTCGGAATGTCAGGCGTAGCCGGAATGGTAAGCGGGCGTCTACATCTGCTGTAGAT
GCACACATGTCTGGTACAAATGGGGCAAAAAAAGCAGTGCAAAAGATTGGCCAGAGGCCA
AAGTGCAAAATGTGCGAGAAGAATCTAGCACGGACAGCAGATGGTCTTTGTAACAAATGC
AAGAAAGGAAAGTGCAAAGAGTGCGAGAAGAATCTAGCACAGACAGCAGATGGTCTGTGT
CAATCATGCAAGAAAGGAAAGTGCACAAAGTGCAAGAAGAATTTATCAAATGGTACAGCA
GATGGTCTTTGTAGGAAATGCAAGTATGGAAAGTGCACAAAGTGCGAGAAGAATCTAGCA
CGGACAGAAGGTGGTCTTTGTAATAGATGCAAGAAAGGAAAGTGCAAAATGTGCGAGAAG
AATCTAGCACAGACAGCAGATGGTCTTTGTAATGGATGCAAGACAGGAAAGTGCAACAAG
TGCGAGAAGAATCTAGCAGCGACAAAAGGTGGTCTGTGTAGATCATGCGATCCTGAATGG
GCATGCCATAAGTGCAAGTTGAATCAAGCAAGAGAGAAAGGTGGTCTTTGTCGATCATGC
GATCCTGAATGGAAATGCACACAGTGTAAGGAGAATCAAGCAATAAAGAAAGGTGGCCTG
TGTCAGTCATGTGATCCTGAATGGAAATGCACACAGTGTCGGAAGACTATATCTCTGAGA
CCAGGTGGTCGGTGTCTTGGATGTTCCAATCCCAATGGCGTACGCATAGAAAAGAGGAAA
GAGGAGTATTTTGCTGAGGAACTACGAGAAAAATGCTTCGGTTCTCAAAAAGGGGTGCGC
TACGATCGACAGATTGGAGATTCTGAGAGGAGACTAGATATAGGTATCGAATTCAAAAAT
TTTGGACACAATTTGGAGTGTGACGAAAATCAGCACCTCCATTACAAGCCTGAAGATGAG
AAGAAGAGGGTTGAAGAAATTATAGTAGAGTACAAAAACAAAGGCAAGGAACAAACCATC
ATATATCGCTTCAATACTGATGAGTACATTAACCTTGCTGGGGATCGCATCAAAGGAATG
TTTGAGGAAAAGACGAGGCTGAATGAAGACGGGATAGTCGTGAGGAGATATCTCGTAAAA
AACGAGAGGGAATATAATCGTCGGATGAACCGTCTCATCGAGCTAGAAAACGAAGCCATC
GCTCTGGGTAATGAAGAATTGCCAGAGAAGTTTGAATCTCGAGAAATTTTCTTATTCTAC
AATGGATACGATGATGCACATCACCGTAAGACAACTCTGTCGGAATACCTTGAAATGCCA
CAGGTATACCCTCCCCACCGAGCAGTTGCTTACAAGGGTTATCAGGAGAAGAATAAGAAC
GAAAGACAAAGTCCCTGGGATGAAAGATTCTTAAAAGCCAACTGTACAAGGCAAGGAAAT
GCAGAGCAAAAGGGAGAATAA
>EMRE3EUKT4062075 Predicted protein
ATGCCTTTCGATGAAATAAGAGATGATGGTTCTGGCTATGAATGTGTCCAGGACTCTATG
GATGAAGAGCAGGACAAGGAGCCTCCCTTGGGTAGTGGCGAACAACAGAGAAAGAAAAAA
CCACAGAAAAGGAAGCCACCTGCCAAGATAAAGGTTACCAAGCAGCCTTTTAAAGCCAGG
ACTGTGCAGAGTAAGAGGGTTCGGAATGTCAGACGTAGCCGGAATGGTAAGCGGGCGTCT
ACAGCTGCTGTAGATGCACACAGGTCTGGTACAAATGGGGCAAACGCAGCAGTGCAAAAG
ATTGGCCAGAGGCCAAAGTGCAAAATGTGCGAGAAGAATCTAGCACGGACAGCAGATGGT
CTTTGTAACAAATGCAAGAAAGGAAAGTGCAAAGAGTGCGAGAAGAATCTAGCACAGACA
GCAGATGGTCTTTGTTACCAGTGCAAGTATGGAAAGTGCACATATGGATTTGCCACAAGA
TTTTGA
>EMRE3EUKT4062076 P-loop containing nucleotide triphosphate hydrolases
ATGAGTGTCTGTGATCATATAGTGAAGGCAAAGGGCATACTCGGGAAAGACACTCTAGTC
AAGAGACTGTTGAGAGAGGTGCTCGGTTTCCCAGGAGCAGAGCGAATACTGGGGAAGAAT
TCGCTGACGCTATCCACCTTTATTGTGCTTAGAAGGTTTAGATCCAGGGAAGACGATGCT
TGTATCGATTGCGAACGATTTGTACAGTCCTATGAGAAAATTCAAAGCACTGCAGACGAG
TTTGAATCGATTGTGGAGCAGTATTTGTGTGGCTCTGATATCGCGGAGATTTTTGCCCCA
ATGTGCACGAGGCAGATTTATCTCAAGTGTGGCGCGCATGGTCAAATATTTACGGTGCAC
TGTCCGAGCTCATTTGGGTTGGATGATGCTATGATGATGCACATGGTTCATGCTATGACA
AACCAGGGCATGAGGAGATTGCGTTCGATAGAGAAGGATAGCAGTGGTACTTTGAGCAGG
CCGAAACCCGAAATAAGGCAAGTCAGAAGAAATCAGAAGGATTTGAATGTTCCAGATAGT
GTGGATTCGACGAGGGGAGCATTGAAAGAAGCCATGCAGCAGGGGGAAGCGATGCAGCTA
GTGAAAGATGCTTTGCTCAATCCTTACACGTTTAATAGTATTGGAAAAGTTCTTCATGTG
GATCCCGGTTTAGACTTTGGCGTGCATTGTATGCGGAAGAGTGAGCCACTGGGTGATCTG
AGCACCCTGCTGGAATATCAGGAATGGTTGCACCTTCGAGGCAACGACTTTATGCATCGC
GATCGTATTCGAATCTGTTTTCAAAATCAGGGAGAATTGTGGTTATGTGGTGCTGTGGCG
GTGCCCAGGCTCCCATCGACATTCTTGCATGTGGATGAATCGAACTTGTTTCTGCTTGAA
GAATCAAAGCCACTTAGGCTGCAGAAATCCATCCCATATTATATCGACGTCACCATGTCT
ACAGAGGACACTCCAGGTAGGGTAGAAGAAATGGGATATCTGGAGCAGAGCTTGCTTTAC
ATCTTTGCATACCCGACGAAAACCCGACATGGAACTACCAGCAAAGAGGATGCACTACTT
GGTAACAAATTGCGTACTAGAAAGATAGGCTGGGTTGAATGCCAAGTGCAAGGGAGGGAA
TATCTATTTTTCTGCTTGAGGTCTCGTCTTGCCACAATCTTACTGAAGCAGAAAGAGTAC
ATGATGTTTCAAAAGCCTTTGAATTTCAAGGCCAAACCCTTTTATTCTAAAAGGTTAGAG
CAAATATTCGATGTCACTCCTGACTACATTTGCTGCGAATTTCCTGAAGAAGAAAAGGCA
TCCTTGATGGTTGACAGACAATTGCTTGTGCACCCTGCAAGAGATGCCATGACAGTCGAC
GCCCTTCGATACGATGGGTTGAATTTTCATTCAATGTCATATTATCAGAAGAAATACACT
CGATTAGTTCAGATAGAGGCCAGACAGCAGATACTTGATATTCGATGCCATGACATGCAT
TACGTAAGGCCCATTCCAGTTGTCTTTGACAAATCCAATGGCAATCAGCGCAAGTGCTGG
GTAGGGGATGATGACCATCTGAAAATATATAGAGGTTTCATGTCCAAACGCATGAATAAT
AGGCGAGGAAAACCAAGCTTGATAGCGATCAGGGTGCCAAGCATACTGGAAGGTCAGCCC
AGTGTCCACCTGGGCACAATAGTCCGCGTCAAAAGTTCCGAGCAGAAGGGCCACGAGTAT
GAGTTTAACATGATATGCTGTGGTATCGATGGTACATTGGTGTTTTTGTTGCCACCTGTG
GGGTTTTGGGAGGAAACACCTCTTGGCAGAGCCATTGAAAGCTGCAAAGGGCAGGAAAAG
GACCTGTTCATCAGCATTCGATTTGGATACTCCAGTCGAGCAATGCGCCGCATGCTGGAT
GTTCCGATCTCCAAATTTATGTTTGAGGATTCTCGTACATCTTTTATAGGAAACACATCT
CTGCTCCCCCAAAGAAAAGATGTTGAGAAACTATCTCTGGAGCTGCAGTCCAGATCCTTT
CTGAATGAGCAGCAAGCAACAGCGATTTCGTCGGTTGTGTCAGGATCAGGGCGGATCGCT
CCATTTTCGATCATCGGCCCACCTGGTACGGGAAAGACGTTCACATTGACGCATTGCGTT
TGTGAGATTTTGAACCAGTACTCTTGCGCAAAAATACTGTGTTGTGCCCCACAAAACTTC
AGTGCGGATATCATCTGCTCGGAATTACGCAAGAAAGGGATCGATTCCAAGAAAATGCTT
AGGCTCAATGATCCCCGTCGGCCAATATACTCTACCAAGGAAGATGTGCTAGATTACTGC
TGCATGGACGATACAGGCACCTTCCGAGTCCCTGGATTCCGTGAATTGGATGAATTTTCC
GTCATTGTTTGCACCTGCCTCTCCAGTGAATATCTTCGTCCAGAATCTAGAACACATGTG
TTGATCGATGAGGCAGGCCAAGCATTACTTCCAGAGAGCCTGCTTCCCTTGCAGGCTTTG
TGCTGCGATAGAGACCCATTGAACACAGGTTGGGGGTCTATCCTGTGTGGCGACCCTAAA
CAACTCGGCCCAATCGTTCGAAATAAGCTTGCATCTCAGTGTGGACTCCAGAAAAGTCTT
CTTCAAGTGCTAAGCGAAGGCAAGAACTGGAATGGCTTGATGCTTTGTCAGAATTATCGG
AGCAGCAACGCTCTCTTGAACTTGCCATCAAAGCTGTTCTACTCTGAATCTCTCTATTAC
GCAGGAGAAGATAGCGATAGTGTCCTGCCTCCATCGTTCAAGTGGAATACTCAAAAAGAG
GAGGAAGCTCTACCGTGCGTGTTTTATGGAGTCAACGGTAAGCAAATCAGAGAAGGGGAT
TCATCATCATTCATGAACAAAATTGAGGCAATGGCAGTTGTTGACCTAGTGGTCAAGCTG
CTTGAGAATGACAGTATTTCAGAGGATGATATTGGCGTTCTTGCCATGTATCGTAAACAA
GTATACCTTATCCGTAAGCTCTTCAGAGAGGAGGATTTACGCAAGATTCGTGTGGGCACA
ATTGAAGATTACCAAGGTCAAGAGGAGCGCATAATCATCATCAGTACTGTTCTTTCGGAT
TTGAATGACTTACCTCTGGGATCGTTTGCACGCTCGTTCTTCCAGAATCCGAATCGCTTC
AACGTCGCAATCACACGAGCAAAAGCCCTTCTTGTGGCCATTGGAAATTGGCGATTTCAT
GTTGCTGTATAA
>EMRE3EUKT4062077 Protein of unknown function (DUF1997)
ATGAATTATTCATCCTTGCAGATTGTGAATAGAGTGATAAGTATCGGCGAAAAGGCCAAA
TGGAAGTCTAGTGATGGAGCTGGTGAACAAGGGAGGGAAACTCGAGAGAGGTGGGTTCAG
TTTGGCGCCATGACGAGCGCAAAGGTTCCAGTTTTATTGTCTGAAGATGTCGAGGAAGAT
GTGGGATCCTTGTTAGGGGAGTATTTGTCGTTGCCTACGTCAGAGTATTCACTGTTGGAT
CCAAAGTGGGTTGAGAGGGTTGAGCATGCATCCTCTGGGGATTTTCCGGGGGGAGAGCAG
CAGCTGGATCCTTGCTCGGATGTTTTTACTGTCAAGGTACCATTGAGTGAGCTTGTTGGG
GTGGATTTGACTCCAACACTTTCCATTGTTGCGAAACCACATTCTGGGCAGGGAAAGGTG
ACATTTGTGGGATCTAGAGCGTCACTCGGATCTCCTGGGCTGGACGAGTCTTTTAGGTTG
AATGTCGTAGCTGTCCTGCAAAGTCAGGGGAGGAGGAGGCGTATCCCTAGGATTCCTACC
CCGGATCACATACCTGGTAGACCTGTCAGTAGGCTTCAGAAATGGGCGGCAAATGCTAGA
CAGAAAGCCCCATTGGGGGACAAGGACAGCGAGGCAGTAGTACATGTTGAAGAAGATATC
AATGTGCTCGTCGATATCGAGGGACAGGAATTGGCAGATGTGGATGTTCAAAATCTTGCT
GACAGTGCCCCTTTTCCTTCTGAGAAGATTTATCTCAGTCAAGGTGATAGTGTCAGCGAA
GAAGAGGAAGAGAAAGGTGCGGGAGAATCAAGAGAAGAGTTGGGGCAATCCTCTGCTAGT
GCCAATGGCACCGTTCATCTCCACTGTAGGGTGAATGTGACAATGGCTGTACGGGTCCCA
ACTGCGCTCAAGGTGATTCCAAATCCTCTGCTGGGGTACGCGGGAAGTCTCATATCCAAG
GCCGTCTTAAATGGGGCTGTACCAAATTTTGCTGAATTGCTGACGAAAGACTTTGACAAT
TGGGCAAAGAGGGGCAAATCAAGAGATGGGGATGATACAATTGGGGAGTTATTTGCAACT
GTTGAAAAATAA
>EMRE3EUKT4062078 Spore Coat Polysaccharide Biosynthesis Protein SpsA| Chain A
ATGAATGCTGGACGACATAATGTGGGACACTTCAATTATACAGATGGGCCACTATGTTAT
GTGTTTGTTGTTGAGGATATGAACGATCCGAGCGTTTCAATAATCAACGAATTATCTGAA
ACATTAGATGGCTCAAGATCTAAAAATGCAGAAATAGTATGTGCCGGCAGAGCACGGCAT
TCATCTCAGAAAATTCACAACCTTGTGTATGGTATCAAACACTGCATCAAATCCTCTCGG
GATGCACAAAATGAGTACATCATGTGCATGGATGACGATGTCCAGCCACACAGTACATTC
CTTGAGGATCTTATCTATGATTTGGATTCTATGCCAGATATGCGTGTGGCCACTGCGTAT
CCTTTCGATATCCCCCCAACAAGGGATGCTTCCATATTTTCATATGCAACCTTGGCTTAT
CATCTGCCTCTGAGCGTCGGCCTTGCCATTCATACCAAGACTCGTTTCGTCTGGGGAGGC
TGTATGGCGTTTAGACTAGAAGACATGATTGATGATCGTTTGGGAATTCTGTCCTCGTGG
TCCAAAGGAGGATACTCTGACGATTTAACAGTTGCTGCACAAATGGGAAAACTAGGACTG
CAGATCTATTGCCCTGCAAGCGCTGTCTTTCCCCAATGGCTTCCAGAGACAATGACATTC
AGACAATACTGGAACTATTTGAGGAGACAATTGTTTGTGCTGGACACGTACTCTGATGCG
CATAACAAGCACACAAACTATGCCCTTGTGTGCCTGCTCATCTATGGATCTGTTGGGTTT
GTTGCCCCTGCGGTCACGATTCCATTGCGCTTCGGATTGTATGTCTTTGAGGTGTTCACA
TACTCGAGTAGGCTATTCATACCGCAAGCATGGGCTCTATCTGCTGGCCTCTTTTGCATC
GGAGTTGTTTATATGGGGGTCGCATTGGCACAGATTATCGCAGAGACTGCAACCCTCATA
TCAATTCTACATGGATCTGATCGTGCAGCGATCACATCCAAATTATCTTTCTTCAGAATT
GCCGTTGGTTTCTGGTTTGCTCAACTAGTATCTCCAGTGTGCTTGGCATACACTCTCCTC
ACGCCACACATTGTTTGGACTGGAGTGGCATATGTTCGCAAACAGGGCAAGGTGTCTGTA
GTGTCTCACAGTGCAGCCCCGTGTGACAGATACTAG
>EMRE3EUKT4062079 Polysaccharide lyase family 14 protein
ATGTTAGAGTATGAGCATAGGCATCGACAGCTTCTGCAAGATCCTGTTTTGCCCTCGGGA
AATGGCAGGCCACCAGCTTGGAAGGCTCGCTTTGACCCAAGGTATGAGGATGCATACCTT
GCTCCCGCGAGGATAAAGAACAAATGTGACACCTCGAAGAAAAATTGCACTGCTATTCGA
GGTAAAATGTATCCATATGACGAGTACATTCTCGATCCTACCACGGATGGAGATAAACAG
CCAGTGATTCGCATTTGGTATCCGAAAGGGTCTTGGTCTCCAGGCAGTGAGAGGCCAGGA
GGTACTCTGATGTTCGTGTACCCTTATAAGAGCAGCCCCAGTGATAAGAATAATCCTGTT
TCAGCTACGAGTGCTGCTTTGGAGTATGAAGTGTACATTCCGAGCGACTTTGACTTTGTC
AAGGGGGGTAAACTCATGGGAATGTCTGGAGGAAGAGGAGGCGGGCGTGGATGCGGAGGC
GGGGCGGATCCTGCTTGGTGCTTCAATTCTAGAATTATGTGGCGTCGTAATGGATGGGGC
GAGGCATACTTGTATGTGCCCGAGGGCATGCAGCATCCTGAATTCTGCAACAAGTATCAG
AAATGCAGTGGTACGGGTATTAAACCTTGTAATTTCTGCAATTTGGACAAGGGGGTGTCT
TTCGCTCGGGGAGGCTTTGTATTTCAAAAGGGACAGTGGAATAAGATCTACATGAATGTG
ACGTTAAATACACCAAACGTGACCAATGGCATACTCGAGATCCGGCACAATGGTAGAAGA
GCTATTTACTTTGACAAGCTTAATTGGCGACAAACAGATGAGGCCAAAATAGAAGCAGTC
GAGTTCTCCACGTGGTTTGGAGGCAGTAACTCAGGGTGGGGACCTCCAAAGGACACCCAT
GTTTTGCTTCGCAACATCAAGATATGGAGAGATGATCCACCTGGAACACCGTATGTAGTT
CCATCAAGTCCTAGGCCACCTGTATTGATAGAAGAAGAATTGCATGAAACGCCGTGGTAG
>EMRE3EUKT4062080 Alginate lyase 2
ATGCTGAGCAGAAAGGCTTTCGGGGATCTACGATCTGGCGACGAAGTCTTTCCCCAGTTC
AATGGAACGACGACAGAGGAATTAGTGGACTACATGAAGAGGAGAAATCTTCTTCTAGCA
AATGGAAGGCGTGTTGAGGAGCTGCCAGCCTGGAGAGCCCGTATGAATCCAAAGTTTGGA
AAGAGTTACTTAGCGCCTGCTTTGACGGCAAATATCTGCAAAAAGGGAAAAACGTGTGAG
ACATCGCTGGGAAGATATCCTTATGACAGATATTTGAAGGATCCAACAGGAAGATCTCAA
GAGCCCGTCCTCAAGATTGGTTATCCTAAAGGGTCTTGGTCTCCAGGTTCTCCAAAGCCT
GGGGGCTTGCTTTTCTTTGCCTACCCTTACAAGAAGAACACACTGACGAAGGACAATCCC
TTCTCCGTCCAGGGTGCAACGTTGGAGTATGATGTTTACTTTGATCCCAATTTCGATTTT
GTCAAGGGAGGAAAGCTTCCTGGACTTGCAGGAGGCAGAAGTAATGGCAGAGGATGCGGT
GGAGGAAACGATCCTGATGTCTGCTTCTCGATCAGAATTATGTGGAGAAGACAAGGAAAT
GGTGAGCTCTATATCTATGCACCAGAGGGAAAACAAGGAAAGAACTTTTGCTCCAAGTAC
AGTAGATGCGATGGAAAGAACTTCCCGTGCACTGTCTGCAACTATAAAAAGGGAGTCTCC
TTTGGTAGAGGAACCTTCCAGTTTAAGAAGGGAGTGTGGCAAAAACTCACGCTTTCCATT
GTACTCAATGATAGAAATCAGGCAAATGGTTACGTGGAGCTCAAGGTTGATGGAAAAACG
GTAATCTCATATGATCAGATGCGCTGGAGAACCTATGACAAGGTCAAGGTTGAAGCTATC
AATTTTGCGTCCTTCTTTGGAGGCAGCGATGCATCGTGGAGTCCACCAAGAGACACCTAC
ACACTCATCCGTGACATGAAGGCATACCGGACTGGACCGGCTACATACTCGCGTGAAAGC
AGTCGAGTAACACCATTGTCTGAGGATATGGGAGTCATGGAGTCCACAGTATCGTATGAA
GAGATTCAAGAACCAGAAGAAGAGTATGAAGAGGAATACTAA
>EMRE3EUKT4062081 Polysaccharide lyase family 14 protein
ATGGATTGGGGAGTGCAGGCACCGAAAAACAGATACAGCGCTCGCAGAGCCATTCTGACT
GTATTAGCTTTGATTCCATTCAGTGTAGCACAGGAGAATCTAATAGACAGTATGACTGGC
AGAGCCCTCACTGCGAAAGGGAAGGAGCGCGTTATGATTGAGGATGGCCAGAACGTTCCA
TCGTGGTTGGGCAGACTGGACTCTGTCTATGGCATGTCATATTTCACCCCATCTTACGTT
AAAAATTCGTGCGCACAGCGGAGGCAGCAATGTAGCTTGATTGCAGGACAGTCGTATCCT
TATGAACAGTATCCAATAGATCCAACGGACCCGGACAGCGGTCAGCCAGTGATGAAGATT
TCGTACCCAGCTGGTTCTTGGTCTCCTGGGTCGGAGAAGCCAGGGGGAGTCCTTTTCTAC
ACCTACCCTACAAAAACGGAGCCTTCTGAAAAAACATATCCTGTGTCAGCTTCTGGAGCG
ACATTAGAGTACGACGTGTATTTCCCACTTGATTTTGAATGGGTGAAAGGAGGCAAGCTA
CCTGGCTTCATGGGAGGCGCATCCAATGGTATAGGGTGTGGAGGAGGAAACAGAGATTAC
GACTGTTTCTCTTATAGGGTCATGTGGAGAAGGGAAGGCTATGGGGAAGCATATGTGTAC
GCTCCTTTCCCTTCCCAAGACCCAACTTTGTGTGCCGAGCTTCCAGACTGCAATACCAAG
ACACCATCTGTCCTATGCAACAATTGTGATGGGACAACTGGGTGGTCACTTGGCAGGGCA
TCATTCAGGTTCCAGCCAGGACAATGGAATAAAGTGAAGGTACAAATGAAACTAAACAAT
CCTGGATACCCGGACGGGATGATTAGGCTTGTCGTGAATGACCAGACCGCCTATGAGAAA
TTTAACTTTGTTTGGAGAACCAATGATACCGTCAAAATTGAAGGGGTAAATATAGCATCC
TGGTATGGTGGAAGCGATGCTACATGGAGTCCAAATAGAGACCAATATATATACATCAAG
AACTATAGAATGTATTACGATGGTCCGAATGAGCCACTGGCCCGCTCTAAAACAAAGGAG
GGACCCCAAGTGGTGATCAGCATGGAGATTGATGAAGCTGTATGA
>EMRE3EUKT4062082 YVTN repeat-like/Quinoprotein amine dehydrogenase
ATGGAGCATCCCCCTGCGCCGAATATTCTTACGTACGACTCTTCGAGCATCGTCTTTGCT
CTAGATTGGAGTTCTAGGCAAGATAAGGGTGTACGAGTAGCTGTTGGCAGTTTTGTGGAG
GGTGTCTCGAACACAGTCGAGATTCTTCGCGTGACTCCCGCAGGTTTAATTGTGGATGAC
AAGGAAACGTTCGGCATAGAGTATCCGGCGACGCAGGTGGGATTTATTCCTGACAGGTTT
TGCAACAAGCCAGATTTGTTGGCAACCTCTGGGGATGCTGTTAGGTTGTGGAAAATTTCA
GACGCAGGGACGACGCTTGAACTGGTGTTGAATGATCCAAAGAATACCTCTAAAAATTTC
AGTGCGGTGACCTGCTTTGATTGGAGTGAAATCAATGTGAAAGTGTTGGCGGCAGGGTCG
AGTGCAGGGCGATTATTGCTGTGGGACACCGAGTCAGGGAGGCTGCAAGGTACAATGGTG
GGACATGAGGATGAGATTCTTGATTGTCAGTGGGCAGCTAATGATGTGATTGTTTCTTCT
TCGGGCGATGGATCGATTCGGATGTATGACTTGCGGGATAAAGACCATTGCACGGTATTG
TACGAGACCCCCAGGAGGACCCCTGTGCCAAGGTTTTGTTGGAACAAGCTGGATCCGAGG
CATCTTGCATTTTCTATAGAAAAGAGTCGGCTTGTTAGTGTTCTTGATGTTCGCTTTCCG
ACAGAGCCGGTGATCTTGCTGGACGGTCATATGGGGAACTGTACAGCACTTGGTTGGTCC
CCTCACAGAGAGGAATACCTCTGCTCGGTTGGAGATGATTGCCATGCATTGATATGGGAC
GTGGGGAAGGTGAATAGTGAGGAGGATAGTAAGCCAAATCGAGAGGCGGTAGACGCATCT
CCTATCCTAGCGTACAATGCTCAGGCAGAGATCAATGCGATGGCTTGGAATCCAATAGAC
CCAGATTGGATTGCCATTTGCGCTAGAAACAGAACACAAGTATTGAGAATATGA
>EMRE3EUKT4062083 Thylakoid lumenal protein
ATGATGATCGCTCAACGCTTGACACGCTCAGTACCCACCGTCTCGACCCTCAGCCTCACG
ACAGGCAGCAGGCGTCACGCCATCACAGTAAGCGCAGTCAAGTCAGATTGCACCGATGTG
ATGCATCAGGGAGTCATGGGCCGAAGGGGAGCAGTGTTGGGCGCTGGATTGTTGGCTGCA
GTGCAACTGATGGCAACTCCATTGCCAGCGCTCGCACTCATCCCCGACGATGACGACGAA
GAAATGGTCCAGAAAGCAAAAGCGAATCGTCAGAAGAGACTTGCTGGAGAGAAGAAGGCA
GAGAAGGAATTCAGCAGAGCCGAAGGTTTCGTAGACAGAGGTTCGAAGCAAGACATTGCA
TCTGTGCAGCTCGCCGTGAATGCTCTGGCAAAGATCGGAGAAGCTTTGGCTCAGGGGTCT
GTTGAGCAAGCCAACGCGGCCGCAGGAGGCCTCGATGCCAGCAAGACTGCTGCTTCTGTG
AAGACATTGTCTCTTGATAGCGCATCACAGAGTGCTGGAGAGACTGCCATGGCAGAGTTG
AATAGCTTGGTATCCGCCTTGGGTTCAGGATCCTTGGATGGAGCTAAGAAAGAGTATGTG
GACACAGTCATTGCGTTGACCGATTGGACTGTCAAGGCCAATATTTCTGGTCTCAAAGGC
ATCTGA
>EMRE3EUKT4062084 Nucleosome/chromatin assembly complex protein
ATGCCACCAAAGCGACACGTTCAGGACGAAGGGGAGGAGGATGTGGAGGATATTACCTTA
CCAGAAGACGGAGATGTATCAAAACTTCTCAAAGAAATGAATATCCCAGACGACGTCCTG
CAGGCGAGTTTGGTGCAGGCTATGCAGGCTGGGTTGCAGAATCTCATCGGGACTAGTAGT
GGGTACATTGAGAGTTTACCAGGGCCTGTGAAAGCTCGTATTGCGTACCTGGAGAGCATT
CAGGCTGATTACGATGCAGCAGAGGAGGCTTTGAATGAGGAGATCAAAGCCTTGGAAAGG
AAATACAAGCCTACATTTGATGGTTTGCTTGAGATGAGGAGAAAGATTGTTGCCGGGGAA
GACGAGGTACCAGAAGAGCATGCTGTTGAAGAGGAGGAAGAGGAAGAAGAGGAAGAAGAA
GAAGAAGAGGTGGTTGGTATTCCAGACTTTTGGCTCATTGCTTTGAGCAACAATCCATTG
TTTGAGCCTATTCTGACTGAAAAGGATTCAGAAATCTTGGAATTTTTGGAGGATATTTCC
TGTGAAGATGTCTTGGATGAGGATGGTGATGAAAAGGGCTATCGCCTGAATTTTGTATTC
AGAGAGAATAAATACTTCTCAAATAAGGTACTCTCATTGCTGATTGAGTTGTATCAGGAG
GGAGGAATGATGCAGGTGGATGAGCTGGAGGGAACCAAGATTCACTGGCATTCAGACTCT
GTCAATCCAACCATCAAGGTGATGAAGAAGAAATCTGGTCAGGGTAAGAAGCCTGCAGTC
AAGAAAGAAAAGGTCGATTCATTCTTCAACATATTCTCGCCACCAGTGTTGGAGGATATT
CAGGACATGGAACAGCAGGAGGCTGAAGAAACCCAGGAGGAGATTGAAAAGATTCTGGCC
ATGGGCGAGAGCCTCCGTGAAGACATCATTCCTCATGCAGTCCATTGGTTTACAGGAGAA
GCTATTGAAGAAGAAGAAGAAGAAGAGGATGACGAGGAGGATGACGAAGATGGGGAGGAA
GACTATGATGATGAAGATGATGAGGATGATGAAGAGTATGAACTCAAGCCAGAGGATGCA
AAGGAAGCAGAGTGCAAGCAGCAATAG
>EMRE3EUKT4062085 3-oxoacyl-[acyl-carrier-protein] synthase 3
ATGTCAAAATTGCTGCCCAGTAGAACGAGCCGTTCTTGTACTCTGTCCATCTCACGGACG
GCATTTGGCAGATACACAGCATCGAGGCAACATAATGGAGCAAAATATAGATTGGATATC
AGTGTAAAAAGTAGCGTGCAGCTGGCTGGATGCGGCTCATCAGTTCCAGATTTGGTGTTG
ACGAACCAAGACTTGGAAAAGTATGTAGAGACGAGTGACGAATGGATCACGACCAGAACT
GGTATCAGGAAGCGCCACATACTGAAGGAGAACGAGAAACTGAGTTCTCACGCATCATTA
GCGGCGATTAGAGCGTTAGAGATGGCAGGGATGAGTGCTGAGGAGGTGGATCTTATCATC
CTTGCGACATCCAGTCCGGATGACCTGTTTGGAAGTGCAACCACCGTCCAGGCTGAGATT
GGGGCGAAAAAGGCAGCAGCATTTGACCTCACTGCAGCCTGTAGTGGATTTGTAATGGCT
CTTGCGACAGGCTCTCAATTCATTCGTTCAGGTACATACAAGAATGTGATTGTCATCGGG
GCTGATGCACTCTCCAGGTACATTGACTGGAGAGACCGCAACACGTGCGTCTTATTCGGT
GACGGCTCAGGGGCGGTTGTACTCCGTGCTCACGAAGATGCCAATGCGCCGTGTGGGCTG
CTAGGAATTGACATGCACTCGGATGGAGAAGGTCTCAAACATCTCAACTGCCCCTTCTCT
GGGCACGGAAACAAGCCTGAAGGTGAGGGTGCTTCTTCCGAAGGCTCGTATTCAAATCTT
TCAATGAATGGACAAGAAGTGTTTAAATTTGCCGTACGCGCTGTACCAAACGTCATTGGT
GCGGCGCTGAAAGATGCTGGAATGACAAAGGAAGACATTGACTGGCTTGTCCTCCACCAG
GCCAACATGAGAATCCTCTCCTCTGCAGCCGATAGGCTAGGCGTCCCTCCTGAGCGAGTT
GTCTCCAATCTTTCTGAGTATGGAAATACATCTGCTGCTTCAATCCCCCTTGCGTTAGAC
GAGGCCGTCCGCAGAGGGGACATTAAGAAGGGAGATGTCCTTGGCCTTGCTGGATTTGGT
GCTGGTCTCTCATGGGCTTCTGCCGTCGTCCGATGGGGATGA
>EMRE3EUKT4062086 Oxidation resistance protein 1
ATGGGGAGTTTGAGGGCTCCATCTCCAGATAGGAAGGGGCCTTGGAGAAAATTTGTCAGT
GGTGCTCGCAGGTTCATGGACGCAGTGGCGGATATAGTAGATCTGGAGGACGATGACAGC
GTATCTCAGTCAATAACGCATTCAAGGAATGCTTCCTCTGTCTCTGGGATATCAGCATTG
GATCTGGAGGATGAGAAGGAGAGGAGGGGATTGCAGTTTTCTCCAGGACCTGTAGAAAAG
GAATCTGTCCGGCTTGGCGATCGGGTAGACCCTTTGCCATTGCTATCTAGCGCTGTTCTA
CTCGAGGAACTGAATGACCCCATTCTAAGTGAGGAGAGCAAGTTGGTGTCACGAGAGGAC
ATTCAGAGCATAATATCTCATGTGCCGTTGCGACATCGACAAAAGTCATGGACTCTTCTC
TACAGCACACATAGAGATGGAATCAGCATGCAGACGTTATTGCGTAAAAGTAAAGGGAAA
GCTCCCACAGTCTTGCTCGTGAGAGATATGGATAAGCATGTTTTTGGGGCATTCTGTTCA
GAGCCATGGAAGTTGAGCAGTAGATATTATGGCACGGGGGAGACTTTTGTGTTCCGAGTT
GAGCCGAATCCTGGTGTATGGCATTGGTGGTGGAAAAAGTCAGCAGAGTCGCAGAATGAT
TTTTTCATGTGGGGAACACATGAGGCCATTGCTGTGGGAGGGGCAGGGGGGTATGCCATT
TGGCTAAATAGTGACCTTTCTTCTGGCCTATCCAGGTCCAGTCTGACCTTTGGAAATGAT
AGTTTGTCTAGCACGGAAGAGTTTCGAATAGGTGCAGTTGAGCTTTGGGGTCTCGGCTGA
>EMRE3EUKT4062087 P-loop containing nucleoside triphosphate hydrolases
ATGGCTACGTCGCATGTGCCGGACAATGCACCAGAGAGTTGTCCTGGAACGAATAGTGAA
CAGGCAGGGAAAGCTTCTGCGTGTGCTGGGTGCCCCAACCAGAAGATTTGTTCCACTGCG
CCCAAGGGTCCAGATCCGGATCTCCAGACAATTGCTGAAAGATTACAGTATGTAAAGAAT
ATTGTGCTAGTACTTTCAGGGAAAGGCGGGGTCGGAAAATCCACAGTGAGTGCCCAGTTG
GCTCTCTCTCTGGCCTCCAAAGGTTTGGAAGTGGGCCTGCTGGATATTGACATATGTGGC
CCGTCAATGCCAAGAATGCTCGGTTTGGAAGGGCAAGAAATTCATCATAGCAATTCTGGA
TGGTCTCCTGTCTATGTCGAGGAGAATCTTGGTGTGATGAGCATTGGGTTTATGCTCACA
AATCCAGATGATGCAGTTATTTGGAGGGGGCCACGCAAGAATGGCCTCATTAAACAGTTT
CTGAAGGATGTGGATTGGGGAAAGCTGGATTATCTTGTGATTGATGCGCCCCCCGGCACA
TCAGATGAGCACATTTCGGCTGTGCAGTTTTTGCTGCCCAGTCACAAGGCACATGGGAAT
TTGGCTGGGGCAGTTATTGTTTCAACGCCGCAAGAGGTATCCCTGATTGATGTCAGAAAG
GAAATAAATTTCTGCAAAAAGACTGGCGTTCCAATCTTGGGAGTTATAGAAAATATGTCA
GGGTTCACAGTGCCGGTGGCCTCGCTGTCATTTGTTGACCAGGATGGCCATGATGTTTCC
AGTAAGATTCGTGAGGCTCTTGGCAGTCTTAATGCTGGGGATATTCGCGCCAATGGTGAG
CTGCTTTTCGCCAAAGATGGTGCTGCTGAGAAAATGTCAGATGAATTCGGAGTCCCTTTT
CTAGGAAAGATACCAATGGACTTGGAAATGAGCAAGGCTGCAGAGCAGGGCGTTTCAATA
TTCGAAACTGCAAAAGCAAGTCCCAGTGCATTGAGTTTGACGCGGATTGTCGACAAAATT
CTTGCATCGAAACCAATTCCATAG
>EMRE3EUKT4062088 Predicted protein
ATGGGTAGATTTGGAGGTGGAACCAACAATAGCTCCTTTAATGGTAGGACGACCAACTGG
CAAAAGGTGAAAAGGATAAAGGCACGAGTGGCAAAGAAGAGATCTGGAGCGAAATCAAAG
CATTTGGACACTGCTGTGGAAGGAGTGAGCGGCAAGAGAACTGGTAAATCCCAGAGAAAG
TCCCAGAGGAAGGAAAGGCTTCGACAAAAGGAGCAACAGAATCTGGAGTCTGGGATGGAT
GTTGATGGTGAGAAGAAGCCTGCGAAGAACTTGGCAAAAGCATTGAAAAAGACTGGCAGT
GGCAAGAAAATCGTTCGAAAGATGATGGGCAAGTCAGAGGGCGAGGTGGATGCAATGACA
GACTAG
>EMRE3EUKT4062089 P-loop containing nucleoside triphosphate hydrolases
ATGAGTGATTCGGATAGCATTGCATTCGATTCCCTCGGGATCGATGCGAAGATTGTGAGG
GCGTTGAATAAACGTCAATTTAGACATGCAACTCGAGTGCAGGCTGCATGCATCCCTAAA
GCATTAGAGGGGCATGATATTGTGGCACGAGCTCGAACGGGGAGTGGGAAGACGTTGGCA
TACCTGGTGCCAGCGCTGCAGCGGTTGTTGGAGGTGGACAAGGGGAGGGTGGGGTGGCAG
GCTCTCGTCCTGGTTCCTACCAAAGAGCTGTGTGAACAGGTGTGTCAGGAGGCCAAGTCA
TTGGCTCTTGCATGTTCAGGGTCTATTCAGGTGACGAGCTTGACTGGAGATGGGAGGAGT
CTTCGCCAGGCGGCAGTTACCGCTGGTTCTGTTGTTGTGTCGACACCTGGTAGAGTGGCA
GAGCTTATACGGAGCAAGGTTGTGCGTGGGGATATGCTCGGGTCCAATTTGACCTTTCTT
GTGTTGGATGAAGCTGATCTCTTGTTGAGTTATGGATATGAGGAAGATATGGATGTGATT
TCGCCATGCATTCCTCGATCCTGCCAATGCATGCTGACGAGTGCCACCACATCGGAGGAT
GTGGAGAAGCTGACGAGATTGATTCTCCAAAATCCAGTATCACTGGATCTATTGGATGTG
ACCGACCCAAATAAAAAAGTGTTAGAAGAAGGAAAGGATGATATTGATCACCGTAGAATA
GATTTACCATCAGCATCGGGGAATCCAGGTTCCCTGACAGAGATGACGGAGCGGCTGCTG
AGACTTCTGACGATTCTCAAGTATGGATTAGTGGAGAATAAAGTTTTAATCTTTGTCAAT
TCTCCAGACACGGGAATGAGGACGAGGCTGTTCTTGGACGCATTTGGAATACGCTGCTCT
GAGATGCACTCAGAAATGCCTCTGAATACGAGAAACCATCTATTGCAACAATTTAATAGA
GGGCTGTTCGATTATTTGATAGCTACAGATGATGTGCATGGAATGGACGATGCTTCAAAA
GGCAAGAAGGGGAAGAAGAACAAGAAGGATGAGGAGTTTGGTGTGACACGGGGGATAGAT
TTCAAGGGAGTCAAAACTGTCATCAATCTGGAGCTTCCCTCAAGTATTGATGGATATACC
CACCGCGTCGGTAGAACCGGGAGGGCGGGAGAGCATGGGACGGCCATCTCGATCGTGGGA
AAGGGAGATGACTCCATCATAAAGGATGTTGTGGCTCGTTTGGAAATCTCTGGCCAGTCC
TTGTTGGAGTTTGATCGCATCACAGCGTCTGCAGTCGAAGGGCTCCGATATCGTGGAGAG
GACGTGGCGAAGAGTATTACAAAATCAGTGATACGAGAAGCGCGAGCAAAGGATATTAAA
GGAGAGTTGATGAACTCAAAACGCCTTGCCTCCTTCTTTGAGGAAAGACCATCTGATCTT
CAGCTCCTTCGCCACGATAGGTCGGTGGCATCTACCACGGCAGGGGCTTCAGCCTCACAT
CTTAAACATGTACCAGCATATCTTCGCGACCCTTCACTCCAGGGGAAATCCTTTGTTGGC
TCATCGGGTGTCGTTGGAGGCAATGGTTTTCTGGCACCACGAAAGAAGAGAAAGACTGAC
AAGATCGATCCAGTGAAGGGATTCATGAGAGCACCAAAGCGTGGGGGTGATCGATTCGAA
GAGCCTACAGAAATGGAGATGAGAGCCGAGAAAGCTGCTGAGAAGGAGCGCAAAAAGCTT
AAAAAAGCTGGGAAATTGCCAGGAGAGCCATCATTCGTCCCCAAGAGGAATGTCCGGAGA
CACAAATCACGCAAACGTTGA
>EMRE3EUKT4062090 Phycocyanobilin:ferredoxin oxidoreductase
ATGGAGGATCCAACAGTGCATGATCTGTTTTATGGCATGGGTTCTAGTGGACAGAGTGGA
GGAGAGCGACCTGCCAATGCACCAGAGAAACCACTCACGTCGCAGGAGGTGGCTCAGATG
GTCAAGATGGGGTCTTGGCGTGTGGGGCCACTGGTCATTCCCCAGATTGAGCTCTTGGTG
AGTCATATCGAGACGATGATGTGGGACATTCTCCCAGATGTGACAGCGAGTGATATACCG
AGGAAGTATGCGTACTTGGATACGATGGACCCCAAGGGTGAGGGTCGAATGAGCCATAAT
ATACCAGACCCCTCAAAGGAGGATGCAGCATGGCCCAGGATGCAGATAGAGAATAGGGTG
TACGAGTCGTACTGTTTCCGAAAGCTTCACATTGAAGTAGCTGTGAAGCAGGATGGGATG
CAAGTCCTGCACTTGGTCATGTATCCCAGAACAAACTTTAGCCTCCCCATTGTATCCATG
GACCTGGTGGCCTTCAAGGGCACGCCAACACTGGCCATCATAGATCCATGTCCCGTGACA
TCCAACCTCACGTTGCCACCACTCTATGCAAAGTCTGTCCAGTCACTTCAAGACACGTAT
AATGTAGCAACAAATAGGGGGATTCCAGACTGGGGCCGTGACATATTTTCTCCCTTGTGC
ATTCTTCTGCGGCCCACATCCCCAGAGGACATGGGAGGATTCCTAAAATATACCCTTGCA
TTGATCAACTTCCACCTCCAATTTGCTCGATTAGCGACCCCTCTGGAAGATGGAAGCAGT
ACAATACAAGAGATTGAGCAAGCGCATATTCGATACTGCGCCAAGCAGCTAGAAAATGAC
AAGACCCGCAGGGTCTTGGCAACATGCTTTGGCACCGAGGTGGCCGACGATTACATGGAC
AATTTCATGTTCGACCATCATCATGTTCAGAAGACGACAAAGAATGATGAGGATAATGGT
ACTACACACTATGCATCATAA
>EMRE3EUKT4062091 Eukaryotic translation initiation factor SUI1
ATGTTGAGTCTGTATTTTGATACGAAGGAAAAGAAGACACATCGCATGTCCGCTGCTGAC
CTCGGAGGATTTTCTTTGCCAACTGGACCGTCTCTGGGAGGTTTTGACCCATTCGAAAAA
GAGGACGGGAAAACGAGCAAAAAGTCTGATGTGAAGGAGAGTGTGCATATTCGAGTGCAA
CAGAGGAATGGTAAAAAGTCATTGACAACGGTGCAAGGATTGCCTAAAGAGTTCGACCTG
AAGAAGATATTGAAGGCGTTGAAGAAGGAATATTGCTGTAACGGGTGTGTTGTGGAGGAC
GAAGAATTGGGAAAGGTGTTGCAGTTGCAAGGTGATCAGAGGAAGAACGTGAGTACGTTT
GTTGTGGAGAACAAGCTGGTGAAGAAGGATGCCATCAAGATTCATGGGTTCTAG
>EMRE3EUKT4062092 YVTN repeat-like/Quinoprotein amine dehydrogenase
ATGCCGTTGAGACTGGATGCCACCAGGACATTCAGCCAACGGTCTGAGCGAGTCAAGGGA
TTGGACATCCATCCGACAGAGCCATGGTTGGTCACATCCCTCTACTCTGGTCACGTGTGT
ATCTGGAATTACGTTGATAACACACTGGTGAACTCATTTGAAGTAACCGAATTGCCTGTG
AGGACTGTCAAGTTCATTCCCCGGAAGCAATGGTTGGTCTGTGGGGCGGATGATATGGTC
ATCCGGGTGTATAATTACAATACGATGGAGAAAGTTGCTCAGTTTGAAGCTCATCAGGAT
TATATTAGACACGTGGCGGTGCATCCGACGCTGCCGTTGATTTTGACGTGTTCTGATGAC
ATGACGATCAAGCTGTGGGATTGGGACAAGGATTGGATGTGCACGCAGATGTTTGAGGGG
CATGGTCATTATGTGATGTACGTGGCTTTTAATCCAAAGGATACGAATACGTTCGCATCG
GCGTCGCTGGATAGGACTGTCAAGGTGTGGTCTATTGGGTCTCCAGTGCCCAATTTTACA
TTGGAGGGGCACGAGCGTGGGGTGAACTGCGTGGATTATTATGTTGGTGGGGACAAGCCG
TATTTGATATCTGGGGCTGATGATAGTCTGGTGAAGATATGGGATTATCAGACCAAGGCG
TGTATTCAGACGTTGGATGGGCATGCGCATAATATCAGTGCTGTGGCGTTCCATCCAGAG
TTGCCGGTGATATTGACAGGGGCGGAGGATGGGACGATTAAGATGTGGCATTCGACGACG
TATCGGTTGGAGAGTACGCTGAATTATGGGATGGAGAGGGCGTGGGCGATTGCGACGTGT
AGGGGGAGCAATGCGGTGGCGTTTGGGTATGATGAGGGGTGTGTGATGATTACCATGGGG
CGAGAGGATCCTTTGGTGTCGATGGATGCGTCTGGGAAGGTTATTTGGGCGCGTCATAAT
GAAGTTCAGACGGTGAATATAAAGGCGCTGGGGGATGTGGCTGCGCAGACTGAGGATGGA
GAGAGGTTGCCATTGGCGGTGAAGGATTTGGGGTCTTCTGATGTGTATCCTCAGAGTTTG
GAGCATTCTCCAAACGGTCGGTTTGTGGCGGTGTGCGGTGATGGAGAGTATGTGGTGTAT
ACTGCGTTGGCGTGGAGGAATAAGGCGTTTGGTTCTGCTCTGGAGTTTGCGTGGAGTCAG
GATTCTTCAGTGTATGCAACGAGGGAAAGCTCCAACATCATCAAGGTGCACAAGAACTTT
AAAGAAGCGTTTCCCATCAAAGTACCATTTGCTATTACTGGTATTCATGGAGGGGCGTTG
CTTGGTGTGAGGACAAAGGAGTTTGTCATGTTCCTTGATTGGTCTACTGGAGAAACTATT
CGCAGGATTGATGTGTCAGCCAAGGCCTTGTATTGGTCAGAGTCGGGTGGTTCTGTAGCT
ATTGCGACTGAGGAAGCAATATTTTTGTTATCCTATCAGCAAGATGTGGTGGATGCTGTG
TTTGAATCTGGTGAGGAGATTGATGATGAGGATGGCATTGAGGATGCCTTTGAGCTGCAG
GCTGAGATTCCAGAGGTTGTCAAGTCAGCCATCTGGGTGGGAGATTGTTTCATATACAAT
AATGCTTCGTGGAGGTTGAACTACTGTATTGGTGGTGAAGTGACAACGCTGCATCATTTA
GATCGCCCAATGTACTTGTTGGGATACATGGCAGCTCAATCAAGAGTCTTTTTGGTTGAT
CGTGATTTCGGAGTGACATCGTATGAACTCTTGCTGTCCATTGTCGAGTATAAAACGCTC
ATCATGCGTGAAGACTTTGACACTGCTGCTGATGTGCTTGATGGCATTCCAAAGGAGCAC
CATAATGTTTTGGCCAAATTTTTGGAAGCCAAGGGGTACTCGGAAAAGGCATTGGAGATT
GCAACAGATGATGACTACAAGTTTGAATTGGCGATTGGTTTACGTGAATTGGATCTTGCA
TCGCGGTTGGCATCTGCTTCTGATAGTGAAGCTAAATGGAGGCAGTTGGGCGAGCTTGCA
TTCTCATCTGGGAATATGGAACTGTCTGAATCGTGTTTCAACAAATCTTCAGACTGGGGT
GGTCTTCTGATGCTTTACTCAGCGCAGGGCAATGCGGATGGTTTGTTGACCTTGTCCCAG
TTGGCTCATGAGCATGGTAAGGATAATATTGCCTTCATCTGCAAATTCATGGTGGGTGAT
GTACAGGGGTGTGTGGACCTGTTGATTGCCTGTGGAAGGCTTCCTGAGGCTGCATTCTTT
GCAAGGACGTACTGTCCTTCTAAAGTGACTGAAATAGTAGGCTTGTGGCAATCAGATTTG
ATTACAATCAACCCCAAAGCAGCAGAGTCACTTGCCAATCCTGACGAGTATCCAAATCTC
TTCCCTGGATGGCAGGAGGCTTTGGAAAAGGAAATGGCCCTCGGTGGTAAGGACTCTCCA
AGTGGTGTGGTAGAAATGCTCGGACGAGATTTGGGTGGCTTGTCATTGCAGAAGGAGGCA
TTAGAGACAGGATATGGTAGCCGAAGCAATGAGGTGTATGAGGAGCCAGAAGAAGAGATT
GATGGCGAAGAAGAAGAAGAAGACGTTTTTGAAGAAGATGCAGAGCCAGAAGAAGAAGAC
GTCTTCGAAGAAGCGGAGCCGGAAGAGGAAGAAGAACCAGAGCCCGAGGTAGAAGAGGAA
GAAGCAGCAGCAGCAGAAGAGGCCTTTGCTCCAGTTGAAGAGGAGGAACCCATGTTGCCA
GAACCAGAGGAGAAAGAAGAAGATGTCTTTGATGAACCAGGTGATGCCCAAGAAGAAGAT
GATGAAGATTTAGAAGAAGAAGACGATGTCCTAGAACTGACAGCAGAGGAAGAAAAGCTG
CTAGAAGAGGAACTGGATGGGGATATCGACCTGGATGATGATTGGGGCCTGGATGATGAC
GACGATGAGTTTGTCGACAAAGATGACTAA
>EMRE3EUKT4062093 MurD-like peptide ligases, catalytic domain
ATGCATTGTGTCCGATCTCTATCCCGTGTGAAACATACACTGATTTCATGGGAATTGAAG
CCAACACAGGGCTCATTGACGCCGTTACGGTGGATGGGTACGTTTGTTGGTGGAAATGAC
CAGTTGGAGAAGGTTGAGAATGCGAGCCTTTCTGGTCTCTCCTGGCTTGATGCGTTCGTT
GTAAATTATGAGAAAAAAGGTGTGCCTAAGAATGCGGGTGTGGATTCGGAGGAAGGGTTT
CCGATGAAACGTATGCATATGTTGATGGAGCATCTTGGATCCCCTCAAAACGGTCTGAGA
TGTGTTCATGTGGCTGGGACGAAGGGGAAGGGGTCTACAGCGGCATTTATAGAGTCTATT
TTGCTGGAGAGTGGATACTCTGTTGGGCTGTACACAAGTCCTCATATAATGAGTATCTGT
GAGAGAATCCGGGTGAACGGCGAGAATATTGGTGCCTCTGAATTAGATGCATTGATTGAT
TCATCTCGGGAGCAGATTCAGAGGTGCCAAGATTCGATCATCAATACGGATGACGGCGGT
CTGTCTCATTTTGAGGTTATGACGGGCCTTGCATTTCGTCATTTTAGAGATTCAAACGTG
GACGTGGCCGTAATTGAAGCAGGGCTGGGGGGAGCTAGGGATGCCACAAATGTTGTTGAC
ATCTTGGATGCAGCAGTCATCACACCAGTCGGATTTGAGCATGCCGATGCTCTTGGTGGA
ACAATAGAGTCTATAGCTCTCGCAAAATCAGGTATTATGAAAGAAGGAAGGACATCAATT
ATCGGTAGACAAGAGAATCGTGAGGCTGAGGCGGTAGTGCTTCATCAGGCATCACTGAAG
AAGAGTCCATCTTTTCGAACAGAGAGTATCGTTGATTACCATGTTCAATCGCAGACTGTA
GATGGGAGCTCGCTGATACAAAATGTGTTATTTCAAATTCCAGCCTCTATAGCTTCCGAT
TGCTTTGGGAACGGAGAGGAAGACCTTGAAATAGACATGGCGCTACGCATGGTTGGGGAG
CATCAGGCAGCAAATGCAGCAAATGCAATCTGCACAGCCATCGGGCTGAAAATGAATTCT
GGATACGACAAGATATCGTTAGATTCCGTTACTCGAGGTATTGAGAGGACCATGGTACCA
GGACGATTCCAAATACTTGAACAAGGCGAGATTCAGGGACAACCTCTTGTGACTGTTGTG
GATGGTGCGCACACAAAGGAGTCTGCTCGCTGCCTGGCTGACACGGTGAGGCAGATTTTC
CCAGACTCGCAGATAGCGCTTGTTATTTCCATGGCTTCAGATAAAGATCACGAAGGGTTT
TGCCGCGAGATACAGAAAGCCAAGCCATCTGTCGTGGTGTTTACAGATTGCCCGATTGCT
GGAGATGGTACAAGGTCTGCTGGCCCAGGAGTCTTGGCTGGTGCTTGGCAAGTTGCGAAA
ATGACGAATAGAATCCCTGGATGGAGGTGTAGGGAGCTGATACAAGCTTCCATGAAAAGC
GCGATTGCCAAGGCTCGACACGAATTATCAGGAGAAGCCAATCTTGACAATGGTCACCCA
GGTGTTATACTTGTCTGTGGCTCTCTGCATGCAACAGCAGCAGTCATGCATTAA
>EMRE3EUKT4062094 Glycosyltransferase
ATGAGCGCGAAACGTGCTGAAATAACTATCTCTAAAAGGAAAGCCCTGATCTTTGTGTGT
TTTCTGGGCTTTGCGCTCGGGGCTTGTATTGCACTGATCCAGACAGACAGGATCCCTCGA
GGGGCTGGGGGAAGTTCTTTGGCTGCCATTCAATCCAGTGGTACTACAGAGGAAAAATGG
TTAGAAGATATTCATAGGTTGGAGAAAAAGGTACAGGAGTTGAGCAAAGAGCGGGACGAG
GCACTGGAAAAAGCTGCTGCACAGACGGAGGCCTTGGAAAAGCAAATTTCCAACGCGCAA
AGCACCTCTTCTGCAGGTCAAGAGAAAGGCAAATGTATTGGAAGGCATACTGTGTGGACG
CCTAGTGCTAAAAGGAACAAGAAGGACCCTGAACTTGCGGCATTTTTGGAAAAAGTGGCC
ATCAACAATGAGGTTTTGGTTGCTGTGAGTAATATCAATTATGCACAAAAGGGTGGCATG
TTGGATGTTTGGATGGATGGGGTGAAAAGAGCAAAGGTAAAAAATGCCATGGTGGTTGCC
TTGGATGACGAGACGAAGAAGAATGTGGAGGAGAGAGGGTTGCCTGCATTTAGGATGACT
TTGGAAATTCCGAAATCTCAAAAGGATGCAGGGAGCAATCATGCGGTGTCAGCCCTGAAA
TTTCGCATTCTCAAGCGGTTTTTGGATCTCGGATATTCGGTACTCTTATCGGATGTGGAT
GTCGTCACGTTGAAGAATCCATTTGACTACCTGGTCAGGGACAGTGATGTGGAATCGATG
AGTGATGGATGGGATACTCAGACAGCTTATGGGTACAATGATGTATACGATGACGAAGGT
ATGGGTTGGTCCCGGTATGCTCATTCCATGAGAATCTTTGTTTTCAATTCAGGCTTGTTC
TACATTAGACCATCGACTGCAACAATGGCAATGCTGGATAAACTCATCCATAGAGTGGAG
ACGGAGAATGGCTGGGATCAGGCATTGTTCAATGAATGCATCTTCTTCCCAAACAGCCCT
GGAAACCAGGACCCAGCAGTGACACGACGAGTGATGGATATCCATATATTCATGAATTCC
AAGGTGTTGTTCAAATACCTTAGACACAGACCACAGGAATTTAGAACAACCGTCCCAGCC
ATGATTCATGTGAATTACCACCCTAATAAATTCGAACGTATGCTGGCAATCGTAAAGCAC
TATGTCAATGGTGAGAAGGGAGCCTTGGATGAGTTCCCTGATGGCTCAGAGTAG
>EMRE3EUKT4062095 YVTN repeat-like/Quinoprotein amine dehydrogenase
ATGTGTGGCATAGAGACGCCAGACGATCCTGTTTCCCTTTCAGTTCGATTCGTGAAAGAC
TCAGAGAAGTTTCTGCGCAATGCTTTAGACTGCGATATCAGTAGCGATACAAGTAAAGAT
GTATTAGAGAAATCAAAATCATGCGCTGAGAGGGCGATTGAAGTGAGGCCTCGGTGGGCG
TTGGGTCATCTTCAAAAAGCAAGAGTGCTCGAGGTGGTAGGGGGCCGTATGAAGAAGGAG
AAGGAGGATGCAGCGCTGGCAGTGCTTGAAGACGCAGTTCGATCGTATGAACGGGCTTTT
GAGCTTGATCCTTCGTTGATTGGAGAGCAAGAGGAGAATTTTCGTGAGCTGAGGAAGATG
GTCTCTAGTATGGCATGTTGCTTTTTTGCAACCACCCCCAAGCGGGCTGTGATATACGAT
TCGATCGAATGTGATTTGGGAGGGAAGATGTGCTTTATTTGTGCTACATCAGATGGTGGT
TGCTATGTGTGTGATGGCATGATGGGATCGATTCTTGCAGTGTGCAGAGGTCACAGTGAT
GCTGTCACAACTCTGGCACTGTCTCCGAGCAAGGAATGGCTGTTCACTGGTTCTCTGGAT
CAGACAGCTCGAATATGGAGGATTTCAACTATCGAAAGAGTGATTGAGACTGCAATGGGA
CGTGGGAGCATTCCAGAAGTGCAGGCAGAGGTTGTGCTGGAGGGCCATGAAAATAGGATT
AATGGACTGGTGTGCACACCATGTAACAGCGTGTTGATTACGTCGTCGACAGACAGCACG
CTTCGCATATGGGATATCAAGAGCGGACATTGTTTGGGGAAAATGACGGGTCATTCATCC
TTGGTGAGTTCAATAGCTTTGTCGACGTCTGGGGATATGTGTGCCTCGGCCTCTGGAGAC
TCTGTGTGTCGTCTGTGGAACATCCCAGATGGGTCATGCTTTGAGCAAATTGCCTGGGAA
TCTGGACCTGTCGTGTTGTGTGATTTTATACCATTTAGTTCTCACGGGGAATATCTGATG
ACAGCGCATGCGCAGCTGGTGCAACAAGAAGCAAGGATTTTGCTGTGGGATGTTTATGAC
AAGGAGACGGGCTGGGTTGACGGCAAACTGTCAGCACCATGCATGGCTATTGATGGGCTT
CGCGGCTGCCCTACGTCTGCAGATACTATCATGATTAAAGAGGGAGAGTTTGAGGCAATG
GTTCTTCTTGCTTGCGCATGTAGCGATGGGTTTGTGCATATCTGGGATATCACAGACACT
CCAGTGAAACTCGAGAGCTTTTGCTTGGAAGAGGTTAGCGTTCCATTGCCCCAAGATATT
CCAGCGTGGACGGCATCATCATTACGGCATGCCTCAAACAGGTTGAATATTGTCAAATTC
TCTCCATCGGGGAAATATGTCGCAACTTCTCGATCTGAAACGAATTCTTTGATGATTTGG
GATGTGGAGGGAGGAGACTGCGTGTGTCACTTTTCTGGGCATACAAAACCCATCAGGAAT
ATTATGTGGAATACAGATTACAGAATATATTCTTTCTCAGAAGATGGTAGCATTAGAGGA
TGGCTCGTGCGCTAG
>EMRE3EUKT4062096 DNA mismatch repair protein Msh6
ATGCATGTGGAGAGGTGGCCACAAGGCAAGAGGGAACCCGAGGTTCCTAGGACGCAACTC
ACGTTGAAGGAAACGATGAATAGATACCGGGCGCGAAGAAACCCTATCAATCTTGCTAGA
GAGGAAAATAATAGTAATAATACGAATAAAGAGAGTGGAGAAGAAGGTGAGGAGAAGAAG
AGGGATGCGATCCAAGGAGCTGCTGCGAGGGATGCGATTTGCATGAACATGGCACAAGGG
AGGAGCACAGTGGCGGAGGAGGGACGATGGCAATGGCTGATCGATCGACGAGATGGCCAA
GGAAGGAGGCCAGAAGATGTCGATTTCGATCCTCGAACATTGTATATTCCCGACCAAGGG
CTTCGTGGCATGACAAAGTTTGTCTCACAGTTCTGGTCTATCAAGAAGAATAACTTTGAT
GTGGTGCTGTTTGTTCGGGTGGGGTCATTTTATGAGCTGTACGATGAGGATGCTGATGTG
GGATTGAAGATTGGTTTGAAGCCCATGGGGACGGGGATTCAAAAGGTGAATATGTGGAAG
GTGGGCTGTCGTGCATCGAGTTTTGACTTTTGGTGTATGAAGGCACTTTCATTGGGCCAT
GCTGTTGGCAGGGTGGAAGAAATCCATGGGGCAGAGGGGCATGGTACTATACTTCAGAGG
GAATTAGTGCAAGTATATACGCCGGGGACATGCAGGATTGCATGTTGGAATTTCGATGCT
GACAGTCAGGTGCAAGATGGTGAGGGAACGGCAATGTTGCTGGCTCTGTGTGAGAGTGGG
TCGGCTACAGATGGACTCGTTGGCGCGTGTTTGCTTGATATCGATACAGCAACTCTGCGC
ATTGCTCAATGGCACGAGGTAGATTATGAGAAGACTATTCTGAGTAGGGTGCTGAGTGAT
ACAAATCCAACTGAGATTGTCTGTCGATCGAGGCTGAGTGAAGAGACGAGGCGTGTGCTT
GCACGGTATAGGCCGTTGGTGGCAGAGGGAATCGATTCAAAAGCATCTATACGATTTTTG
AGGGTAGATTCGGACAGGTGTATTGCGCCCCAGGGGCCAGGATTTGATGATGAGGTGTGC
ATGACAGGGATTCAGAGACTGGTGGAGACATCTTTCGGTGTGGACTGTGCTTGGTTTTCT
GATTCTCTCCGATCGTGTGGAGGAGGCGATATGTCTTTGCAAGCTCTTGAGATAATGGTT
CATTATTTGAAGGATACAAAGATTGGGCGTGGTGTCATGAGACGAGCTAGGGTTGAAAAG
ATGATTCATTTTTCACCCTCTGGTGCTGCAATCAATGGCACCATGATGCTGGATGGGACT
GCATTGAAGACGCTGGAAATTCTACAGGGATCTCTTGGGACTGTGAAAGGATCTTTATAT
GAGTTTTTGGCCTCTGAGACTCAAACAGTAATGGGGAAAAGGTGCATCTGGAAGTGGTTG
TTGGCCCCTTTATTCCGGCATGCTGATATCCAGGAGAGGCTTCTGGTTGTGGATACTTTC
CGGAAAATTGATGTCGAGCCATTGCTGGAAGCATTGAAGTGTCTACCTGATGTAGAAAAG
ATGATGCCGGTGGTCGCTCAGCAGCTATCTCAGCTTGATCTGAAGGAAGAGGGAGAAAGC
CTACTGCACCTCGCTGGCGACACAAGCCTGACAGCACATCTTCAGAAAACTGTATGCTGG
GGACAGATCAAGGGGTTCTGCTCTGTGATTCGATCTCTTTTATACTTTTCGGAGTCCTAT
TTGGAGTTCATCGACAATCTGTCTTCCACAGAAGACAATTTATTGGACAAGATACCAGTC
TTTCAGAGAAGCAGAGAAGCATGCCATAGAGCTCGGCATGCACTTGTTCCAATGGCAACC
TCTATCCCTCTCCCAAGCTCAGATCTGAAGAAGCACGACCCTGTGATACTACCAGAGGGC
ATTTGGTATAATGTGGATTCATGTGCTGCTGAAATGAGAAAAAGTCAGGAGATGGTAGAT
GAGCATGTCAAGGCCATGGTGGCCATGATTTCGAGCTCATTCACTGGGAAGAAAAACGTT
ATAGGAAAGATTCGGATGAAAGGAGAGGGAGAAGGAGCTTGCCTTGAATGTCCAAAAGCA
CTCGAATCTCACATATCTAGTAGATTTGGCTGGATTCCGTTTGAACGCACAAGGAGTGGC
ATTTTGTACAGAGACAACATGCTTGTGGAGCTCTCTGTGAAAGCTGTCGAAGAGAAGAGA
GCATACAATGGGGTGGTGTTTCAGGTCCTCTGCATCCAAGGAAATAGATTTTTGGATGAA
TACACGTCCCTGCTCAATTTATGCCAATGTATTGGAGAGCTCGATGCGTTGGCATCATTT
GCTTTTGTTACAACCAGGAACAAGAGGAATTTGGCATTTACTCGTCCACAATTCAAGAGG
GCTCATGCGGGAATACCATGCTTGCAGCTCAATAATGTTTGGAATCCTCAAATGCTATCA
TCAGATGGTATCAATGGTTCGGACTCATCTCTGGTGACAAACAGCATTGCCATTGGCGAC
ATGGCACCCAGCACCCTGCTCATCTCTGGAGCAAATTCTGGAGGAAAGTCAACCTTCCTG
AAGACTGTCTGTATTGCCACCATCATGGCCCAGATTGGATGTTATGTTCCCTGCTCAGAG
GCAATCATTTCACCTGTTAACAGAATAATGACGAGGATGGGAGCAAGAGATCGCATAGCA
GCTGGAGAGAGCACATTTGCCATCGAAATGAAAGAGACATCTGCCATTCTCAACCAGGTC
GACAAGTATTCCCTGGCAATTCTTGACGAGCTTGGTCGTGGTACATCCCCAAACGAGGGC
GAAGCAATTGCTTGGGCAGTACTCAAGTCTCTTTGCAATACATGCAGGGTGCTATTTGCC
ACTCACTACCACTGTTTGAACTCTTCCTTTGAGGCCAATCCGATGGTCTCTCTGCATCAT
ATGCCACTCGTCAATCCAGAGAATGAGGCTGATAGATTCAAACTACTACCTGGACCAGCA
CCAGACCAGTCCTCTGGAGGAATCTTGTGTGCCTCCAATGCTGGAATTCCAGACAGCGTC
ACGTCAAGAGCCACAAGCATTTCCAACCACATTAAATTCAAGTATTATACTCCCACACGT
GAGCATTGTGGCATGATTTGCAACGTATTGTGCAGCCTGCAAAGATTGCTCACACAGGTA
GACCAGGCTAGTCACATTCTTGAGTTTGTCCGACAGTGCCAAGCTGAGATTCAAAAGGCA
TTAGTGCACGAGCACTAG
>EMRE3EUKT4062097 Omega-6 fatty acid desaturase, endoplasmic reticulum isozyme 2
ATGGCTGTAAAACGGAGGAGACGGTCCAACGCTTCTGATGCGGCTCAAGCAGGTGAGAAA
ATGGCTCACATTAAGAATGGAAATGGAACGAATGCACAGGCGGATGCTGCCAAGAGACAG
CCGACAAACACGCCAGATTTCACGATTGGACAACTTCGTAAAGCCATCCCTGCGCACTGC
TTTGAGAGGTCTTTGGTCAGATCTCTCCTGTATTTGTTGGTGGATCTTTCCATGATTGCC
ATGTTGTACGTGGGGTCGACGTATATTGACTCTGTGGAGGATTCTAGGGTTCGGTATGGC
GTGCTGTGGCCTCTCTACTGGTTTTTCCAGGGAGCTGTTGGGACCGGGGTGTGGGTGCTG
TCGCACGAGTGCGGTCATCAGGCCTTTTCAAAGTACCAGTGGGTGAATGATGGGGTTGGG
TTGGTGTTCCACTCCCTCCTGTTGGTGCCATACTACTCATGGAAGCATTCCCACAGGAGG
CATCATTCAAACACTGGGTCTGTGGATAAGGATGAGGTGTTTGTGCCCAAGGTGAGAGAT
CGTGTGACGGAAGACTTTGAATGGGAACAGTTTGGACCGTATCGATTGGTCAAGTTGATG
GGATCTCTGTTGTTGGGTTGGCCCATGTATCTCCTGTTCAATGTCAAGTCCAGGCCATAT
CCTGGACATACGTGGGTCAACCATTTCGATCCATGGTCTCCAATCTTCAGTAAGCGTGAA
AGGATTGAAGTGGCGGTGAGCGATGTATCCTTGGTGGCTGTTATCTATGGCTTGTATAGG
GCTGGAGAGGCATGGGGATGGGGTTGGTTGATAAAGACATATGGCGTTCCATACCTCATT
GTCAACTTCTGGTTGGTCATGATTACCTTGCTGCAGCACACGCATCCTTCTCTCCCTCAT
TATACAGACTCGGAGTGGGATTGGCTCCGGGGTGCCCTGGCAACTGTGGACAGGAACTAT
GGATGGCTTTTGAATACCTTGCACCATCATATTGCAGATACCCACGTCACCCACCATCTC
TTCTCTCAGATGCCTCATTATCATGCACAAGAAGCAACGGAAGCATTGAAGCCTATACTG
GGAAAGTATTACCAAAAGGATGATCGGTTTATATTCAAAGCCTTGTGGCAAGACTATGCT
GCATGCAGATATGTAGCCCCAGATGTCGCAGGCAGTGGTATCCTGTGGCAGAGAGCATGA
>EMRE3EUKT4062098 Breast and ovarian cancer susceptibility protein 2 truncated variant
ATGGCGAATGGTGTGCGACTCGTTGATCTTCTGAAGAGGGACTCGGAATGGGAGTTTTGT
CGTGCTGAGGAGCTTGGTCAGGTGGAGGTGGAAACCTGCCCCGTGACTCGGTTGGCTGTT
GACGATATGGTCGAGGCATCTGGACTGGCGGAGGCTCCTCCACCAGAGTATCATGTTGAT
ATGACTTCTGTGCAGCGAGGACATGTCTCTGGGGGTTGGGAACATCATGACTGTGATGAT
GATGGGTTTGAATATCCTGCATCACTGACACAGGGGTCACCAGGGTGCGGGAAGATGGCA
TGGAGCAGTCGGGTGGATATATTAAGGAGCGAGAAGGATCGTCCTGTGGAAGATGCGGGT
CCTGCGAAGCGTGTGCTGCTGCCTTCTCAGCCTGCGCCTCTTGCGGTCAGGGAACAACAG
GAGGAGAATCGAGAACAGCAGCAGAAGGCAAACGAGCCGCATGATCAACCATTATTTGAT
CATCATCTAAAAAGCAAGGATGTACAACCACAGCAAGAAGGAAAGCAGGCAACGCCTGGG
GTCATGTTTACAACTGGGGGTGGTGCTGCATTGAAGATATCTAAAAGCAAGTTGGAAGCA
GCGTCTCGGCTCTTTGATGGACTTGAGGATACACCTGCGAAACAGAATAATAATAATAAT
GATGATGATGATAAGAAGGAGAATATCATGAAAGGTCAAGCGAGTGCTCCATCAAATATG
TTTATGACTGGGTCTGGGTCAAAGATTTCTATATCAAAGGATAAAATGGCTGCTGCTGCT
AAACTGTTGGATCTGGACGAGGATTCTGATACTACCCCTTCCCGAAGTGTCTCTAAAAAC
AGCAACACGACTCCCGCGCCCAAAGATGTGCAAGCGAGTGTTGCTTTGGCAAAAACACCT
GCCCCAGCTGGCAAAGGATGGACGGCATCCAGGAGTCGCTTTGCGCCCCCTGGAGCTTCG
GGTTCCACGTTTACGGCGCCCAGCAAGAAGAAGATGCCAGAATTTCAGACTCCAGGGAAC
CATGCAGCTGTGGCAAAGCGTCATCGGAGCAGCACAAGCAGTGTTGAGCATGCAAATACT
CCAGGATTGGTAACTCCCCAGGTGTTTCAGCAGACCAAGCAGGTTCCGCATTCGACTGAG
ACGAGGCATATGAATACTCCAGTGAAAAAAGTAGAATTGCCATTGACGCCACAACTTGCC
AGCAGATATCTTTTTTATGGAAATTATGGGCCAGGAGATGTTCGGTCACTTCTGCTTACA
TCTGGTGCAAAACCCGATGTGGTTCAGGATGATTGGGTCAGGAATCATTACATGTGGGTG
GTCTGGAAATTGGCTCTGGTTGAGCTACACCTTGATAGGCCTGGTACTCGATTGACATTT
GATTCTGTCCACAAGGAATTACAGCACAGGTATCAGAAAGAGTATGTACAAGGAAAGAAA
TCGTTTCTTAAAGGTGTCCTGCAGCGGGATTATCCACTCAAGGTTCCATGTGTGCTCAAA
GTAGCATCCATCCAGCAATCACCCCAAGCTGCAGTGCTGGAGCTGAGTGATGGGTGGTAT
AGCATCACATGCAACTGCGATGAAAAACTGGCACTTTTGGCTGCTCAGAGGAGAATCTAT
GTTGGGCTGAAATTGAGGCTGGTGGGTGCGGAACTTGTTGGTGGGAATCCTGGAGAGCCA
TTGGTGGCAACAAAAGAGACACGAGTATTTCTTCAGTATAACCAAGTCCACCCGATACAC
TACACGTCAAAATTAGGCATTCAAAAGTATAATAGAATCCCGGTCACTCCTATATCTGCG
ATAGATGAGAAGGGAGGGACTATTCCTAGAACAGTTGTGTCTGTGCTTTGTGTCTTTCCC
CCGCTGATGTGGTCCAAGTTGCCCAGCGGTGTTTCGACATTTCAAACGGTATCATTGGCA
GCAAAAGCTGAGACTTGTTTGGATGCTGAGTTGGAAAAGATAGCAGATAAAGTAAAGGAC
GATGTCGAGAAGGAAGAGATACACATGTGTTCCCTGTGGTTGAAACAGGGCAAGCCAGAT
GGTATGAAAAAGGTGGAAAGGTTGTATGCCTCATTAGTAACATCAGCGGGAGGAGACGAC
TTTATGGAGACTCTGAATGAAAGTGATAAGATGTGTCTCGAAAAGTATGTCGCGGAGAGA
AGGATGGAATTACAAGATATACAGCAGCAACGATGCAGAGAGATGCTGGGCTCTGAAGTC
CCTTCTGCTCTAGGAGCAAGCAGTATTCCTTGCCAAACGCTGCTTGTTGGAGAGGTATCA
AAGCAATCATCTCCTGGACTTGGCCCTATGGAGTATTTTTCCTCGAGCATTCGATCAGTG
AAAACGGCCCTTCTGACGCTGTGGAAACCACGCGATGATATGCTCAGACTGAAAGAAGGT
GACATCCTCTCTATTACCTCGGTCGATGTGTTCAAGAGGGATGTCAAGAGCCAAATATAT
AGAGGACCCTTCTTAGAATCTCTCAAGCATCTTCAAACGTCTCCCAAATCTGTGTGCACA
CAGGTGGAGAGGGCAAAGATTGATGCCACCCGGGTGGTCCAAGGATCGTCACACATCCGC
AACGTGACAATCCAAAAGCTGCTCCGTGATGCCAACGGTGGATACATGCTTCCAAACCTC
ATCAGCATGAAGGGAATCGTATTGAAAGCATCCTCGCCATCTCTCGCTAGTGATTACTCG
CACCATTTCCAATGGATTTTTGCAATCGATGCCTCCCAGCAGGGCAATGAGTCTGCCTGG
ACCATGGCCATCCTCCTCGCTGGGCCGCAGGATGCCATCAAGTGGGTAGACGACACCAAG
GCATGGACAAGCTACCACTCATTCGAAAACGTGGAAGTGTTTGGGTTCGATCATTCAAAC
CAGATTATTCAAATCAAGGCAAGCATGGGAACATCCATCACCACAATGCCTCTGGAAGAG
AACACTGCCTCTGTTTCCCAAAATACGCCCCTGCTGGAATCTCTTAGAGACAAAGCCAAC
AAGTTGCTCTCATCGTAG
>EMRE3EUKT4062099 Predicted protein
ATGCGCAAAGAAGCACTCTTTATCGCTGTATTGGTGGTTTTGATGCCGCTGTACGCCTCT
GCTCAGGAATATGACACGACCATTTGTGTCCCCCAAGGCAAGAAAATAAAGTGCCTTATC
CAGCATGAAGATGACTGTGAAGGCGTCCCTGATCTTCCATATGTCCAGAGGCATTGTTAC
GAAACCTATTTAACGTCATTTAAAATGGTGGATCGGATTAGGGAGCGTGCGAAGATTGGA
AAGCGACACATGGTGGGCTTTATGGAGTATTATGTCACCCAGATGGATGGGGTTGACCAG
ACACAGTGGCCATGCATGCGACAGCCACTTCCGTGGCGACCTGAGAGTAATGTAAGTCCA
GGAAAGGCAGTCTGCAAGTTGGTTGCGTATGCTTCCAGCATTGGGTCGGTTCCCAGGGAT
ATTCCACTGAGTTCGACTGCCCTGAATCCTGTTGGTCGGTCCAAAAAGCTGGGAGACCTT
TTGATATCGATTTCCACCAAGAGCAGAAAAAAGCTCCTTACATTTAATGGCGATAGCGAG
GATTGGTCTTCCCTGTCCCAACAGTTGGGAGCCGATGCAGTGAAGCAATTCAAAAAGGAT
TATCCACAGTTTGATGCCAAGCGAATGTATGCTCCAAGTGACTACATTGTGAGAGATCCA
ATGTACTACGGCATTGGGGGTGGTGGTGGTGGTGGGTATGGAGCAGAAGTGTATGTGGAT
GACAAAGCTGTATTTGGATGGGGAGGTGGCGGTGGTGCTGGCATGACTTCCAATAAAACA
CACACCAATCTTGGTGGTGGTGGTGGAGGAGGAGCAAACTTTTGTGATGGAAGTGGTGCA
TTGAACGGCCTCGGTCTTGGGACTGGAACGGGTACTGGAAGTGATACAACCTCTAAGGGT
GTTGAGTTTTCGTATTATAAACAAGATAAGGATGCATTATCTAATGACAACACACAGAAT
ACATACAATGCAACCCTGATCAAACTGTACTCTAGAAATGTTCTAGATCTGTACGATTCT
CTTGGGAATTCCCAAGTTCGAACTTGA
>EMRE3EUKT4062100 Predicted protein
ATGAGAAACCATACGACCTACGAAAACGACCTCGAATCGCTTGATTTGGATGGTATGTTG
AGAACACCGTATTATTATCGTCGATCTGTGGCAGAAGAGGTACCAGAGAAGGAGAACAAT
AGCGGTTCCGAGGATGGTGCTGCGTTGACGGTTGGTGGGACGTTGGAGAAACGCAAAACA
GCCTTGTTGGAGGAGGTGGAGCGCATGCTGGAAAGACTAGATCTCGAGGTAGCATTCGAT
ACTGTCGCAGATGATGGCCATAACAGCGACAAAGATACCAGGCAAGCAGCGCAAGGCAAG
GAAGAAGAAGAGCTAGAAGAAGGAGAAATTCGGGAGGATGTGGAGAGAGCCAGCACTCCA
CAGGGCAATGATGGCAAGAAAAAAACGACAAAGAAGAAGAACAAGAAGAAGAAGAAGCAG
GCGAAATCCGCGCAGCAGCCTGGAAATATGGACAAGGATTGCCACCAGGCAATCAGCAAT
TCTTCTTCCAAGGAAAATGTTGAAGGAAATCTCAAGGCAGTGACGAGGGTCACTCGTGCG
GGAGGTCGCCATATTCGATTTCACGATTGA
>EMRE3EUKT4062101 Acetyl-CoA synthetase-like
ATGCTTGGGTGTCTGGGTGGTGGGCATGTGGTGGTGCCGCTCAATTGGCGATGGAGTATA
CAGGAGATGGTGGATGCATTGGATGGTTTGGTGGATGGGGAGGTTGTTCAGGTTGTGGTC
GATGAGCATTTTGAGACCATGGGGCTCAAGTTGAGTGATGATTGGAATGCAATGCATGCC
CTTCAGGTGGAGGTAGTGCGTGTACAGCAGCTGATGTCTCTGTGCAAAACAAATAAACGA
GTGAACGATACATGTGCGAACAAATGGGGGCTCCTCAAGGCTCCTGATGATGTGGCATTT
GTAATCTTCACCTCTGGTACAACATCAAGACCAAAGGGTGTCATGATAACGCATGATGCG
ATGATATTTCAGTGCTATAATAAACACATATGCTGTGGATACTGTGATTCGGATGTGTAC
TTGCATATGGCGCCCATGTTTCATGTGGGAGGACTGGTGAGTGCTTTGGCCATGGTGTCT
GTTGGTGCGGCACATGTCTGCATGCCAGGGCCTCATTTTGACGCTAGTGTTGCGTTGGAG
CTGCTTCGCATGTATTCTTGTACATCATTCATTGCTGTTCCCACTATGATGAATGATTTG
ATGGAGGTGGCTATGAGCAAGAAGTGCTCACTGGATCATGTGGAGCGAGTGTTGATTGGA
GCAGGTGGATTGAGCCAAAGGACAATGGAGCGCATGGCAACCAGTATGCCTCGGGCGGTT
GTGTATACAGCGTATGGGATGACGGAAGCATGTAGTTCCATGACATATGCGGTTGCGGGT
AACACGAGCGAAAAGGACCTAGGGGTACCAGGGAGTGCCTATGTTGGGAAACCTCCCAGG
GGGATTTACATGGCGGTTCTCACACCTGATGGGTGTATTAAGAGGGAGGGACGAGGGGAG
CTGGTGACACGCGGTCGACATACGTTTTTGAAATATTGTATGAGGGACCAACCCACGGCA
ACTGGTACCAGAGATCACCATGGCACTGCATGGTTCAAGACTGGAGACTTGGGGTGCATC
AGGAGTATGCAGGACGGAACGCCGGAGATTTGGCTTCTTGGCAGGGTTAAAGATATGATT
AAAACAGGAGGAGAAAATGTATCCGCAATAGAAGTGGAGCAGGTGGTATCGATGCACCCT
GATGTTCGGGAATGCAGTGTATTTGGTGTGCCAGATTCCACATGGGGTGAGGCAGTGACT
GTCGCAGTCGTACTGCATACCACTGATGGTGACCAGCCACAAGTAATTCGTGCATCTTCA
CGAAACAATGCTATATATGCATCCATCAAGTCACATTGTCTTTCGAACGGAATGTCATCG
TATAAAATACCAAAGCTGGTTGTTGTGTACCCACAACAACTTCCAAGGAATGCAACTGGA
AAAGTGCTCAAGCAGCAACTGCGTCAGACAATTGTGTCTCTTTTACATGAAAAACGAATA
TCAAAACTGTAA
>EMRE3EUKT4062102 P-loop containing nucleoside triphosphate hydrolases
ATGGAACCTATGGATGGGGATCAGGTTGTGAGGCGCACGTTTGCAGGGTACGGTGCTGAG
CAGGTGGTTGAGGCGACAACGGGCGTACGTCCTGATTGCGTCGATGATTGTGAGACTACA
AGTGATCCTGGGGATGGTAGTGTCAAGGTGATTGTGCGAGTTCGACCTCCATTGTCACGA
GAGCTGGAAGGGTATCACTCCTATGCCCCGGCATTTTCAATAGAGAAGGGTGAGACAACT
GATTCGTTGACCTTGTCTGAGAATTTGGACTCGATTGCTTCTGGAGGAGTGGAGAATGGG
ATTGTATACAATACCTATAGGTTTGGGTTTGACAAGGTGTACTCACCAGAGTCGAGGCAG
GAAGATGTGTATTGTGAGTCTGCGAGGGATGTGGTGATGAATGTGCTACAGGGGTATAAT
GCTTCGATTATCGCGTATGGTCAGACGGGAGCAGGGAAGACGCACACCATGACGGGGACG
TTGACCGGGGAGGGGAGGGGTATTATTCCCAGGTCGGTGGATGACATTTTTGAGCACATT
TCTCAAGATTTTCATAGGGAGGAGGCAACCATGGATGCTCCTGTGAACTATTTGGTGAGG
GCTTCGTATCTACAGATATATAATGAAGTTATATCTGATTTGTTGAAGCCTGAAAGCAAG
AATTTGATGATTCGAGAGGATGCAAAGCGAGGGGTCTTTGTGGAAGGGTTGAGCGAGTGG
GTGGTGCGAACGCCAGCAGATGTGTATGATCTGATGTCTCGTGGAGCAGAGGCGCGTATG
ACTGGGTCTACTCGATTGAATGAGTTATCTTCCAGGTCCCATGCCATTTTTATACTCGTG
GTGGAAAAGAGTTACATGTCCAAAGGCTCTGATAGTGGTGGTCAGATGCAGCGAAGCGTG
TGTATGGGCAAGTTGAATTTGGTGGATCTGGCTGGAAGCGAGCGAGTGCATCTTACTGGA
GCTCGCGGCGCTCGTTTAGAAGAAAGTAAAAAGATAAATCAAAGTCTGAGTGCGTTAGGA
AATGTGATTGGGGCGCTCACGGATCCAAAGAGGAAGCAGGTCAAGGCCCACATTCCATAC
AGGGATTCAAAATTGACGAGGATTCTTGAGGACTCTCTCGGAGGAAATTGTAAAACGACG
TTTGTTGCTGTGATTTCTCCGGCTGTGGAAGCATTTTCAGAGTCTCTGTCGACATTGAAA
TTTGCCAACAGGGCGAAACGTGTGAAGAATGCCCCACGGGTTAATGAGGATGAAAATCAA
AGAACATTGCTGAAAAAGTATGAGAGGGAGCTGAAGCGTTTACGGGCCGAGTTACAGGCT
AGAGGGAAAGACTTGGTCGATAAAAGGCTTGTTTTACAGCTGGAAGAGGCTCGGCGAAAG
GAGCAAGCTGATAAAATTGCTGCCATCTCTGCTCTTGAGAGGCAGTCCGCAGAGATTGCT
CGGCAGAAAGCGGCGATGGCATCGCTTCAGAAACGAATATCGTCCATGCAAAGTCAGCTT
TTGGTCGGAGGACAAAGTGTACAGGACACTCCTGCATTTAGAAATCTTTTAGCAAGAGAG
CAGAACAAAATCCGGGAGGAATATGAGCGCAGGCTGGCAGAGTTGGAGAATGAAAGAAGG
CTGATAGCGGAAGACAAGGCCGCGACTGAGAGACTAAAGACTCTTTTACTGAAGCAACGA
GATGTTATGGTTGCTCTGACGAAACGGTTGGGTGAGAGGGACAAAGAAGTGTTAGATCTG
CAGTCATCATTGGAGTCCACAGAGAAGAGGTTGAAAGAGACGGAGGACGCTTTGGACAGG
AGAACAGCACAACTCATCTCGATTCGTAAACGGCTAGCTTCCATAACGTTTTCAAAAGAG
AACAGTGCTTCGGAATGCAATGTTGACGATGAACAGGACGAGTGTTCATTGTCTGTGATG
CTTGGCGAGGTGGAAGACAATGAAGAGTCTGCAAATGGTCCTCTCGAAGTGACTTCTGAG
CTGAGCAGTAAAGTAAGCTTGGATGGAAATGAAGAGGAAGGTGCCGAAAAAGATGGGCTC
GTAGTTGACGAGAAGGAGCAGGCTGAATCTCCCAGAAGAGAAGCACATCAAGCGGAACGG
CCCACACACATGGCAGCTGCGCCTGACCACGCAGAAGCTGTGAACACGTGGGCAGAAGAG
CGAGATGCATTAAAGACAATTCTAGAGCTCAAAGTGCTCTCTTTGCTTGACACTGTTGAA
GGCTCCGTGCAAAACTTTGAACACAAATCACAGGACCAGCAAAAGGTACTTGTACAGTTG
GGACATTTGAAGAAACTCGTTGCTGCAACGGTCACAGCCATGGAGGTTGTTTAA
>EMRE3EUKT4062103 DNA-directed RNA polymerase delta subunit
ATGGCTGCTAGGGTGTGCAGTACGAAACAGGCTACCAAGGCTGTCCAGCAGCAGCGGCAG
GCTGGTGTGGTTGGGGTGGCTCGGATGGGTAAGACGAGAAAGCGGCGTCAGGTGAAGGAG
GAGATTGATATAGCGTATGAATATGTTGGGATGAAGAGGGCTGGTACCGTGATGATGAGT
CGGAGTGGGAGGCAGGTGAAGCCAAAGGTGTATGCGGATGAGCTGGTTGGGGATGGTGCC
TTTCTTGCCCAGATTGATTCCAAAACGAGGGATGTGGATGTTCATTCCAGTGCAGAAGAT
TGTGAATCGCCGATAGGGGAGGATACTCGAAGGCAGATTTTGGGAGATGATGATGGGAAG
AAGACGAGCAGTGGTGGTCGGCGTGGGGGCAAGTCTGGGAAGGGATCTGGGGGCGGGATA
TTCAAGGCTGCTGCTGTTTCAATATTACAGGAGGAAGGTAGGCTCATGTCGACTGGGGAT
ATTGCAAAGTTAGCGTTACGGAGGGGGCTGATCAAGTGCAGTGGAAAGACACCAGAGGCG
ACAATGGCATCTGCATTGTACACGGATATCAAGCGTAAAGTTGGTGAATCTACATTCATT
CGTCCTCGAGAGGGTTTGTTTGGTTTGAAAGAGTGGGAAGAGCGGTATATGTGTGGAGAA
GAGAGGCCTTGTGTGGGTTCTTCTGGAGCCAAGAATACAAGTAGTGCTCATGATGGGAAT
GCGAATGTGAACCCATATGATACGATGGATAATGCTGTTGATGCGTCTAGAGAACATAAT
GTGAGAGAGCAGCAGGATGGGGGCGCAAGCGGGGTTCATGGAGAAGATGCTCCTGCTGTG
GGTTCTGCAAATGGAGGCATGGAGCGACACAATCCTCCCAGAGATGGACTGATTGATCTT
TGGTCCGCAGCAGAGAAGATTGATCAAAAGAAAAAGAGGCGAAAGGTTTTAATAACTGCT
GTGGATGCACCAGCGCGTGTTTCGCTGCCTGTTATGAGGAAAAAGGCCAGCATTATTGCA
GATTCAGTGCCGCAAGAGCAGGAATCTGCAGGTGAAAAGGGATCAGTCGTTTTCAAGAAG
GAGCCACACAGAGAGGAAGCTTGTGTACAATCACCAAGGAGAGAAACAATATGTAGTCAT
CAACACAAGGATGCGAGCATATGTATGGATAGTGAGATGTGTGAAACAATGCTCTTTCAG
CTTCGACTGATACGGTACTGTATTGAGAACCCGAATGATTCGTCCGAGGTTTGTGCTGAA
AATGCTGTGAGAAAGATGGAGGACACGATCAAGTCATATTTGACGCAAATTACCGCACAA
GAAGACTTGAACAATCGCACTGCCGAGATGTAA
>EMRE3EUKT4062104 Protein of unknown function, DUF584
ATGTATTCGAAGAAGAGGTCTGAAGAGGGAATGCCGAAGCATGCCACATCAGAAAAAAGT
GTCAAATATGTAGTTGATGAAGAAGTTGAGTTTGACGAGCTTGATATATACGGGGATGAT
CAGCATGAAGGAAACCCTACGGGGGAGGCTGATGTGCACTCCAGCGAGGTTGATGTTGCT
TCTGGGGTTGTGCTACCATATTCTGACGAGGAAGAAGATGCTCTGAGTTTGGAAGATGAG
CAGGATAAAGTTGTAGCTGGCGCAGGGGTGAGTATACCCCAAAGGGAGAAGAAGGATGAT
GCATCCAGCAACCTGGGGTCCCTGCCAAAATTCTCCCCGAGAGCTGAAACAGATGGGATT
GCCATGTCCCTGCCCGGGACTCATTTGCTGACTCGTTTTCATTCAAGTACTCAGCAAGAA
GCAGATGCTGCCTTGATGGGAACATCTGCTCCAATCAGAATTCCAAAAGTCCAGAGGAAG
GCTATTTTGGAAGGCTCTCCAGGGATGGCAGCTCGAACAGGGCTGGGAGCTGATTTTGTC
CCTCCACATCTTTTGGAAGACAATGCCGAAAACTTCGGTTTACTTTCACCATCGACATCA
ATCAAAAGGGAAAAGCTAGTTGCTCGAAATGCAATTTTGAGATCCACAGGTTTCATTGAA
GTACAGTCATTTACTGCACCAACGAGCGAGATTATCGATGCTGTCAAGGAGAGTGTCATG
CCAGAAACCACGAGTCCATCTCGCACAGCATCTGAAGCACTCGAGATTAAGAACAAACAA
ATGTCTCCCAGAAAGCCAATGGCATCGTCCTTGACAGCAATGTTGAGCACATCAAAGTAA
>EMRE3EUKT4062105 MscS Mechanosensitive ion channel
ATGGTGGCCATGGACTGTGTGCGGGGTCATCAGAATGGGACGCATGGGGCGTTCATGCCA
CGTGGCCATGTCGTCGTGGTTGGTACCAAGAATGTGTATGCAATCAGGGGAAGATGCACC
TCAAGGGCATGTAAGAAGTTGAGGGTTATTTCCAGAGCCGGAGCACACCTGGATCCCCTT
GTTCAGGAGATGACTGAGCAGGTGGGAAAGACTGGAGTTCCAGTATTACGGGAGTTGCTT
CGCGTGGCGGAGGCAAATCCTGATGGTGTCGTTGCTGCGGGGCAAAACATGGTATGGGAA
AGCTTGTTGAGTACGGTGGTGCCGTATGCATTGGCGCATGCAGCTCTGTTGGTGATGAGG
CGTATAAATGGTGCCAATGAGGATGGGTCCAATGCAACTGGCTTTGCTGCCATCGTATCG
ATCATGGCATCATGTATTCGATCCATATCTCTGTCCATAACGGCCTTCTTCCCAGCATAT
GCCATAATGAGGTTGATGACCATAGGGTTTTCTGTGGCACATGTACTGTATGTATCTTCT
GGAAAGACTGTGCAGCAAGCTGCTGTTTCTGATCACACGTTCCTGTTTAATCAGCGAATA
CCGGATATTGTGTATTGGATGGCGCAAATCGCCCAAGATGGCTGCGAGATACTCGTTATT
CTGTTTACTCTCATGACTCTTCTCAGAGTGAAAGACAATCTGTTGACAGAGCTGCAATAC
TCCTTACAAACACAGAGAAAGAAGGACGCTTCGATTGGCATCGGTCGATTGATGGGTTCC
ATTAAGAATTTGACGTCCGTGTTTGGATGGATGGTTGCCCTGTATGCTTCCTTGATTGCT
ATTGGCATTAATCCAACGCCCATCTTTACATCACTCGGAGCTTCTTCTATTATAGTGGGT
TTGGCAGCGCAGCCTCTGATTGCCAATATTGTTTCCGGTGTAGCAATTTACTCGAGCAGA
TGCCTCGTGATTGGAGATCACGTGGAATTGCTCTCCTCTGGAGGAGGTGTTGTTGTCAGT
GGCATTGTAGAGGTTGTCAGTCCGACAACCTGTGTCATTCGGGATGACGATGACTGTTTA
ATCTACGTTAACAATAGTCAAATGAGTTCAATGATATTGCGGAACAAATCTCAGACCGTG
GTGGTGTGA
>EMRE3EUKT4062106 Predicted protein
ATGGCACGCGAAAATCAGTATCTTCTTGCCCAGTGCGAAATTCTGCGGAAGGAGCATGAT
GCCCTTGGACATATGATGCGGAGTCGTATGGCATTATCCAATGTGAAGGAACTCGAGTAC
AAGAGCGTGATTGAGGGCATGAAGGCTGTGGTGAAGGAGAAGGAAGATCGGGAGAGGGCT
CTGGTTGGGAACCTTGAGGCTCTCCAAGAAAAGTATGCTCAATTGCTGGATATTATGAAG
TCATACGAGGGCAGTCAACGTGAGGACGATACCCATAAAGCTACACGTAATATATTTATG
GAGGAAAAAGAAAATATTGGCGAGGTGAGGGAACGAGGGGGACGCCATCAAGCAGTGCTG
CATGAGAGGTTGGGTGCTCTTGATGCTTCGCATGTGTCATTGAGGAAACCTGGCAGGGCA
GTCTGTAGCAGGGGAATATCTCAAAGCGACGATGAAAAAGATCTGGTTGAAAAAGGTGGA
GGAGAGACACGAAACATTGGGCATCAGCAATGGCCAACTCCAGTGTTATTGCGATTGGAT
GCCTTGCAAAAGAACAGTGGGAGGAGGGAACCTTTGTTGGAGAAGCGAATATCTCCCTCT
TCTAAAGATACTGCAGCACATGAAGATATCACCTCGTTCGTATCATCGGAAGGTGATGCA
TTCTCAACAAATGGGTTTCAGACACCAAAGCATGCTGTTGTGCATTCTGCACCTCTCCAT
GATACAAAGGAGGCACCTGCACAGGAGCTCTTCTACGAAGAGGCGAGGACGACTGGGAGG
AAGAAGGCTTCAGAAAGGTGCGATATCTTTCTTTACTATTGA
>EMRE3EUKT4062107 Cysteine proteinases
ATGGCTTGCATTCAACCACGACACTCGGAACTGATCCGATCAGTCCTATTATGTGTCATA
CTTTGTATAACATTCAGTCCATTTGCGAATGCTGGGTGTAAAAAGAGAAAATCAAGGAAC
GTGTTGCCTGAGGAGTTGTCTATGAATGCTGAACGGTATCAACAGCAGGAGGTGGATGTT
TCTGGTCTGCCAAAGGAATTCTCCTGGCTTGATGTGGATGGGAAGAACCTGTTGGCGCCA
TCTTGGAATCAGCATATTCCTCAGTACTGTGGAAGCTGTTGGCTTCATGGAACTCTGTCC
ATGATTCAGGACAGGCTTAAAATTCAAAAGAAGGGCATTGGGCCAGATGTGATGTTGGCC
AGACAGTCGCTGCTCAATTGCGCTGCGTTTCATGATTATGGGGCAGGATGCGATGGAGGG
GATGTGATTGACGTCCTGCGGTATATGGCGCACTATGGCTTGCCAGATGAGTCATGTCAG
CCATATGCAGCTACAGATCATACAAAGTATGGGAAGAAGGCGAAAAAGTGTCCAGCGGCG
GGGTACTGCTCGAATTGTATGACGATTGATGATAAAGATACATGCTGGCCGGTCAAATCC
CCGATTCGGTACTATTTAGATTCATATGGGACGGTGAAAGCTCCAGGTGAGGAGGCAATG
ATGCAGGAGCTTTTCAAAGGGGGGCCATTGACCTGTTCAATGGCGACTCCCGAGACGTTT
GATTATGGATACCATGGTGGTGTCTATATGGATCAATTCCATAACAGTACAGATGTTGAC
CACGATGTGGAGGTAGTTGGATGGGGAGAGACAGAGAAGGGGCAAAAGTACTGGCTTGTG
AGGAATTCTTGGGGTACCTACTGGGGAGAGCTAGGATTTTTCAAGATTGAGAGGGGAACA
AATGCCCTCCAGTTGGAAGCTGGAGATTGTTGGTGGGCAGTCCCCACATGGAAGGATGAG
AAAGATGTTCGTGATGGAAAATTGGTGGGAACCATGTGGGGAGTGTTTACTCCAGAGGAG
GCATCCAAGATGAAGCCAGAGGCTGGAACAAAGCCTCATGAGGATGGTGCCTCATCTCTT
GAACAGGAGCAACAAGAGCACGACACTTCTTCTTCTTTCAAGCGGGTGCAACCCTTTTAA
>EMRE3EUKT4062108 Argininosuccinate lyase
ATGGTAACTCGTCATAGAAGGGGTAGACTGGTGTGCTCTGCTGCTGAGGGGGAGCCCAAA
AAGTTGTGGGGAGGGAGGTTTACGGGGGAGACTGATCCACTGATGGAGAAATTCAATGAA
TCTCTACCAATGGATAGAAGGATGTATGCGGAGGATATTCTGGGAAGCAAAGCGTATGCA
AGAGCTCTGTCAAAGGCAGGGGTTTTGACAACTGAAGAGGCTGCCAAGATTATCGAAGGT
CTGTCCATGGTAGATAACGAGTGGGGAGAAGGACGGTTTGATGTCAAGCCTGGGGATGAG
GATATTCATACGGCGAATGAGAGGCGTTTGGTTGAGTTGATTGGGCCTGTTGGAGGAAAG
CTTCACACAGGAAGGAGTCGCAATGATCAGGTGGCAACGGATACCAGGCTTTGGCTTTTG
TCCCAGTTGTTGGAAATCAAAGCGTGTCTGAAAGAGTTGATCAAGGTTGCTGCTGATCGA
GCCGAGGCTGAAGTCGATGTCATCATGCCTGGGTTCACCCATTTGCAGCCAGCACAGACT
GTGCGCTGGTCTCACTGGTTGATGGCGCATGCTGCTGCGTGGCAGCGAGATTTGATGCGT
CTCGAAGACCTCCTCCCTCGTGTAGCGACCTTGCCTCTTGGGAGTGGCGCCCTCGCCGGA
AATCCATTTGGTCTCGACAGACAGCTCCTTGCAGAGGAATTGGGATTCTTTGGAGGTGTC
TGTCCAAATTCAATGGACGCTGTCTCTGATCGCGATTTTGTTGCAGAGACGGCATTCTTC
GGCGCGCTTCACCTCACTCACTTGTCTCGTTGGGCAGAGGATTTGATCATTTATTCCTCT
GGAGCATATGGGTATGTCCAGTGCAGCGATGCCTATGCAACCGGATCCAGTTTGATGCCC
CAGAAAAAGAATCCTGATGCATTAGAATTAATCCGTGGAAAAGGAGGCAAAATGATCGGA
AACGTGTCGGGTTTGTTGGCTGTCATCAAAGGAACTCCATTGACCTACAACAAGGATTTA
CAGGAGGGATGGGACATCATGTATGAGACTGTTGATACCCTCCAGGATTGCATTCGAATT
TCCATTGGTGTTCTTAGTACGATAAAGATCAACCCAGAGAAAATGAAGGCTGGACTCTCG
GCCGATATGCTAGCCACAGATTTGGCCGAGTACCTAGTCCGCAAAGGTGTCCCCTTTAGG
GAGACACATCACATCTCTGGAGAAGCCGTCAAGATGGCAGAAGATAGAGGCTGTGCCCTG
AGTGATCTGACAGTGGATGATTTGAAAACCATCAATCCTCTGTTTGAAGCAGATGTTGTT
GACGTGTGGGACTTCCAGCGATCAGCAGAGATGAGAGACACAGAAGGAGGTGCCAGCACA
CGCTCTGTTTTGGAACAAGTGCAGAAATTGAGATCCTATATTGGGTCCTGA
>EMRE3EUKT4062109 TRNA (Cytidine(34)-2'-O)-methyltransferase
ATGCGAGACGGTGATGTCTCTGTGGGACAGGGCAGTGCAGGCTCTGATATGAATGCACCA
GGGCAGACACTGGTGGAAGATGGATCTAGATTAGCATGGCAGAGGCCCGATCTGGCAGTG
GTACTCGTCCATCCACAGATTCCTCAAAATTGTGGCAACATTGCTCGAACGTGTGCAGCA
ACAAAGGTGGCATTGCATCTGGTGGGTCCTCTTGGCTTTGAACTGAATGATACAAAGTTG
AAGAGGGCTGGGCTCGATTACTGGTCTTGGGTCGCCGTGAAAGTTCACCCAGATATAGAA
TCCTTCTTAGAGTTTTACTCGGGGTTGCATGGCGAAAAGAGCCTGGTGGCGTTTAGCAAG
TTTGGAGACAAACATTATGCTGCAGAGGGCTTGTACAAGGAGCAGTTGATGGATGGCAAG
AGATACTTTTTAATGTTTGGAGCAGAGACTACAGGATTACCAGATATCGCCCATGAAGCT
GCAACTGATATTGTCAAGATTCCCATGCATAATTTCGAGCATGTGAGGAGTCTGAACCTG
GCCACATCTGTAGGAATTGGCTTGTTCGAAGCCCTCAGACAACGAGATGGGGCAGAATGC
CTTCCGGAAATGAGCGATACTGAATGA
>EMRE3EUKT4062110 Transcription factor TFIIH complex subunit Tfb5
ATGGTGTCTGCTATTCAGGGGACGTGTATTACCTGTGATGATCAATTGAGAGAGATTATC
AAGGCTTTGAATGCGACTGCTGAAGAAAAGTTTTTGATTTGTGAATTACCTCGAGGGAAT
GCGCTGTTTGTGAAGAACGATAAAGTGGCATACGTGAAGGATTTAGAGCGACGGGCTCGA
GCCTATTCCATGCTCGAGTCGAGTTTTGCATCGTCTGATGATGAGATGGCGCAGCGGATG
ACGGTGGAGAGGGTGACGGGAGAGTTTCAAAAGCTGAGTCAGGAGATTCGGGATATGGAG
TCAACGCATGATGATGAGGTGATTGTGGGCATCTTGAAGGGTATTCAGAAAGAAGAGGCA
GAAAAGCTTCGTTTGACGGTGGAGATTCATGGGTTGAAACGGTCTGGGATGTTGGATGAG
GAGGGTGTGATTGGTGAGGAGCATCATTGTCAGCATCATGATGACAGGGTGTCTCCTCAC
GAGGTGAAGGCTGCTCTGGCAGAGGCATATCAACGATTGGAGCAGTGTACTTGGATTATC
CAGGAGCACTTGGAGGAATTGCGGTACATCAACATGGATCTTTCTCAATGA
>EMRE3EUKT4062111 DNA replication complex GINS protein SLD5
ATGACAGAAGAAGGGAATACACAGGATTTGCTTGGGAGTCAGGCGTTCAATCTACCCCAC
AGCGTCGAAGACGAAGACTCTCTGCTGTTTCAAACTGACTATGACCTTTTGAAAAAGGCT
CTCATGAACGAGAAGGCGAGTCCAGAGATTTTACCATATCAGCATGATTTATTGTCACGT
TTATACATTCGAATAGACCAACAGGAGCGGATTGTATCATCATATGGATCTGGAGTATCA
CAGATGGACGATGACGCTGCGATGATGGACGGGGGGATATCACAGGAACTGGTTCGGACC
ATGATTGCTGTGGAACTGACTCGGCTTCGGTACATGATGAGGTCCTACCTTCGCGTCCGA
TTGTTCAAGATTGAAAAGTATGCCATGCATTGTGTTGGAGAGAGTCATGTGAATGCTCGC
CTGTCGTCATTGGAATCCGCCTATGTCCAAGAGTATGTCAATTTGACGCTGCAGCACTTG
CGGAGCCATGTCACTAGCAAGCTTCCAGAGGCATTTTCGGCAGTCAGTAAGCAAGCGACT
GCTCATCCCCATCCAGATATGATTCCTACGCCTGATATAGGTCATCATGTGTTTGCTCGA
GTGGAAAGGACTATTGGTGATGTACAAATGTATGATGATGGGACAACAGAGGATTTGGTC
CAGGGGGATTTGTACATCATGAGGTATAAAGTGATTCGGGAATTCCTCCAAGATGGCAGT
GTTCAATTAGTTTAA
>EMRE3EUKT4062112 Ribosome biogenesis regulatory protein (RRS1)
ATGGCTCCTGTTGTAAAAGTGACTGCAGAGCAGCTTGGTCATGATGGGTCCGCTGAGGAC
GAGTTTGGAGAGGATGGGCTTGGGAGCTGTGAGTTTGACCTGGGGAATTTGATGGCGTAT
GATGCGTCGCCGATAGATGATCACACGGGGTTTACAGATGCTTCTAATATTGATAGAGTG
TGTCATGAGATGGCGACTCGCATATTTCAGGTGATGACGAAGAAGTTGTTTGAGTTGCCA
TGTGAGGTTGCTCCTGTGGGGAGGATTGCGGCATTGCCTGCTCCAAGCACCGTGTTGCCG
AGGGAGAAGCCTTTACCAAAGCCTAGACCGCCTACAAAGTGGGAGATATTTGCACAGCGG
AAGGGTATTCAGAAGAGAAAGAGGAGTAATCTGGAGTGGGATGAGGTCAGTGGGGAGTGG
CGGCGTCGGTATGGGTACAAGAGGGTTGGAGATGAGGGGGATATTCCTATCATGGAGGCA
GGGCATGATGAGGATACGGGCGTGGAGGATCCATTTACAAAGAATGCAAAGGAGAAGAGA
GAGAGGGTGAAGAAGCAAAAGGGTAGGCAGTTGGAGAATTTGAAGAATGCTGTGAAGGAG
GGAGGCAAAGGGGCATTGCCAGCTACACTGAGGCTTGCTGCCACGTTACCTGAACATGGG
CATGGGAAACCGACCAAGAGGAAAGAAATGTTGTCTGAATTGGTGCAGACGTCGAAGCAG
GTGGCTGTGTCGACGGGATCTATGGGTAAATTTGATAGAGTGGTGAGAGGGGAGGAGATG
AAGCATCGCAAGGGCAAGGGTGGGGATAAAAAGTACTTGTCAGCGACAGTAAACCGTCAG
GTTGAGAGGGAATCGCAAGGGAAATTAGTGGATAGTATTATTCGTAAGAATGCGGATGAT
ATTGTGGATATTGGAAAGGCGATTGGAAAGTTTGAATCGGCTGCTCGCGAGGAGAGCAGT
GGTCACAGAATGAAGAAGAAGGGGGCGAATAAAAAGGGGCGACTGGAAGGCAAGTATGTC
AAGGATTTGAAAAAGAAAACTGCGCAGAAGAATCAGAAGGCAGCTGGAAGGAAAAAGTAA
>EMRE3EUKT4062113 Calcium uniporter protein
ATGCTGTGCTGTCTCAGAAGGGACGCAAGCAAGCTCCTCTCTCGTGTCATCCGAGGGGCA
ATTCATGAATCTCGTAGTACACATATGAATCTATGGAGCGTTGAAGCTAGTGTACAGAGC
GAATGGTCCCGCAGTAGGCTAATGATGGATGGCTTTGACCCTTTCCTTGGGCACCAGAAG
ACTGCACAGGCTTGTCGTTTTTCATCGCTTCCGACAAAGAATCAGCCATCAGGGGAACGA
GAACAAGATAGATCAGCCACCGTAGATGATGTGGTGAATCAAACGCTTCAGTCGATATGT
GCCGTTGATTTTACGCCTCATTTGGAGATGTTGAAAAAGACGAGATCAGTGATGATGTAT
GATGAGTTTATACAAGAATTTCACGAGGCTTTGCCATACGCAAATGATGACGATGCGTAT
AGGATTTGTGATGCATTAGCGACTTCTGGAAGTATCATTAAATCTGGAGACATGGTGTAT
CTGCGGCCGCTGGAGATTGCCAGGAGTCTGAGGAGCCTTCTTCCTGTTGATGTGCCGAGT
CTTGAGAAAAGGCTTGCAGTTGTCCGAGACAAACTGGAGCCAATGGAACGTATAAAGAGT
GTGATCGAGCAAGAGGCACAGAGGAGAAATACGAAATTTAACATGCTGTTTCTGGGATTG
CTCGCGGGGCAATGGGGGATATTTTTCAGATTGTGCTATTGGGAGCTCTCATGGGATGTC
GTAGAGCCCTTGGGATTCTTTGCAAATGGCTTGACCACGTTACTGTCTTTTGCATGGTTT
CTACGGACACGTCGAGACTTTTCGTATGAAGGCATGTCAGACACGGTGACATCGGCGTAC
GCCCACCGAAAGTTGACGGAGCAGAATTTCAACTTTGTAGAGTATGAACGATTGACACAG
GAAGCCAATAGATTAGAAGAAGCATTGAATTCGATAAAAGCACGAGTACTGTAA
>EMRE3EUKT4062114 DNA topoisomerase 6 subunit B
ATGGTTGCGAAGAAGAATATCGGTAATAAAAAGGAGACGCTGGAGCAGAAGAGTCCAGCG
GAGTTTTTCGCCGATAATAAAAACATTGCTGGGTTTGATAATCCTGGAAAATGCCTGTAT
ACGACGATTCGTGAGCTTGTGGAGAATTCTTTGGACTCTGCAGAGAGCATCAGTGTCCTG
CCTGACATTGAGATTACCGTAGAAGAAATCAGTCAGGCGACGCTGAATACGATGAGAGGG
GTTTCGAATGTTGATCGAGTGGATGAAGCCTTGTACCAGGATTTTGAGACGGATCAGGAG
AAAACGAAGCGGTTGGCCAAGGAACAAAAGGATATGGAGCGAATGCTCAAGGCTGCGGAA
AAAAAGGGTGAGAGTGAGCATGTCGTGGAAGCAAAGAAGAAGGAATTGCTTGCCAAGCAA
AAGCAGGCGCATGCAAGGAATGAAAAGATGTTCTACAAAGTGACTGTTCGAGACAATGGG
ATGGGAATGAATCATGATGATATTCCAAATATGCTTGGTAAAGTTCTATCTGGAACCAAG
TATGGGGTGAAGCAGACCAGAGGAAAGTTTGGACTGGGTGCAAAAATGGCACTGATTTGG
TCAAAGATGAGTACTGGCCTTCCCATTGAGATATATTCCGCGAGAGTGGGGTCACAGATG
AAATCGTACTATAAACTGGATATCGACATTCGAAAAAATTTGCCAAATGTACACGAGGGG
AAAGAACTGACGAATGAGAATGGATGGCATGGTGCAGAATTGAGTGTGACCATTTGTGGG
CACTGGCAGTATTACAGAGCCAAAGTTCTCAAGTATCTGCAGCAGATTGCTGTCATTACT
CCGTATGCAGAGTTCAAGTTTAAATTCAAAGGTCAGGATGAAAAGAATGTGTTTGAGACT
GTGTTTGACAGGAGGACCTCAGTCATGCCACCTCCGCCAGAAGCCACCAAACATCACCCA
TCCTCAGTCGACTTGGAGCTGGTCAAGAGACTGGTAGAATCCACAAAGTACACCAAACTG
TCTAGTTTTTTGTACAAAGAGTTTGACTGCGTGTCGAAAGATTTGGCCGAAAGGATTGCT
GATGAGCTGGGATCTGGTGCTCTGACAGACCCCCACGATTTGGAGGAACAGGACATCCTT
CGACTGCACCAGCTTTTGCACGAAGTGCGATTCCCAGATCCCGACGGGCATCATCTGAGT
CCAGCAGGAGAATATAATCTTCGATTAGGCGTGATGAAAGAGCTGCGACCGGATATGGTG
GCAACATGTGGAGGATCTGTCGGAGTTTCTGAAGGGCATGCATTCATTGTGGAAGCTGCT
GTGAGCATGGGGGGAAGAAATGTCAAACCAGGCATCAATATATTTAGATACGCAAATAGA
ATTCCTCTGCTCTTTGAAGGTGGATCTGATGTCATCACGAGAACAGCGACGAAACGCATC
AATTGGAATTCATACAACATCAATCAGGCAAATGACAAGGTGGGTGTCTTTGTATCGCTC
GTGTCCACAAAAATTCCGTTCAAGGGAGCTGGAAAAGAATACATCGCGGATGATGTTAAA
TGTATCCAAGATGCCGTTCGATCAGCGATCCAAAACTGCTGTGTCCAACTCAAAAAGAAA
ATCGTACGACAGCAAGCTGCAAGGGAACAAAAGCAGCGCAAAAGAAACCTGTCCAAATAC
ATTCCGAACGTAGCCGCTGCCGTATACACAGTCCTTCAATCCATATCTGAAAGAGATACC
GACGCAAAACGAATATGTAGGGGGATAGATATGTCTGAGCTGGTGTCAGATGTTAGACGT
GGCTCGCTCTCTGAAAAGACTCTGGAAGAAAAACTAGCACAGCATGTCGAGAGAATCGAC
ACAGACATGGCCATGGAATACCAAATGCAACAGGGATTAAATGAAGGGAAACGAGTAGAC
ATGTACCTAGCCCCAGCATCGGCTCGACACAAACACGCACCCCCCATCCACCATGATACC
TGTATCCTCCAGATTCTGGAGAGAACTTGA
>EMRE3EUKT4062115 Signal peptidase complex subunit 3
ATGCATACGCTTTGGCAGAGGGCGAGTGCGCTCTCAACGTTTGCAGTCACCGTTTTAGCC
ATCATGGCCTCCTTGGCATCAGTCACTGATCTCTTTCATCCAAGTAAGGCTACAGTCGAC
CTAGATGTGAAGGGATTTGATGCTCTCTACGCAGAGAAGGGGGTGGACAAGGCGCTGTTG
AATATTGAGATGCATGCTGATCTCAGATCTGAGTTTTCATGGAACACAAAGCAGTTATAT
GTCTATGTTCTGGCAGAGTTTGCAACAGAAGAGTCTCCATACAATGAAATGGTCATCTGG
AACAGGATTATTCAGAGCAAAGCAAACGCGAAACTCGATATTAGAAAACTTCAGAAGATG
TACCCATTTGTTTTGTCTGACCAAGGAAAGGGCCTTCGTGACACTGAGTTCAACGTCACC
GTGGCATGGAATGTGATGCCTCATGTTGGGCGTTTGTATACAAGGAAAAAGACCTTTTCT
GGGCTTGCATTCCCGTCGTATTACATCGAGCCTAAGAAGAATACAAAGTCATCATAA
>EMRE3EUKT4062116 Nucleoporin SEH1
ATGTCTTCAGTGGTGACGAGTTCGATAGATGCGCCGATTTTAGGATCTGTAGTAGCATAT
AATGATAATAGTACGAAAGTAGCTGTATCAGATGGTGTACGGGTCGTTGTGAGGGGGTGC
CGACCGGAGGATGCTGCTACTCAGGGACATAAAGAGGAGGGTGATGTGTCGAGTATTGTT
GTGGAGCCGAATGTGGGGGTGGTGACGGCGATGTGTTGGATGGGAGGTATGTTTGGGAAT
GTTCTATGCTGTGGGACGGATGGAGGAGTGGTGATGGTCTATGCAGAGCCTCCTGGAGCT
CCAGGAGGATGTGCTGCGAGGGAGTATGTCCTGCGGTGTATGCTTCGGTATTCAACATCG
ACGGTGACGTGTGTTAGGCGAGCTCCTCAAAGTATAAGTAATAATGGAGGTCCCATGGTG
ACTGTGTCGTATGGAGACGGGAGTATTAGAATATTTGAAGGGCTTGTTGGGAAGATGCAC
TCTCGGGGAGGGGCTCAGACTGGCATCGAGTTCTTAGATTCTGTTGATGGCGTGTGGGAA
GTTCATAGTGTTGTATCACCGATTGAGAAACCGGATATGGGGGCGTGCATCTGTTTTGAT
TGGAAAGCATGTGAGGGTGAGACTGCAGTTTTAGTGGCAGGATATGAAGGATGCTGTCCT
CAGATCTACTCGTACGATGTGAAACATTTCACATGGACACATAGGGATGAGCTCACTCCC
TCGGACGATGCCATGTCGACTGTCTCGGATATTGCATGGGCACCACAGTTGGGTCGGCCG
TATGATATTGTAGCAGTGGCTTGTGGGACCTGTGTCAACCTATGGAGCATATCTGGGCCT
GTGGATGAACTAGATATGCATGTTATAGCAACACTTGAACACGATGCGCATACCTGA
>EMRE3EUKT4062117 Phosphoenolpyruvate carboxylase 1
ATGGATATCTCTGCAGATAAGGGCATATCAATGGGCGACATGCCTCAGTTCTCCATGGAG
GTGAATCAGGCCCTCCTGAAAGAAGACGATGATTTACTCAGACAAATTTTCTCTCAGGTT
TTCAGACACCATCACCCTGATGTTGCTAACAAGGTGGATGTGATTTTCAGTCTGGCACAG
GCTTGGTCTTTGAGCGAATCTGATGGAGACTTTGAAATGTTGGAGAAGAGGTTGGAGGCT
TTGAAGCCCGACGAGCGGATTTTGGTGGCCTCTGCGTTTTCTCAGCTTTTGAATTTGCAT
AATCTTACGGAAGAAATCGTTACAGCGAGGTTGGAAAAGGCCCAGCGTTTGGGGGAGGTG
GAACAGTCTACTCGTTCAACGAACAAGTCCTTGCAGCGGTTGGTGAATGTGAATGATGTG
TCGCCTGAAGAGGTTCACAAGGCCCTGTGCAATCAAAATGTGGAGTTGGTCTTCACGGCA
CATCCCACGCAGGCAACGAGGCAGAGTTTGTTGAAAAAGTACAGCAAGATCAGGTCTGAG
ATGGGCAGGTTGCACAACACGAGGATGTCTCCGTATGAGCGTTTCGAGTGTTTGGAGGAA
ATCAGGAGTCAAATTGAAGCTGCGTGGAGGACGGACGAGATTCGTCGTAAAAAGCCTACA
CCACAGGATGAGTCTCGGCAGGGGTTGACATATTTCCATGAGACCATTTATAATGGTCTT
CCCAAGTTCTTGAGGCGTATTGATACGGCCTTGTCGAATATTGGTCAGCCAAGGCTTCCA
CTGGATGCAACGCCTTTCACGTTTGGGTCGTGGATGGGAGGAGATAGAGATGGGAATCCA
TTTGTGACACCACAGACAACACGTGATGTGGTCATCGGTGCGAGAATCTCTGCAACGGAT
CTTTTGATGAATCAGATTGAGACATTGATGTTTGAACTTTCTGTTTGGAGAGCGTCGCCA
GAGCTTAAAGCAAAGGCTGCAGAGATTTCTGCCAAACAGGAGAGGGAGAACCAGGTTGAC
ACCTCCTCCTTTATTGAGGGGCAGAAGAAGGCTGTGCATGAGATCAAATTTTCATGTTCT
TCTGAGCCATTCAGGGTGGTGTTGAGTGAAATCAGAGACAGACTTCGTGTGACACGGGAT
GTCCTTCATTTTGCCACAAATCACCCTACAATCAGTCTGACTGAAGCGTTGAGGGAAGAG
CCATTGGCGTACTCTGACCCCGAGGAGCTGTTGGATCTGCTGAAGTTGTGCTATCGGTCT
CTTCATGATACAAATGATGAGTCCATGGCGAACTCCAAGTTGCTGGATGTGATTCGCCAA
GCCAGGACGTTTGGGCTTCACTTGTGTAAATTGGATATTAGGCAAGAGAGTACCAAGCAC
GAAGAAGCCATGGATGCTATCACAAAACATCTTGGGCTGGGATCGTTCAAAGAATGGGAC
GAGGAGAAAAGAATGGAGTTCTTGCTTAGAGAGCTTGACAACAAGAGGCCCTTGCTTCCT
CATGACCTGCCTATGAGCGAGGAAATTGCGGATGTGATCAATACATTCAAAATGCTCGCA
CAATTGCCTTCTGATTCTCTTGGGGCATACATTATTTCGATGGCTCACACAGCATCTGAT
GTGTTGGTGGTGGTCTTGCTCCAGAAGGAGTGTGGTGTTACATCCTACCTGAGAGTTGCA
CCATTGTTCGAAACATTGGATGATCTTGAGTACGCAGAGACGGCGATGCGACAATTGTTC
TCCAGCTCTTGGTATCTGAATCATATTGGGGGCAAACAGGAGTGTATGATTGGATACTCT
GACAGTGGTAAAGATGCTGGCCGGATGGCTGCTGCATGGGGATTGTACGAGGTGCAGGAG
AAGCTTGTCAAGGCTGCTGATGAATTTGGGGTACACATGACTCTTTTCCATGGCAGAGGA
GGAACTGTTGGACGAGGTGGTGCACCTGCCCATTTGGCCGTCCTGTCACAGCCTCCAAGA
ACCATCAAGGGTACATTGAGAGTGACTGTGCAGGGAGAAGTGATGGAGCAGCAATTCGGA
GAGAAAGAAATTGCATTCCGCACTATGGATTTGTATACTGGTGCTGTGTTGGAGGCAACG
CTTGCCCCAATATCGGAACCCAAGCCAGAATGGAGAGAAACAATGAAGAAGATGTCAGAG
GTCTCGTGTGAGGCTTATCGCTCTGTAGTTCGTGGTAATGAAAAGTTTATCGATTTCTTC
CAATCGCTGACACCTGTTTCTGAACTCGGAAAAATGAATATTGGGTCCAGACCTGCAAAA
AGGCGTGCGGCCGGGTCAATTGACACACTGAGGGCTATTCCTTGGATCTTTGCATGGACA
CAGATTCGATTCCATCTTCCTGTTTGGCTTGGTCTTGGAGAAGCACTGAAAAAGATTGTG
GACGATGGTGGTGAGAGAATACTCTCCGAAATGTACCAAAAATGGACATTCTTTAGGGTC
ACATTGGATATGCTAGAGATGGTTTTCGCCAAAGCCGACCCAAGAATTGTCAAGGTGTAC
GAGCGTCATCTTGTGAACAAGGATTTGAGAAATCTGGCAGATGATCTTTTGGATAGATTC
TATCAAACGGAGAGCGCCATGCTGCAGGTGATGAAGCACCCAGGCCTCTTGAGCTCACAG
TCTACCGCATTTTTGCAACAAAAGCTTCAGCTCAGGGCTCCATATGTCGCTCCCTTGAAT
ATTCTCCAGGTATACTGTTTGAAAATTCTCCGAAGCGTCGAAAATGGAACTCCAATTCAA
GAAGTCGTACCAGATTATGAACCTACCGACACGGCCCTTGCTCTCATGTCCAGAGGTCAA
AATGATCCTCTAGTAGCGGCAGTTGAAGACACCATGATCATCACAATGAAGGGCATTGCA
GCTGGAATGCAAAATACTGGATAA
>EMRE3EUKT4062118 Spindle pole body component
ATGGGTGCTCAGCATCCACCAGCGGCAGTTGTTCCTGAACTGTTGTTGGTTCGTGACTGT
TTGCACTGTTGTCAGGGAGGCCAAGGGGGTCGGTATGTTCAATACAGTGGTGGAGAGGCA
GTGCCATATGATGTGGTGGAAGAGTATAGGGAGGATGTGGAGGGAGGGACGAAGAGAGAT
AGTGTTGTGCCTCTTTCTCAGAGGCAGTTGATATGGAAAATTACAAAGGTTGGTGGGCTT
GTGCGGCGGATTACAGAGTGTCTCAACGGAGAGCAGAAGAAGGATAGCATTGTGCATGAC
GCTATTCGTTCTGCGTGTCACAAGGAGATTCGATCGTGTTACAGGGTGATTGCTGTTCTG
GAGGGCCAGTCCCATGGTGTGGGGAAAGGAGAGGGATCTCAGGCATTGACGCTTCGGAGG
ACTCTTGTGTGGTTGGATGAGACGCGACAGAGATTGGAGATTGTAGCGTCGTGTCTTGAT
GCGGTGCAGACTGTTGGTGGAGGGGAGGCTTTGAATGTGTTGTATTCCTTGTCACAGCAT
GGGGATTCGTTTGTGGTTCAGACGATTGCTTCATTGCTGGATGCTGCGAGTGCGCCGTAC
TTTATGCAATTAGAACAATGGATTACACACGGTGTAATCCCAGGTGTTGCGAATCTGCAC
CAGCTTGGTAGAGGGCAGATGATGTCAAGTAGAGGTGTCAAGGATATCATGCCTGGGCAG
CGCAGCGGTGAGTTTATGATTACAAAGCTGAGGACTCCAAAAGATCATCCGTACGATGAT
TGGAAGGATGGATTCACGCTCGATAAAGCTGCTCAGCCATCGTGTATGCGTGGGCCTATG
GCGAATGATATACTCAGCGTTGGGAAGCAAGCGTATTTTTTGAGAAAGTATTGTGATGAT
GAGCAGGAGTGGAATGACGCTGTTGTACAATTACAACATGCTGGGCAGTTAACTCGCGTA
GGTTCAGACTTTAGTGCGGAGCAGAGAATGTCTATTCTGTCACAGCTCATTGAAGAGTCA
AAGCAGGTCATGGGGGAAAAATTGTTGCATGTCATACGGGAGAAGGAGCACATGTTTGAG
CATTTGGAGAACATTAAACGATATGTATTGCTTTCAAAAGGAGATTTTGTGAGAATATTT
ATCGATTTAGCGGATGAAGATTTGTCTGTGCCAGTAGAGTCATACAGTGAGTATACATTG
CAGGGCCATGTGGAGAAGGCTTTGCAGACGTGCGGTGCTGTGGATATTGGTGATAGAGGG
TTGCTGGATAATATCAAGGTTCAGAGAGTTCAAGAACATCAATATACAGCGGCGACGGAT
ATCGGGTGGAATGTCTTTGGACTTGGATATGCCCTTGCACGAGAGGATTCTCCAGCAGCA
GTTCTCTTGGACCCAGCATCGATGAACACGTATGGGGAAATTTCTAGCATATTGTGGTCT
ATGAAGAGAGCGGAACATATATCTGGACTAACCTGGCATCGTTTAGATGCCATAGCGCGT
GATTTAAATAGATTGCGGTCCATGGAGAGAGAGTATGGAATCGATGCAGCATCTATTGTG
GGTGCTGTTCCTCTGCTGATGAGGTATTTGCATGCGCTGCGGGCGGAAATATCTCAATTT
GTGAATACACTGCAATCTCATATTGTGTATCGCGTTATTGAGCCTGCCTGGAAGAAAATG
CTGTCCGACATGATGGTAGCAAAGGATTTAGATGGACTCTTAGAGTCCCATGCTGCTGCG
CTCAAGAAAATCTCAAAGGGGACGTTTACAGATAGAAAGAAGACGAAAAGCGTCACTTCT
GACTCGAATGAAAGTCGAGCGACTCTGAGAGCGGCTCTTGGTGCCGCCATGGATGTGCAC
ATTCCGGTGGAAAATTTATCAGCCACAGTCGGAGATACTGTTGATGCACATTGCAGACAC
CTTGCAAAAGTCAGAGAGAGCGAACGCCTTGGCATATGGAATGAAGATGAAGTTCGACAG
TCTCCTCCTTCAATATCAGAGGAAACAGTAGAAGAAATCAAGAGAAGCGCAGTCCAGCTG
TATGGTATATTCTCCAGGCATAGAGATATGTTCTTTGCAAACCTGCCATCATCGATGAGA
GAAAACATCTGTCGATGA
>EMRE3EUKT4062119 Predicted protein
ATGCTCGATCACGCTGGACGAATGTTTAATGACGCCGCTGATCAATTACATACGCCAGAA
AAGGAAGCACGGAACAGTATTAGTTCTTCGAGTCGAAAGATGAGCGATGCAGGGAGGAGT
ACTGGGAAGACGGTGTCTTCCCAGCAGAGGAGGGAGGCAGAAGAGTTTCCATGGAGCCAT
GATGTATATTCTCTTGGGAAAGCGTCCTCGTCGCGACCAAAGAGCACATCTGTGCATCAT
ACCAGAGGGTTTTGGCATCTGTTGATGACGTTGATTGTTGGGGTGCTCTATGGGGTGGTG
ATTGCAAGCAGCGGGTGTATGATGGTGGCCCATGTTGGGTTGATGGAGCGAGTCGTCCCT
CCGCACGGCTGGGAACGTTTCTCGAAAGCTGTGGATATGTACAGAGTGCATGTGGAGCCA
GTCTTGGAGGAATACGTGGTCCCGTATGCCAAAGTTGCTCATGATGAGGTGTGCACTCAT
CGCGTGAATCCATACATTGTGAGGGTCCGGGACGTGACTGTGTCATCGTTCAAAGAGGTC
ACGTCTGTTGCGAAGAAATTCCTTGCTGATATCAAGGAGAAGATGCGCGACACTGTGCCC
TCTTCTACCTTGCCTTCTCCTTCTTCTTCTTCCTTGGTGGCACTTGTTCCCTCGGATGGG
AAGAAGAAGCCATCAAGAAGCGATCTGTTGCACTTCATTCAGAACAAGTTTGCGAGAATT
GGCCAAAACATGGTATTCTGGGGCCGCCCAATGCGAACAGAAGACACGTCTCCAGACCCC
ATTGCCAAGTTTTTGCAGCAGCATGTCATCCCTCAGTCAGTGATGAATGTGACGCCATCA
TGGGTTTTGTACAGTATTATACAGCCGTTGGCTGTGTTTCTCAGTACAGTTGGAGGTCTC
TCCCTCGCTATGATGGTCCTTGCCGTCGTGATGAAGAAAACTGAACAAGACTGA
>EMRE3EUKT4062120 Fe-S cluster assembly protein DRE2
ATGTCTTCTCTGAGGAAGACGATTGTGTACAAGGATGGATTGCGGTGTAGTGAGAATGTG
GCATGGGCAAAAAATGTTGCCATGCAACTCGAGTCAAAACCAAATTACTGGGTTCCTCGG
GACGTGATTGAGTCTGAGGATGAATCTGTTCCACGGTCTGGAGGTGAATGGATTGTGAGG
CAGTTGTATGATGTGGTGAGGGAGCATCTTTCAGAGGAAGGAGGAGAGGGACAGGTGGGG
GAGTGGGAGGGGGCAGAGTACTGGGCGCAGGTGTACAGTGGTGGGCGTGGTCTTGCGTTT
CATTTAGACAAGGATGAGTATGCAATGAAGCATAGGAGAGAGATGGTGAACCCTATTTAT
TCGTCGGTGTTGTATCTGAGTGGGAGCACGGCATTGCAGAGTCCAACGATTGTGACAAAT
GAGCATTATGATGAGATTGAAAAGTGCATTCTACCTAAAGATTTTCCGACATGTAGCACA
ATGGTGTTTCCGAAAGAGAATAGATATTGTATTTTTGATGGGCGATGTGGGCACGGTGTT
TTGGATACGAATACAAAGGATGAAGATGATGTGAGAGTGGTGTTTCTGGTGAATTGGTGG
AGGAAGAGGCCGGAAGAGGTGCATCGATGTCCTGATAGCAAAGATGATATGAAGAGTATT
GTGATGGTGGATGGAGGAGAGCCACGGGGTCGACGAGAGGGTATTTTGGAGTTGACTGTG
ACACCACGGTATCTGCTTGGGAATGAGCCTTTTATGATTGGTTCGTTTTTGCAATCACAT
GGGATACTCGATGCAGAAGATGTGTGGAAAGAAAAATCCCGACCTGTTGTGCTCATGCGG
CATAGTGGTATCGTTATGATCCCCTTATCTTCGTCGATGAAGAATGAGGATGCTCCATTT
GTTGATGGTGCTCTGGTGAGCCGGGAATACCAACACTCGATGATTGAATGA
>EMRE3EUKT4062121 FAD/NAD(P)-binding domain
ATGACAACAGAGACTCCAAGAACATGTAGTAGTGGGAAGAAGGCTTGCCTAGCCTACTCT
CATGGTCATAGTGCCACGAATGGATCAAAAGAACAGGACGGTCACATGTTTGGGAGCAAA
AAGATTGCAATTATTGGTGCTGGGGCTGCTGGTTTGATTTCTGCGAAAGAATTAACCCAG
ATGGGGCATGCAGTGACTGTCTTTGAGCAGACAGAGTCGATTGGGGGAGTGTGGGCATAC
ACTGATGAGGTGGAAGACGATCTGCTGGGTGTGCAATCAAGGAGGAAGAAAGTTCATGGG
AGTATGTATAAATACTTGAGGACGAATCTTCCTCGAGAAGTGATGGGTGTGGCAGATTTT
CCATTTGATGACAAGTTTCCAGGGTCAGAAGATCCACGGCAGTATTGTTCCCACGAAGAG
GTGTTTCGTTATCTCAAGGCGTATGCGACACATTTTGATGTACTCAAATATGTACGGTTT
TCGTCTTGCATTCAGCATGTGACACGACGAGGTACAGGCTGGCGAGTCTCTGTGACAAAT
AATAATAGCGAGGAGCATGCATATGAGGAACATGTCGATGCTCTCGTCATTTGTAATGGG
CACTATTCTGAACCTAGAGTTCCAGAATGGCCTGGACAGGATGTTTTTCCAGGTCTCCAA
ATGCATAGCCACAACTACAGAGATCCCAGTGGGTTTGTGAACAAGAGGGTTGTAATTGTT
GGGGCAGCATTCAGTGGCAGTGATATTTCGCAAGAAATTTTAGAACATGGAGCGGAAAAA
GTCTACTTGTCAGCTCGCTCATGGGAAGACTTGGCACAGGGACACATGGTAGAGGGATCA
AAAGAAGTGCACCGAGTGCCAAACATTAAAGAGCTTGGCAAGGACGGCTCAGTGACATTT
GTGGACGGAACAGTCGTTGACAACATAGATATCGTCATGTATGCCACTGGATATAAATAC
AATTTCCCGTTCATGGCTGGGATTGATGGGGCTCCATGCGTAGAGGATAACAGGGTGTAC
CCTTGTTTTCAGCATGTCTTCCCGCCTAGATTGGCCCCCTGGGTATCATTCGTAGGCCTC
CCATGGAAGGTCGTCCCATTTCCGCAGTTTCAACTACAATCAAGATGGATTGGAGCATGC
CTGAATGGTGCTGCTCAATTGCCCACCCCAGAGGCCATGCAGGAGCATGTTGATGCATGG
TGCGATGAGTTGGACAAGAACGGTATCGAAAAGAGATACACACATAGAATGAATCCAGAT
TCTCAAGGAGAATACAATAACTGGCTCGCCTCACAAGTAAACAAAAATGATATAGGGTGG
CCAGAATGGAGAAGGGTACTCTACCTTGTCTCTGGTATGAACAGACGAACCAATGGCCTA
GACTTTCGAGAGTACAATCTTGAAGATTTGGGCGCACAGCACGCCCTGCAAGAGTTTCGT
AGAGAAGCTGCGGAGCTGCGAAAGCATATACATGTCTAA
>EMRE3EUKT4062122 DNA-directed RNA polymerase subunit beta
ATGGGTCGACAGGGAGAGTATGATGACGATGTGGATATTATGGATGTGGATTTAGAAGAG
GAGATTGACGAGAACGATGCATGGGCGGTGATCAGTTCGTATTTTGAGGATAAAGGACTG
GTGAGGCAGCAGCTGGATTCTTTCAACGAATTTATCAATACGAGTCTTCAGGAGATTGTG
GATGAGAACTCAACAATCACAGTGATTCCGCAAAACCAGCACCAGCCTGGGCAAGATATG
GATGAGGATGAAGAAAGAGAGGTGCAGTTAAAGTTTGGTCAGATTTTCTTATCCAAGCCT
ATATTTGTGGAGCCAGATGGAGAGACTGTGGTTTTGTTTCCAAAAGAGGCGAGGCTCAGA
AACTTGACCTACAGTGCCCCACTGTACGTGGATCTAGAAAAGCGAGATATCCGTAAAAAG
GTTGTTGAGTTGGGAGAGGAGCCTGAGATAATAGATGAAGATGTGGTGCTTCATGAAAAG
GTCTTTTTGGGAGATATTCCAATCATGTTGCGGTCAGACTACTGCAATTTGGCAGATCGA
TCTGATAGAGAATTGTGTGATCTTGGAGAATGCCCCTTTGACCAAGGAGGATACTTTGTT
ATTAACGGATCCGAGAAGGTGTTGATTGCACAAGAAAGAATGGCGAATAACCAGGTTTTT
GTGTTCAAAAAGAGTCAACCCTCAAAGTACTCGTTTGCTGCAGAGTGCAGGAGTACAAGG
GAGAACAGCACACATGCTGTCTCAACCATGTCGGTGAAAATGCTCTCTCGAAAAGGTGCA
AAACGTACAAATGGACAGTGCCTGAGGGCAACGCTGCCATACATTAGGTCCGACATCCCA
ATCTTTATTGTCTTTAGGGCTCTGGGATTGGTTTCTGATAGAGATATTCTGCAACATATT
GTCTATGACTTTAACGATACAGCCATGCTGGATGCGTTGAGGCCTTCTATTGAAGAAGCC
ATTCCTATTCAAAGTCAGGAAGTTGCGTTGGATTTTATTGGCAAGAGAGGGTCGGTGGTG
GGAGCAACCAAGGACAAGAGAATAGCCTATGCACGAGATTTGTTGCAGAAGGAGCTTTTG
CCCCACCTGGGTTCTGGCCCTGCTAGTGAGACGAAGAAGGCGTACTTCTTTGGATATGTG
ATTCACAGACTTCTTTTGGTCGCTCTTGGGAGGCGCGAAGAGGATGACAGGGATCATTAT
GCCAATAAGAGGCTTGACCTCGGTGGACCACTCTTGGCTGGTCTTTTCAGAGGACTCTAC
AGAAAATTAACCAGAGATGCACGCAGCTATGCCCAGCGATGTGTCGATAAAGGGAAAGAT
ATAAATGTGACGGCTGCGATAAACAAGGACACGATTACTCGAGGTTTAAAATACTCTTTG
GCTACTGGCAACTGGGGTGTGATGGGCGTGGGAGAAATGAGGCCAGGAGTGTCACAGGTG
CTCAACAGATTGACGTATGCCTCAACGCTAAGCCATCTAAGAAGAATAAATTCTCCTATA
GGTAGAGAGGGAAAGTTAGCAAAGCCAAGACAGCTTCATAATTCACAATGGGGAATGATT
TGTCCTGCAGAAACTCCAGAGGGACAAGCTTGTGGGCTCGTTAAGAATCTGTCACTCATG
ACGTATATTAGCGTGGGGTGTACAGCTCGTCCTGTGTTGGACACTTTGGATGATTGGAAT
ACGGAATCGTTGGAGGAAATCTCTCCATCTGCTGTGGCCACAACTACAAAGATCTTTGTG
AATGGTGCATGGGTAGGCGTCCATCGCAACCCAGCTGAATTGGTGGCAACTTTGAGGGCT
TTGAGGAGACAGTCCGACTTGAATACTGAAGTGAGCATTGTGCATGACATACGCCTTCAA
GAACTTCGGCTGACAACAGATTATGGAAGGTGCTGTAGGCCATTGTTTGTTGTTGATGAT
CAGAAACTGAGGGTGACCAAAAGGGATGTGGTGGAACTCGCACAGAGAGAGGAGACCGGT
AAAAGCTGGGAATCTTTCATCGAGTCAGGGGCCATTGAGTATGTCGACGTTGAAGAGGAA
GAGACCACCATGATTGCCATGACCATCAACGATCTGAAGGTTGCCAGGAGTGATCCTGAC
ATCTCATACACTGCCACATACACCCATTGCGAGATCCACCCTGCCATGATTTTAGGAGTG
TGTGCATCAATCATTCCATTCCCAGATCACAATCAATCGCCACGTAATACTTACCAGAGT
GCTATGGGTAAGCAAGCCATGGGTATGTACGTGACCAACTATCAGGTTAGAATGGACACC
CAGGGGTATGTGCTGTGTTACCCTCAAAAGCCACTAGTTACCACCCGAGCAATGGAGTAC
TTGCACTTTAGAGAGCTTCCAGCTGGCATAAATACCATTGTAGCAATTGCGTGCTATTCT
GGTTACAACCAGGAGGATTCCACAATGATGAACCAAAGTAGCATTGACAGGGGAATCTTT
AGATCCATTTTCTATCGATCGTACAAGACTGAGGAGAAGCAGCAAGGAAGTATTGTACAG
GAGACTATTGAAAAGCCTGACAGGGAGATTACTGCAGGACTTCGCCATGGAACATATGAC
AAGCTGGACGATGATGGTATTGCTGCTCCTGGAACACGGGTCAGTGGAGATGATGTCGTC
ATCGGCAAAACTTCCCCAATTCCAGATGATGGAAGTGGAATGCCGCAGCGATTTACAAGG
AAGGACTGTTCGACAAGTCTTAGACACAGTGAAAGTGGCATGGTGGATGGAGTTGCCCTG
ACAACAGGTGCTGATGGTGCTCGATTTGTGAAAATGAGAGTTAGATCCGTGAGAATTCCT
CAAGTTGGAGACAAATTTGCTTCTCGCCATGGACAGAAAGGTACAGTAGGAATTACGTAC
ACTCAAGAAGACATGCCATTCACAGCAGAAGGCATTGTTCCTGATCTAATCATCAACCCT
CATGCTATTCCTTCACGCATGACAATTGGCCATTTGGTTGAAGCCCTCATGTCCAAGGTG
GCAGCGTGCGTGGGTCAGGAAGGTGACTCCACACCATTCACAAGTGTCACTGTGGATAAT
ATTTCACGTGCACTCCATGGCTGTGGATACCAGTCCAGAGGGTGGGAGGTCATGTACAAT
GGCCACACTGGTAGACAACTCAAAGCCCTCATTTTCTTGAATCCGACCTACTATCAAAGA
CTCAAGCATATGGTGGACGATAAGATACACAGTCGTGGACGTGGACCTGTCCAAATTTTG
ACAAGACAACCAACTGAGGGAAGAGCAAGGGATGGTGGGCTGAGATTTGGAGAGATGGAA
CGAGATTGCATCATCTCACATGGTGCTGCTGCGTTTTTGAAAGAAAGGTTGTACAACCAA
AGTGATGCATATCGAATTCATGTATGCGAGAAATGCGGAGTCGTTGCAGTTGCGGCCCTC
AGGAAGAATTCATTCCACTGCCAAGCATGCAAATCCACCACAGGCATTGTGCAGGTTCAG
ATTCCATACGCTGCAAAGCTCCTCTTCCAGGAACTCATGGCTATGTGCATTGCCCCTCGA
CTGCAATTTACGTCTTAA
>EMRE3EUKT4062123 Protein kinase-like (PK-like)
ATGATGGGATCTTGTTTCTCTGCTCCAACACGGACGCCAGAGCCAGACGTGGGAGGCGAG
ACCAAACAACAAACTACCGTGTTGGACAGAGACGTGTCTGAGGTGATAGAAGCGAAAAGT
TTATGTAGTGAAAGTAATAATAACATAGCCAAGGGTGAGGACAACGGTGAGAGGGCGCGG
CAGTTCCATAAGCAGGATAGTGGTGGAAAGAACAACATGGCTGATGTTCTTGCAGCGGAT
GAGGAGCCTCGATTGGTTCGACGACATACCAGGCGGGATGCCAATGATCGAATGAAGTTA
TTAAAGGCGCTTGGCTTGGTCGATGCGGATGAGGAGAGACGGTTTCATTCCATTACCAAG
TTGATTTCCTCCTTGTTTGAGTGCCCTGTGGCTGCTGTGAGTTTGGTGGAGGAAGAGCGA
AAATGGTTCAAGGTGACGGAGGGAGCGCAAATCGAAGGAAAACCTGGTTGTGATAGCGTG
TTTTGCTCGTATGTGATTACTGGGTCCTCGCCAGAGATTGTCGTGGTGGATGACACGGAG
ACGGATGCTCGGTTCTCGAATGACCCACTTGTGGTGGGGCCGCCACATATTCGATTTTAT
GCTGCAGCTCCTTTGATCTCACCAGTGAATGGTACTCGATATGGGGCGTTGTGTGTATTT
GACACAAAGCCACGGAATGGAGAGCAGCATGATGATATGTTCAACTTGTTGGAGCAGTTT
TCAGAGCTTGTTGTGCGTGAGATTGAAAAGGACAAGTTGGAAATATTGAAAAAAATGGTG
TATGAACAGCGGGTGGTCGGGTCCTCTTCGGTGAGGTCTGGATCTAGCGGATTAAGTTCA
GTACGTGAACATTCTCTTCGCATTGTGAACGAAGAAGGCAATGATGGCGTCCTTGACAGT
TTGTGTAAAGCGGCAGAATGCTTTCACGAAGGTGTTGCTGTTTTGGAGATCACGTCTGTG
CAGTGGAGAGTGGTATATGCGAGTTCCTCTCTCTCTGATTCGCTGGGAATAGATGCACAC
AGAATGGTGCATCATGGATTTTGGGAGTTTTTCTTGACTGATCCTCATGAGCGACAAGCA
TCAAACGAATGCATGGCAGAACATAAGCCATTTACATTGTCTACGACGATGCAGAATCGC
CTGCATCCGTATCCAAAAACAGTGGTGATGGATTTCAGACCTGCCAATAAGACAACTTCC
ACGTCCCCTGAAGGAATGCAAGCAGAAGATGGTGAAGAAGACAAATACTACTTTGCTATC
GTCAGGCCTGAAGTTAAATCCCGTTTGAGTGGACAGAGCTTTGGAAGGATTGAACCAGAT
GCGACCTTGAACCTTTCAAAAGACGTGCCAACAATTTTTCGTGACATCAGGTTGGGTCCT
ATGATTGGTAGAGGAGCGTATGGACGAGTGTACAGAGGGAACTGGAATGGCAATGTTGTT
GCTGTAAAAGTCATAACATCAGATGAAGCTATTCTTGGAAGGAAAGGTGGAGAGGGAAGT
GGCAAGCACAGGTCCCCTTTGCATGAGGCTACTCTGTCTGCAGCACTCTCTCATCCTAAT
GTGGCGCACACATATCAGTATGCAGTGCGAAAGGTCAAGACAACCCCGGATAGGAAGGGA
GATTCTGGGGTTGGACAAGAGCACATGGAGGCAAAGGTGGTGTCTGAAATTTGGCTCATT
GGCGAATTTTGTAACCGCGGGCCATTGCTAACGGCAATAGAACGGGGTGCATTTTTGACG
AAGCCTGGGGCTCGTCATGCTCAACCAAATTTGATTGCAGTTCTGCAAACCCTGCAGGAG
ATTGCAGCCGCAATGCAGTACCTGCATTCTCATGACATTGTGCATGGGGATTTGACAGGA
GGAAATGTTCTCCTGACGACATCCGATAAAGACGGCAGAGGCTTCACTTCAAAGGTTGTC
GATTTCGGACTATCACGAGTTTGCCAGGGTGGGGGCCTGCGAACAAAGAGGATGGGGTGT
GCTGAGTACATGCCGCCTGAACTCATCACAGGGGGGCTGCTGACCAAGGCTGGCGACTCG
TATGCATTCGGTGTAATTCTTTGGGAGTTATATAATGGAAAACGTGCATGGGATGGACTC
AAACCTGCTGAAGTCCTGGAAAGAGTCGCAGCTCATGAGTTGCTTGAATTTCCAGCACAG
ACACCAAGAAGGTTGAAAATTCTTGGTGAAAAGTGTATGAGTCCAGATCCAGAGGACCGT
CCACGGTTTTCTGAAATTGTGTATGAAGTGAACACCATTTTAGCGGATACTATGAATATT
TTACAACAGTTTCTTGGCGCCACTGGCTCAAAATCGTGA
>EMRE3EUKT4062124 Thiamine biosynthesis protein thiC
ATGGAGAGGGAGCAATTTCCAACAGTTGAGGAATGCTTCCCCTCCAGTGAGGTTGGGTAC
AAGGAGAGGGTGCACGAGGGCACCGGGGACATTCTACGAATTCCTTATAGACGTGTGTCT
TTAACGGGTGGATCTGGGGTGTTTGAGACGTACTTTACTGGGGGTCCTCCTGCGCTGGAT
GACAATGATGTCCAGGCTGGAATCCCCAAAATCCGCCACCAGTGGGTTGACAGGCGAGAG
AAGCGGGGTGACAAGGTGATGACGCAAATGTACTATGCCAAACAAGGGATCATCACGGAA
GAGATGCTCTTTGTTGCGGCGAGGGAGCAGGTGGACGTTGAGCTGGTTCGCGAGGAAGTG
GCTCGGGGCAGGGCAATCATTCCTGCAAACAAGAGGCACCTTGAGCTGGAACCCTGTGTC
ATTGGACGGCGCTTCCTCACCAAAGTGAATGCAAATATTGGTAATTCTGCTGTGAGAAGT
GATATTTCAGAGGAGGTTGAGAAGATGAAATGGGCCACGATGTGGCATGCAGATACCATT
ATGGATCTTTCAACAGGTGCTGACATCCACGAAACGAGGGAATACATTATGAGGAATTGT
CCTGTTCCTGTGGGTACTGTCCCAATCTATCAGACCTTGGAAAAGGCTGGAGGCAAAGTT
GAAAACATAACATGGGAGCTGTTCAAAGAGACACTGCTCGAACAGGCAGAACAAGGCGTT
GATTACTTTACCATTCATGCAGCTGTTCTGCTCAGATATGTGCCATTGACAAAGGAGCGA
CTCACAGGGATTGTTTCAAGAGGCGGATCAATTCACGCCAAAGCGATGCTTTTGAGTCAC
GAAGAAAATTTTGCATACACCCATTGGGACGAAATTTTGGACATTTGCGCAGAATATGAC
ATTGCCTTGTCCATTGGTGATGGCCTCAGACCAGGCTGTATCTATGATGCAAATGACGAG
GCCCAGTTTTCAGAGCTGCTAACACAAGGCGAGTTGACCAAGAGAGCCTGGGAAAGGCAT
GTTCAGGTCATGAATGAGGGGCCAGGACATGTTCCTCTTCACAAGATTCCTGAGAACATG
GCCAAGCAGATGGAATGGTGCCATGAGGCACCCTTTTACACACTTGGTCCACTCACCACA
GATATCGCACCTGGGTACGATCACATCACGTCTGCGATCGGGGCAGCCACAATCGGTGCT
CTCGGGACCAGTTTACTCTGCTATGTGACACCAAAAGAGCATCTTGGCCTGCCCAACAAG
GAAGATGTCAAACAGGGCATGATTGCCTACAAGATTGCTGCTCATGCAGCCGACCTTTCA
AAAAGGCACCCAATGGCGCAACAATGGGACGATGAGCTATCCTGGGCACGATTTGAATTC
CGTTGGAACGATCAATTCAATCTGTCATTGGATCCATTGTCTGCTCGATCCATGCATGAT
GAAACCCTGCCACAGGATGGTGCCAAGACTGCACACTTTTGTTCCATGTGTGGAAGTAAC
TTTTGTTCCATGGAAATCACCCACCAAATTCGCTCTCTCGACAATGCCGAGGAGATACTG
GAGGAAAAGGAGAGAGGCATGCGAGAGATGAGTGAAAAGTTCAAGTCTTCTGGAGGTGAA
ATATATGTACCATTGTCTTGA
>EMRE3EUKT4062125 HAD-superfamily hydrolase,subfamily IIIA
ATGACGGCAATCATTGCGAATTCAAGAAACACTTCCAGACAACATTGGCTCACGCTCAAC
GACAGAGAGCCTCCTGTGATACAGATTGACAAAATAGATATATATATTGAAAATAATCAG
ATGAGCGCTACGAGCATCTCAAAGTGGTTGGGACAGTCCCTCAACCTCGGAGGGGTGGGG
GAATTTTTAAAACTTCGACGACAGAGGAGTGCCTGGGTCACATCCCACGCTCCAGAATTA
CAGCACACGCCTATTCTCCCTCATATCGATACTCCTGACCTTCGTAATATAGACTGGGAA
GATTTGAAACGGGCTGGATTTAAAGGATGCCTCTTTGACAAGGACAACACACTCACAGAA
CCATACAGCCTTGTCCTCCATCCATGGGCAAAAGAATCATTAACTGCCTGTGTGGCTGCA
TTTGGGGATGGTAATGTAGTATTATTCAGTAACTCTGCTGGATTGGAGCAATTTGATCCG
GATGGATCCCATGCAGATGCCATGGAAGAGTCACTTGGGATTCCAGTGCTGAGGCATCGG
CAGAAGAAACCAGTTGCTGGTCCAGAGGATGTCGAGCCCTACTTTATGAATCGATTGGAG
GCGTGTTCCTGCCGTGATCTCATCATGGTAGGGGATAGATATATGACTGATATCGTGTTC
GGCAACAGACTAGGTATGTATACCATTCGACCGAGGCCACTGACGGAGAGAGGTGAGCCA
TTGGCAGTCAGGCTGTCCAAGCGGATGGAAGAGTCGTTGGTCGAGTCCTGCAGAGAGGAT
GGGATGGCACCGCCTCCCCATCCATTTGTTGTGCCTTAA
>EMRE3EUKT4062126 Abnormal spindle-like microcephaly-associated protein
ATGTTGGGAAAAGCATCGCGGGTTGTGGTTGAGGTTGATATAAAAGAGGAAGAGTGTTGT
TGGGAGAGCGTGGATGGAATGCATGGTGAGGAGACGAGAGACGAGCTAGGCCTTGTTGAT
GACATGGCGCACGATGCTTGCACCCCGACGCCTCCTGTGGATGCAGGGACTCTTTCAATT
CGTGTTTCTGGACAGAAAGGTGGAGGGAGGCGGAAATCAAGGCAGGGTTTGGTGTTTGGC
AGGCGGGGTATTTTTGTGGGTTTGGAAGAGCACTGTACGAGTGCGCGATTGAGTGATGAG
TATGATCCGCGTGGTGGGCTGGTGTCTCCTGTTCCAAAGAACGCGTGGCAGCATATCGAG
GGTGGGGTGAGTGGTAGTTGTGAGAGTGAGGTGTTGAAAGCATGGGTGAATGCTGTCTTG
TGCCCATGGGATGGTGGGTTGAATGGCGACAGGCGTGCGTCGATAGAATCTTCGGTGGAG
ATTTACTCGCACAAGGATGTGCTCAGGTCTAGGATGACGAGTCAGTTGGGGCAGGAGAAG
GAGGGATTGTTTGGTTCTGTGGATAGGGTGTGCAAGAGTTTGGAAAGGGATGTGATTCGG
CTTGCCATGGATGTGGAGGATGTCATGTGCACAGCAGTGCTCAAGGCAAAAGTGCAGAAA
GGATTTGCGTCATATTCAAAAGTGTGGTTGGATATTGCTCACTCAATGGTGAAAGAAATG
TATTCTGGTTTATCTGAACGAGAGGAGCGATATGCTAGGGTTGTCATGCAGCTGTCGAGG
AAGAATATGGATGGCAAGATTCCTCCTGCAGGGTATCTCAGAGTTGTTCGTCACCTGCTG
GCAGTAGTTTTGTTGCTGGATGATATCTACTCATCGACGGGCGATGAGAGTGACAAGGAT
GTAGCATTGCGTTGGAAGGTGCCTATCTGGGCGCCATTATTGTTTAGTGGAAGGGGAAAT
CTGGGTATTCATGCATCTCACCATGTGCTGCAGAGCAGCATGGGTACGTTGTTGAAGCAA
GTTGATGTAGAGAGGTACTTGAGAAGATTTGGATACTGTGTGTCATATGTTCAGTCGCCA
AGACTCTGTGTCCACTTGGGTGTTGAGAATTTGTCTGTGGACTTGCGAGATGGGGTTCGA
CTGTGTAGGCTTGCTGATGTCTTGTGTGCAGAGCATGAGCATGCGTTGAAGCCCCGATAT
CCTGCCTCCAAAAGATCTGATAGAATCAATAATATTTGTATCGCTATGAAGAGGATGGGT
TTTGATGCCTCGGTGGCTCCTCACGTTGCTGATGGGGACTACTCTGCAACGACAAGCCTG
CTGTGGGATTGCATCATCACCTATGAAATTCCTAGGTCCCTAAACACGCGATCTATTCAG
GTGGAATGCGATATTGTGGTGAGAGAAAGTACATGTCCGATGTCACAGGTTGATACCGTT
GTGGATTCAATGCAGAGGTTGTTGCAGCATGAGAGTATGAAGAGCAGTACATCTGTTGCA
GTCCTTCTCAAGTGGTTGTGCTGCATTTGCGCATCGGAGAAGAACGTCATGCTGGAAGGA
GATGTGCTATCAAAATCTACTGATAGGAAAAATATATTGGAGTCGATACTATCCTATTAT
GGGAGAATGTTTAGTTCCCCTGGTGTTGCTAGGAAGGCAGTCTATGATGCTGTGCAAGCA
CCATTTGATGCCTTGGATAGAATTTTGAAGGCAGCTGGAGGAGTGCCTTTGGTGGTAACA
GAACAAGAGTACTTTGAGTCAGATTTAGATCATCGCCGTCTCGTTGTATTTTACGCCGTG
TTGTGCAAAAGAGTCATGTCTATGCAGTATGAGCAACGAGCTGCAACTGTGATACAAAGA
TTCTGGAGACGTGTACGACATCGAAAGCCCGGGTATTCACGGAACCATCTTCAAAAATGG
ATACACGCAGCTGTTGTTATCCAAAGAAATGTGAGGCCTTATTTGTTCAGGAGGAGAGTG
GACTTGTCAGCTCCAGTGCGCCAGGCACTGGCTGAGAGCATTGCACATATGCAGGCGTTG
TGGAGGGGCAGGATGCAACGTGCCATGTTTTTGAAACTCAGAGAATCCACAGTCATTATA
CAGTCTGCGTGGAGAGGATTTTCTGATAGGAGAACCTATCAGGCAGTTAAGGACCGCTTG
GATCTGGAGGCATGGGCTGCAGTCAAAATACAGTCGCATTGGAGAGGTCACGTATGTTGT
GCGCACTATGCATCTTTGCAGCGGTCGTGTGTATCTATTCAACGTCACTGGAGGATGGCA
AAGCTGCGAGAGTGCTTCATTTCTATGAGAGAGTCTGCCTGCGTCATTCAGGTGCATGTG
AGGAAGAGGCTTGCAGAGCAGACTGCTTCTCACAGGCTGGCTGCAGTTGTCCATATACAG
GCGGTTTGGAGGAGGCACGTTGCGCGAAAGCACTTTCAGGCTATATGTCACTCTTCTGTT
GTGATTCAAAAACATTTTAGGCGACAGCAGGCGAAGAAGGTTTCAGAAGAGAGGCTGAAT
GCTATATTGACCATTCAAAGAATTGTCCGGGCACGTAGGCATGAGCAGATTGAGGCGATG
TCTCAAACACTGCAGGAGGAAATGAATCGTCTATATGATACACTGTACGGATACTCTCGT
CAAATATCTGCGGCGATGAAAATCCAGCAAAGCTGGAGAGCGTACGTTACTGCACGTGAA
CACGCAAGGAGGGCCAAGATGCAGAGAGAGCAACTGGAATGGGCTGCTGTGGTCATCCAA
TCGGCGATCAGAGCGCATCTTGCAAGAACCCGTTTCATCACCTGTAGGATGAGGTGCGTG
CAGATTCAGAGGTCTTGGAGAAATCACAAGAGGTATGAGGATATGAAAACGAGTATACAG
TCTTTGTACATGGATGCAAAGGCTCGTGTTGCACTGAAATTAGAGTACGAGCAGGCAGCC
GTTGTCATTCAGACACATTTCAGAGGATACCAGGTTCGATCATATCATCCTCATTCCGAT
ATAATTTCTGGAATACGCGAAAGATTGCACGAAGCAAACGTTAGAGCAGAAGCTCTTGAG
GATGAGGGTGTCGAGGATCCCACTAGTCTGCGTTATTTGACGGAAAGTGCCCTTCGAAAG
ATGCGGGGAGGCTCCGTGCTTCCAGAATTGGAAGCCCTCGAATATCTCTCGAGGTGTCTG
GGGAGTTCATGCACATGCTGTGAGTCATTCATAGGCAAGGAAGGGGTGACCATGTTGGTG
CAAGCCATTGCCTTAACGTCGAGAGATCAATCACGGAGGGATAGCATGTGTGAAGGATTC
AAGTGCTTGACAACCTTGTGCGCCTGCGGCAGATTTGTTGACAGGGCAGGAAAGATTTTG
ATTCAGAACGGACTGGTCGAAACTCTTTTGTCTCTCCTCTTCCAAATTCGTGAACACCAG
GTATGA
>EMRE3EUKT4062127 YVTN repeat-like/Quinoprotein amine dehydrogenase
ATGCATATGGGTGACATGATGGATAGATCGACGTCTGGGCGTCGACGGGAGGTTCGACGG
GTGACGTTTGTGTTGCCCCAGGTTGGGGGAGCTCAACAGTGTTCTGGCCATTGTTCTGGG
ATCAATGCCATGTGTGTCTTGAAGCAACCTCCTGATAGTGGGAGCTTGATGAGGTTATGG
ACGGCATCTCGGGACTCTTTGGTGAAGGTGTGGGATTGCAATGGGACGCAGAGTGTGGAG
AGTGCTGTGTGTGTTGGAGAATATGAAGGTCATATTGATTGGGTGAATGACGTGGTCGTC
GTGAATAGAGATCTAGTGGCAACGTGTTCTTCAGACTGTACTGTTCGTGTGTGGAGTGAT
CAGCAGCATGGTAGTTTGGAATGCTATTCTGGGCATTCTGATTATGTGACTGGTCTGTGT
TGTCCAGAGTCAGATGATGCACGGTTGTTTTCGTGTGGTTTACTAGGAGAAGTATTTCAA
TGGGATATTAGTGGTGGGAAGCGTAAGCCTGTAGAGTCTTTGTCGAAGAAAGATGTGGGG
TCGAATAGTGTGTATTCTATTGCATGTGATGTGTCTGGGAATCTGGTGAGTGCGGGCTCT
GCATCTGGAGTGGTATACATGATGGATACTCGAACAGGTCGGGTGGAGTTTGAGTTGATG
GGACATGGGGATACGGTGAGGGATGTGGTGATGAGTTCTGATGGTTCCACCTTGGTGTCT
GGGAGCTCTGACCATACTGCCAAGGTGTGGGATACAAAGCAGCGGCGATGCATTCATACG
CTGGCTATGCACACGGATTCTGTGTGGTGCATAGAAAAAGTGGATTCGGATGCTAGAGTA
ATATTTAGTGCTGGAAGGGATGGATGTGTGTATAAGACTGATACACGTGATTTGATGTGT
GACTTGGTGGTGCGAGAAAAGACTCCTGTGACGGCGTTGAGTGCAGGACATGGTTTTGGG
GCTGTTTGGGTGGGTACGGAGGAGTCTTCTTTTCGTTGCTATTCTGATGTAGAAGATATT
GATGAAAGTCGGGCATGTACGGTTGGATCGCTGCCATCGTTGCGTTCTAGGAAGATTTTT
GAATCAACTGGTGATTGTCATCCCCTGCCAATGTGCTCTGATGCTACAGTGACGATACCT
GGTATTCCTGCCATCGTTGATGTGAATTTGCTAACGGATAAGCTTCATGTTCTTTCCAAG
GATAGCGAGGGGCATGTGGGTCTGTGGGATGTGGCAAAGGCTTGCAAAATAAAGGAATTT
GGAGTCTGTGATTTTGTAGAGAAGCAGCGGGAGATGTTTGATCCTACTCAAAGCGCTCTG
ACGTGGTTTCAACCAGATTCAAGTCTTGGAGTAGTTGCAGGTCATTTGACACCGTCGAAT
TGCTTCTCATGCGAAACGTATACGAGGCAGTTGGGGTATGAGAATGCGCCTGCTGATGAG
AAGGTGAACTTGGCAGAGCAGATGTTGAATATTTTGTTTTCTAGATGGAAAAAAGCAAAG
ACGCAGGGGTCTGATGAAGACATGACATTTAATTTAGACGATGATGGTTCTACCAGTGTA
TTCAAATTTGCCGAAGGTGTATCGCCAGCAGTGATGGTGTCTGGGGATGACCACTCGGTG
CCATGGAAGAAGAGTTGTTGGGAGATGGATGGTTCGGAAGATGTTCCGGAGTGGGTAGTT
AGGTGTATTATGAGACATGAGTACCCGGTTAGTAAGCAGTTAAAGATGTCTTTTGTGCTC
ATGCCGCTCAAGGGATCGAATTTGCCTTCCATGTCGCAGAGTCGACTGACTGCTCCACGC
GTGCTCCAAGTTCAAAAGATGGTGGAGTACGTTGCAAAGAGACTCGAGGGCAAAGGGTAT
GAATGCTCCAAAGAGCCTATATATTGGTCTCAGAATGAAGATAAAGCTCCCAAGAAGAGT
CCATCGAAGAAGAAAAAGCATTTCATCGTGTTGACGTGTAATGGAATGACTGTGCCGTGG
GATTTCACATTGGCAGCTGTGAGGCAGTGGATGTGGAAGAGGCCTGAGGACTTGCACATT
GAATATAGTTTTAGGAGTTCTAGTGACTCAATCGTTTTACCGAAAATTAAAATACCCATT
TAA
>EMRE3EUKT4062128 Serine/threonine-protein phosphatase 6 regulatory subunit 3
ATGTTTTGGAGGGTCAGTGGATTGAATACTGCATCTCCAGTGGATGTCATTCTGGATAAG
GAGGAATATACTCTGGAGGAGTTGTTGGATGAGGAGGAGGTAGTGCAAGAATGTAAATCA
TTGAATCCTAGATTGACAGAGTTTTTGAGGAAGAAGGAGAATGTGGAAAAGCTTGTGGAG
TATTTGGTGACGAGTCCTGAAGAGGATGCAGATGATAAGAGGGTGTTCAAGTATCCTTTC
ACAGCGTGTGAAATTTTTTGTTGTGAGGTGGAAGGAATTTACAACACCTTGTTGGAACAT
GAGACTATTTTGGATGCATTATTTGGATTGTTGAATAATGAGCGACCTTTAAATACAATT
CTGGCGGGGTATTTCTCCAGAGTTATGGGGGCATTGCTTGCAAGGAGGTCAGGTGATGTT
GTTCAATATTTGAGGAAAAAGCCAGAATTATTAAAGGCGTTCGTGTACCATGTGGATACG
ACCAGTGTTGCTGAGGTTTTGGCTCGATTGGCTGGGGCAGATGAGCCTGTAGGGTATTCG
GAATCCCCATCTGTGTTGTGGTTGGCTGAGACTGATATCCTAGCATTGTTAGTCCAATCG
TTGGGTGCTGATAACCCACCAGAAGGACAAGCAAATGCAGCTGAAGTACTTGCTGCTATT
GCGAGGAGTACAGAAACGCCGTTGACGGAGAGCATGGCATCTGCAGAGTTTATGCAGACG
CTTGTTGACTCTGCACTTGCACCACATTCTGGGATTGCAGCGTCCCATGCCCTCAATGTG
TGCTTGGCATTACTGGAGCCTCTTATTATCGATCCAACGATGAATAGATTCCCTCAAAAT
AATCTTCATGAGCAATTGCGCCGCGAGGCCGTGAAATGCTTGTCACAAGGAGTTGATAGA
TTGGTCGGTATGATGGACCCTCCTGCGGATGAATCCAAAGCATTGAGTGAATTGAAAACG
ACCTATGGCTTGATCAAGCCCCCTGTAGGCCAATTACGGTTAAAAATTGTAGATTTGTTG
GCATCCTTGTTTCGGTCACGGGATCCATTGGCAGAGCAGGCTGTGATGAAGACAAATGCA
ATCAAAAAAGCAATGGACATGTTTTTGCAGTACCCATTTAATAATGCACTTCATGGAGGA
GTGACGATGCTGCTCACTGCCTTTGAAGAAGGATCTGTAGAACTGAGAAAGTTCTTGCTC
GAGGAGGTGGATGTTGTTGATTGGATTGCCTCTGCCCCAACTGAGGTGTTGCCAGAGCCA
AACCCAGATGCACCGGTGAAAGTACATAGGAAGCCCTTGAGGGCTGGATACTGTGGACAT
TTGACTCAAATTGCAAATAGATTACAAAGAACAAGCGAAGGATGCGAATATGTGAAGAAT
TTCTTAGATAACAGCTCCACATGGAAGTCATATGTGGAGAATGAATTGGAATCGAGGAAT
AAAGTTGAATCGGTCATGTCATGGCAATGTGGACGGCCAGCATCCCAAGTTATGGGAATC
CATGGCATGTACTCAACGGATATGCCCTTCTCCAGTATAGAATGCGACTTTGACAGTGAT
CATAATAGATTTGCGAGTCCTGCTTTGGAAGAGGAGGAAGAAGATGAAGAGGATGACGAG
AATCTTGCAGAATGGTCAGCAACAATGAGCAAAGATATTACTGCAACTGAGACCGACGAG
CAGGCAAATGACGATATATCTGCAGCAAAGGTCCTGAGCAGCGTGTCAAATGATGTCTCA
TCCATGGAGGATATGCAAGATGACGAGGTTCTCTTGGGTGAAGCAGATGCAACTGATGGT
CTGTTGGAACTGGGTGCTGAGATGGAAGGTCTGAACGTCCGTGATGAGGAAAAACCATCT
TCATCAGAAGAAAAGATCGTTCGTGACGATGATGCCACTGAAAAGAAGGAAAATGATGGG
AACGAGCAGGATGCAAATGCTTTCCATGACAATCAATTCTGGCCAAAGTATGATGTCCCA
GTTGATGAATCATAG
>EMRE3EUKT4062129 MAP kinase phosphatase 6
ATGGCGTGCTGTTCTTCTCGCACTATTGCTGGTTCGGCTCTGGTTCGTCAACAGACGACC
AGTAGCAGGCGTGTTGGGTGCTCTCATAGGCTGAGAGTACAATATAATGGAAATGTGGGA
GATGCATCATCGGGTATGGCCCGATCTGGTGTTATGACCCATGCTACCAGAGTTGATACC
TTTCCACCATATCTGCCAGAATTAGGGGACGACTACCATTCTACCATGGGCTTTTCTGAG
TATGCGAATTGGTTGATACCTGGTGTGTTGATGGCTGGGAGATACCCATTTGTGGAGCCA
AGCAGGTGTACAAAACGAGCTGATGGAGAGGCCATGCTGGAGCAGTTGGTCATGTCTGGA
ATCAAGACATTTATTTCGCTACAGGGGGAGCTTCCACCGCAGGAAGAGATGCCATTGAAA
GGGGTTGATGGGTTTCAGGCGTACAAGGCTCCTGCAACATTGATTGCGGCGGCCTTGTCC
GATCCCCCAACGGTGGAAGAAATGAATGGGTTGAGGACCCACTACTTGGACAAGTTCTTG
CCGCCAAAGAGGGAAAAGAAGAATGCGTCGCCATCGAGGAGGATTATTGAACTGGATTTT
CTTCATTATCCAATCACGGATCTGTCTATTCCGACAATGTCGCAGCTTGATGGGCTTGTG
GAGACGATTATAGAGAGAGCCAAGGACCAGGATGTGATGTATTTGCACTGCTGGGGAGGT
CGAGGGCGTGCAGGTACAGTTGGTGCGTGTGTATTGGGTAAAATGTATGGATTGAGTGGA
GAGGAGGCGTTGACTCGAGTGCAGCGGGCGTTTGACACGAGGAATGATGGAGGGAGAAAG
AGTCCAGAGACTCCAGAACAACAGAACCTGGTCAAAGCATACCTCGCGTAA
>EMRE3EUKT4062130 MFS general substrate transporter like domains
ATGGGCATGGGTCGGTTGTTGGACCGGGTGAAACAGCATATGCTTTGGACGCTCTTTCCG
ATTTGGTATACACATTTCACCCAAGGATTGCAAACGACCCTTCCATATGTGATTGGGGTG
TATATGGTGAGGGATTTCCTCTCCAAGAAGGAAGAGGTGTCTGAGAAGGAGGTTGGGTTT
CTGACTGGAGTGTTGGGGGCTACCTTCTGCTTTGCACAGACACTGACCAGCTTTCTGCTG
GGTAAATTAAGTGATAGAGTAGGTAGAAAACCGATTATTGTTTTAGGGAATGTCAGCTGT
GCTGTCTTTGTACTGCTCTTTGGTTTGTCTGGGAACTTTGTACATGCCTGTGTGACCCGC
CTTTGTATGGGAGCGACGAATGGTATTATTGGGGCGGAGAAGGCGGTTATTGGGGAAGGA
TTGCCTCGGAAGGATCAGAGTGAAGCTATAGGGTATATTAGTATGACGTGGGGGCTGGGG
ACGTTGGTTGGTCCGATGATTGGGGGGGTATTAGCACATCCATGTGGGTTTGTGACAGAG
CAGAACAATGTGGTTGGTGAGGAGGGGGATATCAAGTGTGAGGATGGCTCGTTGTTGGCG
CGGAAGCCATTTTTCTTGCCTTGTCTTATCGCGTCTCTTTTGAGTGTGGTGGCGGTATTC
CTGACGGCAGTGTTTCTTGAGGAAACCTTGCCGAGCAAGCAAAAGGCAGGGTATGAGCAA
GTGGCTGTGCAGGAGGATCCAGAAACTGGCCATGATGTTGCCATGTACAAGAAGAATAGC
GATTTGTTTAGGTATCAGAACGAGGTGGAACTGAGTGGGACGATCAAGTCGCATCATCAT
ACCGATGATGGGACAGCTACACTCGATGAAGACAACAAGCACGAGAAGAACTTCTCTGTG
GACCCTGGTCAATCAGCAGCAGACAATGACACATCTCATCCGCCTTGGTATAAACAACGA
TCTGTACAATTATCGCTCACAGGATATGCACTGATAGCATTTTGTTACATTATACTGGAC
GAATTAGTTCCTATTTTTGCATCGGCGCCCCTCTCAGAGGGAGGACTCGCCTTTAGTCCA
TCGAAATTGAGTGGACCATTATCATTCGGTGGAATCGTGTTGATTGTGTGGATGCTTGTG
GGATATAAATGGATGTCAAAGCATTACGGTACAATACGCACGTGTATCTATGGATTATAC
ATGACTCTACCCACAGCCATGATGTTCCCGTTGAGCTCTGTTGGGTTTTTGAATGCTGAA
GTCATGTTGTGGACTGCAGTCACATTCAAATACATTGCTGGCACGAATGCCTTCACGGCA
TGTATTGTACTGGTCAACTTGGCAGCTCCCAAGGAGTCATTAGGGGAAGTGAATGGACTA
GGTCAAACGTTAGCTTCAGGCGTGCGCGCATTGGGTCCGTTTTTAGGAGGTGTCATGTGG
GCAAGCAGTATCCGTCTCTTTGCCATCATGGGCAATGCATGGGGGCATCAGTTTGTTCCA
TTCGCCCTCTCAGCCCTCGTCGCATTTTGTACACTGTTTATTTATTACAACATTGATATA
TCAGAGGAGTGA
>EMRE3EUKT4062131 Alg9-like mannosyltransferase family
ATGGGAGGGGCAGTTGAGTATAGCACAGAACAAGCACAACGCAAGCAGTCTCCCATTCTT
GCCAATGGATTGGCTATTCTTCTTGTATCTCGGCTGCTGAGTGCATGGTACAATATTATT
CATGATTGTGATGAGGTTTATAATTACTGGGAACCTTTACATTACATCATGTATGGATAT
GGGATGCAAACATGGGAGTACAGTGCTGCATTTGCTCTTCGGTCGTGGTGGTATATAGTA
CTGCATGGTATGATTGGATGGCCTTTATCACTTGTATTTGGTAAAGTCGCAGTGTTTTAT
GGTGTCAGAGCGGTGTTGGCAGTACTGTCTGCCCTGGCTGAATGGACACTGTGCAGTGCT
GTGGCAGCAAGGTATCATCCTCATGTGGCAAAACTGTACCTGGTGTTTTCTGTGTTTTCA
TCGGGCATGTTTGTATCATCTAGTGCATTTTTGCCGTCGTCTGTGGCCATGGTTGCCATG
ACGTTGGGTGCTGCCGGTGTGCTGCAGCGCAATGACACTCTGGTCATTTGGTCAGCAGTT
GTTGGATGTACATGGGGATGGATTGTTGCCGCGCTGGCCTTTATTCCATATGCCATATGG
GTACTTGTGTCCAGTGAAAATATGTTTAGGTCCTGGAGGACTCTTTTTATGGCAGCCATG
GCTGCATGCGTGCCTCTAGTTGCGTGTGATCGTTGGTACTATGGGTCATGGAAGGCATCT
CTTATCAACTTTTTGGAATATAATGTCAAGGGTGGGGGTAAGAGCGATTTGTATGGTATT
GAACCAGCAACATATTATCTTCGGAATGGGTTGAATCAGTTACAGACGGTGCTGCCTTTG
GCGCTCATGTTTCCACTGATGATGGGATGGAAGCCACGTAGTCACTCCATGCCTCGGACA
ACTGCCTTGTTTACAGTACTCGCACCAGCATTTGTATGGCTCGCTGCGATCTCCTATCTC
CCACATAAAGAAGAGAGGTTTTTGTATGTTGTATACCCACTGCTGCTTCTCGCAGCAGCG
GCAGTCACAGTGCAGCTCAAGGATTTCTTCAATGCAGTGTTCCCTGCCTGGTTGGTTCGC
AGGCTCGTTGCATTCGGCGTATTAAGCACGTGTGTGTTGGGTATCAGTCGTACATGTGCA
CTGACACAACACTATGGAGCACAAATGTCGCTGTATAGAATGCTGCCTGCTGTGCGTCAG
CAGGCACGTGTGTGTGTGGGAACAGAATGGTATAGATTTCCATCATCCTTCTTCCTTCCT
GGTCCTGAATATAGACTCCAGTTTGTCACGTCGGGATTTGATGGACTGTTACCACGACCA
TTTGAGGAAACGAAAGATGGAACTATGGCAGCTCCACAACAATTTAATGATATGAATAGG
TCAGAGCCAGATAATTATTGGGACAGTGCTGATGGGTGTGATTACTTTCTCTCTTTAGAG
CATTATACATACCATTCCTATCGGAGAAGCGGAATACGTGGATGA
>EMRE3EUKT4062132 Plant SNARE 12
ATGTCGACGTTTTCGAGCGGAACGCAGCGGCAAGCGAGCCGCGTGTATGAGCAGGAGGTG
TCCCTCAACCATATTTTTGATGATTTATCCGAGGGCTTTAAAAAGCTGGATTCGATGAAT
GATTCCAAGAAACAGTCCGAGTTGAAGAGAATGACTGGATTGATGCAAGAAGCGAAATCA
TTGATCCGTGACTTTGAACGAGAAGCAAAGATTGATAATATGAGCGTGGACGAACTCAAT
TATAGGAAGAAGCTGCTTGTTCAGGAATTGAATTCTTTCATCGGGCTGAAAAAGGCGTAC
AGTCAACAGTTGCAGCAGAGAAAGGAATTGATGGATAGCAAGTCACCAGTAGCTGCTGGG
CCCTCGGCCGACGAGATTCGAGAAATGTCGACGAATGATATGATTGAACTTGGCAGGAAG
AATATTCAAGAGACGGATGAATCCTTGCTGAGATCAGAGCGAGTTGTGAATGATACAATT
GCAATCGGAGCGCAGACCGCAGAAACACTTCAAACACAGGGCAATCAGTTGAACAAGATT
TCGAATGATCTAGATGAGATCCACTTTAGTATGAAAAAGGCTAGACAGGTCATCCGTGAC
CTTGCCAGAAGACTTGCCACTGATAGATGCATCATGTTTGTCCTGCTCCTTGTTGTCATT
GGTATTGTCGTCATCGTCGTATTGAAAATCACTGGAGTGGGTGATGTCAATGTGTAA
>EMRE3EUKT4062133 Translation initiation factor IF-3
ATGGTAGAAGAAGACGGAGAGTCAAGGTGGTATCCAGAAGGAGATCGGGTACAGCAGCCG
ATGACTGAAGAAGGTGTCAGCTTGCTCCATTTTCATCTGGATGGCGTAGAGAGTACTGGA
TGCGGCTGTAATGAAGAGGTTGAAGATGATGACTGGTGCGACAATGATGCCTGCGGCAAC
TTTAGCACTATCAAGGAGAAGATCAAAGAATGTCTAGAACCTCGATCAATGTATCATGTT
CGACTCAAGAGAGATGTTCGACAGCTGACACAAAACATCACAGGAAATTCTGATGGACTT
GATGCTGCGCATATGGGGGCCGCGTTATTGAGCATCGGGTATTCAGTGTGTCTGAGATCA
GCAATTGGAGGTGGAGATGGAGCAGCATGCTTTACACATCTGAGTCATGAGTTCTTGATT
TTGGATTGTGACGAGGAGCAAGAGCATTATATAGTGGAGCCAAATTTCCGAGAACATTTT
GCGATTCCTCATCCGACAAAGAGATACAGGCGGCTTTTGGATACTGTACCAATAGAGTTG
GTGCTGCCTCTGTCCCAAGTGAAGCCTCTTGTGACACTTTTGTACCAGGAAATGTCGAGA
TCTTTTGCAATGAAGAACATGCATCTTCCTCCTTGGAGGAAACAATGCAGTCTGTTGAGT
AAATGGCTGCCACAAAAAGCACATGATTTTTATATGGTCCTGCCTGGAGGTATGACAAGC
AATGGGGCCAGTCCCATGCCATCAAGCCCTCCAGGGCTGCGTAACGTCTCGAGTAACACA
GCATTCATGAGCGCAGGGAGTCATACAGATGATAATAGAAGTACGAATACATGCATCAAA
ATAGAGGGAAAGCCACTCGGAGCAGGAGAACAGAAAAAGACATCACTGCTCAGTAAAAAC
CTGGCTGCTGCGCAGCAAGACACCCTATCAGGTGAACCCCAGAGGTCTCCTCTGCATGAT
ATTTCATATGCGTCACAGAAAGAGAGTTCTAGTAAGAAACACACGAGGATGCAGCACGCA
AGACCCACTGCATCACGCAGTCCAATCAGAGAGCATTGGCCTACAAAAGACAAGAATGGC
TGTGTCCAGGATGGAATGCATCCGATACGAATCGTGCATCCACAGGGGATATTTCCTCGA
TTACCTCCAGCTGCTTGA
>EMRE3EUKT4062134 Pre-rRNA-processing protein TSR1 isoform 1
ATGGCAGGGCCTGGGTCACAGAAGAACAAGGTGCATAAAGCTGGGAGGCGAGCGGGGAGG
AGTGCTCGAGAGAAGCATAGAGATAAACGAGATATAGTTGATCGGCGGCAGGGTGTAAAG
TCGTTGCGAAAGAATCAATCGAAAGCCGATCGAGTCAATGCTGCAAAGCAGTTGCGTGAG
AAGAAGCGGGCAGAGACTGTTCAGGCCAAACGGATGGCAGCTTTTATGCCACCGAGGATT
GTAGCATTGTTACCATTGTCAGCAGAGACGAATGTGAGGCATTTTTGGAAGACGTTTATT
GATGCATGTGTGAATTATAATGTCCAAGGGGAGGAGGGGGATGGAGCATCAATGGAGATG
GAGATGGGTGAGGCAATGGCGCCCATCACTGTGTTTGCAGGGCCACAGAAAAAGGTCAAA
GTGACCATACTGCCGCCTCCTGCGGATATGAATGATCCATTAGGATTGACTGAGCTTGGA
AAGTATGCTGATTTTGTGGTGTGTTTGTTGCCAGGGAATCCCAATGCGGTGCCTATTGAT
GGGTGTGGGGCCCAGGCGTTGGATATACTCCGTTCCATGGGTATGCCATCCACTCTTGCG
ATTACGCAGACACATGATATAGTGGGGGGAAATGTTCTTAAAGAACGATCTGCAGCAAAG
AAAAGGGCAGCAGAGGCATTAGAGAGATTTATACCGTCGGATCATTATAAACTCATTGCA
GCAGACAATGAGGTTGATGTGAAGCAGATTGTTCGGCATGTGACAGACTCATCATGCACG
ACTCCAATCTGGCGGCAACAAAGGCCACATGTGATACCCGATGCGGCCGAGTTTTATACC
AGTACGAATAATGATATGAATCAGAAGGCGGAAGGGACGCTGGTATTGACCGGGTATATT
AGAGAGAAAGCATTGACTGCCAATCAATTGATCCATATTCCTGGGGCAGGGGATTTTCAG
ATTGAAAAGATTGAGTCTGTCGCGGAACCACAGTCTTTATTACAGACGCAGAAATCGCAT
CATCAGAAGAAAAATGTAGAGGCAACCATGGCAATGAATGGTGAGACGGTGATTGCTGTG
TCTTTGCCAGAAGAGCGAGAGTCATTGGTGCGGGAACATGATGTTGATCCCTTGGATGCT
GAGCAGACCTGGCCAACTGAGCAGGAATTGGCGGAGGCGGAAGCAGAGGCCAAAGCGAGG
AAACGGAGACTTCCAAAAGGAACGTCAGACTATCAAGCTGCATGGATCATAGATGATAAT
TTTTCTGATGCCAGCGAAGATGATGATGACGATGATGACTCCATGACACACATGATGCCT
GAAGAACAGGAAGATGATGAGGGATGGATGGGCATGGATACTGGGACCGAGTTGGATCCA
GAAGAGTTTTCAAAACTTGATTTAGGGGATAGAGAAGCGGCCCGAGCCAGAGAAGAAGAT
ACGGCACGACGAGCCAGAGAGGCGGATGATGTCCTCTACCCAGATGAATTTGAACTCACC
CACGATGTCCCTGCTCGGCGAAGACTCGCCAAATACAGGGGACTGAAAAGCTTCCGTACA
TCTCCATGGGATCCAAAGGAAGATTTACCGCTGGATTACGCACGAGTATTTGCGTTTGAA
AACTTCAAGAGGGCTCAGAAACGAGCCCTTGCCCTATCCAACAAAGTGAACAGGCAGGGA
GGAGATGCCGGTGCCGATGTCGGTACATATGCCCGGGTGTACGTATGTAACGTACCTCAA
GATGCAGCCATGACCATTGTAGAAAGAGTGAATGCATCACAGCAAGGCCTCGCACCTTTG
CTCTCTACCTGGGGCTTGCTCCAACACGAGGTCAAGCTGTCTGTGCTAAACTTTTCAGTC
AAGAAACATGCTGGGGTCGACGCCACCATAGCCAACAAAGAAGAGCTGATATTCGTCACA
GGAATCCGCACATATACCGCAAGACCGATCCTTTCCACGGACGAACATGGAGCAGACAAG
CATAAAATGGAGAGATTCCTCCACGAGGGGCGTGTCGCCATGGCCACCATCTATGGCCCC
ATCACATACCCCCCATGTCCACTGCTAGCATTCAAAAGGAACCCGTTCAACTCATCTCTC
CAACTAGTTGCAACAGGATCCCTGAAATCCTGCAACCCAGACAGAGTGGTCGTCAAGAAG
ATTGTGCTGACTGGATTCCCCATCAAATGCCACCGATCCAAAGCCATTGTCAGATCCATG
TTCTACACACCAGAAGATATCCGGTGGTTCTCTCCAGTCGAATTATGGACCAAGCATGGC
CGCAGAGGACGGATTCGAGAACCTTTGGGCACACATGGCTTGTTCAAGAGTATCTTTGAT
GGCCCACTTAGTCAACAGGACACTGTGTGCATGTCCCTCTACAAGAGGGTGTATCCAAAA
TGGCCTGAATCCACAACATTTGCTTCCATCTGA
>EMRE3EUKT4062135 FKBP-type peptidyl-prolyl cis-trans isomerase
ATGGTTGCGTTACAGACGACGGCAAGCCGACTCTCACGTAGAATTGCATCTTTGGCCCAC
GCACAGCACAGACGATGCAAAGGGCTTGGATATCGACCATCGGTGGACTATAAAATACAT
AGACCTCGAATCGGACCGAAGATGGCCTTGGTATGCTCTGCATCATCAGAAGACAAGGAA
GGAAAGGACTCTTCCTCTGGAGGAGTAGTAGCCAAGGAAGGGGATGTGGTGACTGTCCAT
TGGGCCTGTATGAATGAACAAGGAGAGGTGTTAGAGTCCAGCAGGACTTCTGATGAGCCA
ACGACGTTTCAGGTTGGAGCTGGTGACATTGTGGGTAACCAATTGTTTGAAGCATTTGAT
GAGGCAGTCCGTGGGCTCTCTGTGGGGGAAACTATAGGGATCAAGGCAGATGGAGGGGAG
TGGAAGGAGGATCTGTTGTTCAAAGTACCAATGGATCACCCAGAGATTCAACGTATGGCA
AATAGATATAAGAGTCAAGGAGGTGTTCATGAAGGATTAATAGCGGAACTTTCCAATGGT
GGTCTAGCCCTCGTCGTCGAGTGTACGGACGAGGTCGTCACATTGGACGCCAACTCCATG
ATGGCTGGGAAATCGCTTTTGTTCGAAATAGAGCTGCTCAATGTAGAGAGAGAAACAGTA
ATGTAG
>EMRE3EUKT4062136 SPX domain-containing 3-like protein
ATGAAGTTTGGTAAGATTTTAAAGGACTTTTCAGAGACCAGTGCTGTTGTGGTGGAGAAG
GAGAATGACGCCAGCACAAGTGGGTACAAACGACAGAGAAGTGACGACAATGAGGGTGGT
ATGGAGCAGTCGGGGTCCAGAGACTTTGTCCGTTACAAGGAAATGAAGAAACTTTTGAAA
CGAGCTGCAGCTTGTAAAGAGTCGGATACAGAGGCAATGAGAACGCATGAGAAGGAGTTT
ATTCGAATATTATATGATGACGTGGAGAGGATCAATGCATATTTTATCGAGGAAGAAGAG
AATGCTGTGATCAAGTTGCAAATGTTGCAGGAAATGTATGTAGGAGCTGCTGTGATTCCT
GATGAGTCAGCAACAACACGTGGGCATGGTACTGCAAATAACACTCCGTTGGTGGACGAA
GCGGAGTGTATTCGACGGTATAATGATACTATGCATATGATTCGGTCGAGACTTATTGAT
CTGCATGGGGAGCTTGTTCTCTTATTGCATTGGTCTATTGTGAATTATGCGGGAATCTTG
AAGATTTTGAAAAAACATGATAAATTACTGGGCGGGCATGCTCAGAAGAACTTGGTCGGG
AGTATTTTACAGCAACCTTTCACATCGACGGAGAGTATTACGAATCTCGTGAATACTGCA
GAGAGATATGTCAGAATGTTGGCGTGCCACGGCAATGCCCAGCAGGAGAGCAACTATGCT
GAAGATAGTTTGGTGCGTGAGGATAGTTTGAACACGCTCATTGAAGAAGCGAATCAATAC
ATCACCGATAAGTCTCGGGAGGGTAACATTGTTATGCTGGAGAGGACAGCAGCTGCATTG
GGTATGCTACGACAGTTGCAATCCACAGCTGCTTCACCATCAACATTGGTATCTGTCGAT
GGTGATGTCAAGAGCCTTTGGAACATGGAGAACTGA
>EMRE3EUKT4062137 RNA polymerase II subunit A C-terminal domain phosphatase
ATGCCAGCGACGCCGTCGTCCTCCCAGGGAGGGAATGAGCTGGAAGATTTGCTACTAGAA
GAATTACTGGAGAGTCCAGGTGGCGCCAAGGCCGGCACAGAGCCCTTGGAAGATGCTGCT
CCCCGCAGTGGGGGAAGGAGTCAAACTGAGCAACCTGCTGCTGCGAAGAAGGCGAGGTTG
GAACAGTATTGTCCCCCACATCCTGGTTATATGGGTGGTATATGTATACGATGTGGTATG
ATCAAGGAGCAGGAAAGGGAAAAGGATGGCAATCTGCCCATTGGGTCACATCAAAGTATC
CAGCAGGGTATGGACAGAGGCCATGGGAGATATGGTAGCAATGGAGCCGGTGACGACGAG
CATCTGACCCTGGATTATATTCACCACGGATTAGAGGTGTCGAAAGAGGAAGCAGAGCGT
TTGAGAGGAGAGACAAAACGAAAGGCAATTCGTGCGAAGAAATTGCTGCTTGTCTTGGAC
TTGGATCATACATTACTACATTCCACGCGGATGACCGATGTCTCGGAACAAGATGCACAA
GTACTGCATGGTATGCTTGAGAAGCAATCGGCAGATGCCCCCATGCTGTTTCATTTGGGG
CATATGAATATGTGGACCAAGTTTAGACCAGGGATACGAGAGTTTTTGGAAAAGGCAAAG
GCACTTTTTGATTTACACGTGTTTACCATGGGAGATAAAATGTATGCGAAAGAAATGGAG
AAGATTTTGGACCCGTCTGGATCTCTGTTTCGCGGTAGAGTTGCATCCTCCAGTGATGCA
AATAGTGATATGATGAAGGACTTGGATGTCCTGCTGGGATCAGATGATATGATGGTTATT
TTAGATGATACATTAGGTGTTTGGCCGAAACATAAAGCGAATGTTATCCAGATGAAGCGG
TATTTATTCTTTCCTGCGTGTGCTGTGAAATTTGGTGCCAGTGGATCATCGTATATGGAG
GTGGGAGGAGATGAGGATGCCAAGACAGGTGCACTTGCTTGCGCATTTCAGGTTTTGAAG
CGTTCTCATGCCATGTTTTTCAAAGAAGGCTCTCATAATGATATACGTGAATGTTTAGCG
ACGCTTAGATCTAGGATTCTACAGGGATGCTGTATTCTCTTCTCCAGAGTCATTCCGAAA
GATGTGAATCATGAAATGCATCCTGCATGGGTACTTGCAAAGCAGATGGGAGCAGTCTGT
GTCAACGATATATGTGATGAGGTAACTCACATTGTTGCTGGTGGGAGTACGAGTAAAACA
GATTGGGGAAAGCAGAAGGGGAAGTTCATTGTGTCGACAGAGTGGCTGCATGCATGCGGA
TTCTCATGGACCAAGTGCGATGAAAGGAAATTCCGATATAGCACAAGTACTGGAAAGACT
GCTCCATTGTTTGAAAACGAAGCCAAGGCAGTAGAAGCGGCAAAAGCAGCAGCTGGGCGG
TCTGCATGA
>EMRE3EUKT4062138 Domain of Uncharacterized protein function isoform 1
ATGATATCGTCTTTTTTGGCTCAGGGCAAGCCCATCTGCTTCGGTCGCGATGGTTGTCGT
CGACAGAGACGCTGTGCTTTTGTAAACAGCAGTGGATATGAGCTTTCTTCTTTTCCCCTG
GACTATCCAGAAGCCATTAAGCAGGCTCGAGAATCGACAGAATCCGCATTGGATGATGGG
TTTGAACTTCTGGAGGTTGAATTTCCGACGAGTTGTTTAGATGCAGTTGCTGGTGACGCT
GAGGGGGCCAACGAAATGACCTATTCAAGCGAATATCTGCGATCCTTCTCGCGGTTGTTT
TTGGATAGAGCAGATAGGACGAGGATATTCTTTCCTGATAAGAAGGAGATGGAATTGCAG
AGGAAGGTTGGTCCTTGGAGTCAGACAAACTTCCAGTTGGATTATTTCACAAAGCCATCT
GGATTTTTGGACATTGGGGTTGATATATCGGGGTATGATCCATCAGAGCATGTCGATGAT
CAGGATGAATTGTTTATTGCGGCGTATCCGAGTTTTGATCCGAGAGAATTGGTGGCAGCT
GACAAGGTTTTTCAGTGTGCACGGAAAAAGTTCCAGCAAGATGGGAGAAGGAGGCCACTG
ATTTTCTTCAATGCGGAATTAGATAGGTTGAGAAGTAACTATTATCCTGGTTTGTTCTAT
CCAGAGATGTCGAGGCTGAGTAAGGAGATGATGCCATTGGTAGAAAGTGCCTATTATATT
CATAATTTCAAAGGCGCAGGGGGAGGTGTGTTGTTTCGGGCATATCCTGGTCCTTGGCAG
GTTCTCTTGCGAATTAATAAAGAGGAGGTACTTGTGGTGCACACTCAAGACGAACGACCG
AGTTTGAAAGAAGTTGCTCTGAATGTGTTGCCCAAGGCTGCCTTGGAATACAGGAGGCGG
TTAGGATAG
>EMRE3EUKT4062139 ARM repeat
ATGGATGGATTGAGCAGCCAGCTTCAGGCTGCTCTATATGCACTCCATTCTCACGAAACC
TCTGCTCAAGCAGAGTCGAACGCTTGGCTGAACGAGTTTTTGCAGAGCGATGAAAGTTGG
AATGCATGTATTCGACTGTATGAGAACGATACTACGTCATCCATTCGTTCAATGTGTGTG
TCGCTCCTCACGAGGAAGGTGAGGATGGATTGGTCAGGAGGATGGTTGACAGAGCAAGAA
AGAGCAGCAAAAAGGGAACAATGCAAGGTCATGTATCTATCTCAGATTGGATCATCGTCT
CCTGATAGACTACAGATTCGACAGTTGGTATTGTTGCAAGTGCTTTGTATCGAAACGGAG
GAGCATGTGCGAGATCTCGTGCAGCATGCTGTGGAGGCCCTCTCCCATTCAACAATGTGG
TATGCTGGAGTGGAAATTCTGTTGACGATTCCAAATGAATTCCGGGAGTCTTCTCGTAGA
GTACACGGTAAATTATTACCTGTCCTGAAGTCATATACTCAGATGGTGCTGGATGCTGTG
GACCGACAATTGCTGCCATCTGGGGGAGACGACATGCTGCACAGGATGTCAGAGGTGATT
CGAGCTTGGGTTGAGCTTCCAAGCATTCCGGGAGGACTTCCGGAAATTGATATTATAGAG
TTTAGTAGGCGTCATCAGAATATTTTCCGTTTTCTCGTGAGTGAGTGTTTCGACAAAGGG
TCAGAACCTGCCTGTGGAGCTCTGGTTGCCTGCTTCAAAGGCACTTGTCCAGAAGATCAT
GCAGACGAGGCGATGCCTCTTTTCAACGGCATCATATCGAAAATGATGTCGATGAAGGAA
TATATTTTACAAGATTCGTGTGAGGAGCAAGCAATGGGTGTGGCTCAAGTTGGATCAGGG
ATTGCTGATTGCTGGCCAGAAGGTATTGCATATATACTGCCAACGTGTGTGGATCTAGCG
CAGATCATGCTCGTGTGTGTGAAACATCCTGAATATACTATCGTAGAGGTAGCGTTAGAC
TACTTTTTCGCCTTGAATTTGGTAGATATTCGGCAAAGGAATGAGCATTTGAGGCATCCA
GTGCAAGCACAACTTGTAGAGTCCCTAGCGCAGCGACTGATGTTTCCTCGGAGTAGCGAT
CAGGAATCCCTAGATATGATGGCTCATGATGCTGGATTTATCCGGCTGCGAAAAGATATT
GTGCCCGAGTTGTTAGAAGAAGTATACCCATCCATTGGTGAGTGGTATCTTGAATGGGTG
TTGTCAGGTGTGAAGAGCAGCGCATGGCAAGAGATAGAAATTGCTCTGTACTTGCTACAG
GCAACGGACTTACAGATACGAACTCGGGCGCTTGCAATTCCAAGTCAATCGGATACATCT
TCAGCATTGGCGAGAGAGAAAATAAACAAGTCGCTGTGTGAGGCATTTGCAGTGGCATCA
TCCTTTTGTAGATCCAACCTTTGCCAGGAGTCGCGAGCAGTAGCCTCAGTCTTGGGTTCA
ACGTTCTCTACTGCAGTAGAGTCATTCGCTATTTGGTTCGGTAAAATACCTGAGGCACCT
TTTGATGAGGTCTTTGCAGCAGCACTGACAATTCTGGCCTTGAATCATCCACACAGTACT
AGACATGCATGCACAGCTATCAAGTCTCTGTGCGTTCGATTAGGGCGCGGTCTTTTATCC
TCGGAAAATATTGTAGACAAGATTAGCCTGATCAAAGCTGGAATAGCGCATCTTACATTG
GATGCAGAGTACGAGGAGGAGCTTGTTGAAGGAATGGTGCATCTTGCAACACATCTTGAG
CCACAGAGGGCATTGACGTCTTTATTCGATGTCATATCTCCATATGTTGATACCATCGTC
CATGCGGTAAATATGGAGTATTCATCAATCGACAAGGGTATGCACACGAAAGTTATGCGG
AGCATGGCGTTCATATCCACTGCACTAAAGGCATTATTATCAGCAGCAATATCACAGGGA
GGTGGATGGGCTGCAGCCAATCTATATAAGGAACTGCATGGCTGTCTTGCAGGGTTTTTG
CAATCTGAATATTGCAAAAACAACTCCGAGGCAGTAGATGGTGTGTTGGTGGTATGCAAG
GAGGCAATTGCAAGTTCAAGGAAGAACAGTGGCGAGATTTTGCAGCTTGTGCTGCCCATG
GTGATGGGAATTTTCCATGAATCTCTCAGCTCTCCAGCACTCGACGTATTATCTGAAGTT
ATTGAAATGCATTTCAATGATTCGGACATGATGGGCGATATCGTTGCTTTATCTCACACT
GTCTTCCAGAAAGCCTTTTCTGTCCTGCATGACCAGGGCTTGTCTTCAAGGCCATCTCTA
GTGCAAGCACTTCTGGACGTTGGGTATTCCTTCATCGTATACGCACCTAATAGTATCATT
CAGTCAGGGTCTCTCTCGGTATTCATTGACCTGGGTATTGCTGCCTTATCATGCAAGGAA
CCTGAAGTTATCATTAAAGCACTTCAGTTCCTATGCTATCTTCCTTGTGCTGCAACAGAT
GAGACAATAGATCAGGATTCAATAAATTCTATTAATGCAAATCTCATAGCGAAAGGTCCT
CAGCTGGTGGAGTCGCTCATGTATGCAGCATGTGAGACATGCCCTCGGTCAAAGGTGAGG
AGCGCAGCAAATCTGATACGAGCTTTGTTACTACATCCTCCACTACAAGGCAAAGGATCT
GCATGGTTGATTGCCGCCATTTCCTCAGAAAGAATTCAAAAGGTTTCTAAAGACGTTATC
CGAAAAGAATCACGGGACACATTCATACAGTTAGCTACAGGTGGCTCCTTGAATCCTCAG
AGACTCACCTGTCTCATTACAGATTATGGGCTTGTTTGTAGAAGAGAAGAAGAGGAAAGT
GTTTTTTCAATAGCATATGAGGTATAA
>EMRE3EUKT4062140 Ribonuclease Rh| Chain A
ATGAGGCTAGAAATCTGGGCGATTGGGCTTGTCCTCGCCCTGTGTGCACAGCAGTGCCAC
GGAGAATCTGTGCTCCAGCTTCGATACGTCTGGGCACCAATCTTCTGCTACGCAGGTTCA
TCAAACGGAGTACCTAAAGAATTCTGTGGGGAAGATGCCTCAACAGCGAGGCCTCGGTTC
AGGGCTCATCGACTCTCAACTATTCGACCTTTGGAAGGTTGGAAGGAATGCTCAGCGTCC
CAGGCATATTCTCCGTCAGATGTTACAGGAGAACTTCGTGAGTATCTTCACTGTACATCA
AATTCATACACTGAGGGAAACGACGATGGGTGGCACAAGTATGTGTGGGACAAGGGAGCT
GGGTGTGCAGCAAAGCAACTTGGTATGAATGCCACCTCCCTGTTTCAACTGATGTCTGAT
TTGTACAAAAAATACGACCCAGATGTGGCTTTAAAGAAGAGAAAGATCACCTTGGGACGG
ACAAAGAAGATTAGGACTTCCAAGTTGCTTCGTGCCCTCAAGAAAGGTTTTGGAAAGGAA
GGATTCATCACATGTGATGGTGCCACTGGGAAGCGATATTCCACATATTCAATCTGTGTG
AGTCCTGAACCACCATATTCGATAACAGACTGCCCAAAGAGTGTGCTGCAAAAGAACAAA
ACGGCCTGCCCAAAGACCATCCGGATTGAGAGAGGCAATGGATCAATCAAAAAGCCCACT
AGGCAATGCCTTCGATATTATCCTGCCTTTGCATGA
>EMRE3EUKT4062141 Nucleolar GTP-binding protein 2
ATGGGGAAAGCGAGGACAAAAGCCCCGGAGGTTTCAAGAACCCCCAAGCATAGCAAGGAC
CAGAATAGGGCCAAGAACAGCAACAATGGCCAACGCTCTTCTGCAACAGTTAAACGTTTG
GCAATGTATGACAACAAGGCCAAGCGAGACAGAAAAGGCCGCATCATCTCACAAGATCTT
CAATCCAAAGAATTACCAAGCACTAGAATTCAGCCAGATAGACGATGGTTTGGAAATACG
CGTGTGATTGGCCAGAAGCAGTTGGATTCTTTCAGAGAGGAGATGGCTGACAAGATGAAT
GATCCATATTCTGTTCTGCTGAAGGAGAAGAAGCTGCCACTGTCCTTGGTAGAGGATCCA
GAGAAGAAGAAGCGGAAAGGAGGGAAAATGGCACGGGCGAGTTTGGTGGCCGTTGAACCA
TTCTCTGCGACCTTTGGTGCAAAGAAGACGAGAAAGAAGCCCAAACTTGGTGGCATTGAT
AGTTATGAGGCATTGCTTCAAACTGCAACTGAAAAAGCAGAGACATATGATAGCACTGCA
CAAGACGCCCCGGCAGGTATTGATGGCCGCAATGCTGTGAGAGACCCCGTGTTCGAGAAA
GGTCAGTCGAAGAGGATTTGGGGAGAGCTGTACAAGGTGGTTGATTCGAGTGATGTTCTG
CTCCAAGTCTTGGATGCCCGGGATCCAATAGGAACACGATGCAGGCATCTTGAGTCGCAT
TTGAGACATAATCACAGGCAAAAGCATTTAATTCTTGTGCTGAATAAATGCGATCTGGTA
CGTTGGTGCACTGAAATCACGTGTGAGGCCATGATGATCAAAGCAATTGTCCGTACCATC
TGA
>EMRE3EUKT4062142 P-loop containing nucleoside triphosphate hydrolases
ATGATACACCTAATGCGTATAGATATGATGTGTATATTAATATCTGTGCAGGTCCCATCC
TGGGTGACAAAGCGCTGGCTAAGTGTTTTATCAAAAGAATATCCTACCATTGCATTCCAT
GCGTCAATCAACAATCCATTCGGTAAAGGCTCTTTATTAGGACTATTGCGCCAGCTGGCA
AGAATGAGAACAGATAAACAGTACATATCTGTGGGGCTCGTGGGATATCCAAATGTTGGC
AAGTCCTCTGTGATCAACACTCTTCGATCAAAAAAGGTCTGCAATGTCGCCCCCATCCCC
GGAGAGACCAAAGTGTGGCAATACATCACACTGATGAAGAGAATATTTTTGATTGATTGC
CCAGGTGTCGTATATTCTGGAGCAGGCGACTCTGATACTGATGCTGTTTTGAAAGGTGTG
GTCAGAGTGGAGAATTTGGATGATGCTACAGAGCATATCGCTGAGATTTTAAATCGCGTG
AAACCAGAATACATTAGGAGAGCATATAAGCTAAAATCATGGGAGGATGCAGAGGATTTT
CTCGGTCAGGTTGCCCGCGGTGCAGGGAAACTTTGTAAAGGAGGAGATCCTGATCTCAAC
ACAGCGGCCAAGATGGTTCTTCACGACTGGCAGCGAGGAAAAATTCCATTCTTTATACCA
CCCCCTACCGACGAAGAACGCCAGTCTCCTCCAGGAGAGGATGATGATAATGACGATACC
AAGGTGAACAATGATGCACCAGTGTCAGACATAGAAGCTCGAGCCAATGAAGTTGTGACT
TCAAAAGCTGCGGAAGCATTAGAGAAACAACAAAAGGCACACATCCCTGTTCAAGACGAC
TATTTCGTCGGAGACGATGCTAAAACAGATGAGAATGAAGAGGATACAGCAACAACTGAT
GAGGATGAGGACGATGATGATAGTGATGATGATCCATCTGGCAGCAATCATGATGACGAC
AGTGACAGTGATGAGGACTTAGACGAGAAAGATCTCAGTTGGGAAGCTGTCATGGCTGCC
ATGCAGCAAGGCAACTGA
>EMRE3EUKT4062143 30S ribosomal protein S10
ATGAATAGCTGTGCTTTCTCTGCCAACCAGGCAGTGTGTGGAGGACAGGCCGTGGCCCGT
GTGCCTGCCGTCAGTGCTCCAGTCAGAATGATGGCAATGTCCGCCGGAAACGTAGTTAGA
AAACAGAATGTGAATGGAATGGCGGCTAGAAGAACACAGAGAAGCATTGTGATGAATGCT
GCCGTGCAGCAGCAGAGGGTGAATGCGGCTGCGCCAGCAAACCCAACTATTCGTATCAAA
TTGAAGAGTTATTGGACAGATTTGTTGCAGGATACTGTTGATAAAATTACAGAAGTTGCT
TCGACCACAGGAGCTACGATTGCTGGGCCTGTGCCTCTTCCAACGAGGCGCAGAGTGTAC
ACTGTATTGCGTTCACCACACGTGAACAAGAAATCCCGCGAACAGTTTGAAGTGCGTACT
CATCAGCGTTTGATAGATATTAAGGATCTTTCTACGCAGACTATTGATAGATTGATGGAG
CTGGATCTTCCAGCTGGAGTGGATGTTGAGGTGAAGTTGTAA
>EMRE3EUKT4062144 Coatomer subunit beta
ATGACGCAGGTTCAGCATCACCACGAGAAACTATCGACTTTTCTTGTATCGAGTGAATCG
CAGGGTCAGGCGAGTCAGAATGAAATTCGCCGGGCACTCGAGTCTGGAGATGACGAGGAG
AAGGTGGAAGCCATGCAGCAGGCGATTGCAGCGCTGTTGAATGGGGAGCAGATGCCACAG
TTGTTTATCACGATTGTGAGATATGTGCTTCCGAGTGAGAATCACTTTGTGCAGAAGTTG
TTGCTGCTGTATTTGGAAACGATTCAGAAGACTGATGACCAGGGGAAATTGCTGCCAGAG
ATGATTTTGATTTGCCAGAATTTGAGGAATAATTTGCAGCATCCTAATGAATATATCCGT
GGTGTGACTCTGAGGTTCTTGTGTAGAATTACGGAGGAGGAGTTGTTGGAACCGCTAGTG
CCTTCTGTGATTCAAAATCTGGAGCATAGGCATTCGTATGTGAGAAAGAATGCGGTGATG
GCGTTGTCTGCGGTGTACAAGCTTCCGAAGGGTGAATTATTGGTCCCTGATGCTCCAGAG
TTGATTGAGAAGCTATTGCGGTCTGAGCAGGATTTGGGTACTCGGAGGAATGCGTTCAAG
ATGTTGTCATTGCATGATCAGGATAGAGCTGTTGCGTATCTGTTTGATAATATTGAGCGA
ATTGCTGATTGGGGTGATGTTCTCCAAGTTGCGGTGCTGGAACTTATTCGAAAAGTGTGC
AGATCGAATCCTCAGGCAAAGGGAAGGTATATTAAAATTATTCTGGCATTGTTGCATAGC
AGATCAGCGTCAGTGTTGTACGAGTGTGCAACCACATTGGTGTCCTTGTCCAATGCTCCA
ACAGCGATTCGGGCTGCAGCATCGTGCTTCTGCAAGCTGCTTGTGAAGCAAAGTGATAAT
AATGTGAAGCTGATTGTATTGGATCGTTTGGCAGAGCTGAAGAAGAAGCACAAAGATATC
ATGTCAGAGATGCTGATGGACATGCTCAGGGCACTTTCAGCTCCCAACTTGGATGTGCGG
GAGAAGGTGTTATCGATTGCCATGGATCTTGTGAACGCTCGAAGTGTAGATGAGGTTGTG
ACTGTCTTGAAGAAGGAGGCTATGAAGACTCAGAACAAGGACATTGAGCATGGCACAGAA
TACAGAGCCATGTTGGTCAGAGCCATTCACCAATGTGCTGTTCGCCACCCAGAGGTTGCG
CCAACAGTATTGCATCTGCTTATGGACTTTTTGTCGGACACAAATGCTGTTTCCGCATTG
GAAGTGGCGTATTTCTTGAGAGAGATTGCAGAGACAAACCCAAATTTGCATCGTGATATT
GTGGACAGAATGATGGATACATTCCCTGAGATACGAACTTCTCGCGTTGCTGCATGCATT
CTCTGGATCATAGCTGAGCATTGCATCTCCACAGAAGAGGTCAATGCTGCACTGGAGATG
TTGAATTCATGCCTTGGCCCTCTGCCACTTGTTGGCAGGGAGACTGCTGAGAATGAGGAG
GAGGATTCGCTGTCTTCTCCCACGGTTTCTTCTCCACAGCAAACTACAGTGAAAGCTCGC
CCAGCTGTTCTCGCTGATGGTTCATATGCCACTCAAACAGCAATTCCAGGAGAGGATTAT
GCCACAAGTTTCATTGATGCAGGGCTGGATGCCAGTGCTCCAAATCTGCGCAGCATGGTT
CTGAGCGGAGACTTTTTCCTTGCAGCTGTGCTGTCTTCGTGCATGACAAAGATGCTTCTG
CGAGTACGTTCTAATGGGGATGTGAGCCAATCTGATCTGAACAAGATGACGGCTGAGATG
ATGCTCACCATATCAAACTTGCTGATGGTGGGCGAGTTGCACGAAACTATCGAGGGGTTG
CATCCAATGGATGATGACTCCAGGGATAGAATGGCAGCGTGTATGTATGTGATGGCAAAT
CCAGATTCGGTGGATGCGAAAACGTGGGTTGAGGGTTGCAGAAGTTCATTTGAGACCTTC
TTGGCAAGCAAGCACGAGCAAGAGGCTGAGGAGAAGATGGAGGAGAAGAAGGACGAGATT
GCTCAACCAGATGAATTGATTGACTTTAGACACTTGAAGAACAAGGCGATGGGACCAGCA
GAAGACGAGGGCATGGATGACGTTGCCTATGCTGCCGGTCAATCTACAAAGGACAGTAGC
AAATCTGGGCTGGCCAAGGTGGTCCAGCTCACTGGATTCAGCGACCCCATCTATGCAGAG
GCATACGTTACCTCCCACCAGTACGATATTGTACTAGATGTATCGGTGACAAACAGAACC
TCTGAAACGATGCAGAATGTGACATTAGAACTAGCAACTCTTGGAGATTTGAAACTGGTT
GAAAGGCCTCAGTCATACACCATTGCATCTGGTCAATCAAAATTCATTAGAGCCAACATC
AAGGTCTCATCGACAGAAACTGGCGCAATCTTTGGAAATCTGGTGTACGAGTCCACAGGA
AGATCAGACCAGACAGTGGTTGTCCTGTCAGACATCCACATAGATATTATGGATTACATT
GTCCCAGCATACTGCCCAGATGTTCAGTTCCGCTCGATGTGGGCAGAATTCGAATGGGAG
AATAAGGTTGCAATTAACACAACCTTTACAAATCCAAAGGCCTTCCTGGATCACATTATA
GCATGCACAAACATGAGATGCCTCTCTCCGGAATCAGCCTTGGAAGGAGATATCGCCTTT
TTATCAGCAAATCTATATGCACGCTCTGTTTTTGGTGAAGATGCCTTGGTGAACGTATCC
ATGGAGAAATTACCAAACGGCAAATTGGGCGGCTTTATCAGAATCCGCTCCAAGACACAA
GGCATTGCCTTGTCCTTGGGAGACAAGCTCATTGTCAAGAGCAAGGCTTGA
>EMRE3EUKT4062145 50S ribosomal protein L33
ATGCAGCTGACCAGCGCTTTCGTAGGACAAGCCCATTGGGCGGCTCGCAAACAGGTGACC
GCAGCGCCTTCCGCATCATCTGGAGCCACTCGTTCTGTCACTTGCATGGCTAAAAAGAAG
GGAGTGAGAGTTATTGTTACCTTAGAATGCACTGAGGCTCGTGCTGAAGGTGCCACTCCA
TCCAGATATACCACTCAGAAGTCAAAGAAGAATACCCCAGAGCGCATTGAGATGAAGAAG
TACAACAAATATCTTCGTAGACACACAGTCCACAAGGAGATCAAATAA
>EMRE3EUKT4062146 F-box family protein
ATGAAGATACGGGTACGGTTTCCAAAGAAGAAGAAAGCCACTGCTCCTGCAGACTCTGGT
AAGGAAAGGTCTACTGTTGTGCTGCATGTGGAGCATTCTGGTTCTCAAGGTAACGATAGT
GTCACCATTGGTGATTTGAAGCGGTCAATCTGTCGCCATGTGGGCAGTGATGAGACTGAA
ACATGGAAGGGTGTGTCAGTATCTTTGAATGGAACAACCCCTCTGTCCTCATCAGATCAG
GGTATTGATGATGACAAGACGTCGTTGAAAAGTGTTGGAGTGTGTTCTGGAGATTTGATA
TGGGTTTTGGAGATGCCTGTTGCTGAGGGATGCGCTGATGTGAACATGGATGAGGAGATC
CCATCTGGAAGGGCAGGGTTGGTGCCGTTGCAGATTGGGCTTGTAGACCGCACGTTGTAT
GATGCTAGGGATTATGTGCTTCAACATCATCTTGAGCTTTTGAGAAGCGATGCTGTGGCA
CTCGTAATACACGCTGCCATGCTTGCATGTGGGTTTGATTCAAATATCTGTTTTGGGGAT
GTTGTGGGACCATGCAGAGTGACTTGCTCTGCCCATCAGATTCGCTATAATGTAAATATT
GAAAACAATGGTGAGATAGATGGAAGCTGGGAAGATGTGTGTGAGATGATTGTGAGCAAT
TTACCAGGAGGTGGTTGTGTTGTTTGTGCTCATGTTGGGAAACGAATGGATGGCCATGAT
AGATGTACTGTAGTGCATACGTTCCGTGCGGTATCTTGCCTTGATGACTTTTTTCGAACA
CATTCATACAGCTTTCATGACGACCTCCGGGAATTCTGGAATGTATGCAAGGATGAACTG
TGCTTGCCCCTGTTGTACAAGAGTATTCAGAGTTTGGGACTCAACTATAGTCCCAGGGCG
TCCCTTGTGATGATGCCGTCAGGCGTGAAACAGCAAATTTTGACGAAATTGGATTATAAG
GATTTGTGTGCTTTGACAATGACGTGTAGAGAGATGAGTTATGCGGGCAGTGATAATGCT
GTTTGGCTGCAGTTGCTGGAGCGTTATTTTCCAGGGAGACATCTACAAGAATCGTCAGCA
TCAACTACGCAGGGCTATGTTAAATCTATTTTTAAGACTGCTATGATTGCTTCCATGGAA
AGGAAACGCGATAGAAGACATGTATCTAGATTGCAGCAGCCAATGCCTCCAGGACCAAGC
TACCCCCCATTTCCTGGGAGTCATAGACCCCAATATCCGGGTATCATAGGCGGTGATTAT
GATAGACTGCCTGGAGTTCCTTTTGGACAGCCCCATGGGCTTCCTGGAAGAGGTTTCGGG
CCAGCAGGGTTCTCTTCCTCTTTTGGTGGAAGGAGGAACCAGAATTGGAGGCTTGGCTAA
>EMRE3EUKT4062147 Glutamine-hydrolyzing asparagine synthase
ATGTGCGGAATTTTGGCCGCCCTTGGGGTCACCGGAGACGCAGAGGTCAATAGAAGGGAT
ATTTTGAAGCTTAGTAAGCTTCTCCGTCACAGAGGGCCGGATGCAAGTGCTATTTATCAG
GCGCCAGATGGTAGGGCATTCATTGCTTTTGAGCGTCTGAGCATCGTCGATCCAAGCGAT
TCTGGAAACCAGCCCTTCCAAATCAAGACTCCAGAAGGGAACATTACATGGGCCTTGAAT
AGTGAGATTTACAACCACGAGGAAATTAGAGCAGGAAAGCTTGCTGGTGTGAACAACCCA
TCTAAATCAGATTCATCTATTGTTGGGTACTTGTATGAGAAATACGGGGAATCCAACGAG
CTTTGGAACAGTTTGGATGGCATTTTTGCATGCGTGATCTGGGATGAGCGTGATGGAAGC
TTCGTTGCTGCCAGGGATGCGATTGGGATTTGCAGTTTGTACTGGGGCAAGGGGTCCGAT
GGATCCACATGGTTTGCCAGTGAGATGAAGTCCTTGCAGACGCGATGCGAATGGGTCGAC
ACCTTCCCTCCAGGATATGTGTACCGAAGCAAAACTGGGACTCTTGAGAGGTGGCACAAC
CCAGTGTGGATGGACGAATCTTACATTGGTGATCAACCTGCCAATTTTGATCTCATTCGC
CAAACATTCATCGATGCAGTGAAGAAGAGATTGATGTCTGATGCTCCATTGGCAGTTCTG
CTGTCTGGTGGTTTGGACTCCTCCCTCGTGGCATCCGTTGCAGTAAGACATATTAAAGAG
ACGACCAATGCCTTTGATCCAGATCACAAGATGCATACATTCTCTATTGGAATTGCTGGC
TCCCCGGATTTGAAAGCAGCCCGTAAAGTTGCCGACTTTTTAGGAACTCAGCATCATGAA
TTTACTTTTACTGTGGAGGAGGGAATTGATGCGTTGCATGACTTGATTTGGCACATTGAA
TCGTATGAACAGGTTCGTGCTGCTGTACCAATGTATCTCTTGGCGAGAAAGATCAAGGCC
CTTGGCATCAAGGTAGTGTTGTCCGGAGAAGGAGCTGACGAGGAGTTGGGAGGATATTTG
TATTTCCACAAGGCCCCAAGTCCTGCAGAATATCATAAAGAATGTGTCAGACTTGTCAAG
AGATTGTACAAATTTGACGTCATGAGAGCGAATAAAGCACCTTTTGCCTTTGGAGTTGAA
ACTCGTGTTCCATTCCTTGATAAGGCTTTCCTTGACCTCACAATGACCATGGATGCCAGC
GAGAAGATGCCAGATCTCAGCGTCAAACCAGATGGTGTACACCCAAAGTTGGAAAAGTAT
GTGCTCAGAAAAGCATTTGATGTTAAAGATAAACCATACTTGCCAGAGGAAGTATTGTGG
CGTCAAAAGGAGCAGTTTAGTGATGGAGTTGGATATGATTGGGTTGATGGATTGAAAGAG
TATGCGAATAAAGTAATCAGTGACGAAGTCTGGGAGAATAGAGAGATGCGGTTCCCAGAA
CACACTCCCCGAACCAAGGAATATTACCTTCTTAGAACAATTTTTGAAGGGCATTTCCCC
CATCCAGATTCATTAAAAACTGTTCCAAAAGGTTTATCTATTGCCTGCTCGACGGAAGAA
GCTATCAAGTGGGATCCCGAATGGCAGAATGCACATGAAATTAGTGGAAGAGCTATTGCG
TCTGTGCATGAATCCTCTGCTGCAAACGGAACCGCTTGA
>EMRE3EUKT4062148 Bifunctional riboflavin biosynthesis protein RIBA 1, chloroplastic-like
ATGCATGTGACATGGAGGTATCGTGGGAATGCCCGTGCTGGACCAGGTGGTTCCTGTCAG
TGTTTGTCAGCCATGTCGCATGATGTGTACAATTCACGGCAAGTGACTGCCGAGATGGCG
AAAAAAGGGTTGGATGTTCCATCGGATGGGTTTGATAGCATTGAAACGGCTTTAGATGCT
CTTCGACAGGGAATACCAGTTGTTGTGCTGGATGATGAGGATAGGGAGAATGAAGGGGAT
TTGATCGTGTCTGGGGATAGAGTGACGGAGGAAACGATGGCGTTTATAGTGAGACATACG
AGTGGTGTTATTTGTGTTGGGATGACGGGCGAAGATTTGGATAGGCTGGATATTCCTCTC
ATGATTCCTCCTACGCAGAATGAAGAAGCCATGTCAACAGCATTTACAGTGACTGTAGAC
CTGCGAGTGGGGACAACGACGGGGATTTCAGCAGCTGATAGAACTGCGACGATCAGGGCG
TTGTCGAGTACGTCGTCTGTTCCTGAGGACTTTAAAAGGCCTGGGCACATATTTCCATTG
AGATGTCGACAAGGAGGTGTTTTGGTTCGCCCTGGACATACAGAGGCTTCAGTGGATCTG
TCACGCTTGGCTGGCTGTGCGCCAGCGGGTGTATTATGCGAGATTGTGAATGATGATGGG
ACAATGTCTAGGACACCAGAGTTGTTGGAGTTTTCCAAGAAGAATAATCTGCCTTGCATT
ACTATTGCAGACTTGATTCGATACAGACTCAAGCATGATGCGCTTGTTCAGAGGACGGCG
TCTGGTGTATTGAACACTCGATATGGAGATTTCGCGGCGCATTCATACGTGAGCGTGCTT
GATGGTCAGGAACATGTGGCGCTTGTGTATGGTGATGATCAAGGCCATGTGGGCAAACAG
ACAATGGCTAGAATCCAGAATGAAAGTATTCTCGGCGATTTATTCGGCACTCAGCGCTGT
GGATCTGTATCACAGCTTGATAATGCATTAGAAAAAATAGTAGAACACGGGCACGGTGTG
CTTGTGTATGTGCGGTGTCAGAAAGGCCGTGGAATGGGTATTGCAGAGGAACTCAAAACA
TTCCATGCTGCCTCTACGAACGACAGCTCTAGTACCGCATGTGATATCTATTCTTCTGAA
GATGGTGGATTTATGAGTGATTTACGGGATCATGCTGTTGCCGCACAAATACTCAAGGAT
TTGGGGGTCACCTCTGTCCAGCTTTTGACAAATAATACGAGCAAAGTTGATAGTATGGTA
GCTCATGGTTTGACTGTAGAAAAGATTCCAATGTAA
>EMRE3EUKT4062149 Eukaryotic translation initiation factor 3 subunit H
ATGGATACTGAAACAACAGAAAATACGGCATTAAATTTTGCTGCAGCTGCTACGACAGAG
CAGAAGAAGCCGCCCTTGTTGAGAGTGCAGCTCGAGGGGCATGTTCTGTTGAAAATTGCC
AAGCATAGCCGTGAGAATGCTGCAGTGCATCCCGTGGTGACTGGATCTCTGTTGGGATTA
GATGTAGGACAAGTGTTAGAGATAACTGAATGTTTCCCCATCCCTATTCATGATGCTGGA
GATGATGGTGAGGATGCAGAGAGCTATGAACTGGAGATGCTTCGTTGTATGAGGGAGATT
AATGTGGATAACAACATGGTGGGGTGGTATCAATCTTCTGTGAGTGGTTCATATCAGGTT
TTGGAAATTATTGATCAGTTTATTAGTTCTCTGGAGAGTCTTGAGCGCTGTGTATGCCTT
ATTTATGATGTCACAAGCTCCCTGACTGGGACATATGGTATCAAGGCTATCCGATTGGCA
GATTCGTTCATTGAGGCGTATAGAGAGGGGACGCTAACGATTGAGAAGATTAAGACAAAG
AATATTTCATGGGAGGATGTGTTTGTAGAGATTCCGATCACGGTGCACAACTCGTCCCTG
GCAGTGGCATTGATGCATGAGATTGAGACGCCATTGGTCACCACGCAGTTGGACATGGAC
AGATTGAATATGGACGCGGCGCCCATCTTGGAGAAGAACTTGGAGTTCTTGGTGGAGTGC
ATAGATGATTTGAAAGCAGAGCAGGACAAATTGAGCATGTATCATCTGGATATGAGAAAG
CTTCATCAGAAGATTATGCAGTGGAAGTTGGCCAGAAGAAATGAGAATCAGCAACGTCGC
ATTTTGGGAGAGGAGCCACTTCCTGAAGATCCACCTGAAAATGAGTTTAAGAAGCCAACA
GAGCCAAGCCAGTTGGATACCCTTTTGCTAGCAAACCAGATGCATTCGTATGCCAGTCAG
ATTAGTGCTGTGGGTGCTCAGTCTATAGAAAAGCTGCTCTTGTTCGAACATTTGTCGAAA
CAAGAGGAGTAA
>EMRE3EUKT4062150 Alginate lyase, family PL14
ATGGACAATTTCACCACGCTCCCTGTCACTGGTGAACCATGGAAGCTTGGGAACTCTCCT
TGGAACACCTTTTTGGCAGAGTATACCGACCGGTATTCCACCACCAGAAATAAAAAGTTT
TTGAAACTCAAGTTTGCCAAGAGAGATGTGTCTTTGGAGAGTGGATCCCGATTTGTCGCA
AGTCCAGAAGGTGTATTGCCATCTGAGGAGTTGACGTTTCAGTACAAGGTGTATTTTAAA
AAGGGATTCAATTTCGTCATCTCTGGAAAGCTACCAGGCATCTATCTAGGAACATTCCAG
GAGGGATACTCAACTGGAAAGGATTATAATGATGGTCAAGGTAGCTTCCGTCCTACATGG
CAAGCAAGAGGCAGAAAGAGAACCATTGTGTCTCCCTACTTGTACGGGGCCCATGGAGAC
TACAATTCAGCCCTGCGAGCCCAAGGTCCAAAGACAGCCGCCCTTCTTGAAGGAAGCGGT
CGAGCTGGAATGCATTTCTGGATGAAGGGAAATTCAACCTTGCCACTCAAATCTGGTTGG
AACAAGATTGAACTGGCATTGAAATTGAACACACCAGGGAAACCTGATGGAAAGGCTAGG
GTCACGATTAACGGTCGCACAAACATACTCGACGATATCTCGTTCAGAGATAGAGCAGAC
ACAAAGATCCAGAGTATTGCCATGGAGTGCTTCTTCGGTGGAGCCTCAAAATATCACATG
ACACCTGGCTATAAACAAACAGTCAAGTTTAAAAACATCCGAGTTCGACCAAGCTATTAA
>EMRE3EUKT4062151 Sorting nexin 1
ATGAACGAAGGAGATCATTCTGATCCTTTACAGCGCCCCGAGAGTCCTCAAAAGGACGAT
TCTCCACCTCCATACGAGTCTATAATATTAGAAGATTCTTTACATTCGAAAAACCAAGGG
GTTGAGGACAGGAATCGTCACCACGAGGATACGACAACTTCAACTGTTTTTGGTGGACAA
GATGATTTGGATTCAATAGCGAGTTCTTTTGACAACTTTGAGGTCAACGTGGTAGACCCT
GTGAAACAAGGGGAAGGGGTGTCTGCATACATTTCATACAGGGTGGTTAGCACAGTGCAT
TTGGATTCATATGGATCTGGTCAGCGGGAAGTGATTCGACGATTCAGAGATTTTACATGG
TTGCGAGATTGTATGAGGAAGGAATTTGCTGGCATCATCTTGCCTGCTTTGCCCCCCCGG
AATGTGGTTGAAAAGTACAAGATGACACCACAGTTTGTGGAAGACAGACGGCGTGCACTG
CAAGTATTTCTAAAGAGGGTATTGTCGCATCCACTGTTGCGTCATTCTGAAGAGCTGAGG
TTGTTTTTGCAGGCGAGCGAGTCGGAGTTTGCGATTGAATCGTCAAGGATATCACATGAA
TTGGGGAATGCAGCGCCTGCAGAGTCATCAGGAGCATCGTCATTTGCCAGTAAGACGCTG
AGTTCTGCGAGCAAATTTTTCAAAAGCATCTCGGAGAATGCAGGTTTGGTTCAGGCGAAT
ATTCCAGGGTCGCTTGTGCAGCAACATGTGCGGAACGAGGAGAGCCCAGAGTATGCTGCG
ATTAAAAACTATTACAACCATTTGGAAGCCCACTTGAACGAAGTTCATCAGCAGGCGCAG
CGGTTGACTCGGCAGCACGCTCGCCTTGCAAAATCATTCTCAGATTTCGGTATTTCTTTG
AATCAAATGTCTGTGAAAATTGAGTCCATGTCGGATGATGATGGGAATGCGCACTGTGCT
GTATTGGGAAAGAAGGCAATCATGGCAGGCAATGGGTGGGATCAGTCTGCAAAAGAGCTT
CACGTGCGGTTTGAAGCGCCGCTACGTGAATTATTACGGTCTATTAGGTCAGCGAAAAGG
ACCATAGAGGATAGAGATGAGTGTCTGGTTGAAAAAATTCATGCGCAGCTTATTGTCGAC
TCAAAGAGGAGTGCGCTGGCAAAGATGCAAGCTACTCCTGGGACCAGGCAGGATCGCATC
ATGGAAGCAGAACGGCATCTTCAAGCTGCTCTGAAAAAATCACAAGAGACAACGGAACGA
TATACCAAGCTTGTTCAGAGAATGGATGCAGATATCATTCGATTTCAAAAGGAGAGAGCA
GGTGATTTGAAGCACATTTTGCTCCATTTTGCTCAGATTGAAAAGGACTCGTACATGACA
ACATCAAAAGCATGGATGACCCAAAGTTGA
>EMRE3EUKT4062152 Predicted protein
ATGAAGGGTCGTCGTTCCACATCCAAATCCCTTTTATCTCAGGCTGTGTCTGACTCATGC
CTTCAATACCAGGATACACCAGTGTTACAACAAGGGAAAGTATCAACAGATGTGGATGCG
GATGAGAACAAGGATGGAAAAGCTGGACATGATGCAATTGGTGTGTCATTGTCAGACAGA
AGGACAGTGTTGGGGGCGACTCCAACAGCATGTGCTGTTGAGGAAGAGGAGGAGGAAGAA
GAAGAGGAATTTGCTGAAGAGCACCCAGCATTGAATCAGAGGAATGCGTCAGGGATGCAG
GAATTGGAGCGGTTGTTGGCGAGTTCTATTCCAGAGAGCACGCCTCCGTCGCAGAATATG
CTTGGATCTCCGCCAAAGAGGGATACAGGTGCTGCCAATCCGCTGTCTCATTGTTCTTCT
TGGACGAGGATGGCGCCGATTTCTTCTATTTCGAATCTGGAGATGCTTGAAAAGGTGCAG
CGGGAGGAGGAAGAGCGGGAGGAAGCTCATGTGAAGAAGAGTTGTGCCATTCCGGTGCCT
GGGGGGATGTCTCGGTGTTCGAGTGGCGTTCACTGGGTGCCTTCAAGCTCGTCTCCAGAG
GGGAGGGTTCTTGTGTAA
>EMRE3EUKT4062153 Conserved predicted protein
ATGTGGAGATTGCGTGCCTCTCCTGCTGCTGCAGCAGCAGTATCATCCAACACCTCGTGG
ATATCGACGCTTGGCGCCGCATTCCATGCCAACCCAATCGGGTTTATGACAAGTGTAGCA
ATGTGTGTCGGTGCAATAGCGTTAGCAGGTCTTCTCATCGCTGCGATACCAGCACTAGTA
TCTCTCAAAAAGACCATGGATTCTGCCCATGTCTTGCTAGAGTCCCTGGAAGAGGAGCTT
CCAGATGCCGTGGCGGCCATAAAGCTGTCAGGATTGGAAATGGCAGATGCTATGGAAGAG
GTATCGGGTCTTGGAAGTGACCTGACGGCTGGTATTCGTGCATCTGCGAGAGCGCTTGTT
GGTGCTGAGATGGGGGTAAGACAGAGTGCCCAGATGGCCTCTGGAGCCATCACAAAGTCT
CTGCCCACAGCCAAAGTTGCTGCTGAGCAAGCCCTCCAGAAGAGAGCCTCCATGACATAT
AGCAAAGACACTGTAGCAGATGTCGCCAAAGCCACCAAAGTAGCATCCAAGAGACTTCGA
ACAGCACTCGTCGCAGCCCAATGGGCACAGAATGCAAACAGATTCCTTGGACCGTGA
>EMRE3EUKT4062154 Pre-mRNA-splicing factor ISY1-like protein
ATGGCTCGTAACGTGGAAAAAGCGCAGAATATGCTGAATCGGTACCTGGCGAGCAAGGAT
GGTGGTATTGAATCTCAGAAGAAAAAGAGGCCGTACTTGGCGAGTCAGTGTGATGATTTG
AGTGAAGCGGATGGATGGAGGCATCAGATTCTGAGAGAAATTGGTCGGAAAGTGATGGAT
ATTCAGAATGAGGGGTTGGGGGAGCATCGGTTGCGGGATTTAAATGATGAGATTAATAAA
TTGATGAGGGAAAAGTCGCATTGGGAGAGGCGGATTGTCGAGTTGGGTGGGCCTAATTAT
GCACGGTTTGGTCCCAAGGTGACTGATAGTAAGGGGAGGGTGGTTGGGGAGGCTCTGAGT
AAGGGGGCGGGGTATCGGTATTATGGTGCGGCGAAGAATCTTCCTGGGGTGAAGGAGTTG
TTTGAGAAATTGGATAGTGCGCAGCCTGTGGCCAAGGCAACGAAAGGAGAGCTTCAGCGA
CGGGTGGATGGGGACTATTACGGGTATCGAGATGAGGATGATGGGGTGTTGGTGCGGGTG
GAGGCGGAGGCTGAAAAGGTGATGCGGGAGGAGGCTGTGCGAGCGTGGGAAGAGGAGAAT
AGTGCGAGGACGGATGTGTTGGATTCGGTGAGGGAGGAGGAAGCGGCGGTGGATACAAGG
TTTGATTTCCATGTGCCTTTGCCTGAAGATAGAGAGATTGAAGCGAAAGTTATTCAGAGT
AAGAAGGAGGCGTTGTTGTCCAAGTATGCGTCAGAATCGTTGCAGGAGGAGCAGGACAAG
GCAAAGGATATGCTCCTTTCCAAAGGTGGGAAGGATGCAGTGGGTTGA
>EMRE3EUKT4062155 Lipoprotein with conserved repeat domains
ATGTGTTTTACCAGCACTGTCTCTGATGAGGCAACCCTGAGAGGTCTGCGGAGACAACAC
GTGAAATTCAATCTAAAAAAGAGTATGTACAGGGATGGCGATGTGATTGCCATTTACAAA
CTGGACAGACCGGGACATGGCAGTCTCGCTGGATGTGCGGATGCCTGTCTGTTGAATTGG
AGGTTGACAGCTGATACTAGTCAAGCTCTGGACACAGACTGCTCTCTTCAAACAAACAGT
CACTGTCCCATGACCTCAGGGGTGATTGTTGCAGACAGAAAGTGTGAGGCATTCATGTTC
AATCGACAGACAAGTGTGTGTACATTGCTGTCTGCTGAGCAATCGACGACGCTTACCCAG
AGCAGCAACTTTTGGTCTGGTAAAGTTGTATGTGAGGATATGACCAGTGTTGATGATTGG
GCAGAAGGTGTTGTGAGCAGACGCAGTCCACCTCCTCCTCCACCATCTCCTCCTCCTCCT
CCTCCATCTCCACCTCCCTCTGGGTTCTATCTGGCATCCAATGGAGTGACAGTCATGTGT
CCATTGGCAAGTCTTGGAGAAACAGGCGATGTGAGTGGAGTGACGTATACCAAGCGGAAT
AGAGCTCAGATTGATTCGCTTATCGACGCATCAGATTATACTCCTCTTTCTACAACATGC
ACCTCTGGCATCACGGACATGACTTACATGTTTGATGGTGCCTCATCCTTCAACCAGGCA
ATTGGCTCATGGGATGTGTCATCTGTCAGAAATATGTATGGCATGTTTTATTTCGCCTCA
TCCTTTAACCAGGCTATTGGCTCATGGGATGTGTCATCTGTCGAAGATATGCGTTACATG
TTTTCTGTTGCGTCATCCTTCAATCAGGATCTCAGCAGTTGGGATGCATCTGCATTGAGT
GTGGGAAAATGCAGTAATTTTGCCGCTCATGCAACAGCCTGGCTGGATGCCTATCAACAG
AGTATTGCTGGCAAAACTCCTCCGCTATCAGACAGCATGATTGATGCAGGTTGTGGCCCA
TAG
>EMRE3EUKT4062156 YVTN repeat-like/Quinoprotein amine dehydrogenase
ATGGCGGAGAAGCGCCCCTTAGAAACAGATAATGACAACAACAACAACAACTATGATGGA
TCTATAGTAGAAATTAAGAGACAAAAGACCTCACTGTCGCTGGTCGGGAGAGGACAAGAC
AAACAAAATGGCCAACCACAGGGTCCAGATCGCACATCGGCTCTTCTCGCTCCGACAATG
CTTCTGACTGGGCATGGAGATCAAGTATTCTGCGTTAGATTCAACCCAGAGGGCGATATT
GTTGCATCTGGGAGTCATGATAAAAAGATATTCTTATGGAGGACGTATGGAGAGTGTGAG
AACTTTAGTGTCCTGAGCGGACACAAGAATGCTGTGTTGCAGGTGCAGTGGACGGGTGAC
GGTGAGCACCTGGTATCCTGTTCTCCGGATACCACGGTGCGGTCGTGGGACGCTATGACA
GGGGAACAAGTAGGTATTATGAAGGACCATACAGATATCGTGAATTGCTGCTCCGTACAG
CGCCGGGGGACCCCAATGGCAGTCTCTGGGTCTGATGATTGTTCCGTCAAACTCTGGGAT
ATGAGGGCCAAAGGGGCCACAAAAACATTGACAGAGCGGTATCAAATAACTGCAGTAGAT
ATATCAGAAGATGGAGATCAAGTCTTCACCGGAGGTATCGATAATACTGTCAAAGTGTGG
GATGTGAGAAAGGATGATGTGATCATGACGCTGGAAGGGCATTCTGATACCATTACTGGC
ATGGAAGTGTCCCCATCAGGCACCCATCTACTGACCAATTCCATGGATAATACCATGCGG
AGTTGGGATGTTCGACCCTATGCTCCTGATTCCAGATGCGTGAGGGTATTCACTGGTCAT
CAGCATGGCTTTGAGAAGAATTTGCTCAGATGCGCATGGTCAGCCGAAGGTAAACAAGTA
TCTGGAGGTAGTAGTGATCGATTTGTTCATATATGGAGCGTTGCAACCGGAGATGTCCTG
TATAGCCTCCCTGGACACGAGGGCAGTGTGAATGATGTTGCATTTCACCCCAAAGAACCA
ATCGTCGCGTCTGCAAGTTCAGACAAGACCCTCTATCTGGGTGAATTAGCACATATATAA
>EMRE3EUKT4062157 Metallo-hydrolase oxidoreductase
ATGCGTCGGTTTCATGGGGCCATGCCCAGTAGCCGTGCGTGCATCTCCCCGACAGGAGGA
ATGAATGTCTTCTTCCGCGGGTGTCGAGGTCGGATTGGACGGCGGTATGAAGTAAAGGTG
TATTGTAAGCAATCAGGAGGGCAACAACGTCGTCCGAGGCAAGGGAATCGGGTGATTGTT
CGCAGTGATGGGGAGGATCATTTGGGATCGTCGTTGAGCAAGGGTTTTCAGCGTCGTTTT
CCTGGTCCTCCTGGAGATGAGGGTCCTCCTATTAGAGTGTTGCCGATTGGTGGTCTTGGG
GAGATTGGGATGAATTGTATGTTGGTGGGCATTCGGGATCGATATATACTGATAGATGCT
GGACTGATGTTCCCAGATTTTTCTGATTTGGGGATGCAAAAGATTTTGCCTGATACATCG
TTTTTGGCACAATGGAGAGATAAGATTGAGGCGGTGGTCATCACACATGGTCATGAAGAT
CATATTGGAGCCATGCCATGGGTTGTTCCTGCCTTGGATCCCACAACCCCGATTTATGCG
GGAGGTTTTGCGATGCAGCTGATCAAGAGGCGGTTGCAAGAGTTTAATCTGTGGGATGCT
TCGAGGATGCATACGTTGCAGGTTAGGAAGCCGTTTCAGTGTGGGCCATTCGAGGCGGAG
CCTCTCAGGGTGACGCATTCGATTCCAGATTGCTGTGGATTGGTGCTGCGTTCTGAGGAG
GGAACTATAGTGCATACTGGGGATTGGAAAATAGATGAGAATCCGGTCGATGGAGATGCA
TTTGATAGAGAATTCTTTTACGAGTTGGGGAAAGAGAATGTGACGTTGTTCATGTCGGAT
TCTACAAATGTGTTGTCCCCAGGGAGGACCACCAGCGAGGCTGATGTGGAGAAGAATTTG
ATCAGACGGGTGATGGGCCACCACGGAAAAGGGCGAGTCATCACGACACAATTTGCGTCG
AATTTGCATCGTCTAGCATCTGTGAAAAAAGCTGCTGACGCAGCTGGAAGGAAGATTTGT
TTCATTGGGATGAGTCTGAATACATACTTGGAAGCTGCATATCGGGAGGGAAGGGCGCCG
ATTAATCCGAAAGATTTGGTACCACAATCTGCTATTGATGATATGGATCCTAATGAGTTG
CTTGTTGTGACCACTGGGAGTCAGGGAGAGCCACGGGCAGCTCTTTCTCTTGCATCACGT
GATGCCAGTCATTTGTTAAAGTTGAAGAATTCTGATTTGCTCTTGTATTCTGCGAAAATC
ATTCCTGGAAATGATACAAAGGTAGTTCAAATGATGAATAGAATAGCTGAGATGGGTCCT
GAAATAGCCATGAGTAGAGAAGAAGGTTTGCATACGTCTGGGCATGCGTACAAGGGAGAG
TTGGAGGAGATTCTGCGGGCTGTCAAGCCTCAGCATTTCTTGCCCGTTCACGGGGAGTAT
TCTTTCTTATGTGCACATGCACAACTTGGACGGGAGAATGGAGTTCAAAACACATCCGTC
ATCCGAAATGGACAAATGTTGGGTGTGTATGACAGGAGAAACAAGAATACAGTGTCCATT
GGGTCTGCAGCCTTGCTGGGAGAGGCAAAGTTGGTCAATTTCTATAACGATGGGAATAAA
GGAACAGGAACTGCATCAGAAATGGGATTACAACAACGACAACATATTGCAGCGGAAGGA
GTCGTGGTGGCTGCTGTTGATGTCATTCGTGATCCAGCAGTCATCTCGGCCATTGCAGCT
ATTTCAGCTTCAAAGGGGGATGCACCAGCGAATGCCATGGCGCTGCAAGACGCAGCACGG
AAAAAACTCAAAGCCAAGATCAGAATTACGACAAGAGCGATGTGGACGGATGGTGGAAAG
CTGTTGGAATTGTTACATGCTTCTGCCGAGGCAGCTATTAGCAAGCTCCCTGGAGATGCT
GCACTCAGCGCTGTTGAACGCGTTGTAGGCGATTCTATTCGCAGAGCGTCAAAGCAATTC
AACAATAGACGCCCGGAAGTCATCATCATCGCACATGAAGCGGACCCACGCATGGGAGCC
GCAGCAGGAGCCATGGCAAAGAGAAGGTCAAGTAAATCTGTGAGAGATTCTGCGGGAAAC
AAGTCGAACGAAGGCCCAAGGCCACCTCGAAAAGCGCCGAATAAATCTAGACGACCAAAC
AACAACGCCGTAGGTAGAGGAAAAGGCCCACCCTCGAGGGCAGGCCCGCCTCTTGAACGC
CTATCGCCAGAGATGATTCAGGAACGCAAAAAGAATAATCCTCGAGACAAGCCATCATCC
GACCAAGATGTAGAATATCCATAG
>EMRE3EUKT4062158 Translation machinery-associated protein 22
ATGGCGGAAGGAGAAGCAACAGTGATCGAGCCACTCGCAGTCGAGTATGATAGCATTACA
GGAATTCCATCAGAGTTCAACGAGTTTCTCCCAAAGGACTGCGCAGAGTTTAAAAATTGG
AAAGCTGCCAAAGAAGGGGGAGATGTGGAAGGGGCGATGGGTGCCATGAAGATTGGAGAC
GATGCTGCAGAAAAGGAGAGCAAGTCTGGTAAGAAGAAGAAGAAGAAGAATGTGCCGATG
ATTGTGTTGGAAAGGAATACGAGGAATAAGAGAAAATGTATTACGACTATTAGCGGGCTG
GATTTGTTTGGTGTCAAGTTGAATGAGGCAGCAAAGATGTTTGGGAAAAAGTTTGCTTCA
GGAGCATCGGTAACAAAGAATGCTGAGAATAAAGAGCAGATTGATTGTCAAGGCGACTTT
TTGGATCAGGCTGTAGAGCTTATACTGAAACAGTACAAGGAGGTGTCAAAGAAGGATATT
TATCATGTGGAATCGAAGAAAAAGGTTCCATACTTTCCAGAGGAAGTTGAGAAATAA
>EMRE3EUKT4062159 PIN domain-like protein
ATGGGTATTCAAGGGTTGCTACCGAGGTTGAAAAGTGTCACAGAACGGATCCATGTGTCA
CAGCTCAAGGGCAAGACAGTGGCTATTGATGCCTATTGTTTGCTTCATAAAGGGGCGTAT
ACGTGTGCCCGCGAGCTTGTAGAGGGTATACCAACTGATAAATGTGTACAGTTTTGCATC
AAAAGGATTGATATGTTGATACAGGAGGGTGTGAGGCCTTTTGTGGTGTTGGATGGGGGG
CCTCTGCCGAATAAGAAGGAGGAAGAGGAGACTCGAGCTGCCAATCGGCGGGAGAATAGA
GACAAGGCGAGGGCGTTGTGGGGGCAAGGGAGTCGAGTGGCGTCCATGGAGTATTATCAG
AGGGCTGTGGATATCACGCCGGAGATTGCACATGGGCTAGTTGAGGCATTGATACGCCGT
AACATTGAATACATTGTAGCTCCGTATGAAGCAGATGCACAGTGTGCATATTTAGCCCAT
CGAGGTATTGTGGATGCTGTATTGACGGAGGATTCTGATTTGCTAGCGTACGGGTGCCCA
CATGTAGTGTTGAAGTTTGATGGGACTGGGGAAGCTGATCAAATACGGTTTTCTGATTTG
GCGCACTGCAGGGATCTGTCCTTTGTTGGATGGGACCTTGGGTTGTTCCAGCAGATGTGC
GTCATGGCTGGGTGCGACTTTGTTAAAGCATTGCCAGGTATTGGAATAAAAAAGGCACAT
GCTCACATCAGACGCACGCGTCATATTCAGCGTGCTATACGGGGTCTCAAGTTTGATGGC
ATTCGTGTTCCACCAGAGTATGAAAAAAAGGTTCAGAGAGCATTATGGACGTTTAAATAT
CAGCGAGTGTATTGCCCTCGTAGACAAAGTGTTGTGCATTTGAATGATTTGCCCGAGGAT
GGGTTGGAGAGCGACGGATTTGTAAAGGGTGCAGCCGTCTTGGAGAGTGGAGAAGAGGAC
TTTCTGGGAAGGAGCATTCCTGCTGGCATTGCTCGAGGCATTGCAACGGGAAAGTTGAAT
CCTTTTACATGGAAGCCGTATGGAATGTCTGATGTATCGTCGAATAGGACAGAGACGTCA
ATATTCTCAAGGAAGAGACCTAGAAATGATGCGTCCGTGTCAGAGTTGTTGCATCATCTC
AATGAAGATGATGATGGTCACTCGGGGAAGCCCATAGTACGAAAACCAAACGGACAGCGT
ATCACACCTCTGAGTTCTTTAAAGACAATGTTGAACAAGGCATTATCATGCACACGAAGA
ACGAGCGAGAATGTCGAAGAAGAAGAAGATGCATCAGACATGAAGAAGAAGAAGAAGGTT
GGTGAAGAGGAAGAAGAGGCTAACATGCTATTCACTCCCATGTGGAAACCGAAACGGGTC
GATAGCCTCTCCCCTCGAAAACCATTAAGTCCTGATAATAATAACATAGCAGCAGCAGCA
GCAGCAGTAGAAGACGCGCCCAGGCAGGTGTCAACGCCAGGTATTTATCTGCCAGATGTA
CTGGAGAGTCCTGAGAATACCACAGCATTTACCGTCTTTGGAAAACACTCTTCACCAGTT
CCCCGTCGCAGTGTTTCTCTGTCGATACAAACGCACAGGGAAAAGAAGGCATGGAAAAGA
AGCCGTCAGAATAGCGTTGGGAATGCTGATGAGGAGAATATCATTGCCGATGAAGAAGAG
CACCGGAATGGACCTTGTCTTGGACATTTGGCCGAAACCTCTCGACAGGCAGCTGACGCC
CTGCATGCCATCGAAACCTCATTTGTGCCACCTCCTCTCCGGCAACGGCAGAATATTTTT
GCTAAATTTTCCAAAAACTAA
>EMRE3EUKT4062160 Rab5-interacting protein (Rab5ip)
ATGGCTTCATTGCTTGGAAGGATTATATCGCCGCAGTCTCATTGGACGCAGGCTGACTTG
TACGATGCTGTTTTTACGCTTCGAATCGTGCTTGCTGGCGGATTAGGACTGATGTTTGGG
TTAGGAAGTATAGAAGGATTGTATGCATTTTTAACGTTTTTGGGTCTGAATTTCATGGTT
CCGAATTCTTGGTTTACGTATCAAGGGGTGGACCCTGCAAAGTATGAGGATGAGAAGCAG
CCTTTGACCATGGAAGGGTTTGGTCAGGCCTTGTCCTTCTTTTTGTTGATGTGGGTGACA
TCATACTCGTGTATTCGAGAGGCATAA
>EMRE3EUKT4062161 Aspartokinase 1
ATGGAAGTTCCATGGAGAGATATGAAGGAGCCAAGGATTAATCTCGTGGTGAAATTTGGG
GGATCCTCTGTTGCCACAGCGGAACGAATGAGAGAGGTGGCCCAGATCATTTGTGGATTT
AAAGACACCATGCCAATGGTGGTGCTGTCTGCCATGGGAAAGACGACGAATTTACTTCTT
CAATCTGGATCAGAAGCGTTGCATACGAGTCCAAAGAGCGTCGGATCTTTGCAGCCTTTA
CGGGCTATCAAGGAACTGCATCGAGAGACGGCAACTGTGCTTGGTGTTGATAATGACACA
AAAGATGACATGGAAAGTCTCTTACTGCAACTTACCCAGCTTCTTGTAGGAATATCTATT
ATGCAGGATTTAACTCCTCGGGCGAAAGATTCACTCGTGTCGTTTGGAGAGCGATTATCT
ACTCGATTGTTTGCATCCTATTTGCGGGCACATGGCATTCCTGCGTCACAGTATGATGCT
CCGGAGGTTGGTGTCATCACCAATGATAACTTTACGAATGCCGATGTGGACTATCCAGCG
ACGCTTGAAGCATTGCGTGCATCGTTTTCGGATCACATGTCTGGCAAGAAATGCGAGGTG
GCAGTGGTTACTGGATTCCTGGGGCGGGGTGCATCCACTGGAGCCATCACCACCCTCGGC
CGAGGAGGCAGCGATCTCACCTGCACTCTCTTGGGAGCAGCCCTGAATTTAGAAGAAGTC
CAAGTGTGGAAGGATGTTGATGGCGTGTTGACATCTGATCCAAGAATTGTGGACGGTGCC
CGTCCAGTTGATTTTTTAACGTTTGAAGAAGCCACAGAGCTGGCCTTTTTTGGGGCCACC
GTGCTCCACCCTCTATCCATGCAGCCGGCAGCAGAATACTGCCAAGATACCAACATGGGA
GTCAGAGTTAAAAATAGTTACAATCCATTGGCGCCAGGTACATTAATTAGCAAAGAGAGA
GACATGGATGATGCCCTCGTCACATCTATTGTTCTCAAACAACACGTGACGCTGGTGGAT
ATCGTCTCGACTCGGATGCTTGGACAAATTGGATTTCTTGCCAGGGTATTTGAAATATTT
AACAACGAGGGACTCAGTGTGGATGTCGTGGCGACATCAGAGGTGTCAGTTTCTCTGACG
CTTGATCCAGCAAAAACGCTGTGGGAGCGAGATTTGATTGACGAGGAGCTCGAGGCACTG
ATGCAGGCATTCCAGGGCGTCGCCAAGACATCGTATAGAAGAGGGTACTCAATCCTCTCC
CTCATTTGCAACGTGAAGAGGACATCAGAAATCTTGGAACGAGTCTTCCGTGTTCTGGGA
CGACAAGGCATCAATGTTCAAATGATGAGCCAGGGTGCCAGCAAGACCAACATTGCCCTC
ATTCTAAACGATTCACAGGCAACGCATGCACTCCATGCATTACATAAGGAATTTTTCGGG
TCATCCTAA
>EMRE3EUKT4062162 Tetratricopeptide repeat protein
ATGAAACTGGAGAAGAAACCCAAAAGGCATCGGCAACAGAAGAAGGAAGCAAAGAAGCCT
TTGCGCTATATTTCCTCCTTGTCGATTGCTGTGGCCGTGCTCGTTGCTCTTGGTTCTTTA
GTTCTGGGTCAATATACGGGCGGAATAAGTAAATTTGGTAGTTCAACTATTAAAAATACA
TTCGCATCGCTGCGGTATCAATGGCAGAGGTGGCAGGAGAAGTTGGTTGGATATTCACTG
TCTTTGGAAGGGGAGGATGGATACTTTCCAGAGTCCTGCATGTGGAGGATATCCCCAGAT
GATGATAGTCCTCATGATACTGGTAGTTCGAAGAAGAAGTTTGTTGAGGGAAGCTCGCCG
TTATGGAGGGTGAGGACGTACGAGTTTTGGGATGAGGATGGTGGGAGGTGGACCAAGGAC
AGGCCAGTGGCGTGCACCATAGAGCATGCTTTGCTCTCGAGTCGTGGTCCTGAATCGGTG
TGGACAAACAATTTGACGACTAATATACTTGATTATGGGGAATATAGGGTCATGAAGAAT
GTCTGGTTTACGAGGGGGGATTTTTATAGGCTGGTGGAGCAACCAATAACAAAGTCACCG
TTCAAGATCAGTTCCAATATTGACATGTATGCGCTCGTGGTGAATAATACGGAACGTTTC
AAGGAAAACGTGAATGTGACGTATATTAAAGGGGATGTGGCGCTGGTGGATTTCTCTTAT
TTTACCCATCCCACAGCCATTGGGCATTGGTTGGAGTATCTTCTCCCAATGATGAGTGCT
CGCAGGATAGAAGGCCGTCTTCAGAGTCCACGTGCGGTCATCATAATGCATATGAAACGA
TCGTTTATTTTCGAATGGGTACGGGCTGCGTTGGGAGCTGCGTTTGGGCTGAAAAAGGGA
ACACATCTTCCGCCCATCATCTTTCAAGAGGAAGTAGGATCATATTGGAATCAGATAGGA
ATGAATTTTGAAGAAGTCTCTGGAGACGAATGGCTATGCTTTGAAAACATCATTGCCATG
AAGGATGTGATCCAGAACGGTACAACGACTGCGTTTGGTACGGAGGCTCAACGTGATGCA
CGCCTGTTTAGGGAACGGATGTATTCCATGTATGGGAAAACCCTCAAACCTCTCCCCCCT
GTAGATACTGATAGAAACATCACACTTTTGCATAAAAGCTCTAATAGACGGATCACGAAT
AGAGAAGCCTTGAAAAAGATGCTGTCTTCGTATGGCATTGTCTCAGAGGTGGAACTGACA
TCAAATGTCACCTTGTCTGCTCAACTCGACATCATGGCACGCACACATATTTTAGTCTCT
TCTCATACATCAGGTTTAGCGAATGCGATGTTTTTACGGCCGGGAGCCCTCGTCATTGAA
CTTGTTCAGAGGAATTGGCTCATCAGTTTAGAGAACACCTTTTTGAGACAGACCCAAACA
CTTGGTGATGTACGGCATGTTCGATGGAAGGCCACACGGCTGCATGAAGGTGTGTATATA
GATCCAGATGATGAGAGACTATTTGGCGGAGAGTTATGGGACGGAGAAAATTGTAATGTT
GAAGAATGTGTAGAAGCACACACACTTGTTGATATTGTTGTCAACCTCACCGAGGTGCAA
TCATTGCTCAATGCTAATCTGTAA
>EMRE3EUKT4062163 Cyclin-K
ATGGACAGGCTTCATACGTGGAAGCTTATGGCTGCGGAAGACATTCTGAATAGTCCGACT
GTCAGGGACGGTTGGACTGCTGTGCACGAGGCTGGAGTTCGGAAAAAGGCTGGTCGAGTC
ATTTACGAATTGGCAAGTACGATGGTGAACCCGGTGCTGAGAATGAGTATTGGAACAGCA
GGGATGGCCATGACGTTTTTTGTCAGGTTCTACTCAAGAAAGAGCATGGTAAAAAACCAC
CCATTTGTGATGGCTGTGGCGTCGTTATTCCTTGCGGGGAAGGCGAATGACGAACCGCGC
AGTTTGAATAGACTCATGACCCAGATGCTCAAACAGTGGTATGGACGGGACAATCCAGAG
CTAAAGGAATTGCTAGCACACCCAGATAGGATGTATGAGTTAAGAAATACGGTGGTTGAT
GCTGAAGAGATTCTTCTGATCACGTTGGAATTTGATCTGAATGTGGATATCCTCACCTAT
GCTCTTGCACAGTTTGTCAGGGATGCTCAGAAGAGCAATGTGCAGGCATTGGCGCCTCTG
AGTATGGATGTGTCTCAGGCGCAGTGTAAAAAAATGTGTAGTAATATCATGAAATGGGAG
AGCTTGCTCGTGTTGCAGTATGACGCGAGGACAATAGCGTTGGGGATTTGTCATTATTTC
TTAAAGCATGGAAAGGACATACAGGTTCCCAAGCCAGGAAAGGATGGGAAGGAATGGTAC
GAAGAGTATGGGCTGTCGGTCGACGCATGTAGTGATATTTGTAGTAAAATCAGTTCCGCC
AATAAACAAGCAAAGAAGGCAATGTCTAAAACTGCCAAGATGAACAGGGAAGGCTCGGCA
CAAGGAATACCATCTGCATCTCAGAAGCAGCAGTATTCTCCCATGTATCAATCTCGAGAA
GGATCTCCTTCTAAAAAGATTCGTTTGGGTCAGATGAGTGAACTTGATGCGACGCAATCG
TGCTTTACACAAGCATCACAGTATGAACATCCTCCCTCCTCTTCTCAAGGGCCTGGGAAT
GCAGGTGACGACGATACCGAGAGTCTCGAGGAGGGGGAAATCAGATAA
>EMRE3EUKT4062164 TRNA-dihydrouridine synthase 2
ATGTCGTATGTGACTGCCAGAGCGTGGCTTTTCAGAGGGATGCAGCAGAGTCCTACAGAG
GTTTCCATGACTGGTAACCTCATGAAAAGGCTTAAAACCACTTCTTCAGTATCAGCATCA
TGTATAGAAACACATAAAAGCAGCCTGCCAGCCCAAAAACTCAGCATTGCGCCCATGATG
GACTACACAGACGTGCATTACAGACAATTGGCTCGTCTCATGTCCAAAAACACATGGCTG
TATACAGAAATGGTCGTGGATAAGACATTAATCTTCAATCCAAATCATGATAAGTTCCTA
TGGTTCCCTCCTGAGCAGCATCCAATATCATGTCAGTTGGGTGGTAGTGACCCAGAGAGC
CTGGCACAGGCTGCCAAAGTGGTGGCGTCGTATGGATACGACGAAATTAATTTAAATTGC
GGATGTCCTAGTGATAAAGTAGCTGGAGCTGGGTGTTTTGGTGCAGCCATGATGCTACAA
CCAGAGAATGTCGCGGCGTGCTGCTCAGCCATGGCAGAGGCAGCTCCCTCCATTCCAATC
ACTGTCAAATGCCGCATCGGCGTCGACGACGTCGATTCCTACGACAGCCTGCATAATTTT
ATTAGAATTGTTTCCACAAAGTCACCAGTCACGCATTTCATCATTCATGCGAGAAAGTGT
CTGCTCAAAGGACTGAGTCCTCATCAGAATAGAACAGTTCCTCCATTGCGATATGAATGG
CTGCTTGCATTGAAACGAGACTTCCCTGATCTTCAATTTTCATTGAATGGGGGCATTCTT
ACACTGGAAGAAACCCGTGCAGCTCTTGACTATCCCTGCGCCCATGGCACGGATGGCATC
CATGGGGTCATGATTGGACGTGCAGCGTACAACTCTCCATGGAAAGTGCTCAGTGGTGCA
GATGTTGCCATCTGGAACGAGGACAGCAATCCAGGAAAGAGCAGAAAAGAAGTATTGTAC
AAGTACGCTGAATACGCTGACGCCATGGTCGGGAGATGGCACGTGAAGAAGGATGGACAT
AAAGTTCCCAGTGTCAGAGTACTTGTGAAACCAGTCATTGGCATGTTTGCTGGAGAGAAG
AATGGCAAAAAGTGGAGGGCAGGCGTGGACCAGGCATTGCGAACAGCCACGTCGGTCACC
GAGGTATTAGATGCAACCTTACCAATCCTGCCAGATGAGGTACTCGATGCTCCTCCATAC
ACCGTCGTGCGTGGAGCAACCACACCCACCGTTGCTGACACCATTCTTCCTAGTTTGGGA
AAAGAGTTGCCCAAGCTGGAGCCAGTGGCACAAGAATCATAG
>EMRE3EUKT4062165 Predicted protein
ATGAAATGCAAGGCGAAGAGCGCGTATCGCCTGCGTCATCAACGAGTGTATAACGTCCGG
CGGACTGATTTCAGTGTTCTCGAGTTTGAACGAGTAGAAAAGGCTCATTTTTTACGATAT
ACGTTGGCAACAATCGTCTTATCGTTTGGTAATTTAACAAAATTATCACATAGTTTGTTT
GGTCTCGTTCCAGAGAACTCTCTGTTGGATAAGTGCCCTTACTACAGAGTTCCAAGCCCA
GAGGAGGCTCCAAACGTGCCACGTTCGCTCAAGTGGGTGGTGTCTACGAGAGAGAAGATT
GCACGAGAGAAGCCTTCAGTGTCGAAGACGCGGGCAGATCATTTGGCGCAGATTCATTTC
TCGAAGAAGCGTTACAAGAGGGATAATCTTACAATACCTGGCATGGTTGTGTTGTACAAT
ACTCTTTTAGCGTGGATGATGTTTCATATTGAGATGGGAGCCACGTCGTTATAG
>EMRE3EUKT4062166 U7 snRNA-associated Sm-like protein LSm10
ATGCCGCGAAAGAATCCGGCGACGTTGTCGCTCTTTCTGCAGGCGTTGGAAGGGTCTCAG
TGTATTGTGGAGCTCCATAGTGATTCCGTCGTCAAGGGTCGCCTAGAAAGTGTGGATGGT
GGAATGAACATCGTGATGAAGGATGTTGTGATAAAAGACGTGTATGGGAGGACACAAAAG
TCGTCATCATTGCACATGAGGGCGAGTGCCATTCGGTATGTTCATCTGCCTCCGACTGCT
GATCCAGTGTCGACAGTAAAGAGGCATCGTAAGCGAATCGATGTTGCTCGACGGGAGAAT
TATACGCGCCAGCAGAGAGAATCTATGCGTTCTGGCAGTCGTCATGGGGAGTCTGCGACG
TAG
>EMRE3EUKT4062167 40S ribosomal protein S24
ATGGCGGAAAAGAGTTGCACTGTGAGGACTCGCAAGTTCATGACCAATAGGCTCTTGTCA
CGCAGACAATTCATTACTGATGTGATCCACCCAGGACGTGCCAATGTGTCCAAGGCTGAG
CTTCAGGAGCGTCTGGCAAAGATGTATGACGTCAAGGATGAGAAGTGCGTTTTCGTGTTC
GGCCTCAGAACTCAGTTCGGAGGAGGCAAGTCCACTGGATTCGGACTCATCTACGACAAC
CTTGAGGCAGCAAAGAAGTTTGAGCCAAAGTACCGCTTGATCAGAAATGGTCTTGCTGAA
GCCGTAGAAAAATCTAGAAAGCAGAGAAAGGAGAGAAAGAACCGCACAAAGAAGCTCCGT
GGTACAAAGAAGAACAAGTAA
>EMRE3EUKT4062168 Electron transfer flavoprotein-ubiquinone oxidoreductase
ATGACGGTATTGTTTGCACATGCTCGACATGCCGTCAGGAGTGCACGGGCGGTGAGGCAT
TCTGCGGGGAGTTTCCTTGGGAGATGGTACACGACAGATGATTCTTTAGAATTTGATGTG
TGCATTGTCGGCGCAGGGGTTGCAGGGTTGAGTTCAGCAATTAGGTTGAAGCAGCTTGCT
CAGGACAAGGGCAAAGGTGTGTCTGTTTGTGTGCTTGAAAAGGGCAAAGAGGTGGGATCA
CACGTTTTGAGTGGTTGTATTTTGGAGACTCGATCGTTGGACGAGTTATTGCCTGGGTGG
AAAGAAGATTCCTCCTGTCCAGTGAAGCAGGAGGTGACGAGAGATAGTTTGTACTTGTTC
TCCAAGCGGGCTGCGATTCCGTTGCCCAAGGTCAAAGCCATGAGGAACAAAGGGAATTAT
GTGGTGAGTTTGAGCCAAACAGCAAGATGGTTGGGGAAAAAAGCGGAAGAGCTTGGGGTC
GAAATATTTCCAGGGTTTGCAGCGCAGGATTTATTGTTTAGAGGTGGGATTGTTCAGGGT
GTAAGGACGGGAGAATTTGGGCGTGCCAAAACAGGAAAGGAAAAAGCATCATATGTTCCT
GGAATAGAAGTCAAGTCCAAATTGACCTTATTGGCCGAAGGATGTCGAGGGAGTCTCAGC
GAGAGTGCAATTCAGACGTATTCTTTACGGGACAAGGGCCATGCAGATCCCCAGACATAT
GCGCTGGGAATCAAAGAAATTTGGAAGGTGAAGCCTTCGGTTCACAAGCCAGGTCATGTG
TGGCATTCAATAGGCTACCCTCTCCCTCACAATGTGCATGGTGGGGCTTTTTGTTATCAC
ATGGGGGCTGACCATATGGTGTCCTTGGGGCTTGTTGTGGCACTCGATTATTCTAATCCC
TATACATCCCCATATGGAGAATTTCAAAAGCTAAAGAGGCATCCAAAAGTTGCAAGTCTT
CTTGAAGGAGGGGAATGCATTGAATATGGCGCACGATGCCTTAATGAAGGTGGTTTGCAA
AGCCTTCCACACCTAGAATTTCCTGGTGGAGCACTTGTGGGAGACTCTGCTGGATTTTTA
AACGCACAGAAAATAAAAGGAGTACATACAGCTATGAAGAGCGGGATTATAGCTGCTGAA
AAAGCATTTGAGGGTGCTCTCTCCATGGATGGTTATGATGATGCTGTACGAGATTCGTGG
ATATATGAGGAGCTCTACAAGGCAAGAAATATCAGACCAGGGTTCTCGCTGTTGAATCGA
TACGGTGGATTAGCGTATGCAGCTTTGGATTCAATCGTTTTGCGAGGGAAAGCGCCATGG
ACGTTGAAAATGCACAAGCAAGACCATGAACATCTTTCCCCAGTGAAGGACATGTCTGTG
CAGGATAGACCAGTGTATCCTGCACCAGATGGTATCACAACGTTCCATATCACAGAAAGC
TTATATCGGAGTGGCACGAACCACGAGCACGATCAACCTTCCCACTTGAAGCTTAAGAAT
CCAAAGATTCCATCAGTGGTGAATGCCCCTCTCTATGGAGGGCCAGAGGAGCACTACTGC
CCCGCTGCAGTATATCAATACGCACAGGAGAGTGATGATAACGCCCTTCCATCGCTGGAA
ATTCATGCACAGAACTGTTTGCATTGCAAAGCGTGCGATATCAAAGACCCTCTGAGAAAT
ATCACATGGACTCCACCAGAGGGTGGTGGTGGCCCATCATACTCGAATTCGTAA
>EMRE3EUKT4062169 Rft protein
ATGACGAGTAGTTCTTCTTCTCAGAATGTTGTCCTTGTTGGTTTCTTGAGACTGTTTGGA
TCGCAGCTTGGGGCGAGAATCTTGACATTTGTGCTCAATCTTGTAGCAGCAAGATTGCTC
AGTCCAGATGACTATGGTGTTTCTGCCGTGCAGTTTCATCTCATTAATTCATCAATTGTG
TTTTTGAGTAGAGAAGGGGTGCGGCGAAGTTGTCTTCGTATTGAATATGACGGATCGAAT
CAATTCAAATTACTGTGTGCATCGTTGATGGCTGTGCCTGCTGGGATACTGTTTTCGGTA
TCTGGAATACTGTTGGTTGGACACATGACTGTTGGTCATACATATCAGGTGGCTGCCCAG
ATGCAATGCATCGCTGCTCTCTTGGAAATTATATCCGAGCCTTTCTACATCTTTTCGACC
GCTCGGATGTGGTTTGGAGTGAGGACTGGGTGCGAAGCAGGAGCGAATATTGTAAAGAAT
TTTGTGTCCGTCTACTTGCTGGCTCGGGGACATGTTGCCCCGAGTATGGCAATGTCGTGG
GGTCAGATGGCGTATGGAGGCAGTTTGCTAGTATTCTTTATGATGAGTTTTACCCTGTTT
GATCCACTGTGGGCGGGATCGATTGTTCGGCATGCATCATCATCTTGGCGCAGGATGTCT
GTCGATGCAGAGACAATGGCGCTCTATTGGGCATTCAGTGTCCAGGCTGCCGGTAAATTG
GTATTGGCAGAAGGCAGTAAGGCAGTATTAGCGATTGTCACAAGTCCTGCAGTTCAAGGG
GTGTATGGATTGGTGAATAATCTTGGGTCTCTGGTGGTGAGGACGCTGTTCCAACCCTAT
GAGGAGATTGTTTTTGTGGCATTTAGCAAAGAGGGGGGTCATACGACGTCGAAAGTTCGA
TTGACATCTCAATCAGACTTGTTATCAAGTTTGTGTCAATGTATATGTATCGTTGGGGGT
ATATCGGCATGTTTTGGCCCGTCATATTCGTATGTGGCGTTAAGAATCTTGTACGGAGAG
AGGTGGGCATCCAGTGATGCGCCAGCAGCTCTTGGTCTGTACAGCATATATGTCGCTCTT
TTGGCCTTGAATGGGACATTGGAAGCGTTTTTGCATGGAGTTGCTGATAAAAAATACTTG
CATCAGAATAATGTGGTGCTTGTGATCACCTCTCTGATACACATTGGACTGAGTGTTGGT
GCTGTCACCATGTATGGTGCCCTTGGGCTCTTGATGGCAGACAGCATCAATATGATTTTA
AGGATACTGTATTGTCGAGTATTTATGAGTACGTACTTTGAAAGGATTGGAGGCTTGAAA
GCGATTCGAATAGGTCCTTCAGCAAGGACTGTTATGGTCTTGGTGACCAGTCTGTGCTGC
ACCAAGGTGTCACAGGCTGTGTTTCTACCAGACACATTGACTGGGTTTGACAGATATCTT
GGTCCAGTTCAAAAGATGTTGGATATGGCCTCGACCATCGGGTTGTATCACAGGATGGCT
GCGCATGTGTCCATCGGAGCAGTATTCTTGGCTGCAGTGGTGCTGACCGTGTATCGTCAT
GACATGGGGAGGTTGGAGATGGCATTCAGGAATGTACGCAAAGAGCATCAAACCTAA
>EMRE3EUKT4062170 U2 small nuclear ribonucleoprotein A
ATGACTGACACAGACGGCTATACTCGACGCAGCGGCGCCCTGTTAGGACCGAGAGTGATT
GGCAGGCTCACACCTGAGCTGGTTCTGCGCAGTCCACAGTACATGAATTGCATCGACCAG
TACGAATTAGATCTTCGAGGGAACAGCATAGCGATACTTGAAAATCTAGGGACAACAGAG
AACCAGTTTGATAGCATTGACGTGTCTGATAATGCCATTACAAAACTAGATGGATTTCCG
AAACTGAGGCGATTGAGCAGCCTTCATATGAATAATAATCGAATTGAAAGGATTTCAGAT
TCTCTGGGAGAGGCTTTACCGAATCTAGAATTGCTGATATTGACGAATAATAAACTGTCA
GACCTGGTCACTCTGGAACCCCTGGGTCTGCTGGGGAAATTGACGTACCTCAGTCTGGTG
GATAACCCCGTGACGAAAGAACCTGGGTATAGACTTTTCATTATTAGTAGGTGCAAGAAG
TTGAAGATGCTGGATTACCGAAAGGTGACGGCATCTGAGAGGGAGCAGGCTGAGAAGGAG
TTTGGGAACAAGGCTGCTCCGGCACCGCGGACTCGGAAGGAGAAGGAATCGACCAAGGGG
TCTCGTAGTGAGCCTAGTACGAAGAAGGGACCTAGTCGAGAGAAATTGATGGCAATCAAG
GCAGCGATTGCCTCTGCATCTACCATGGAAGAAGTTGCCAAACTGGAGGAGAGATTGCAA
CAGCAGGATGAGGAGATGGACGAGGATCAATAG
>EMRE3EUKT4062171 Nbl1 / Borealin N terminal
ATGCCTAGAGCAACGAGACGAAAGGTTCTTGCGCCAGTCGATGAGAATGTCGTTGGGAAG
GATACGAGCACAGCGGATGTCGTTAAATTGATTGAAAGCATTGAGACTCAAGTGGAAGAG
CGAGTTTCGGAGATTATAGCTGCGACAGAGGATGCTGTGACGAGTCTGAGGAACAACCTG
AGGACCAAGTTGGTTCGGTTGCCCAAGTCGACTCGGAGTATGAGTATGAAGGAGTTTGAG
GAAAAGTTTGTGGATGATTTGAAGAGTAGTGCCCTGGAGGATGTCAGGAGGAGGTTTGAG
GAGCGGGCAGCTGCTGTGGATAAGGTGATTGAAGAGTCTGATACACATTCGGGAAAGAAG
CGTGGGACGAAGAGGGTGAAAGTCGAGGCAGATGGGACAGCAGGCTCGTTTAACGGGATC
CCTTTGCAGACTCCCATGCCATTTGCTGGCAAGGCCATGCCCATGCCTGTGACGATGCTT
GTGCAACAAGGGAAACGCGGTGGTAAAACGAAAGCGTCTCAAGAACCGCGCGCTGCTGTT
GTGACGACAAAAGATGGAAAGCAGTGGGCCCTTGGGGCCAACGGCCTAGCAGACATTCCA
GAGTCTCATAGACGGGAGGTTTCAGAGTTATTATCGTCTCAATTTGCATTTTTAGCATCA
GCACTTGGAAAACAATCATAA
>EMRE3EUKT4062172 Glycosyltransferase-like protein LARGE1
ATGGCGACGCCGAATAGGTTGACAGTGTTGGTGGATGAGCGACAGTCGGAGGGTGATCCA
ACTCCACAGCAACTAGGCAGCGTTGGGCGACGGGATGGAGGCCTGAGTCATAGAACCCCA
GATACGATGATGAGATCTGTTTTTAATTTGGCAAAAAGTCCATTTGGAGGATCTGCGGCG
GGGTCGACGACAAAATCGGCCTTGAGGACGCCAGGGCGTTCGCCTCAACGGTTGCCGAGG
GTTGGAAGTGCCATGTTGGATTCCCAGGGTTCGCTCGGGAACCCTCCGTCGATGACTCCG
GGGAGAAGAAATCATAGTGGCGGGCACGGCTGGAGGAGTGGTGGGAAATCGATGAGGACG
CCTTTTGTGCTGCTGCTGTTCCTGGTGTCTCTTGTTCTTGGGGGTTCAGGGGTGATGTCG
TCTCTCTGGAATACCAAATGGAAGGCAAGTGATGATAATGATAGTGGAAATGTATACGAT
GATGTATCTGGAGGAGAAGGAGATGATATGCTGGGTGATTACCATAGAATGCTTGCATTG
CTGCCATCGTGGAATGAGAAGAGGGCATGCACACCATACACAGAAGATGAGACATCTAAT
GGTGTCACAGATTACTTTCCTGATTTGATAGAAATTCATGCATGGAAATCGAGGAAGGAG
ATTGAGGGGAATAGTATTAGTCTGGTGACGCAGATGTCGACGGAGAGGATACCAAATCTG
GAAGACCAGTGCCTGTCGTGGCCCGATAGAATTGTGGCTACCATTTACGTTCCTATGACT
GCAAATACGTCTGGAGGACTTCCTTTGCTTCCTGGATATTCTCGTACGACCCTTGATGAT
ATGATTCGTGGGATTGACTCGTTTCACAAGTATATGGAGACAATTGGTGTCTGTGCATTA
GACGTGATTTTCTTGGGACAATTCATAAAAAAGCCTGACTTTCCTGGGGCGTACCCAGTG
AATGCCTTGCGCAATAAAGCTTTGTCATTTGTTCGAACGGAACTTTCTATCCATGTCAAT
TCTGATTTTTTGGTGACTCCCTTGTTGGACAGTCCAGGTCTTGGGTACAGGGATGAGCAG
ACATATGAAGGCTTATTGTCAGCAGCAAAGAAGAAGACTGCTTTCATTCTACCATCATTG
GAACTGTCAAATATTGGGCAAGATTTGAAAATTGTCCGCAATGTAGCCAGATCATACGCA
CTATCTGGGAAAAGCTTTGTCAAAGAAGCCATTCAGAAGAAGCTTTTAGGTCATTATATT
TCGCCGGATGATCATGAAGATGCCTTCCGAGTAGACTTGAAGAAATGGGTACGGACGGAG
GATCATTCACTGATCAAGGAGGGCCCTCCTGTCAGTTCCATGTCAGAGCCATGCATACTG
CTTGCGACCGAGATGACGCCGTGGTTTGATGAGAGATTTGTCGACAATGGATGCGGAGCT
AATGTGTGGCTCAAATATCTGGAAAAGAACAAGTTTAGATTTAGAACGCATGCGACAGGC
TTCAGTATGCATCTGTCTCATTTGCGGCCGTTACCAAAGTCACGGTATTTGAGCCACCGC
AGGGAATTTAGACTCGAAGTCATGAGCTTCTTAAACAGTACTCTTAGCAAAAATATAGAT
GCTGGAAAATTCCAGCCAATAACAAGACATTGTCAGCAGTAA
>EMRE3EUKT4062173 Coiled-coil domain-containing protein 94
ATGTCGTCTCTTGCCGCGGCTCGGGCGGATAACTTTTATAATCCTCCTGATTGGGATCCG
AATAAAGAGAGTCGAAATAAATATCACAATTCACATGGAGCTTTGGGTAACCGAGCGAGG
AAGTTGGAGAAGGAGGGGATTCTCATTATTAGATTCGAAATGCCTTTTCCTGTGTGGTGT
GCTGGGTGCGGTCATTTGATTGGGAAGGGTGTTCGTTTTAATGCTGAAAAGAAAAAGATT
GGGAAGTACCATAGCACGACGGTGTGGAGTTTTTGTATGAAAGCACCATGCTGCAAGGAG
GTGATTGAGGTCCACACAGACCCAAAGAATGCAGAGTATGTGATTGTCAGGGGGGCTAAA
AAGAAGGTCGAGTATTCTGGGGAAGATGCGGTGGTTGTGGATCCCAAAGCGGAGGATCGG
CCGAAGGATGCTATTGGGAGGTTGGAGGTGGCAGAAATTGATAAGAGGGCTGCAGAGGAT
GGTCTGACACAGATTATGGACCTGAAGGAGCAAAGTTATCATAGATATAAAGACGATGTT
GATAGAAATAGGTCTCTGAGGAGGACGATGCGTCAGGCGAGGAGAGAGGAGCAGCAGAGG
ACAGCTAGGCGGGATGCCCTTGGGCTGTCAAAGAACATACAATTGTTGCCTGAGACGAAG
ATGGATCGATTGAGGGCGTCTGCGGTAGAGTTTGGTAGCGTCAAGTCGAATTGGAAGAAA
AAGCGAAAATCGATCAAGGCAGAGGGAATATTTGGGGGAAAATATCAACGAAAGTGA
>EMRE3EUKT4062174 Selenoprotein u
ATGTCAACCCCATTTGTGGATCCAAAGACGACATTGAAGGACGGAGAGGGCAAGGAGATC
TCTGCTGCAAGTTTGTGGACAGACTCCCCTGCTCTTGTTGTTGTGCTCCGTCGCCCAGGA
TGCCTTCTTTGTCGCGACCAGGCGATCGTTTTGTGGAAGAGCAGAGAGACTATTGCAAAC
TATGCACAAGGCACAGACAAACAGCCCACAAGAATGGTATGCGTGCTTCACGAATGGAAG
CAGAGAGAAGTTGATGCTTTCAAAGAGTTCTGGGGTGGAGAAATATACCATGACGAGACC
AAGGCATTCTACAAGGCTGTTCATGGAGGACAGGTGAAGAAAGGTTCCTTGGCATCATTC
TTGAATCCCTTCTCCAGAGCATGGAAGAACTACAGGGCTGTGAAGGCTCGTGGAGCCGTG
TGTGATTCTAATCTCGAAGGAGATGGGCTTACTCTAGGAGGATTGGCGGTGTTGGACTCT
CCAGCTGGAAATTCCGTCTACGTGTTCAAAGAAGAAACCTTTGGGGACCATGCCCCGATG
GCATCGGTTATGAAGGCAGTGGCATCCCTCTATGGCAAATAA
>EMRE3EUKT4062175 Sec-independent translocase protein TatB
ATGACGTTGATAGAACAAGGGATATTTGCCCTCTTCGTCGGGGCCCTGTTTGTCAAGCCT
CACGAACTGCCCAGACTGGCAAGACAGGCCGGTAGAATTGCTGGACGAGCTGCGACCAAA
TTGCAGCGGATACGCCGTGAGATTAGTGAATATATAGATAAAAATGAAATGAATTCTGTT
CATGAGGAATTACAGGATACTGTGGCGCAGTTGGATAAAATACGCAGGGACGTCAGGTCC
ATGTCGTCGCTCAAGGGAATGATTTTGCCAGAAAACGTGGGCTCCTCGTCTCGTGCTCGT
GTGCCGCCACCTCCTTCTGTTCAAAAAGATATTGAGGGTAGCAAACAAGAAGACACTCCA
TCATATACGATGATTCCAGTGTCGGCAGAGGATGTGAGGGCAGCATCTCGTGATCATGGT
CATCATCGACTGCCTGAAACAGCAAGTGAGACTCTGATGGATGCTCTCCAAGAGGAACGA
GTGGCACACGAGGCCAAGAAATTCTTTTCTTCTTCAGAAACAAAACAATCATGA
>EMRE3EUKT4062176 Ribosomal protein S16, component of cytosolic 80S ribosome and 40S small subunit
ATGGTCGAGTCTGTCCAAACATTCGGTCGCAAGAAAACCTCCGTAGCTGTTGCCTACGTG
AAGCGCGGAAAGGGAGAAATCAGGTTGAATGGAGCTCCTTTGGATGTCATTCAGCCAGAT
ACTCTTCGCTGGAAGATTATGGAGCCAATTCTCTTGTTGGGAAAGCAGAGATTCTCCAAT
GTTGATATTAGACTTCGTGTGAAGGGAGGTGGTCGTGTGACCCAGTCCTATGCTCTCAGA
CAGGCCATTGCCAAGGGACTCGTAGCCTTTTACCAGAAATACGTTGACGAGCAGAGTAAG
AACGAAATCAAGAACATCTTGTTGAGCTACGATAGAACTCTCATTGTGGCTGATCCACGT
CGCTGCGAGCCAAAGAAGTTTGGTGGTCCAGGTGCCCGTGCCAGATACCAGAAATCGTAT
CGTTAG
>EMRE3EUKT4062177 Glucose-6-phosphate 1-dehydrogenase 1
ATGAACAGAGTTCAGTGGAATCTGGCAACGGGTTCTACAGGATTGGGTAGAACCAGTTCG
CCTCAACTCTCCGTCTGGGAGAGCACACCCCAAAGAATGAAACGAAGAGACTGCCAGCGA
ACAGTGCCATGCAGCACGGGAACGTGTACCATCCCAACCCTAAGAACTCCTAGGCAGAGT
AGATTGTATTCTCTGGTGGATTTGAGGCAGAGGGTGGCACGATGCGATACTCGAGCGATG
GCCAGTGCTACTTCTTCTATGAATGAGGTGTATGGACTCAATGATGAGCATTGGGAGACC
TCCTCGTTGTCCTTCTGTGTGGTCGGGGCATCCGGTGATTTAGCAAAGAAGAAAATCCTT
CCTGCCCTGTTTGCATTGTATGAGCAAGGGATGATGCCTCAGTCGTTCAAGGTGTTTGGA
TATGCTCGGAGTAAAATGACCCATGATGAGTTTCGGTCCTTGATTGAGTCATTGGTATCC
ACAAATGGCGCCACTTATGTATGCAGCAAGGAAAAGGTGGATCATTTTCTGTCAAATTGT
TTCTACCAGCCTGGTCAATATGACTCTGTGGATGACTTCAAATCCTTGAATGCATTAATG
GCAGAGAATGAGACTGGGTTTACCAAATCGAACAGAATATTCTACCTTTCAATTCCACCA
CATATATTTACTACAGTTGCAGCGAATGCATCCACGGCAGCATCATCTAGTTCAGGATGG
ACTCGTATGATTGTGGAAAAACCATTTGGTAGGGACACCGAGTCGTTCAAAAAGCTTTCC
AAGGAATTATACGAACATTTAGAAGAAGATCAAATCTATAGAATAGACCATTACTTGGGG
AAAGAATTGATCGAAGACCTTGTCGTGTTGAGATTTGCCAATTTGGTGTTTGAACCATTG
TGGAGCAGGGATTACATCCGGAGTGTCCAAGTCATATTCTCAGAGAATTTTGGCACGGAA
GGAAGAGGAGGATATTTTGATCAATATGGAATCATCAGGGATGTGATTCAAAATCATTTA
CTGCAGATCATGGCACTCTTTGCCATGGAGCAACCTGCCAGTCTGGACAGTGAGGACATC
CGCGATGAAAAGGTCAAGGTCCTGAAGAACATGAAAACTGTGGGCATTGACGATGTTGTG
CTCGGCCAGTACAAGGGACATGTTTCTAATGGAAAAACATATCCCGGCTATGTGGATGAT
GATACTGTTCCACCCTGCAGCATTACCCCCACATTTGCTGCATGTGCAGTGTTCATAGAC
AACCCTCGCTGGGATGGCATCCCATTTCTGTTGAAAGCAGGTAAAGCCCTTCACTCTCGA
GTTGCAGAAATTCGAGTCCAATTCCGGCACGTTCCGGGGAATTTGTACCGTAATAAACTC
GGCATCGATCTTGATAGGACTACAAACGAGCTCGTGATTAGAATTCAACCAGATGAAGGC
ATCTTTCTCAAAGTCAACAATAAAATCCCTGGTCTAGGACTCAGCATAGATAGAACTCGG
CTCGATCTCATGTACAAATCACGGTACGATGCGGAGCTCCCAGATGCATACGAGCGATTA
ATTCTGGATTGCATCAATGGGGACAGGCGCCTCTTCATCCGAGCAGATGAATTGGAAGTT
GCATGGGAGAAATTCACCCCAGTCCTTCAGGAAATCGAAAGGCGAGAAATTCAGCCAGAA
TTCTATCCATACGGCTCCAGAGGACCATTGGGAGCCCATTATTTGGCAGCGAAATACAGG
GTTCGCTGGGCTGATTTGGCAGATGATGATGACATGTAA
>EMRE3EUKT4062178 Transcription elongation regulator 1-like
ATGGATCAGGGAATGCCTGCAATGCAGCCAGTGGCCTCGAGGCCGATTGCTGGGACAGCG
TGGCTGGAGGTTCGGACAAATCTGGGATACGTCTATTACTACTCACCAACGACTCAAGAG
AGTGTGTGGGAAAAACCAAAGGAAGTAGAGGAGGCGGAAAAGGCTCGAGATGCGAAGAAA
AAGGTGCTACTTGATCCAGCCAAGTTGCAGGCACTGAAACGGGCAAAAGCCCACGGTGCG
GTGTTGGCTCCAGAGTATGAGGAAATGCTGCGTCAAGAAAAAGGTGGTGGAGAGAATAAG
GGTGGGAAGAAGAAGGATGTGAAGGCGAAAGGTGGGGGTGATGGGGTTGCAGCTCCTGTT
GTTGAGGAGGAAGAATTTGATGTTGAATTTGACCAAGAGGATATCGTTGAGGAGAATGAT
GTGGCAGTTGATCAAGAACAAGAAAAAGACGTAGAGAAGAAGGATGAAAAGGAAATAGAA
GCAGCGTATGAGACGCTTTTGCGCGAGATTGGTGTGAATGGGTTCTCTCTGTATTCTCAA
AAGCTCAAAATGATGCAGGATGATGCTCGGTTTCAGGCGGTTGATCCGTCCAAGAGAAGG
CCATTATTTGAATCGTATTGCAAGAAAATTGGTGCGGATATAACAACAGTAGGGTCTGGG
GAGACGACGCATGTGGAGAAGAAACCTCGGCGTGGGGATTTTGTGTCTTCCAGATCTTCA
ATTGATTCCTTCATGGCGTTGTTGCAAGAGAAGGTGGTGCACTCGGATATCTACTGGGAT
GATATTGCGCCTGCTCTTGCGAAGGATGACCGATTTAGGGAAGTGGAAACGTGGGAGGGG
CGAGATTTGTTTCGAGAGCACCGGAGACACTTGGAGAAGGCTGATAGAGCCAGGGATATT
GCACATCACAGAATGGCCAAAGATATGAGAGAGGGGCAGCGCAGGCAAACGGAATCAAGT
CGACTAGATGCACAGCATAACTTCAAAGCTTTGTTGGCTGAAGTCGTGCGGAACCCATTG
GCGTCATGGGACTCTGAAAAGGACATGCTGCAAAAGGACCCACAGAAGAGAGGTGCACAT
CCTTTATTAGACGAGGCCACCTGCAAGAGAATGTTTGATGAACATGTAGCCCGATTATAT
GCATCAGCAAAGGAAAACCTTATATCTCTGTTCGAGAAACAAGGGCTTCCAAAGACGTTG
ACATTGAAAGAAGTTCAAGGCTGTCTTGATGAAGAGGACCTAGAAGAGTTTGATGAGACA
CTACAAAGGCATGCCTGGGAATCTTACACATCAGAGGGTGCTGAATGA
>EMRE3EUKT4062179 Alpha chain of nascent polypeptide associated complex
ATGACTCAAGCCGAAGCTGAACTCAAGCATGCAGAGGAGGAGGTTGTGGAAGAGGTAGAC
GATGAGGTTTCTACCGACGATGAGGTCGAGGAGGTAGAAGACGGAGGACGTGGAAAGCAG
AGCAGATCTGAGAAGAAGAGTCGTAAGGCTATGCAGAAGCTCGGAATGAAGCCAGTTCCA
GGCATTGTCCGTGTGCAGATCAAGAAGAGTAAGAATATTTTGTTTGTGATCAACAGACCA
GACGTGTTCAAGAGTCCATCCTCGGATACGTATGTTATTTTCGGTGAGGCCAAGATTGAG
GATTTGGGAGCTCAGGCACAGGCGAGCGCTGCAGAGCAGTTCAGAATGCAGGAGGCTGCT
GCCAACACTGCAGAGGCCAGCGGTACAGAGAAGAGTGCTGCCGCTGCAGAGCCAGTGGCT
GACGTGGATGATGATGCCGAGGTGGATGAGACTGGGGTGGAGCCAAAGGATATTGAGTTG
GTGATGACGCAGGCGGGAGTATCTAGACCAAAGGCTGTCAAGGCACTAAAAGCGGCAGAT
GGAGACATTGTGTCTGCCATCATGGAGTTGACCATGTAA
>EMRE3EUKT4062180 Glycosyltransferase-like protein LARGE2
ATGCGTTATCAAAGTGCGGTGTCCGTGCTAGTGCTGCTCTTGGCGGCGTGCTGTATGGGT
AAAAGGCCCCCGAGAGGTTTTGAACCAGTTGGCCACGCACCAGGGCGTCTGTCTGGACAA
GATGTGGACGAATCGAACACGGATGATATGTATTTTTGCCCTGAGAAGGTAAAGAAAGGA
ACTAGCGCATTGGATACTCTCCCTCAGTTGAAAATTGAACATAAAATTGATTCGAGAAAG
AAGCGATCAAAGACTGATGTGTCTCTGGTGACACAGTTGTCGTTTGAGCGCCTGTACATG
CTTGAAGGCCAATGTGCGGTGTGGAGTGGTGTCATTTCCGCTGCGGTGTATATTGCATTG
GTTGATGGCAAGGCAGTGACGGTTGAATTGAATAGCAATCAGGATCCTCACCTGACACCC
ATGGAATACGTGAGAGAGAAGTTTGAGGAATTCCATAGAGTCACCGAACAGAAGAGCCTG
TGTAAATTAGATTTGCAGCTTGTGAGTCAGACGGTGGAAAGTGTGTGGCTGTCCGCGTTG
TATCCAGTGAATGCCATGAGAAACAGAGCTATTGCAAATGCACGCACTGATGTTATTTTG
CTCTTGGATGTGGACTTTTGGCCAGCGGCCGAACTCTCTGAACTGATGCAGCAGCCAGGA
AAGTATGATTCTCTGCTCAAAGCAGTGAATAGTGGATCCGCTATTGTGTTGCCAGCGTTT
GAAACAGGAGACTCTGGTGATATTGGTGTTGAGGTTGCTCGCGAGGCAGTTCTTGGGGGT
AAAGACACTGCTGCGATGATGTTCTGGGATGGACGCATTAAACCATTCCATACAGATAGA
TACAAGGCAGGACACAGAGCTACTGACTTTAGGAAATGGCTCACGGCAGCCCATCCATAT
CGGATCCGCTACGAGGAAGGGTTTGAGCCTTACGTCCTTGTGGCGAGAAAGTTTGTCCCA
TGGACGGATGAGAGGTTTGTTGGGTATAGAAAAAACAAAGTCGTCCATCTTCTCCATTTA
TCCAACCTGGGCCTTCAATTTGTCGTTCACCCTGGTGCATTTGTTGTCCATAGTCCTCAC
CCAAGAGCAAGGACATGGAAGGTGACCCATACAACAGGACTCTGGGACCAGCTTGCAGAC
TTGTATCGCGATGTTAAAGAAGGATTAGAAGGGAATAATTATATCCCCGCCTCCATGTAT
TCATGCAGGAATCACGTGATTGGGCCAATTATTCCTCAGATTCGCCACATTTCAGAGTGG
ACATCAGAGGAATCGTAG
>EMRE3EUKT4062181 Structural maintenance of chromosomes protein 4
ATGTCTGAGGCGACGATGGACGTGGCTCCGAGTGCCATTCCTGAGGATGTCCAACCGCAA
GAGCAGCACGGGGGTTCTTCTTCTTTTGGAGAAGGAGAATCATATGGAGTACCTCGCTTG
GTTATTCGAGAAATGGTTCTGGAGAATTTCAAGTCGTATGCTGGGGCTCAGAAGGTGGGA
CCTTTTCACAAGAGTTTCTCTTCTGTTGTTGGTCCCAATGGGTCTGGTAAATCGAATGTG
ATTGATGCCATGCTGTTTGTGTTTGGTAAAAGGGCAAAGCAGCTTCGGTTGAACAAGGTC
TCTGAGCTGATTCATAATTCGACGAATCACAGGAACCTCGAGATGGCACGCGTGTCTGTA
TATTTTCACGAGATTATCGACACGAGTGATGATGAGTTTGGGTACGAGGTGGTCCCGAAT
TCAGAGTTTGTCGTGAGTCGGACAGCGCATCGGAGCAATAAGTCTGATTATTATATCAAT
GATAGAAAGAGTAACTTCAAAGAAGTGACGGAGTTGCTCAAAGGGAAGGGGATTGATTTG
GATAATAATAGGTTTTTGATCCTTCAAGGGGAGGTGGAGCAAATTTCCATGATGAAGCCA
AAGGGGCAGACGGAGCATGAGACTGGGCTGCTGGAGTACTTGGAAGATATTATTGGTACG
GATACATATATTGAGAGGATTGAGGAGACTGGGAAGCAGTTGGAGTCGTTGAATGAGGGT
CGTCAAGGGTTGGTGAACAGGCTCAAGATTGCTGAGAGGGAACGGGATGGTTTGGAGGCG
GCGAAAAAGGCTGCCGAGGCGTATATCGAGAAGGAGATTGAGCTTATTCAGTCTAAAAGA
TTGATATCAGCTCTGTATGGGAAGGATGCGGCGAAGAACATTGACAAGATTTCGGAGAAT
GTGGCGAGTCTGGAGGACAAACTTGCCGAGGAGAGGGAAAAGTGTCAATCGTTTGCGGAG
AGCTTGGCACAGTATGAAGCCGAGTATAATGCAAAGAATGAAGAGTTTTCTGCACTTCAG
AAAGATTTGGAAGAGGCGAAGGCGGAATTCAAAGAGTTTGAGCGCAAGGATATCACATAC
AGAGAGGATATCAAACACTTGAAGACTAAACTGAAAAAGTCTCAAGATAAAGCAGCGAAA
GATATGAAAAAGGCTGATGCTGTGCAGTCTGATATTCAGAAAGTCAAACTGGAGATACCA
AATCTGGAGAAGAGGGCAGAGGATATTGCTGCACAAGTACAACCTGCAGAGGAGATGTTG
GAGCGCATGGTTGCAGGTACCCAAGGGGAATCTGAGGAATTGCTTGGAAAACTTCGAGGC
GTTCGAACAGAGCTTGCTCCCTGGGAGAAGCAAATAATCGATGTCAAGAGCAGGATCGAT
GTCGCTCAGTCGGAGGTTGATATGTTGGCAAAATCAAATCAGTCTGCTATGGACACGTAT
AATGATGCATGTGCTGCTCTCAAGGATGCCAAGGAGACGTATCGCACCAAGATGGCTGAT
ATACAGATGATGGAGTCCCAAGCAAAAGAAATGCAGCAGAAAGTATCTGATGCTGTGACG
GAGGAGGCCCAAGCGATGGAAGAGGCCAAAAGAACAGAATCTATGGTAAAGGAATTGCGT
GGAAAGGTGGAACAGAGGAAGGCCGATGCTTCCCAGAGGGCCAGCCATAGTGCAGCAATG
ATGGCATTGACCAAGGCGAGAGATAATAAGAAGATTTCTGGAATTCGAGGGCGACTTGGA
GACCTTGGAGCCATTGATGGAGCCTATGATGTGGCAATCTCCACAGCTTGCCCTGCTTTG
GACTATGTTGTGGTTGATACGACTTCTGCGGCGCAGAGATGTGTCGAATTGTTGCGATCC
AATAAGTTGGGAGTTGCGACATTCCTTATTCTGGAGAAACAGTCGCATCTGAAAAAGTTC
TTGTCTGAAAAGGTGGAGCCCCCAGAGGGAGCTCTGCGTCTTTTTGACCTGGTTAAATGC
AATAATGAAGACATTCGGCTCGCATTTTACTTTGCTTTGAGGGATACTCTTGTTGCCAAA
GATTTAGACCAAGCGTCCCGCATAGCGTATTCTGGAAACAAACGCTGGCGGAGGGTGGTG
ACAGTCAAGGGTGAGATGATCAATGAGAATGGTACCATGTCTGGGGGAGGGGCGAAACCG
CGAGGAGGACGCATGTGTATCGGTGAAAAAGCTTCAAGCTCTGCGAGTGATCCAAGTCTT
GCTGCAAAAGAGGCTGAGACTGCAGAGATTGAACTCAAGGAGTTGACCAGAAAGGTGAGC
GAAGCCAGAAGCCGAGTGTCGGAGGCTATAGGCAGAGTCAAAGCCGCGAAAGCCGCCCTG
GCAGACTCAGAAACTGCCATTACAAAGGCAAAAATGGATGTTAAATCGTCTGAGCAGCTT
GCTCAAGACCTTGACGCCAGAATTCCAGAATTAAAGGCTGCAACAGCAGTGTCACGAGAG
GATGCTGAGAGGACACAATCGTTGCAGCACGAAATTGCGCAGAACCAAAAAGTCCTTGAT
GATTTGGACAAAAAGAGTAAATCACTTCGATCCAAAGCACAAGAGCTGGAGGAGGCATTG
GAGAATGTGGGTGGGCCGCCATTGAAGAAACAGAGGGAGCTTGTTGCACGCCTCCATGAG
GATTTGACCTCGGTTGAATCTGAGACGGCAAAAAAACTGGCCCAGATCAAAAATTCCGAA
AAGCAAATCTTAAAGCTCCAAAAAGATTCGAAAAAAGCAGAAGAAGAAGCCCAGTCTCTG
GAAGCGCAACATGATGAAGTGATGGCCCAATTTAAGGCTTTGGAGGAAGAAGCATTCAAG
GTTGTCGAACAGATCACTGCTAAAGAAGCTGTGCTGCAAGAGAAAGAATCAGAGGTTCAA
GAAATCAAAAAAGAATTTGAAAACAAGCAAAAGGAAGTGTCAGTAATCAGACAGGTTGAA
GTCGACATTTTGAATGAAGTTGAAGTCCAAAAGACTGCATTGAAGGAGGAGAGTGACAAG
AAGACATATTGGGAGAATGAGTACTGCGGCATGACAGAGCGACTCGAAGACTTGACGAAA
TCCGTGCCTGAAGAAATTGCGCCTGAAACATTAGCAGAAAGTAGTGCTGACGAAGTTCAG
TACCGCATTGGCGTTTTAGAGGAGGAAATGGAAAGAATGGATGTCAATCCAGATGCCATT
TCCTCCTGGATGAAGGCAGATGAAGAATGTGCTCAGCGAGCAGCAGAGTTGGAAGCCGCG
ACAGCAGACCGCGATAAGACGAGAAATTCGTATGATGAGCTGAGAAAGAAGAGGCTAGAA
GAGTTCTTGGCTGGATTCAATATAATATCTTTGAAACTGAAGGAGATGTACCAAATGATC
ACCATGGGGGGTGATGCAGAACTGGAACTTGTTGACTCTCTAGATCCCTTCAGCGAAGGC
ATTCTCTTTTCTGTGAGACCACCAAAAAAGAGTTGGAAAAATATTGCCAACCTGAGTGGA
GGAGAGAAAACTCTTTCGTCTTTGTCGCTGGTATTTGCCCTGCATCATTTCAAGCCAACC
CCGCTCTATGTCATGGATGAGATTGATGCTGCACTGGATTTCAAAAACGTGTCCATCGTA
GGAAATTACATCAGGGAACGAACAAAGAATGCTCAATTTGTCATTATTTCCCTCAGAAAC
AATATGTTTGAGCTTGCAGATAGACTTGTTGGTATCTACAAGACTGACAATGCTACGAAA
TCAATTCCATTAAATCCAGGATCTTTCACTGTTGGATCAAGCATTCCAGTTGCTTGA
>EMRE3EUKT4062182 Protein kinase-like (PK-like)
ATGTCTGACAAGGGTTTGGGTGCAGGGGAGCATGGACGGTTTTTTAAAACGTCAATGTGT
GTACATGACGATGGAGGGCCTGTGGTGGTGAAGACGTATTTAAAACGGTCAGTATCAGAT
GATGTGACGGTGTATCAGAATGCGTTGTTGCGGGTGCAGGCGACGCTGTCCAAAGGGCTT
GGTGGTGAGGAGAGAGAGGAGAAGGATACAAAAAAGGGTGCTCATGTGTGGAGCCATGAA
CAGATTATTCAGACGCCGCAGGCGGTTCATATTGTAAGGCAGTATTTTTGGTCTTCTTTG
GCTCAGAGGATGACGAGTCGACCGTTTCTGACAATGTCTGAAAAGTTGTGGATTGGGTAT
CAGGTGTTGCGGGGGGTGGAGCAGGCGCATGCGTGCCATGTGTGTCATGGTGATGTGAAG
ACGGAGAATATAATGCTGACGTCGTGGGGTTGGTTGTTTCTGATTGATTTTTCTCCGTAC
AAGCCGACCTATTTGCCTGCGGACAACCCATCTGATTTCAGTATATTTTTTGATACGAGT
GGAAAGAGGAAATGCTGTCTTGCTCCCGAACGGTTTGTTAAAGGAGACGTGGGTGGGTCG
AATGAGTTGAAGCCTGAGATGGATGTGTTTTCGGCGGGATGTGTGCTTGCTGAGCTCTTT
TCTGATGGTGCTAGTGTGTTTGAGTATTCTGATGTGTTGGAGCTTGCGCGGAGTCGTCAA
TATCCTTCTGGATTTTTTGAGGCAATTGATGATCGAGTGGTTGGATGTGTTCGTAGAATG
ATTGATATTGATCCAAAGCAGAGGCCTACGGCGTCTGAATGTGTGGCCATGTTTGTCGCG
CATGATGATGTTGGGTCTGATGGTGTTGCACTGTTGGATCGAGTGTCGGAGAGATTGTTG
GTGGAGAATCCGGAGAGTAGAGCACGAGCGGCAGAAGAGTGTTTCCATAGTATGATTATG
CCATTGAGTGAAGACGGCAGAGGAAACGATGACGTGTCTGAAGAGAGATGTTGTCATGCA
TTTGGTGATGATGATGATGCGAGGACGGCAGATGGTGACAAGATGGGACAGGTGTTGCGG
GAGTATATGGATGTTCATACGCTGGAGCGTGCTGCGAAGGATTTGATTCAAGAAACGAGA
GGTGTGATGAAGGGGACGGACGGGTCTTTGTCGGTAGCAAAGGATCAAGCTCGAGAAAAT
AATGCATCACCTCCCTCTTCTCGTGAGGAGATTGCAGGCAGTGATGTACATGATGGAAAA
CAGACGTGTGATGTGTTACGAGATCAATTTGTGGTTGAAAATATCACCATAATGTACTGT
TCTTTAATCAGGGGATGCACAAACTGTAGAGCCAAGGTGCTTTTGTTGTATCATGTTGAG
CAGTGCAGTAGATTGTGTAGAAACAAGGATGTCATTCTATACGTGGTGATTCCTCATTAT
ATTACCGCGGCAACAGATATTGGATCTGGGTCTAGAACAAAATGTTTTGCGATGGCTGCG
TTGCCGAGATTGTTTGCGATGGTTGATTCAATGCCAGCATCAGCGTCACACTTTTTTGCA
GACTATGTGTTTCCTTCGATATCCCTCCTGCCCAATGATGTCGATTTGGCTGTGAGATCT
GCTTACTCGAGAGCGGTAGGAAGGATTGGTGTGGAGGCATCGAGAACAATTCGATCCGAG
GATGTATCGATTGAGCAGCAAAGGGACGAGTTGAAGAGAGTGTCAAATTGGATTGAGAGA
GGGGTGCATGATATTCTCGTTGGATCCTCATCGTTGCCAAAATTAGCACTGCTTCCCGAG
CTTAGAGAAATATCGTATGGTATTGGTCGGAAAGGAACAGCGGATGGGCTTTTGCCAGCA
TTGTTGACTCTTTTTAATTCCAGGGAATGGGATGTGAGAGCAGCATTGTATTCAGCATTG
CAGAGTATTGCTCCGGTTCTTGGCCCACGGGCTGTTTCTTTTATACTGCCCTTTATCGAT
AGGATCATACATGATTCGGATTCGATGGCGTCCACTGCGGGTTTAAAGCTTGTTCAGCAT
CTCGTTCATGCCAGGCTTTTGAATCGCATGGAAATGATACATGTTGTCGAAAGAGTCATG
CAGTCAGGGATGATTCGAAACCCGTGCAATGCTGTGCGCGGTAATCTGGTTTCATTAATC
CAAGAATGTGTCCATGTCTTAGGTCCAGTGGCATCTGAGGCAATATTGTTGCCAAAAGTA
TGGGCAGCTCTACCATCAGGAGATGCTGCACTGTCGGTGGATGAAGTGGACATCTGCCAT
CTGCTGCCCACAAAAGATATAGGTAATTTGGCACCTATAGTAGAAGATGGCAGGCCGTTT
CACGCAGAATTTGCATCTCAGTCATTGGAAGTCTACACGGTGAAGTTCAAGCCATTTACT
GGCGTTGGGCGAAATCCTGCGTCCAAGCTGCAGCAAGCTCTGGCTCAGGTGCAAGGTCGG
CGTCGGGTTGGCGCCGCGTCCATGTCGAGTGCAGCATCTTTGCTACCCATATCGTCCGTG
AAAAGGAAGCAATCCTTTGTTCGATCCCAGGAGAAGAAGAGAGAAGCCGTGAACAAGAAT
GTTGATGATGCTCAACAATGGAGGCCTCGAGGGATCCTTGTTGCTAGAATCCCATGCCAT
ACCAGGTCAATATCGCAAGTTTCGAGCAATATCTCTGGAACCACGTTATTTGCAACGGCT
TCAAGAGATGGGACGGTGAAACTCTGGGATTCAAGGAGGATGGAGAGGGATATTTCATTC
AGACATCGCTCAGTGTTAGAAGGAGCAAGCGGATATAGTAGTATAACTCCGGTCCCAGAT
GTTGGGGGCATGAAAGGGTTTGTGGTGGGCGGAATGGATGGCAAAGTTACAGCCTGGGAC
GTTGAACATGCATCGGCGTCAGAGCATGCAGGAACAGCTGGATGGGATTGTGGGCCCGGG
CGTATTCTGGATTCTGGGAATCTTGCTCGTACAGGCGTGACTATTGTCACTTCAGAAGCG
CGAAAAGTCTTCGGTATCGACCCGCGTTCGCCTTCCTTTGTGTGGGATGTGGATGTGGAG
GCATCCTTGGGGGTTCCTTTGAGATTAGCAGTTGATGCAGAATGTCCCCATTTCTTTATC
ACGGGTACAAATAGAGGATACATTACAGTATGGGATGTGCGATTTATGATTGCCGTGAAG
ACTTGGAGAAACCCAGCGAGCGCCCCAGTGGAGTCATTGGCTTTAACGACTGGAGCAAAG
ATGGGCGTTTCTTCAACTGGTCCTGTGCTCCTATCTGCCTGTGGCGAGGGTGAGATCTCT
GGTTGGGACGCGGGTACTGGTACATGCAAGATTGCTTTTGTCTCAAAGGAGAATTCGGCT
CCCAATCATATTCCTGAATCATTGGTGGAGTCAACGATGAAGCATAGAAACACAGGTGCA
GATCCCTTGGGATTGGCAAGGCAATTTGGTGCCGCTGATCTCAGAGCCCTGTCAACGAAA
CGGACATCTGTAAAGTCTATCTACGTAACTGCGTATGGAAGTGTACTGAGCGGAGGGATA
GACAAGACGATTAGGCTTTGGGAGCCTCGAAGCGTGAAAAAGAGCTACATTGTGGCTGGG
CCTCATGTTTCTGATCCAGAGCAGGCTCTGACCAAGTGGTCTTTTTCATACAATGCACGA
ACACATCAGGAGTGTAGAGTGATTGTTGAAGACAAAACTGTCGCACAAGGCGACAGCAGA
GCGCTGCCAACGACCGGCACAGAGGGTATCTGCCACAGAGAGACTGTGACAAGCCTGGCT
CAGGTCATGGGGCAGGCTGAGCCCCTCCTGGCCAGCTCGAGTGCTGATGGAGTCTTAAAC
GTATGGAGATGA
>EMRE3EUKT4062183 Dr1-associated corepressor
ATGTCTCGGCATCTGGCGAAATCCCATGGGTTGCAGAACCGAATTAAAAAAATCATGCAG
TCGAACGACGATGTTGGAAAAGTAGCAGCAGCATCGACGCACGTGGTTGCCTATGCGGTG
GAAGAGTTTTTGGATGAGCTGATCAGGGGTGCTGTGGCAGTGTCTGTGGAGCATGGGAAT
GGGAAAATACTGTCTCCATCTCACATAAAGGCGCATGTGGGGAGGGAAGCAACCTTGGAT
TTCTGTAAAGATATTGTTGCCAAGGCACCCGATGTGGGAGATGATGCTGCCACGGGAAAG
AAGAAGACTCGGCGGCGTGGGGATGCAGAGGACAACAATGGAACAACAACGCAGAAGAAG
AAAAAGACGACTAGAGCGAAGAAGAAGAAGAAGACATCATCTGTAGAGAGCGACGCGGAT
GACATGGAAGAAGAAGAAGAAGAAGATAACAATGATGATGAGTTTGGATTGATTGCCGAG
TGTCTCGACGTGAAAGATGATACGCATACAGAACACGACGATGATAATGGTCTGGAACAT
GCGGAGGATGAAGACTATGATGAATTCTAA
>EMRE3EUKT4062184 Cytochrome b ascorbate-dependent protein 3
ATGGTTGCGTTCCAGCACCAATCGTTATCTGCTGCGCTCGCATTGCGCATTGTGCAGGTT
GGAATTACTGGATTGCTTCTCATTTGGATATTCATTTACCTAGGAGGGCTATCTTTCAGT
CCGAAGATGATTGATGAGGAGACGAACGATACCTTTGGAATCTTCAATTGGCACCCATTG
CTCATGAGTCTTGCCTTTATTGGGTGCATGTCTGAGGCGATCTTGACATACTCGAGCCCA
TTAGTACACAGTACAGATAGAAAGTTGAAAAAGTACACGCATGCAGCATTGCATGCTGCT
GCGTGTGTCCTGACAGTGTGTGGGATTGTTGCAGCAATCAAATCCCATACACTGAAAGCG
CCAACCCCCATGCCGAATTTCTATTCCACCCATTCCTACCTCGGTGTGCTCACGTGCCTG
ATGATGATTGGTCAGATTGTGTTTGGTGTTATGGCGTATCTGTATCCTCAGTGGTCGTTG
GGGGAGAGGCAGGCTTTTTCCTCGGTGCACACCTTTTGTGGTGGTGCCACCCTGTGTGTG
GGTATGATGACCCTCATGGTGGGGCTGCAGGAGAAGACGACGTTTCTGCAACTCGTGCAG
AAGCCGAATGTGCGAGGGGCATTGATGCAGATCCCAGCGTTTATTCAAGTAGGTGTAGCA
TTATTTACAGTTTTAGTACTCTATCAGGTGGTGTTTGTGTCAAAACTTTCACAGAAAAAG
ACGATGCAGTTTGCGCCCATCCTGGCCCAGGATGCAGAGCATGAAATTAGTACCATGTAA
>EMRE3EUKT4062185 N-terminal nucleophile aminohydrolases (Ntn hydrolases)
ATGGCCAAGTATGATCGAGCAATCACAGTCTTTAGTCCAGATGGACACTTGTTCCAGGTT
GAGTATGCGTTAGAGGCGGTTCGAAAGGGCTCACTCGCTATTGGGGTGAGAGGGACAGAC
TGTGTGGTTCTTGCAGTGGAAAGGAAGGCGGTGGCCAAGCTTCAGGTGTCTCAGACGGTG
AGGAAGATTGCTAGAATAGATGATCATATCTGTCTGGCGTTTGCTGGGTTGACAGCGGAT
GCCCGCGTGTTGATCAATAGAGCTCGAACAGAGGCACAGAGCCATCGGTTGACATTGGAT
GAGCCAGCGAGTGTGGAGTACATGACGAAATACATTGCTGGAGTGCAGCAAAAATATACA
CAGAGTGGTGGTGTTCGTCCGTTTGGGATATCCATGTTGATTGTGGGATTTGATCAGGAA
GGGAAGCCTGCGCTGTACCAGACGGATCCATCAGGCACGTATTCTGCGTGGAAGGCCAAT
GCGATCGGGCGGAATTCAAAGTCTGTGAGGGAGTATATGGAGAAGAATTATAAGGAAACG
TCTGGAAATGACACGGTGAAATTAGCATTGAAAGCGTTGACGGAAGTGGTGGAGGGGTCA
ACGTCCAATATTGAAGTGGCTGTGATTGAGGCGGGATGTGGTCCACGGTTCTTGACTGAT
GAGGAGCTGACACGTCTTCTCAAAGAGGTTGAAGCAGACATGGCAGCTCGACAACAACAA
TAG
>EMRE3EUKT4062186 Serine/threonine-protein kinase vps15
ATGATTTGCAGAGGGGCAGCGATAAAAACGTGCATCGCACGGGGGGTGTCCTCTGTAGGT
CGTCTTGGGAATGACAGACGACGCATCGTCAGGCATAGACAGCGATGCACAGCGATGAAT
GACGATCGTATACCGATCGTGAATAAAGAGCTACCAACACAGGGGGATGCGATGGTCGCT
GGAGTGGATCCTATCGATTACATTAATCAGCAATTACAGGATATTCTGAAACCTCCTGAT
ACAGAGGATTATTTGGCGGAGTTTTTAGCAATTCAAAATGAACATCCCAAAAATATCGGA
TTTTTTGGGACTCGGAACATGGGGTTTATGCATCAGCAGTTGATTGAAGTTCTATCGTAT
GCGATGGTGTTGACGGGGAATCATATATTTACATCAGGGGCTACTGGAACGAATGCTGCT
GTGATTCGTGGGGCGTTGAGGGCTGAGAATCCAGACTTGTTGACGGTTGTGTTGCCGCAG
AGTTTTTCATGTCAGCCGCAAGAGAGTCAAGAGTTGTTGCAGAATGTTCAAAATATTATA
GAGATGCCGGAGAATGATGATATTTCTTTGATGGAAGCGTCGAGGATTTGTAACAGGGAT
ATTATATCTCGTGTGCAGCAGATTATTTGTTTTGCGTTTCATGACAGTAATTTGTTGTTG
GAGACGTGTCGAGAGGCGCATGCAGAGACAAAGATTGTGACTCTTTTTTACTTGGATTAG
>EMRE3EUKT4062187 P-loop containing nucleoside triphosphate hydrolases
ATGTGCTCTGGTCTGCAGGAAATTCATCGACCATCTTCCATTGCACAATTTGTCCATGCT
CGGACTAGTATAGCATTCCATGAGCTCTTCTTTATGCAATTGAGGCTTCTTTGTAGATCT
AAAGTCTCAGATGGTGATTATTTTGAGCCAATGTCGAATTTCGAACAACAGGCATTGGCC
ACTACAGCATTGAAATTTCCCCTGACGAATGATCAGGAACGTGCATTGAAAGCCATCAAT
ACCCTGTTTTCGACCACACATTCATCTTCTATTTTGCTTCAAGGAGATGTTGGGTGTGGT
AAAACTATCGTGGCCCTTTTGGCAGCACTCGCCGTCGTAGGCAATGGAAAGCAGGTTGCT
ATCATGGCACCAACAGAAGTCTTGGCAGAACAGCACCTTCGATCTTTCGAACATCTCGTG
ACTGAGGCCTCGAAAATACCAGGATTCACACAGCCAAAATACGCATTACTGACAGGTTCC
ACGAAGACGGCTGAGAGAAAAGCAATCCTCAATCAGCTGGAATCTGGAGACATTGATGTC
CTCATCGGGACGCATGCTCTTCTCTCAGGGCCAGTCATTTTTAAAGATCTTGCGTTCGCT
GTAGTGGACGAGCAGCACAAATTTGGTGTAGAGCAGAGAGCGTCTCTTCTCTCAAAAGCG
AATCCAGCCCCTCATATGCTCAACATGTCAGCGACACCAATCCCAAGAAGCCTTGCTCTT
GTCCTGTACGGAGAGATGGAATGCATTGAAATACAAGAGATGCCCCCTGGGAGAATCCCA
GTAAAGACATCAGTGTGGACAGAGACTTCAACAACTCGTGATGACCTCATCCACACGATG
AAGCGTGAAATTGATTCCGGAGGAAAATGCTTTGTTGTCTGCCCTCTCATCGATGCCGAT
GCAGAGAATGGTGTCAGAAGCGTATTGAACGAAAAGGAGCGGTTATCAGCCACAAAGGAA
CTTCCATCAGATGCAATAGGCATTCTACATGGAAAAATGACTGGCCCTGAAAAGGATGAG
GTCTTGACCCACTTTCTCAACGGCCATCTCCAGATTCTCATCTCCACGACTGTTGTGGAG
GTCGGAGTCAACATTCCAGATGCCTCCCTCATCATCGTGGAGCATGCCGAGCGCTTCGGC
CTCGCCCAACTCCACCAGCTTCGTGGACGAGTGGGACGAGGAACTAGAGCTTCCCAATGC
ATCCTTGTGACAGAAGGCGATGCAGAAAGGCTGCGCATCCTAGAGGACACGGCATCAGGT
TTCAAAGTCGCCGAGGCTGACTTGCACAGCAGAGGGTCGGGAGACATGATCGGAACTGCA
CAAGCTGGACAAGGCACCCTGAATTCTCACCGCCTCTGGGAGCTCCCTCGCGATGCACAC
CTCGTCACCCAGGCCCGAACAGCTGCCCAAGACTTCATCACTCAGTATGGCTCTGATGTC
CATGCCTGGCCCCAGCACGCCTCTCAAGCCCTCGACGACCTTTCAGGAGTCAATCTAGAC
ATCAATGAACTACCAAACTTTACATTACAATAA
>EMRE3EUKT4062188 Ribonuclease H-like
ATGAAAGTCGTTCCTCGGATAGTTGCATACTCTCGCACCAATCTCCAGCGGTATAGGACG
AAGAGACTGTATAATTCTAGGAATCAGGTTTCAAATTCAGTACCGCAGGAAGACTTGGCA
ACTTTGGTGGAAAAGTTGAAACGGGGCATTCAATTTGAACAAAAGAAAGGGTTGCAGAAT
TGGCCGGGGCAGAATCAAATATTTAGTGACTTTTTAAGTGATGCATTGGATGCAGTTCTC
CGTCACAGAGGGCTGGGTGATCGGGAATCTTTCCTCAGGCTCAGTGAGTTGGTCAAGAAG
AGCAAGTCGTACTCACAGATGACGGAGGACATGAGAATGAGCGTCCTGTCTGATGTTGAG
AAGATGCTGTGTCATATCGAGCAAGGGTCAGGGATATCTGTTGGCCATGATGGGATGGAA
TACACCCCTTTTGTGTTTGACCTGGAGGCCACAGGTCTCTCGACCAAAACATCCCATGTT
GTGGAGATTGCTGCTGCTAATATGGTGACACAGGAGTCATTTGTGAGTCGTGTTCGCCTT
CCAGATGGTGCATCGATTCATCCTGATGTGGAGAAGCTGACTGGCTTGCAGAGTGATGAT
TTCCGGGATGCATGTGTTCCTTCGTTTGAACAAGCCGTCTCTGAATTCTTTTCGTTTATT
CAGACAGCGTGCAATAAACGCCGTGCATCCGTTCCCTTGTTGATAGGTCATAATATAGTA
TCATATGATGTGCGGTTGTTGCATAATAGGCTCCAGGCTAGTGGCATGGAACGAGAACAG
CGCTTTCTGCTGGAAGAGTGCTTGTTCTTGGATACGCTGAAGCTTTCCAGGGACCTTCTT
GATGGTGCAGAATCGTACAAGTTGGGATATTTGTACAATTATTTGACGGGGAAGCAGCCG
GAGAATATACACAGGGCCCTTGGTGATGTGCATCTCACCATGGAAGTTGTCAATGGCATC
ATGCAACGCATGAACATTGATGATTTACGCCAAGGTCGTGCATCAGATCTGCTGAAGCCA
TACATCATCACCTCAGAGGTCATCAAGTTTTCTCATAAAAGCGAGAAAACAGCCGTGGCT
TTGAAGGAAGAAGCACGTCCAAAGAAAGATGTTGGGGCCATGTTGACCAGGGATGATATT
CTCAACATGGATGTGGCAGGTGACCTTGTGGCGACTGAACCGGAGCCTGATCCCTTACTT
TCAGATATATTTGAAGACAAAAGAGCAATACGTCTGCAGACGCCCGTCAAAGAAATGAGC
ACAGTGTTCTCTACTGCTGACAAGAAGCTGCTGACGCAGATGGAGTGCAGCACATTGAAG
GATGTACTGTATCTCTTCCCAAGAGGATATTTAGCAGCATCTATAGGCAAGTTTCCTCAG
AGTGATATCGAAGTTGACCAGGCCATTGTTCTTCCAGTGTACATGGAGAAAGTGAAAGTC
TTTCGTGGCAAATTCCATATCCTCAATGCTAGTATGCGGTGCCTTGATCATGACATGGTG
ATGGCAGGAAGGCCTTGGGAGGGAAAAGAAACGAATCCAGTCATCGAGTATAAGGCATTT
CGTCGTGGTAGATCAGCAGGGTGGGCAATAGCGAATGAAGAAAAGCGGCTCAAGGCCATG
GGAAATTTCTTTGCTGTATCAGCTCAAGTGACTGTGTCTGATGCGGGCACATTTGTCATC
AAAGAGAAAACGCTGGATTTGATGTCTCTGGATTCATTCGTGAAGCTTCCAAAATCCGAT
ATCTTTCTAAGGGCCATGTATCCTCAAAAGGCCCGAATATCTGCACAGAGCGTCAGTGAC
ATTGTCTCAAAGGCACTTGGTGCTGTGAATCAGGCTACCAGCAGGCTCCTCGAGCCGCTC
CCAAGCAACATTCGTCAAAAGTATTCTATCGCTAGATTTTACGATTCCATTCAGGTACGA
TTCATGTAG
>EMRE3EUKT4062189 Type I PLP-dependent aspartate aminotransferase-like (Major domain)
ATGATGTCTCATTCGATGGTATTTTTGACTGGACAGCGACTGTCTGTGGACTCTGGATGT
AGAAATGTCGGAAGAAGGCAACGTCGTTCTCAGGCCACGCAGGTTCGTGCTGCGTTGGCG
TCTCCATCTGAAGGCAAGACCATGTTGGTTCAGGACTTGTCTCTTGAGGAACAGGATCCA
GAGATTGCCGAGCTGATTAAGAATGAGAAGAAGAGGCAAGTGAGAGGGTTGGAGCTGATT
GCATCCGAGAATTTCACGTCTACGGCGGTGATGACTGCTGTGGGGTCTTGCATGACCAAC
AAGTACAGTGAGGGGTTGCCTGGGGCTCGGTACTATGGGGGTAATGAATATATCGATCAG
TGTGAGAGACTGTGTCAGAATCGTGCCTTGGAAGCATTCAGATTGGACAGTAACGAGTGG
GGTGTGAATGTCCAGACGCTGTCTGGTTCTCCAGCCAACTTTGCTGTCTATACTGCCCTC
TTGCAGCCACACGACAGGATTATGGGACTGGATTTGCCTCATGGTGGGCATTTGACTCAC
GGGTTTATGACACCCAAGCGTCGAGTGTCGGCAACATCGGTCTACTTTGAGTCCATGCCA
TACAGACTGGATGAGTCTACTGGGTTGGTGGATTATGATGCTCTGGAGAAGAGTGCTCAA
CTCTTTAGGCCAAAGCTCATCATCGCTGGCGCATCTGCATACTCGAGAGATTTTGATTAC
AAGAGGATGAGAGAGATTGCAGACTCGGTTGGTGCATATTTGATGGCAGATATGGCTCAT
ATTTCTGGGCTTGTTGCTGCTGGATTGGTGGAGAGTCCATTCGAGTACGCGGATGTGGTC
ACCACAACGACTCACAAGTCTCTTCGAGGACCCCGCGGAGGAATGATTTTCTTCAAGAAG
GAACTCGAGGGAGCCATCAATCAGGCCGTGTTCCCTGGATTGCAGGGAGGACCTCACAAT
CATACCATCTCAGGGCTTGCTGTTGCTCTTAAGGCTGCAACACGGCCAGAGTTTGTCGAG
TACCAGAAGCAAGTGATTTCAAACGCTCGCGCTCTGTCAAAGACTCTCACAGATTTGGGA
TACACAATTGTATCAGGTGGGACAGATAATCACTTGATTCTCGTAGACCTGAAGCCTTCA
GGAATCGATGGTGCACGGGTGCAGACTGTCCTTGATCTTGTATCGATCACATTGAATAAA
AACAGTGTTCCAGGAGATAAGTCTGCCATCGTGCCGGGGGGAATCCGTGTCGGTACTCCT
GCCCTGACCACAAGAGGTTTCCGGGAGGAAGACTTTGAAAAGGTCGCCCATTTCATCGAC
AGGGCTGTTCAGATCGCCAAGGATATCAAAGAAAAGACCCCAGAACCAGCCAAACTTAAA
GACTTTGTAGCGTTTGCGAATTCAGAGGGACCAAACAGGGAGGATGTGAAGGCCTTGAAG
GAAGAGGTGGAAGCCTTTGCATCACAGTTCCCAATGCCTGGGCTTTGA
>EMRE3EUKT4062190 50S ribosomal protein l3
ATGCTTCGCCAGTACTGCAAGAGCATCGCATCAAAAGTTTTGACACACACATCTCCGATT
AGAGAAGTAGAGAGGTCCCTGCTTCCATCGATTCTGTTGGAGCCCGTGTGCCAAATTTCC
TCCACTGGAGCTGGACGACGAGAAGATGAATCTGACACTGCCTCCACCAGCGCATCGACT
TCTATAAAGGATCAAAAGGTATTTAGATCTGGGGCTTTAGCTGTGAAAGTAGGAATGACT
CAGGAATGGGATCACTGGGGTGTTCGCATACCTCTGACAGTGTTGTGGATGGATGAGTGC
CAGGTTGTCCAGGTCAAGACCCCTGAGAAGGAGGGATATTTGAGCCTTCAGTTAGGTATT
GGATCAAAGCGTCGCAAACAGCTTCCGGGGAGCTTGTGTGGGCATTTCGATGCAGCAAAT
GTGCCATTGAAGCGAAAACTGGTGGAGTTTAGAGTATCTCCAGAGGGAGTTCTTCCAGTA
GGACATACCCTATCTGCTGCGCATTTTGTTCCTGGTCAGTATGTGGATGTGGCTGGGACG
ACAATAGGGAAAGGGTTCCAAGGGGTGATGAAGCGGTGGGGATTTGCTGGGCAGCCAGCA
TCCCACGGAAATTCCCTGTCCCATAGAGCACCAGGGTCCACAGGAATGTGTCAGGATCCA
GGCAAGGTATTCAAAGGGAAGAAAATGCCTGGACGGATGGGAGGGAAGAGAAAGACGGTT
CAAAACTGTTATGTATGGCGTGTGGATCCAGAGAGGAATTTACTCTATGTGAGAGGGCAG
GTGCCTGGTCACAAGGGAAATTTCGTCGAGATCAAGGATGCAGCGCATAAAAAGGTGGAA
GAACAGCCCTTGCTGCCTGTGCCTACAGTGGCGGTCGGCGATGGTGACGACGCTGCGTTT
GCATCTGTTCACATTGCCCCAAAGCCAGAGAGAAACCCATTTGAAATTTCTAGGTAA
>EMRE3EUKT4062191 Membrane protein
ATGTCGAGAGCAATGGATCGGGATTTGGAAATGGGAAGAAGCACTGCGAGCACCAGTTGT
TGCCCAGAGGTGGTGCTCCGTGGTCAACACACAATTCAGCGATCCAAGATGAAGAGGAAA
CTGGGTAAGCGCCTTGGTGGTCTATACACGAAGTTAGTGTATGATTCTAGACCGAATACC
ACTTCTACGGAGACGCGAGAAGAGCAGTGGAATAAGATTGTTGATCCAGATCGATACCTG
TATGGGTTGCTCGTCTACCTGGGTCCTCCATCCTTCTTCTCGTACAACCTGAGGAAACCA
CTTCTTCTTGTTGGAGGTATCACGATATTGAGTTGTACATACCACACATGTTATATCTTG
TACCCGAATGTGTTGCCTACGATTTTTAACCGGACAGCATGGGATCTTTTTAGGATGGGG
TCATTTGCTCTGTCTCTCCTTCTGTCTGTCAAAGTGAGCAAAGTGTATGATAGGTTTTGG
GAGGCACGATCGCATTTTTCCAAGATTGGGGGCAACCTGAACATGGCGATGCAGCTCTTG
GAACTGTACAGTAGGACACATTCGGGCTCAATGGAGGGGATGAATGCGTCTGATGTAGAT
AGAATTCTGGGTGAATTTGCCGCTTGGGCAATGGTGTACCCATACGCGCTTGTGGTCCAG
TTGCTGGCGCTTAAAGGCGTCCCGGAGGAAGTTCATTTGCTATTGAATCAAGAAGAAGTT
AAACTACTGAATTCAACACCCAAACCTCGCAAGTATGTTTTAATGAAGCTTCAGGATCTG
CTTCACCAGTTTCCATTGCCAACAGAGAAATATTTGTGCATGCAAAAACTGTTACAAGAT
ACAGAGGCTGCATGTGGTGTGTGCCGGCGCATCAGATTTACTGCCTTGCCATATGGATTA
TCACAACTGTATACTGGCTTCATCATGATTTGGCTGTGCATTCTTCCTCTGGGAATTCAA
TACTCTGGGTCTGGGCAGGAGGGGACTCTTTCAGATATTATGACAGTCTGGTTGTCAGGA
ATTGTCGTTAACTTATTTTCTTTGATGATGATTAGTGTAGATGAGGTTGCAAATCAGCTT
GAGGATCCATTTCCCAGTATACCTCTCATGGACACTATCAAAACGTCGATGAAGCATATT
GCCACTGTGCAAAAGGACTTTGCATTGCTCCGTGCTACTTGTCGAGCAGAGACCGAAACC
ACCTCTACTACAGGAAGCAAAGTGTGA
>EMRE3EUKT4062192 Bet v1-like
ATGGTTGTCTCGTCATTCGCAAACTTGTACTTCTCCTCTGCACATTTTGTCACGCACAAG
GCAACTCTTTCCGTGGGGTCTCACCTGCAACCTCACAGCCATGCCACGCCAAGACCAAAT
CGATTAGGAATTAGAGCACGAAGGATAGGGTCTCCGCGTCTACTGGATCGAACAATTCAA
ACCCGTGCGCAATGGCTGGAAAATAGTGCTCAGGTGGAGGTGGACACTCCTGTAGAAGTG
GCATGGAGCATGTGGGAGGATAGAGAAAAGATTCCCACTTGGATGCCGTGGATCACCAGT
GTGGAGATTCAAGAGAATGATAAACACATGTCCAAATGGACGTTATCCACGTATCAATTC
AATAGACAGTGGGAATTCAGTTGGCTTGCCCGGAACATGACCCCCCTGCAGTACCAGAAG
ATTCACTGGAGGTCTGTGCCTGGATCAACGAGTGGATCGTTGGGGGCAGTGGAGATTCAG
AATCAAGGTCAGATTCGGTTTTTACGAAAGGGGGAGGACCGATGTGCCGTCAAGTTGACC
ATTTCATATCAGGTGCCCAGTGTGTTGGCACCCTTTGCAAACCTGTTGACTCCCGTTGTA
GAAGGGATCTTGCAACAAGATATGGAACGATTTGCACAGATTGCAAAGAGCACACACCAA
CAATAG
>EMRE3EUKT4062193 Tobamovirus multiplication protein 1
ATGGATGAACTCTCATCGATCACGGATGATACCTTTCTTGGTAGTAGAAGTCATAGCAAT
TCTACATCATCGCATGATTATGAGATGATTGCGAGCGATGGATTGGCAGCTGCCTATGGT
GTTCTAGCTGTGGTTGCTCTGGTGCAAATCATTCGAATACAAATCAGAGTCCCAGAATAT
GGTTGGACGACGCAGAAAGTCTTTCATCTTCTCAATTTTTTGGTGGCGTTCCTGAGAGCA
CTCGTCTTTGCATGCCTTCCTGAGATACAGCATCAATCACCCATCCTGAAGGCTGTATTC
TTGGACTTTCCTGGACTCTTGTTCTTCTCAACCTACACGCTGTTGGTCTTGTTTTGGGCA
GAGATTTACTACCAGGCTCTGAGTAAACCCACCGATACGTTGAAGAAGACGTTCATTGGT
ATAAATGCTCTCGTCTACAGTATCGAGGCCAGCTTGTGGATATACTCGTACTCTGGCGAT
ACAGCCCGAGTGGTTGCAGGGCGACAATATTCTGGAATTTTCCTTGCACTGGTCAGTTTC
CTTGCCGCGATAGCATTCCTCTTGTACGGAGGTAGACTCTTTTTCATGCTCCAAAGGTTC
CCAATAGACAGCAGAGGACGACGCAGCAAACTCCAAGAAGTCGGGCTGGTGACATCCATC
TGTGCTGCGTGCTTCTTCTTCAGAAGTTGCATGGTTGCCTGGTCCACATTCGACCATGCA
CACGCAGGACTGGATGTCCTTGGGCATCCATTCTTGAATGTACTCTACTATAGCGGAGCT
GAGATTGCTCCATCCGCATTGGTACTGTATATTCTTCGGAAGCTACCACCACCACGATCT
TCATCAGCGGATGCTGAGGGCTACGAGGCCCTTCCTTGA
>EMRE3EUKT4062194 Glyoxalase/Bleomycin resistance protein/Dihydroxybiphenyl dioxygenase
ATGGCACAATTGCGATATGTCCTAATGATGGAGAGAGACTTGCCCAAAGCTATCGAGTTT
CTCCAGAAAGGGATAGGAGCTCGTGTACGGGTAGCAACGACGACATGGGCTGAACTCGAC
GCTGGAGGCACGACAATCGCACTCAAAGAAGATCCCATTCACAAGCAACAGCAGCAAGGC
GATCCTTGTCCTTCCATGGAGGAGGACACTCATCACAGTATGCAAAGGCAGGTGACTGGG
CCAGGGATGGTGGGTGCTCTGCAGCAAAAGAATAGCTCCCCTCCCATGCTTGTCTTTGAC
GTGGACAATTTACAACACAGGCTCACTACTATGCTTCAGATGGGGGCCCAGATGGATGGG
GCAGTGCAGTACACCCTGGAAGGAGCCCAGGTGGCTGTGGTCAAGAGTCCCTCTGGGACA
CTGATTGGCATGGTCGAGGGCTGTTCTCCTTAA
>EMRE3EUKT4062195 P-loop containing nucleoside triphosphate hydrolases
ATGAGAAAATTGGGTGTGTATGATCGGATTCTTGCGCAGAGGGTGCGGACGTACTGTGAA
GCGCATGGCGAGTACGATGCAGAGGCATGTGCAGAAGCTGTGAGGGGCCAATATAGAGAG
TATCAGAGGCAAAAGTTTGGTCCATTTGTGGTTCAAGTATCTAGGATTGTACAGGATATT
GTTGCAGAGGGGGGTGAAGAGCCTACTGATACGGCACAAGACAACCAGCAGCAGCAGCAG
CAGCAGTCGACGATGAACGATAGCATAAAGTCACTGTATGCGAGTCCTGCTGTGAAGCGT
CAGAGGGTATCTGGTGGGGGCAAAAGTAAGAAGAAAATGAACGCAAGCAAGCCCTTACCT
GTCTTATATAAAGATCTTGGGGGTATTGATGATGTTCTGCAAGATGTGAAGGAGTTGATA
GAGTATCCGTTGAAGCATCCAGAGGTATACTCGTGGTTGGGTGTGTATCCTCCTCGAGGT
GTATTGTTGCATGGCCCTCCTGGGTGTGGGAAAACGGCGTTGGCAAATGCGATTGCGAAT
GAATGCAAGGTTCCTTTTCTGAGGATTTCTGCTCCAGAGGTGGTGAGTGGCATGTCTGGA
GAGTCGGAGGCAAAGGTGAGGGGGTTATTTCAAGAGGCGGCTTCAGTGGCACCATGTATT
GTATTTATTGATGAGATTGATGCGATTGCGCCGAAGAGAGAGACCGCACAGAGAGAGATG
GAGCGCCGGATTGTTGCTCAGTTGCTGACATGCATGGATGACTTGTCTGCACTCATGGTG
GACGATGAGCCGACTCAGGGTCCTGGTGAGAGTGGAGATGATCTATCAAAGATGGAAGAA
CTGTCAGTTTCTGGGCGTCACAAGCATGTCGTCGTGATTGGAGCGACGAATAGGCCCGAT
TCGTTGGATGCAGCATTGAGACGGGCTGGTAGATTTGACAGAGAAATTAGCATGGGGATT
CCGTCCGAGGCATCGCGTGAGGCAATATTGAAGAAAATGGCAAATAAACTTCGCTTGTCA
GGTGATTTTAGTTTTTCCGAGGTCGCGAGAAGGACGCCAGGTTTTGTTGGAGCTGATTTG
GCTGCTCTCATCAAGGAGGCAGCAGCACTGGCTGTGAAGAGAATCTTTGCACATATTGAA
AAGAGTCGCGGTTGCATTTCTGAGCATGGAGAATCCCTGTCTCAAGAGGATTTACAGAAC
TTGTCGATAACGTTGTCGGATTTTGAAGTGGCCATCACCAAGGTTCAGCCATCCGTTCGG
CGGGAAGGTTTTGCCACAACTCCGGATGTGACCTGGGATGATGTGGGGTCGCTTGGAGAT
GTACGAGAGGATTTGGTGTTTGCAATATCAAGGCCAATTGCAAACCCTCAACTATTTGAA
TCAATGGGGCTGAAAGTGAGTGTTGGTGTGCTCCTTTTTGGTCCTCCTGGATGTGGAAAA
ACATTGGTTGCCAAGGCTGTTGCCAACGATTCTGGGGCCAATTTCATTTCCATCAAAGGT
CCAGAGTTACTAAACAAGTATGTGGGAGAGAGTGAAAGAGCTGTGCGACAAGTTTTTTCT
AGGGCACGAGCTGCAGCTCCATGTGTGCTGTTTTTTGATGAACTGGATGCGTTGGCACCA
AGGAGGGGAGCCGATTCCTCTGGTGCTGCTGCAGAGAGAGTTGTGAACCAGTTGCTGACA
GAAATGGACGGTGTGGATGGGCGTCAGGGTGTTTATCTGGTGGCCGCGACGAATCGACCT
GATATGATTGATCCAGCTTTGTTGCGTCCTGGGAGATTGGAGAAGATTCTCTACGTGCCA
CTTCCTCCACCCGAAGGCAGAGAATCAATACTTCATGCCTTGACGAGAGCAACACCATTA
GGGGACGATGTTCAACTAAGCGAAATTGCTGCCATGCCGGCATTAAATGGTTTTAGTGGC
GCAGATTTGGCGTCATTAGTTCGAGAAGCGAGTGTGCAGGCATTGAAAGAGAGGCTGAAG
CAGGAAGAAAGCAATGAGCAGGGTGACGTGTCGTCATCACAAAACATTCTCGTGATGAGG
AGACATTTCGATATGTCTCTGCCGAGGTTACGTCCTTCTGTGTCTAGGAAAGATCAGAAA
ATGTACGATTCGCTGAGATTAAAACTCAGGAGTTCACGAGGGCATCTCAAAGCCGAGGCA
AACGATGAGGTTAGGCCATCAGACGCTGCTAGTGGGCCACGTGAGGATCCCATGGAGAAC
TAA
>EMRE3EUKT4062196 DNase I-like
ATGGGGGACTTCAATCACGACTTGGAGGCCATGAGCACACTTATAGCACGGAGAGGATGG
CCATTAGATTTGCTGCCAGTGCGAGGAGATGCCACGACATTCTGGAGGCCGTACACACAA
GGAAGCGCTATAGACCACATTCTGGTGAACGAACATGCCCGGGCTCAACTGCTATCAGCC
AGGGTACTCACCACAGAAGCATCCTCAGACCACTGGCCACTCGCTGTGAAATGTAGATAC
GAAGGACAACGCGATATCCCGCCGCCACCAAGGAAGAAACTGCGGCTGGATCACATTGGG
ACTGCCAAAGACATTACGGAGCACAACTATTGGGACAACTTGCTACAGACTACGGAGGAC
ATGGAGGCTGACATGGAACACACAGACTCAGACGACACACAAACAGAAAGCCTTACAGGA
AAATTCAAAGACACATTGCACAGGATTCTTGACCAGCAAGAATGCTTCCAAACCACATGC
CATCGAGAAAAGCCCATCAGAAAGCTCGCACACAGAACGCGCACAGTGCTACGAAAACGA
AACCAGGCACGACTGGAGATGTACAGAAACCTCAACACAGATACGATGGCAACATACAAG
GCATTAACACCAGGAAGCGAGGCGATTGGTCAGGCGTGA
>EMRE3EUKT4062197 Adenosine/AMP deaminase
ATGGGCAAAGCAGCACGCCAAAGCAAATGGTGCTGCGAAAAGAAGGAATATAAATATCAT
GTGAGGCAGACGAACGCAGGACTCTTGGCCACAGAGGGTCGCATCATTGAAGATGCAGCC
CTGCACGAACACTACAACAGAGTGTTGACCCCAGAGATGCCACAGACGGAGGAAGCCGAG
GACGTGTGCCACATGTTGAAGAAAGCTTTAGACGAGAGGAGCAAGTGGGTGTTCAAGCCT
CGATTGTCTCCAGAGGATATGGTGGATGTGCCAGAGGCTCAGCTCATGCGACATTGCTTG
GGCGACGACCCCTTCCATTGGATAATAGCCTCCTCAGCAGTATAG
>EMRE3EUKT4062198 RNA-directed DNA polymerase (Reverse transcriptase), Non LTR Retrotransposon protein
ATGGCAACATACAAGGCATTACACCAGGAAGCGAGGCGATTGGTCAGGCGTGACCAGACA
TCCAGTTTTCACAAATTTGTGCACAGGGCTGCAGCATCAGGACCTTCCAGTCCCATCTTC
TGGAAGTTCATCAATATCCTACAAGGCAAACAGAGACGCCCACAGACACTGCAGCCCGTG
AAAGGACCAAATAATCAGCTGCAACTGAGCAACGAAGCCATTTTGCACACGACGGAGCAG
CATTACAGCACATTGGCAGGCGACGCAGATACCACCCCCCTTGCGTCCTGGGCCGAGCGA
TGCCCCTTGCCACAGCGACCAACTGTTTTGGAACTGAATAGAGACATCACGTGGCCGGAG
ATACAAGCAGCTCTCGCCACCTCTGCAACAGGCAAAGCACCAGGAATGGATGGCATCACA
AACGAGGTGTACAAACTCTGCAAAGAAGACACCCCTAGGTTGGAACCCACAACACCAATG
GGAAGAATGCTACTGGAAGCCGTCAACTCTATCTTTCATGGCGACATCCCAGAAGACATG
CACAGCAGCCTGATCATTAGCATCCCCAAGCCACACAAAGATGCTACGCTGTTGGATAAT
CACCGAGGCATCTCACTCATCGACTGCCTCCTCAAACTCACTACCAGGGTGATATCAGAC
AGGCTGCACACACATCTTATAGAAGGACCCAGAGGACTCAGAAAGGAACAAGCTGGATTC
AGGAGACTACAGGAATGCCCAGCTCAAGCTGCGACGCTCTACGAGATTGCCCTCCGCCGA
CGCCAAGTGGACCAGGTCACCTTTGCTGCATTTATAGATCTGAGGAAGGCATTCGATATG
GTCCCCCATCGGTGCCTTCTTCATGTACTTAGTTCTCGGGGGATCAACGGCGCGTGTTTG
AACTTCATCTCCACGCTGTATTCTCACGCTGGTTTCAAATGCTCTGCAGGTACTCTTACT
TCCACAGGTACGTTCCCATTGCATAGAGGCGTCAAGCAAGGCGATACGTTGAGCCCAGTC
CTGTTCGATCTCTTCATCGACTCGGCACTGGATGGGATCCGAGGCGTGACGGTCCCGAAT
CTTCGCGACCCGCACGCTGATGAAGACCCTCGTATTCCTGGCCTGCTCTTCGCAGACGAC
ACAGTCATCCTGGCCGAGTCAGAAGCAGAGCTGCAGGACTCGCTCAACACGTTCGGAGAC
TGGTGTGACCGCTTCGGCATGGAGGTGGGACACGCCAAGTGTGGCGTCATGGCACTGGGC
GTAGGTGATTCTACACAGCTGCCTCGACCCACCATTGGCCCCTTCACCATCCAACGCGGT
ACCATTCCAGTAGTCGACAAGTACACGTATCTCGGGATTGTTGTCACCCCACGCCTCGAC
GTGAGGGACATCATCCTCGACAGACGTGCCAAAGGCTTGGCGACGCTCCGAGCCATGCGA
CCTATGCTGGCGACGCCCTCTATCCCCCTGAAGAGCAAGCTGCTGGCCATCAAGGGACAA
CTGATCCCTCAATTGGCATACGGAGGCGAACTGTTTGGCTCGAGCGGGCGCACCGCGATG
CAACCGCTCCAACGAGTGCTCTCCATGGCTCTCAACATGGCTGTCAGGGGCAAGGCCACT
CATACGATAGCGTCCGCGACACTATCCACTGAGCTGGAACTCCCCACCCTTCCTGCCATC
GCTGCAGGGAGAGCAGCCCGAGCCTGGAGGAAGTGGCCAGACCTTGGGACTTGGATTGGC
ACCTTGTTTAGCCTTCCAGCCAGGAGGGGCAAACACACGCTGGTCCAACGCACCAAGGCC
TTCATGACGAGGTTACAGAATCGACATGGATTCTCGCCCCTCGACAAGACCCCCAAGCAA
CTCGCCAAACAGGTCCAATTCCTCACGTGGGAACGTCACCTCGCCGCCGACAGGAGCCAC
TCTTCAGGGTACAACGCATATATGGAAGCTAATTATTCCTCTACAAATAATTATCTTTCA
TATTCGACTGCGGAGGGGTACTCTCGTGGCTTTCACTGGCTGGCACGGGCCCGCACAGGA
GGGATCTGGAATGCTGCCCGAGGCTCTCGAGCTCGGCTGCTTCCTCCCTCCTATCGCTCC
TGGTGCGCCAGCTGCGACAGCCACACGGAGGACTCTCTCGAACATCTCTTGCTTCACTGC
CCGGCATACGCGGTGATTCGCGACCAAGTGCTGGGAGATTGGATCGCCAAGGCCATCACC
GCTCATCAGGAAACTGGAGTGGACCCTTGGCAATGGTTGTTGGGGTCAGCCAGAGGAGAA
CATCCAGAGTTTGCTCCTACAGCATCCTCCGAGCATGTTACTCAAGCCCCTGTCCCCCTG
TGCATCGCCACAGCCCATTTTTTGGGGATTAGTATGCCCACCCATATGGGAAAGCTGTGG
GGATCAGAGGAAGTGGTGTCTTTGATGGAGGCACGGGACAGGGCGAGGGAGGAGGCAACC
TCCCCTCACAACATCGGTCACCGAGAGTCAAGTGGTGCCCATGGTCTTTCGTTGGAAGAT
CATGGTGGCTCTCAACCACAGGCCTCAGCTCTTTTGGAGAGTCATGCTGAGGCGCCCACT
ACCCCAAGAGCCGACGCCCCCTGGGTACGGCAGTTCTCACGGAGCACTTCCAGTGAGGTT
TCTGAGACTCCTCTCAGAGACCCCACGCCGAGGCGCTCTGTGGAACACGTGGACTGTGGT
ATATAA
>EMRE3EUKT4062199 Predicted protein
ATGGCTCAACCTTGCGAAACAGCTAGAAATGCCAATTCCACGTTTCTGGAAGAAATCTCT
CGATCTCGCATTGAGCTTCATGTTTGCAGTTGCGCCGCGCACATGGACATTCCCCATTGG
GGAAACCGATTTGCGTCTAGGGCCCTCAGCACCAATCTGGCGAGCGTTCTGGAGGTTTTA
GAAAGAAAAGTGGATGCGGCTACACTTCGTCACGTGAAACAAGTTCGAGCGGCTAGGCAA
AGGATTGACCAACGGGTCCGCTTTGACGTCTGGATCGAGGGTGCTCCCGAAGGGCTGATC
AGCCAGATCGCGGCATCCCGAACGGCTCTGGAAGTGGCATATTCGACGCCACAAAAACTA
CAGGCGCAGAATGAAGGAGCAGGCACGACGACACGGGCCTGGAAGACACTGGAGCTGGAC
ATACTCGGACCCGCCGAGTTGGGGCTGGATTCCCTTGGGCCCGCCAAGGAAGAGGAGGAG
CAGGCGATGGTCGGAGCAGCCGAACCGAGGAGAACAACGCACGCCAAGGATCGAAACCCT
TCAACGTTCTTGCCACATGGAACATCACCACGGCTGCCAACAAACGAGGCGAGCTCAATT
GGCGCTTTAAAGCTCGCAGATTCGGAGTGGTGGGGCTGCAAGAACATCAGGTTGAAGAAG
ACTCCTTCCCGCTGGCCTTCAGCCACTATAACGTCATACAGAGGTACAAGACGGGGCCAG
GGGTCAGAGGAGTAG
>EMRE3EUKT4062200 P-loop containing nucleoside triphosphate hydrolases
ATGATTTTAACGAAACGCCAGAAACGTGCGGTGACGGTGTTCGCTGTTGCCGGAGGTGTC
TCGGGCCTTCACATGCTTCGGAAAACCCTGAGAGATTCTCTACGAGAGCAGCACAAAATT
TGCTCTTCTGCTGATATCGTGGAGGGGACATCTATGAGGGGGAAGCGACGTCGACCCGTG
AAAGTAGCTGTGGACGGAGTGTTTGCTCGACGGTTGGTTAAAATCCTGAGAATTTGCATA
CCCAGCCCCGTGAGCCCTGAGGCTGGGCTGATATACGTGCAAACGTTTTGTCTAGTGGCT
AGAAGTTTGTTGACGGATGTTGCATCCCAGATCGAAGGAGGTGTGGGGAGATATATTATA
GCGCGGGATTCACAAAAGCTTAGAAGATTATTGATACTGTTCTGTGGCGTTGCTGTGCCG
GCTGCTGTGGTGAATAGTGCCCTGAAGTATCTGCAGAAGAACATGAAGCTGTCATTCATG
AGGCGCCTGACGCTGCATTTACACGAGTTATACTGCTCGCATCGTGCCTACTATGCGGCT
TCGTGGTTGGGAGGTCTGACTTCTGCGGATCAGAGGTTGACAGAAGATGTAGAAAAGTTT
TCTCATGCCATCTCGGAGCTGTATTCGTATACATTCAAGCCAATGCTGGATGTGATTCTG
TTCACACGTTCATTGTCACAATTGATGGGGTACAAATCTCAGGCGATGCTGTATGGGTAT
TATCTTTGTTGTGCTGGGCTTTTGAGGATGACAAGCCCCCCTCTAGCTCAATTGACCGCG
CAGGAAGCAGGCCTGGCGGGCTCGTTTAGAAAGGCACACCAGCGGTTGTCCACACATGCT
GAGGAGGTGGCATTCAATGATCCTCCAGCGGGGATGGCGGAGAAGATGATTTTGAATCAG
CATTTGTATCGTTTACTGCGACACTCGAGACTTTCAGCATTTCAGCAGATGGTTCAAGGT
GTTTTGGATGGATATCTTGTCAAGTACGGTGCAACAGTGGTGGCTTTGGCTGTATATGCT
GCAAACACGCCAAAGGAGTCGGGTGGGCAAGCTACTGCACACTATATCCGAGCCATGAGG
CTTCTGTCAAACACGTCAAGGGGAATAGGAGATCTGGTCATGGTGTATAAAAGAGTCACT
AATTTGGCTGGGTATACTTCCAGGGTGTCAGAGTTGCTCGAGCAGGTGGCTGCATTGGGA
GGAGACAATAGTGACAAGGTCCACACGCAATTGTATTTGAGAAACGTGTCATCCTCTGGC
TCGTTGGCTCTTCCACTTGCTGGAGATGGCTCTTTAGAGCCTCCTTGTGAGCCCAGGCGC
TTGGAAGGTTCTATTGTCTCATTCCACAGGGTATTCTTGTCTGCTCCAGATGGCACATCG
TTAGTGAAGGAGTTGACATTTGATGTTCACCCAGGAAAGAGTGTGCTCATCATGGGGCCG
AATGGGTGTGGAAAATCTTCTTTATTCCGTGTTGCTGCAGGCCTTTGGCCCTTACAAGCA
GGGGAAATCACGTTACCTCCCAAAGGAGAGCTTTTCTACTTGTCACAGAGACCGTACCTT
GTGGCAGGGTCTCTGAGGGACCAGCTCCTGTATCCCGAGCCCCCACAGGCTGTTTGGGAG
ACGGCATCACAAAAGACGAAAGATAACATCGATTCTTGGATGAAGAGTAAGGCGCTTGCT
GAAGATGAATTGGAGGAAAGGTTGTGTGCGTGCCTGGAAGCTGTTCAGCTCGACTATCTC
TTGGGCCGAGGCAGAGGATGGGATCAGGTGCAGCCCTGGGATGAAACCCTGAGTGGAGGG
GAGAAGCAGCGTTTGGCGATGGCTCGACTGCTCTTTCATGCCCCAAAATACGCTATTCTG
GATGAGGCAACCAGTGCTGTGAGCGCAGATGGTGAGGCTGTTTTGTACACAGCATGCGTC
CAGGTTGGCATCACAATGCTGTCCATAGGTCACAGACCCGCCCTCAGAGATTTTCACTCT
ATTGTCTTGCACTTGGAAGGACAAGATGGAGACAAAGGGTGGCGCATCGAAGAAATCGGG
TGA
>EMRE3EUKT4062201 Predicted protein
ATGGAGGGGAGTTTGGTTGCGACAAAGGGGGCGCTGGAGAAGAGTCAGATGGATGTTGGA
GGTGTCAAAGAGCCAGTTGAGAGCCGTTTAAAGGCTCAAATGATGACGTTACAGGAAGAA
GAAGAGGAGAAAATTCAGTGGAGGGTGGATGCGGAGGTGAAGCTGCGGATGGACCAGCTT
GGGATCGGTCTTCCACTAGCAATGTGA
>EMRE3EUKT4062202 Brefeldin A-inhibited guanine nucleotide-exchange protein 2
ATGATCTTATTGAAGTCTATTGAAACCCCTGTTGGTGGCGTTTCGCATGATCTGTCCACT
CCAACATTGGCCATGGCTGCATCTGATGCAGCACACAAGACTGTCATTCTGAAATGCCTG
GATCAAATTAGTGTGGATGGCCAGGTGCTGGTTGATCTTTTCGTGAATTACGACTGCGAT
ATTGAAGGAGGAAATCTATTTGAGAGAACAATTTCAGCAACAGTGCGATTGGCCCAGGGA
GGGCATGCATATACAGGTATTGATGATGTTGTCGAGGTTAGGGAAATGCGCTTTGAAGCT
CTGCATGTCCTCACGCAGACTGTGCGCTCGCTTCGTATGTGGCATGCTCAGGTAACATCT
AATGTACAAGATACCAAGACTTCTGTTACCAATGGAGAACAGGAAAGAGTGGATGATGAG
CCGACAGATACCACTAGCAATGTGCAAGTTGGAGGGGAAGTCGAAGACTCGGTCAGGTCC
AAGTGGATGGCACAGCTTGCAGCTGGTCAGAGGAGCTTACCTCAGCAAGCTGAGGCAAAG
CAAGGAGATCTTGTGAAATTGTGGAAAGATTTCAAGAACGCCTTTGAAAAAGGTGTGAGT
CTTTTCAATGACAAGCCCAAAAAGGGAGTGGAGTTCCTACAGTCGCAAAAGTTGCTGGGA
GAGGCTCCTGAAGATGTTGCACGATTCTTGTGTGTGACAAATGCTCTAGACAAATCAATG
ATCGGTGACTACCTTGGGGAACGGGATGACACGAACCTACGTGTCATGCATGCGTATGTG
GATGATTTGGATTTCTCCGGGATGGAATTTGACAAGGCCATCAGGTCTTTCTTGTCAGGT
TTCAGGCTGCCAGGAGAAGCACAGAAAATCGATAGGCTGATGGAGAAATTTGCCGAGAGA
TACGTGAGGTGTAACCCTGACGCATTCAAGAGTGCTGATGTTGCTTATGTATTGGCGTAT
TCTGTCATCATGCTGAACACAGATGCTCATAATCCCATGGTCAAGAAGAAAATGTCAAAA
GAAGACTTTCTCCGTAACAATAGAGGCATCAATGACGGGGGGGACTTGGACAGTCAGTTC
ATGGAATCGTTGTACGATCGAATCGTGGGTGATGAGATCAAGATGAATGATGATGAAGGC
GATGAGGCCAAGGAGGGATTGCCGACACAGGGTTGGTTTTGA
>EMRE3EUKT4062203 Brefeldin A-inhibited guanine nucleotide-exchange protein 2
ATGAGTGTTGAACAGACTGAAATGCATGTGGCGGATGCTCCTGCTCTGGTGCGACCCTGT
TTGCAAAAGATTACCACTGAGTTGTCTGGAAGGAAGTATTCCAAGGTTCAGGAGGATATC
GAATCTCTGTTGGAGCGCCTGGATGGTCTGATGGTGATTGGAGACAATAATAAGAATGTT
ACGAGGGTGGAGGTGAAGCGAGGATCTGTTGGCCATGGAGGGGAGGAGAGGGAAGATCAG
GAAGAGGAGGAGGAGGATGGAGGGAAGATATCAGATTCGGGGAGCAGTATTTTTGATAAA
TGTTCCGAAGAAATCGTGGATGATTCGTACTCTGGAAATGAGATGTCTTCTGGTTCTTTG
GCAGATGGTGCAGCAAGGGAGATTATGCTAGTATTGCATGATGCAATTGCAACAAAGAAG
CCTGCAGTAATTGATGCATCGCTGGATTGTCTTCAAAAGCTGGTGTCGTTTTCTCTTCTT
CAGGGTTCAGTGTTTATAATTAATCATAAGAGGGACGCGATGGCAAAGGCTTTTCAGGAT
ACTGCAGGAGAAGCTGCTCCATTGCAGTTTGCTGCACAGGCACCCCAGGCACAGGCAGTG
GAATTGATCTGCTCTTGTGACGATACAGGTGATGATACTGTGGATCTCCGGCTTTTAAAG
GCGATTTTGACTGTGATTACATCATCGTCTTTACGGGTGCATTCTCAGGCCCTACTCTTG
TGTGTGCGCTCTGCGTACAATGTTTTTCTCACATCAAAATCCCAGGTGATACAAGTGACT
GCAAAGGCGACCTTGATCCAAATAGTGAATGTTGTATTTCAAAGATTGGAGGAAGGGAAG
TTTGATGTGTCTTTGCCTCCCATTGCGATATCTGATGTTTTGCAGACGAGTGAGGAGAGC
AAATCTTCCCTTACGACAAGCGCATCAGTACAGCAATTTTTATCTGATGTGACAGCAGCT
GTGGACCCTTTCGGGACAGCAGCAGCAACGTTACAGGCGCAATTAGATGAGGCATTTGTG
CCACGGAGGATATCGTCGAATTCTGTGAATCAGATTGATGGTGGTGGGGAGATGCCTAAT
AGCCCATTGATGCATGTGCTTCGTACCACCTCGCATGAGCCAGCTGCTCCAGGACAGGAT
GATATGGAAGTGTCCAAAAGTGAACCTCGTAGTGCTGAGTCGACATATCAGGAGGAACTG
TTGCAAATCTTAGAGAAGGATGGATTCTTGCTTTTGCGGGCGCTCTGTAAATTGTCAATC
CGAAGCCCAGACTCTCCTTCAGGAGAATCAGTGAGCAGCAAAGGAAGGATCCTGGCTTTG
GAACTGATCAAAATTCTCCTAGATAATAGTGGGGAGCAGTTTAGATCTAGAGAGAAGATT
CTGAGCGGCATTAAGCAGTATCTCTGCTTATCTCTGTTAAAATGCTGCAGCTCCTGCCTC
AACAACATTGCAGCACTTGTGTTCATCCATCTTCACTGTGATGCTACTCAAGTTCCGGTC
CCAGCTTAA
>EMRE3EUKT4062204 P-loop containing nucleotide triphosphate hydrolases
ATGGCAATCCAACGCGTGCTGGAAAACATTCTGAGCCCGACGCCATCCGATATCGACATC
GCTCAATCTCTTGAGCCATTACCGATTAAGGATGTTGCAGTCAGTGCTGGTCTGAAGGAA
TCGGACGTGGAATACTACGGTCCTCACAAGGCAAAGGTCAAGTTGAATGTCCTGGACAGG
TTGCAAGAGAGGCAGGATGGATATTATGTGTGTGTGGCTGGTATCACTCCAACGCCGCTT
GGTGAAGGTAAATCTACGACGACGATTGGGTTGTGTCAGGCGCTTGGGGCGCATTGTGGT
GAGGAGGTGATGACGTGTGTTCGCCAGCCGAGTCAAGGGCCAACGTTTGGCATCAAAGGT
GGGGCAGCTGGAGGGGGCTACAGTCAGGTGATTCCTATGGAAGAGTTCAATCTGCATTTG
ACTGGAGATATTCATGCTATTACTGCTGCGAATAATCTTTTGGCTGCGGCGATTGATGCG
AGGATGTTCCATGAGGCAACACAGTCGGATACAGCCCTCTTTAATCGCTTGTGCCCTGTT
CAAAAGAATGGGAAGAGGAGGTTCTCCAGCATTATGACGAAGCGCCTTGCCAAGCTTGGT
ATTAAAAATACAACCGATCCAGATGAACTGAGTGAAGAAGAGAAGAGGGCATTTGTGCGG
CTTGATATTGACCAAGAGACCATCACATGGAGGCGTGTGCTGGACACCAATGATAGATTC
TTGCGCAAGATAACCATCGGACAAGGGCCTCAAGAGAAAGGTATGGTGCGGGAAACTGGA
TTTGATATTGCAGTTGCAAGTGAGATTATGGCTATTTTGGCTCTTGCGACGTCGTTGAAG
GACATGAGGGAGAGATTGGGCAATATTGTTGTGGCCAATTCCAAGTGTGGTGCAGCCATT
ACAGCGGACGATTTGGGCGTCGGTGGAGCTCTCACTGTTCTTATGAAGGATGCGATCAAT
CCTACGTTAATGCAGACGTTAGAAGGCACGCCTGTCTTGGTGCACGCTGGGCCTTTTGCC
AACATTGCGCATGGAAACAGCAGTATTGTTGCAGACAAGGTTGCTCTCAAGATTGTTGGA
GAAGAAGGGTTCGTTGTGACAGAGGCGGGCTTTGGCGCTGATATTGGTTTTGAAAAGTTT
GCTAATATCAAAACACGTTACAGTGGTTTGCAACCTAGCTGTGTTGTTCTTGTAGCGACG
GTGAGAGCATTGAAAATGCATGGTGGAGGTCCTCCCGTGTCAGCTGGAAAACCTCTGGAT
CCTGCATACACCACAGAGAATGTTGAACTTGTGAAAGCAGGATGTTCGAATCTGCAACGC
CATATAGAAAATATCAAAAAATTCAACGTCCCAGTAGTCGTTGCAGTCAATAAATTTGCT
ACCGATACAGATGGTGAATTGGAAGCAGTGAGAGCCGAGGCTCTCGCGTATGGAGCAGAG
GCAGTGATTTGTGAACACACCACGGCAAAGGAGGGGCAGGCGCCATCGATCTCGCAAAAG
CTGTGA
>EMRE3EUKT4062205 Formate--tetrahydrofolate ligase
ATGGGACTTGATAAATTCCCAGTGTGCATAGCAAAAACACAGTACAGCTTCAGTACAGAT
GCATCCCTCAAGGGTGCTCCATCTGGTCATGTTCTCACTGTGCGGGAGATCCGAGCGTCT
GCTGGAGCAGGGTTCCTTGTGGCCATCTGTGGAGACATGATGATGATTCCTGGACTTCCC
ACGAGACCTGCCTTCTATGAAATCGACATCGATCCAGACAGCGGTAAGATTTTGGGACTG
TCATAA
>EMRE3EUKT4062206 Protein of unknown function (DUF563)
ATGATTGATTTCCCGGATGTGGATCGAGTGAGCAATATGGCGTATTGGTTTGAGATTGTG
GGAAGAGTTCGGGGGCTTGTGGTGGCAGCTCTTGAGCAAGCAGTCAACGAAAACAATGGG
GAGACCCTGCCTTTCAAGCATGTGATCATCCGAAACCTTTTGAAAAAGGATGTTCAAAAG
TACCCTTGGATTATGGAGTTGTTGAGTGTCGCTGTGAAGCCCGCTGCTTCGTTTCACAAG
GGATTGAAGCCAAAGCTATGGTTCATTCAGGACATTGGGAGAGATTTCCAGCAGTGGGTT
GGCTTTCAGCGGGTCATCCTCTTGAAACGGGATAAGAAGATATTGAAAGGGGATGAGAGT
CGGAATATATTCGTCTCCAGGGAGATTGCGCGTTCGTTCAGGGAAGATGTGAGGAAAGAA
TTTAATGTCTCTTTTGCATCTCCTCCCCAAGATATTACTCTCATCTTGTCCGCGGATGAT
GCTGGAATATTTAATGCTGGAGAGGTATTGCGGCTTCTTCATGAGTACAAAAATACGTTG
GGTGGTCGAGCTTTCTATGTGAGGCCATACAGCCCGACTTTGGGGGTGCCCATCGAGTCG
TTTGCAAGGAGGATGGCTCAGACGCAGATTCTGGTTGCTCGTCATTCCTCTCATCTTGGG
TATTCTCTATTCTTGCAGCCTGGGTCTATTGTCATTGAATTGCTGCCGCGTAATTACGAT
TCATTCGATAGTTTTTATGTATATAGAGCATTGTCCCGTTCCATGGGAGATATCCTCCAC
TGGGTTGTCCCTGCAAATGGGTCAGATGCAGCAGTGTTTCAGTCTGAGCGAGATGAGCGC
TACGCAGCATGGCTACCTGGAGAATGCTATGCAAAGGATTGGTGCAGAAGCTCATGA
>EMRE3EUKT4062207 Importin subunit beta-1
ATGGCTTTGCCCATTGTTGCTCATCTCATTCCTGTGGTCAATCAGAGAATAGCAGAAGTG
AGCTCAATTCCACCAACATCTCAGGAATCCTCTGAGCAACAAATCGAGACATTGAATTTG
CTTTGTCGGAACGTGTGCAGGGCTATGGACAAGCAATTTAGTGTCTATTGTGACCCTATC
ATGACGATCCTGATTCAGAACTTAGAAGATCCAGAGGTCCCTAAATCCGTGAAGCCGTCA
ATTTTATCCTCGTTTGGCGATATTTCGATCGCGATCGGGGACGATTTTGTCAAGTATTTG
AAGGCTGTTGCCGCACCCCTCGGTGCAGCTGCAGCAATGAGCGTAGAAATGGCCAGGACA
GTTGGAGATGATGAGGATGAGATTGCGTACATTAATTCTCTTAGGCAGCATATCCTTGAG
GCTTGGAGTGGGATACTAAATGCACTGTCGAAAGAAATGATTGATGAGCACCTGAAGATG
TATGCTCCAATGATAATTGAATATGTGGAGCACATAGCACACGATCCCCACAAGGATTTG
TCCGTTCTGAATCGAGGCGACAGGTGCATTAGGAGATGTTGCAGCAAATGTATCAGAAAT
CGGTATCATTTTCAAGCAGAAGGCATACGTCAAGCCATTCCTTGA
>EMRE3EUKT4062208 ARM repeat
ATGGCGTCAGTTGATGTGACGGGCATCTTACAGGCTTGTCAAAGCCCAGATGCAGGACAA
CGGCAGCACGGAGAGGCAAAGCTCAAGGAATTGGAGTCAGATCCTTTGACATTTTTCATA
TCTCTCAGCCAGCATCTAGCAACGACGTCGAATCCAGTGGATACCAGGAAATTATCGGGT
CTTGTATTAAAGAATGCTTTAGATTCTCGGGATAGCGCTAAAAAGGATGATCAAGCCTCC
CGTTGGATGGGGCTGCCGGAAAACGTCCGCCTGCAGACGAAGGAGTCTCTCCTGGTGGCC
CTGGAGGCACCTGAGATGGACATTGGGCATACTTCAGCCCTTGTGATTGCCAAGGTGGCT
GCGATCGAGATTCCCAAGAATCAGTGGCCGCAGTTGGTTCCTAAAGTGCTGACGAATGCG
GATCAGGGTGCCCCGTTGAATGTTCGGCAATCATCAATTGAGGTGCTGGGATATCTCTGT
GAGGAGCTGGCAGAGTTTGAGGAGGATTACCTGGATGAAGAGATGGTGAACAAGATACTG
ACTGGAGTGGTGACGGCGATGAGGCCAGAAGAGCCGAGTATGGATTTGAGATGTGTGGCG
ACAAAGGCTCTCACGAATGCGCTTGATTATGCATCAGGCAACTTCCAGAGGGACCAGGAG
CGTAACTACATTATGGAGACAATTTGCCATGGGACTGGTGCAGCTGATGCTAAAGTGAGA
GAAGCTGCATGGGAGTGTTTGGTTAGAGTGGTAGAAAATTATTATGAGCATCTTCCAGCG
TATATCGGGGCAATATTTACGTTGACTCAGACAGCAATGGGTGACCCTGTGGAAGGTGTG
GTCATGCAGGCCTTGGAGTTTTGGTCTTCCATTGCTGAAGAAGAATACATGTGCTTGTTA
GATGTCGAAGATGGCAAAGAGGACAAGAGTTATAAATTTATTCTCAACTCTCTGAACCAG
CTCGTCCCACTGCTCTTGGAGCAGTTGACCAAGCAGGATGAATTTGCAGACGAGGGGTCT
TGGAACATTGCCCTTGCAGCAGGTACAGCACTTTCCCTGACGGCGACCGTCGCCAAAGAC
CCGATTGTAGGATTAGTGATGCCATACGTGGAGCAGAATATACACCGTAATGCCACTCAG
GATGACTGGAAATTTAGGGAGGCTGCCACGTTTGCATTTGGCTGCATCTTGGATGGGCCA
GATTGCCAGGCACTGGGTGGTCTTGCGAGATCCGGTCTGAATTATCTATTGAGTGCTTTG
TCTGATGGCCATCCGTTGGTGAAAAATACAACTGCTTGGTGCCTGGGACGTATTTTCGAA
TTTTGTGCATGGTCATCTCAAGGATCCTCCTCTCATCACTCCAGAAAACCTTCCTGTAGT
CATTGA
>EMRE3EUKT4062209 YjgF-like
ATGATTGGGGCGGCATCGGCAAAGCCATTGCAACAGATTTGTAGAATTCAATCTGCAACC
AAAGGAAGCACAGCTTTGGTTGCCAGGCACAGAAGAAGAAGCGCATTCTCATCAATTGTG
ATGTCGTCTTCTCGGGAGGTGATCAGCACAGAGAATGCTCCTGGTGCGGTTGGACCATAC
AGCCAAGCCATCAAGGCCAATGGCATGGTGTATGTGTCGGGACAGGTGGCTCTCGTTCCA
GGGACCAAGGAATTTGCATCTCCAGACGTGGCGGGGCAGACGGAGCAGGTGATGGCCAAC
CTGGGGGCTATTTTATCAGCAGCCGGTACTTCATTCGATAAGGTGGTGAAGACGACCATA
TTGTTGGCGGATATGAGTGACTTTGGAACTGTGAATGAGATTTACGGAAAGTATTTCCCA
GAGAATCCGCCAGCGAGGGCGACATTTGCTGTCAAGGGACTTCCCCTGGGTGCCAAGGTG
GAGATTGATGCCGTGGCTCTGGAGTAG
>EMRE3EUKT4062210 YVTN repeat-like/Quinoprotein amine dehydrogenase
ATGGAGGGTGGAGATACGGAATCGATATTTCATCTCAGCAGTCACCTCGTGGGTCACAAG
GAAGACGTTCGATGTTTGTTGACTACAGATTCAGAGGGAGCGTATATTGTGACTGGTTCG
AGGGATCGGACTATCAAAGTATGGAAGCAACAGCCTGATCCAGAGTGTGTGTGTGATCTG
TCAGGGCATGGGGATTATGTGACGGCGCTGTGTGCTGGTCCTCGAGATGGGTGCTTGATA
TCTGGTTCGAGGGATGCGACGGTGCGGGTGTGGTTGGCAGATGAGGGGTTGATGTGTAGA
GAAGAGGGACAGGTGGTGTTGACAGGGCATGAGTACCAGGTGACTGGTCTTGCGTGTTTC
AAGGAGGGTGACATTATTGTGTCTACATCGTTAGATAAGAGTACGAGAGTATGGAAGATG
AATGGGGATTATTCGAGTGGGACATGTTTGCATGTCATGCAGGAGCATGATGGGCCCGTA
CTGTGTGCTGCAAAAGTGTCAGAGAGTGCTTTGGTTACTGGAAGCGGGGATTGTACACTG
CGATTCTGGTCTATTGATAAAAGTGGGAATATAGCGTGTACTTCTGTGCTCAGTGGGCAT
ACGGATACGGTGAGGAGCGTTGCAAGTTTGCCTGGTATTGGGATTGTGTCTGGGTCGCAT
GACATGACCCTCAAGGTGTGGACGTTGGATGGGGATTGTGTTCAGACTTTCGAAGGACAT
GGTGCGCTGATATATTCAGTTGCCGTGCATAGTGATAGTTCATTGATTGCGTCAGGGTCA
GAGGATAATACAGTGAGGATCTGGAATTTGAGTGGAGAATGTGTCCAAGTGATCCAACAT
CCAGGGTGTGTGTGGGCAGTCTCTTTCCTGCCGAATGGGGATTTAGTGACTGCATGTTCG
GATGGGATTGGTAGAATATGGTCTCGGGATTCGAGTAGAATTGCCTCAGAGGAGGTGCAG
GCCATGTATGAGGCCCAGGTGGAGGCATACACAGCCAAGCCTGAACAGCAGGAGGATGGA
CAGGGTAAAATGAAAATGTATGATAGTAGTGCTCTTCAACAGCCTGGTCAATACGATGGG
CATACGATTGTTGTTGATGAGGGCTCCTGTGGTATGGTGTATGCTTGGAATCAATCAGCT
GGGGATTGGGAAAAGGTGGGGGAAGTGATGACAGATGGTGCAGCAGCTGATACTGGCAGC
CAGTGGGATTTCGAATTCGATGTGGACATTGCTGATGATCAGCCAAAGTTAAAATTGTGT
GCGAATGCGGGTGAAGACGCATATACCGTTGCTGATCGATTTATAGCTGAACACAATCTT
CCAACCAGTTACAAGGAACAGATTGCTCAATTCCTCGTGACAAACACCAGTGGCAAGGTG
AATATTCATATGGATACGTCTGGTTCGTATGTGGATCCATTTACGGGATCGAATGCATAT
GTACCGACGGGGAATGCTGCTCCTGCTCCGCCGTCATTTGCTGGTGGAGCAAACGTGGAT
CCATTTACAGGATCAGCTCCAGGTCAGAGCAGCAGGTTCCCTGTGAAGGAGTATGTACTG
TTTACGTCTCCTCTGTCAGCAAGCGCGAGAAAAAAGATGAAGGAATTCAGTGACGACATA
GCCAAGAAGGACGAAACGCTTGCCATTCAGGAGGATGAATGGGGAGCAATAGATGCCCTC
TTGGATACTGCAACACAAGGCCCCATGCCAGGTGTCATTGATAAAATTCTATGCTGGCCC
AGTGACACAGTTTTTCCTCTCCTTGATATTTTCAGAGCACTTCTCTCGAATGACAAGGGT
AGAGCCATGATGATGACATACCTGCAGAGCATCAAGGTACACCCAGAAAGTGGATCATGT
GGTGCCATTATTGAGAAGATTTTGAGAGATCCAGAAAACAATGCGGGCAAAATCGCTGCT
CTAAGAGTTCTTGTGAATATGTTCCACACAGACACAACTCCGATCGTCCTGGAGAATCTG
GACCACCTGGTAAGCTTGGTGTCTCTGTGCAGGGACAGTGAGGTCAAGGGCATCCAAAAT
GCATACACTGCATTTGTCCTCAATACTGCTGTATTGCTCGCTAAAATGCTCGCTCCAAAC
GCTGATAGTATCTCAACAGTGGCGAATGAAGCAGCACAGTATGTGTGTAAGCACAAAGAC
TCGCCCAATGCAACAGCCTTGATGCAAGCATTGCTCGCTATTGGAACGCTCAGGAGAGAA
TCCCTGCTGAAACGCTCAGATGTCCTGCATCTGATCGGATCCGACGTGTTTACGTCAATC
TCTGCGCGTGCAGGAGAAGAAGCATCAATTGCTATAGAGTTACAAAAAATGTAA
>EMRE3EUKT4062211 P-loop containing nucleoside triphosphate hydrolases
ATGATGTTGAATGTGTCTGCAGAGTTTGCTAAAAAGGCTGTTGAGGCTGATAGGGAGAAG
AAATACGAAGACGCGTGTGAGCATTACATGAATGCTGTCGAATTCTTTGTGTATCATAAC
AAGTACAATAAGAATCCTTCTCAAAAGAGTATCATAGAACAAAAGTGCCGGGAGTATCTG
GCGAGGATTAAGGAACTGAAGGATGCTTTGAATGGTCAACAGAATTCTGATGGTGGTTCG
AATGCTAGGAATGGGTCTGCAGCGGCTACCATGACTGGGGCGAAGACAAAGGGGAAAGAT
GAGGAGTTGGCTGCATTGAAGGCGACTTTGGGGGATGCGATACTGGAGGAGAAGCCGAAT
GTGCAGTGGGATGATGTGGCTGGGTTGGATGCGGCAAAGGATGCGTTGAAGGAAGCTGTC
ATTTTGCCGGTCAAGTATCCGCAATTTTTTACTGGAAAGAGACGGCCGTGGAATGGGATT
TTGTTGTATGGGCCACCGGGGACGGGTAAATCGTATCTGGCAAAGGCGATTGCAACAGAG
GCTGATTCAACCTTTTTCTCAGTCTCGTCATCTGATTTAGTGAGCAAGTGGATGGGTGAG
AGTGAAAAGCTTGTTAGTAGTTTATTTGCTTTGGCGAGAGAGAAGGCGCCGTCTATTATT
TTTATCGATGAGATTGATGCCTTGTGTAGCACTCGAGGGGAGGGGGAGAGTGAGGCTGCT
CGAAGGATCAAGACTGAATTCTTGGTGCAGATGCAGGGGGTGGGGCACGATGATGGGGCT
CGAGTATTGCTATTAGGTGCTACAAATTTGCCGTATGCGTTGGATCAGGCTGTTCGACGG
CGATTTGATAAAAGGATTCACATTCCTCTTCCAGAGGCGAGGGATCGAGCTCGCATGTTT
GAGATTCATGTGGGGGACACTCCCAACAACTTGACCAGAGAGGATTATATTGAGTTGGGA
GAAAAGACGGCTGGTTTCAGTGGGTCGGATATTTCTGTGATTGTGAAAGACGTGTTGATG
CAACCGATTAGAAAGACTCAAGATGCGACACATTTCAAACTCGTCAAGACCAAGGAAAAT
GAAAAGGTTCTCGTGCCTTGTTCACCAGGTGATCCCAAAGCATTTGAAGCAACGCTGGCT
AGTTTAGCAGATAGTGGCAAGGCGGCGATTGTTCGTCCTCCTGATATCTGCATGGATGAT
TTTAGAAAGGTGTTGCTGCGAGCACGCCCAACCGTGAGCCCCAAAGATTTGGATGAGTAC
AAGAAATTCACGGAAGAGTTTGGAGAAGAAGGATAG
>EMRE3EUKT4062212 Photosystem I reaction center subunit II
ATGCAATCTGTTTTGTCTTTGAACGCGTTGACCCAGCAGAGAGTGCTCAAGGGAGCCTCC
GTCCGCCAGAACAAGGCATCTGCTGGACGTGCCCTTCGTGTCACTGTCCGTGCTGAAGAG
AAGGCCAAGGAAGCAGAGAAGCCATGGGCTCCACCAGCTTTGGATCCAAATACTCCCTCT
CCAATCTTTGGAGGTAGCACTGGTGGCCTTCTTCGCCAGGCTCAGGTTGAGGAGTTCCAT
GTGATTACCTGGGAGTCCAAGAAGGAGCAGATTTTCGAGATGCCAACTGGAGGAGCTGCC
ATCATGCGCGAGGGACCAAACTTGTTGAAGTTGGCCCGTAAGGAACAGTGCCTTGCTCTC
CTCACCCAGCTCCGCACAAAGTTCAAGATTAACGGATTCATCTACAGAGTGTTCCCTAAC
GGAGAGGTTCAGTACTTGCATCCAAAGGATGGTGTGTACCCAGAGAAGGTGAATGCTGGA
CGTGTCGGTGCCAACGAGAACATGAGAAGAATTGGACAGAATGTGAACCCAGCCACCGTC
AAGTTCACTGGAAAGGACCCACAAGACTTGTAA
>EMRE3EUKT4062213 Programmed cell death protein 2, C-terminal putative domain
ATGTGTTCTATATGGAGTCCAGGAAGACTTGTAGACGCCCATGATGCTGTGGATGCCTAT
ACACCCAAGGTTGGTGGAAGAGCTGTATTTCCACGGGAATGGGACCAAAAAAGCGAGGCA
ATATCGTGTCCTAGCTGCTCAAAACCTATGAGTTTTATACTATCGTCACCACTAGAGTCG
GCATGCCTGGCGAGCAGGAAGAGTACGGCGACCATATTGTATGTTTTTGGGTGCTTGGAG
GAAGATTGTGGTGGGAAGAAAGGATCGTGGAGAGTGTTTCGATGGACAGGTGCAATGCAG
ACAGAAGATGTCGTAGAAGACGGTAAGCCAAGTCCCAGGCAGAATAGCAGCCATGAGAAT
GATGGCGATGCTCACGATGAACAGGACGCTGATGCGTGGGGACTGAATGTAGACGATGAA
GCATTACATTCTGAAGCATTTGATTTCGGGGATTTACAGGAGCAGCTGAAGACAGTCACT
GCTGACATATCTTCCTCTAGCATGAAGAGTAAAAAAGATGCACAGAGCACGGTACGTGAT
ATGAGAGAAGACCGTGCATCTACACAGCAAACATCGGTGAGAAAATTTGATGGATATTTC
CCAGAATTCTTCTTGGTGCAATCGGGGACTGTCAAAGATCCTCAGCTGAGAGATCCAGAG
GACAGCAGTAGTGATGACGAGCAACTGTCCACAGATGCTGCGCAGAATACATACACAAAC
CTTTCAGATGATGATGGAGAAGAAGAAGGCGATAATGTAGCATGGGAAGGGGAGACGTAC
GAGCCGGACAATGTCATTTGTGGAGACGGGAGAACTGCGCCTGATGGTCACATGCTCAAG
TTCATTCAACACATGGCAGCCATTCCTGATCAATGTCTAAGGCTCTTATACACGGCGTCG
CGTGCAGGCTCGCTGCATTTAGAATCAAACAAAGAATTAGTTGAGAAATCAGGCAACAAT
TGTCCATCCTGCAATGCCCCACGAGCATGCGTTGCCCAAGTAACCTCCCCACTCATTGCA
GCACTGATCGAGTCCTTGGATATGGTTCCAGCAACAGACCACTTCCGGTCACCTCCCTCC
TCCTGGGAATGGGCCGTCATAGAAATACGGATATGTAGCAAACTTTGTACGCATGAAAAT
GATCAAGGCAAGGCCATACCGATCGAAGAAGCTGTCAACACTATGGGAGAAGCTTGA
>EMRE3EUKT4062214 CtIP type zinc knuckle (C2H2)
ATGGTTACTAAGAAAGTTCCTTTAGATCAAATGAGCCGACAGGAGCTGAAGGAGTGTGCA
CAAGTCTTAGCGATAAACTGTGAACGGTACAAGGAACAACTCCGGCAAGCGCGAAAGAAG
TATCAGGATCTTCAGGGGGCATACCAGAGGCTTAAAAATAGGAGTGAGGCCCTTGGGAAG
CAGTTGGAGGATGTGGCCCTCGGTGAAAATAGAGATGTGCCAATAAAGAAGGAACAAGAG
GAGAAGGTTGACCAGGACAGGGTTGGCCACAGCAACTCACGCCCATCTCGGAAGAAGGCC
ATGGAAGATGATGACATGCAGACTCCTAATCAAAAGCTTCAGATGGGTAGTGGTGATGAT
GATGGGGCGGGTTTTTCGCGCAAACATGGGCGTGATGATTCAGCTGAACTCAATACACCT
GTGAGCATCACGCACCTCGGCGGAACCATTCCATCCTGTCTCAAAGTGGTAGCCGAGACA
GAAGAAAGCCAAAACACTAGTCAGAAAGATCGTCGAGAGAGTTCCTCTGTAACATTTCTT
GAGAAGAAGGAACGGGGTGTAAAATCACCACCATGGAAGTCTGTGAAGAAAATGCCCAGG
CCAGCAAGAGCCTCAGCAGCAGTGGAAAGCTCAACATGTCTCGTTCCCGAGCAATTACAG
GAAAAGAAAGGTGCATTCAACGAAGATAGAGCATTCAAGTATATGGAGATCATTCGTAAA
AAGGATGACAGGAAAAATTTACCAGCATGGTTTTGTCCAGATTGTGCAAAATTCTATAAA
GTGTACGCCCAGTATGGAGACCTTGATAGGGCAAATGAGATGGTCAAGAGACTATGTGGT
CATAGTGTTCATCAGGAAACGTCTCGCCATCGACGAAAATATGACCCACCACCATCTCCA
CCAGATTATTGGGACATTCAGCACCTTGAGCCTCACACATAG
>EMRE3EUKT4062215 Inhibitor of growth proteins N-terminal histone-binding
ATGGCTGCGCAAGACCAGGTTGTGTACCTGGAGAAATTTGTCGAGTCAACTGTGGCCATG
CCATCGGAATTGACTCGTATACTGAACATGATTCGGGATTTGGACCATAAATGTCAAGAT
TTGAGTCAGAGAGTCGACGATCAGGTGAATAGGATAGCACAGATTCCGTCTGGGAAGTCT
CGGTCTGAGGAAGTGAAGCAGGAAGCTGAGAAATTAAAGGCAGACCAATCTTTGTTGATA
CAATGGTCGGAGGAAAAGGTGCAGTTAGCGGTTCAAGGGCATGAGCTTTTAGGAAAGTAT
GCTCAGAGTTTGGAGGGAGATATTACGAATTTGACGCAGTTTTTGACTGAGACTGGTCAG
CTGGAGATTGACGAGTACATGCCAGATGATTATGTGATGAATCAGGAGCCTCATCTGTAC
GAGTCTGTACCAGCTCGGCGAGCTGGCTCATCTAGGCTTGGGTACACCTCATCCATCGAT
GGATATGAACCAGATCAGCCTCCAGCAGCAAAGCCTTTGCAGCAGCAGAAATTGAGAACA
AACATACCTTTGACAATCAATCGGCAGACAAACAGTGCGTATGGCGATGGTGTTTCATCT
CTGAATCCAGATGATGTATCAATGGGAGGCATTGAGGCAAATACAACATCGAAGCGGCGT
AGGAATCAGGGTGATGGGCGAAGGCGATCAGCAGCAGCTGCAGTCAGCCAAGCCACGGCC
ATGGTGGCAGCTGCCATGTATGACGATGATGACTATCTGGATGAGAAGAATGCAGTTGAT
GACAGTATGATGCAAGTTGATGGGTCTGCTCAGATGCAATATGCACCAGTCCCTTCTGAA
CCGTTCATTCCAGGGTTGAAAGAGTGTGCCAAGAAACCTCAAGCAGCAAGGAGAAGGCTC
ACTGAGGATGACATCACTATTGCACTGGTAGGTAAGATTGCAGAGGTGTATTGGGTTGCT
GATAGCCCTGAGGAGAGTATGTGGTATCTGGTAAAGGTGGAAAGCGTGGACTTGGCAGCC
AAAACAGCCTGTGTTCGTTACCAGAATGGGGAAGTTGAAGCAGACTTGAATCTCGCGGAG
GTCGCCCATGAAGGCCACATGCTTCTCGTATAG
>EMRE3EUKT4062216 60S ribosomal protein L32-1
ATGGTGCAGCCACTGAAGAAGGTCAAGAATGTGAACAAGCGCAAGCACAATAGCTTCAAG
CGCCACCAGAGTGATAGAAAGATCGCAGTGTCTGAGAGCTGGCGTCGTCCAAAGGGTATT
GATTCTCGCGTGCGTAGAAAGTTCAAGGGATGCGGAATCATCATGCCAAACATTGGTTAT
GGAACCAACAAGAAGACTAGACACGTTTTGCCAAACGGATTCAAAAAGATTGTGGTGTCT
AACGTGAAGGATCTTGAATTGTTGATGATGCATAACAGAAGATACTGCGGAGAAGTTGCC
CACAATGTTTCCACGTTGAAGCGCAAGGCTATCGTGGAGCGTGCTGCAGAGCTCAACATT
CGTTTGACAAACGGTCATGCACGCCTCCGCACACAGGAGGACGAGTAA
>EMRE3EUKT4062217 Predicted protein
ATGTCCCTGAACCTGGTCCAAACGTTTGTCCGTGCGAATCCGAGCAAACCCATTCGAGCG
CCTGCGAACCATACGTTTCTACCACAAAAAACACGGATTCATTCGTATGAAGAAGATTCG
CCGATAGACCGAGAGACGAAGAGGCCCCTGGTCATACAGCCGAAGCCAGCTTCAAGAAAG
GCAGCAGAGCCACCCAAACCAGTTCAAATAGAGAGGTCTTCTTCGTTTCTGATTCGACGG
AGGGATCAAGACAAGCCAGTAGCACAGAAACATACAGATTCTCTCAAAGTCCAGCATCGA
GCTCGAATCGCAGGAGAAGAGGGTGAGATTGAGAGTGATTTCAACGATAATCCTATAGAG
TGGGTCCTGAAGAAGACGGATGAGTCGCTGGATGCAGTGGAAGAACGAGTCCCAGAAGCT
GCAAAAAGTGCCGTCACCTATGTCACCGGCACATTCGGGACAAACACGTCCAAATACGCC
GTCGACGCGATGAAACTAGCTGGGAAAGGAGGAGCAAAGGTATTAGAAGTTGCTGTACCT
GCGAGTAAATGGGCCATCTCCAAAGGGGTTGGCCTCATTGTCAAGTCAATCACGCAGACG
CAACAACAAAACAAGGATAGCAACAAGAAAAACGACACGTCCTAA
>EMRE3EUKT4062218 Nuclear pore complex glycoprotein p62
ATGTCTGCGCCCAGTTTCGGAGGTGGGGCCTCGTCTGGTTCAGGATTCGGAGGGGCGAGT
GGAGCAGGCTTTTCTTTTGGGGCAACACCATCTACGCCTGCGAGTGGAGGTGCTCAGCAG
TCGGGTCTCTCCTTTACGGCATCATCAGCCCCTTCTAGTGGATTCAGCTTTGGTGGAGCG
AGTTCTGGAGGAGGTCTCTTCGGGGCATCAACAGGAGCGTCACAGGCATCATCATCAGCA
CTGTCCTTTGGCACTGGAGGGTCAAGCTCTGGTGGCGTATCATTCAACTTTGGTGGTGCA
TCTGCTTCAGGGGGATCATCCACGCCTGCATTTTCATTCAGTGGATCTAGTGCGGCAACG
AGCAGCCCCTCCCCTGCATTAGCTGCTTCGTCAGGTGGTTTGTCCTTTGGGCAGACGACT
GCATCCTCCTCTGGGTTTTCCTTTGGGAGTGCAACTCCTTCATCGACTGCGGCACCTAGT
ACACAAGGATTTTCTTTCGGAAGCACTGGTGCTGCCGCTGCTGCTTCGACTGGAGCTGCT
GCGTCATCTGGAGGATTCTCATTTGGGGGTGCTTCGTCATCATCTGCTCCCAGTGCTACA
GCTGCAATGACAGCTGCTGCGTCATCTGGAGGATTCTCATTTGGGGGTGCTTCGTCATCA
TCTGCTCCCAGTGCTACAGCTCCAACAATGGCTGCTGCCTCATCGGGAGGATTTTCATTT
GGAGGCGGTTCATCATCATCTGCTGCCGCTACTACAACTCCAACTCCTGCATCAACAGGA
GGATTTTCTTTTGGGGACAAAAAACCTTCTTCCACCCCAGCAGGTACAACCACGGCCAGT
TTCTCGCTTCAGCCATCTAGTGGTGGGGCAGCCACCACGGCAAATGCATCCAGCTCAGCG
GCAGGTACCTCCATATCATTTGGAGCGTCTTCAGCTGCCAACAGTGCTCCAGCAACAACA
GCACTGAATGTTGCAAGCTCTGGAGCCACCCAAACCACCACCATATCGGCACCCAGTACC
ATCCAAGGCCAAGTCGTGGAAAACATTATCAACGAATGGACAGTCGAATTGGAAAAGAGA
TCCAGATCTTTTGTCAAGAATGCTGAGGAATTGGCAAAATGGGACAAGTCTATCTTGGAG
AATAGACAAGCTCTAATTCAATTAGAGGAGGAACTAAAGAGAGTTTTAGCCGGACAAGAC
GCATTAGAGAGACGTTTGCAAATGGTCGAAGCCCATCAGAAAGGAATTCACGAGGCTCTC
AATGGCATGTCCTCTGAAGCAGAGCGTCTGTACAAGGAGGAGCAAGGCCTCGCTGATGAT
CAGGCAGTGGAAAGAGATATCCTGTATGAAAGAACATCCCGCCTTGGTGTGACTCTGAAT
CAGATTGGTGAACAACTAGGGGAAGCAATTCAGGATGTGAATTCAGTGACAGCCTCCAGT
CTTGGAGACGAGACAGGATCTGTGAGCAAGCTGGTTCGAGTTCTCAATAATCAACTGAAT
GCGTTGATACAATTAGAGGGAAAGACTACAGAAATTCAAACAGAACTAAATAAAATATGA
>EMRE3EUKT4062219 Protein of unknown function (DUF3172)
ATGGCACGTGGGTGCCTCATGATACGAGCACAGCAGTATGAAGGATCAAATAGGGATCCA
GTAGCAGTTAGACGAGTTCCCGAGCCAATTCCTGGAACGTATGATACAGCTCCTAGCCGA
GGAGGTTCTGGTCCACCTGGTGGGCCACCACAAGGAAATGGAGGGGATACAGGTGGGGGG
CCCTTTTCAAATTTGACAAAGGCGTTTGTGGCTGGTTCATTTATTTTAGGCATGGGCGCT
GGTATTTGGTTTGCTTCAGAAGTCACATTTGCCCCCAAAAATGTAGCATCAACAGTCTTG
GTGGATACCAAGACTCCCAATTCTGAGGTATGCATGGCGAATGGGTATTCTTCCATGGTA
TTTGATCAGAGGCTGTTTGTGTCTTTCAATCCGTTCAATGTGTACGTCTCCCAACCGGAA
GTCAAGCCTGGGTGCGTGCTGAGAAGAGCAAACTTTAATGTCTTGGAAAGCCGGGGTTTG
ATAGATAGCCAACAGGTTCAGGACTGTAAGAGAAATATGAATACATTTGCTTTTGTTGGA
GATCTGACTGGAAATCCCCAGGTTTCGTGCGTGTATCATTCAGAAGAAGCAGAAAATCAA
TTCCTACGGAATCCGGACAAGGCCATAATATCCAACTCAGTACCAAGTGAGCAGCCTGCT
CAGTAA
>EMRE3EUKT4062220 Ubiquitin-associated/translation elongation factor EF1B, N-terminal, eukaryote
ATGTCTATAGATAAACGTGGTCCTAAATTAGGGGATGCGGCATCTTTGTGGAATTTCACA
CCGTCTCCAGGATGGACCAAGGAGGAAGCACAGACGTTGAAATTATGCCTGATGAAGTAT
GGCATTGGAAGATGGGTGCAGATTTTAGACACTGGCCTGCTGCCTGGAAAACTGATTCAG
CAGTTGAATGGCCAGACACAGAGGTTGTTGGGACAACAGAGTTTGGCTGCATACACGGGT
TTGCGGGTGGATATTGATCGCATTCGGCAGGACAATGAGGCCAAAGTGGATGCCCAGAGA
AAGTCTGGTTTGATTATTTACAATGGACCTAATTTGACAAAAGAAATGAAAGAAAAGCTT
CAAGAAGAAAGTAAAGTTCGGTATGGTTTAACAGAAGAGCAGATGATGGATGTGGAGCGA
CAGCTTGAAGATATATTTGAGGCCAAGATGAAGGAGCAGGGAGAACTGAAGCATCACCGA
GAAGTATTGAATCAGCTCAAATCCCTTAGCTTTCCTGCGATCGATGAAATTCAAGCATTT
TCAAGGGAAGAAAAGCTGCGTCGATTGAGGGAGTTGTATCAGAAATTGCAGGAGGCTCAT
GCAGTGTACAAGTATCACACTTCCAGACAGCAGTGTCATCACATGTTCCAAAGAAATCAC
AAAGCCTCGATGAATACAAGCGGTGGAAGAGAGAACGTTTCAGAAAATGGAAATATTAGG
AGAACCTTGTCTGGTTCCAAGAATAAAAAGGGTGGTGACAAAAAGAAGAAGAAGAATGGT
GTGTCAAAGAAGAGAAGAGTGTCAGATGAGTCAGGGATGAAAGCGTCATCAACGGATGAG
GAAATAGATGTCACGTATGATTCTGATACTGCCAAAGAGTGTGAAGTAGCAGGTTTAGAA
GCAAGCATCGCGACCCTCACAGCCATGGGTTTTGCTCGGAGGCAGGTGATTGATGCGTTG
GACGAGGCAAATGGAAGCATAGAGGGCGCTGTCGAGTGGCTCACCGTGCATTGTGTGTAT
TGA
>EMRE3EUKT4062221 Predicted protein
ATGAAGTTCATTTCATTCGAGGACCCGGAGTCGACCATACTTAGTCTCTCCGCGTTGTCT
GGATTGACATGCGGTCCACTCAACCTGATTGCTCCGAACGAAGCTCACGACATGTTTTAT
GAATCGACTGTCCCAAAGAACCCTTCCTGCTCAAGATGGTTTGGACATGCGGTCACATCT
GCGTGCATCATGACGGCATCGCACAACACAGAAGACCACACTGTTTGCGCAAAGAGGGAC
ACGCTCAAGACATTGTCTGTTGTCCACGGCTCTGTGGCGGGCCTCATGGGATACGATCTC
TACAAAGAAGAGATCAAAAAACCAGTTGCCATTGCCCAGATTTGTCTGCATGCAGGATTG
GCGACAGCATGCCTTGTCAGAGGTTTTGCAAAGGACAAGGATGAGAAGGATGATGTTGCT
GAGAAGAAGAAGTAA
>EMRE3EUKT4062222 Predicted protein
ATGAAGTTCATTTCATTTGAGGACCCGGAGTCGACCATACTTAGTCTCTCCGCATTGTCG
GGAGCAACATGTGGTGCTGTCAACCTGTTTGCCCCTAACGAAGGGCATGATATGTTTTTC
GAAGAGGCTACGCCAAAGAACCCTTCCTGCACCCGATGGTTGGGACATGCGGTCACATCG
ACTGCCATAATGACGGCGTCGCATAATACAGAAGACCACACTGTCTGCGCAAAGAAGGAC
ACACTCAAAGCCTTGTCCGTAGTCCATGGCTCCATGGCGGGTCTCATGGCATACGATCTG
TACAAGGAGGACGTGAAGAAGCCACTTGCCATTGGGCACATTTGCCTGCATGCAGGATTG
GCGACAGCATGCCTTGTGAGAGGTTTTGCAAAGGACAAGGATGAGAAGGAAGATGTTGCT
GAGAAGAAGAAGTAA
>EMRE3EUKT4062223 Fructose-bisphosphate aldolase, class I
ATGATTGAACAAATTGAATTACGAGGCATCGCCCGGCAACTTGCGACCCCTGGAAAGGGG
ATTTTGGCATCAGATGAGTCACCTAATACAATTGGAAAGCGATTAGAGAAGCATGGTATC
GAGAATACCCAAGAAAATAGGAGAAAATACCGATCTCTGTTTTACTCGGCCAAGCTTGGC
AGTTCCATCAGTGGGGCGATTTTGTTCCCTGAGGCACTACAGATGGTGACTGATGAAGGT
ATAGGTTTTGTTGATGCGCTGAATGATCAAGGGATTCTTGTTGGTGTCAAGGTAGACCAA
GGACTCACCCCTTTGAAGGACAGTCATGAGGATGCTCATCTCGGTGAGACCTGTACGAAA
GGATTAGACACGTTGGCTACCCGATGCAAAGAATATAAGAATCAGGGGGCTGTGTTTGCC
AAGTGGAGAGCGGCTATTCGGATATGTACATTGCCGGATGGTGGATATGATGTGAGCCCA
TGCAGTGTGGAGGTCAATGCAACTCAATTGGCTGAATATGCTCAAATATGCCACCAGGTT
GGGATCGTGCCGATCGTAGAGCCGGAGATATTAATTGATGGAGATCATGATATAGATACT
TTTGAGCGAATATCAGCGCGCGTGCTTCAGGCTTGCGTTGGGAAACTTTGGGAATACAAT
GTTGATTTGGGGGCAGTCCTTCTCAAGCCTCAAATGGTGGTTCCTGGAGTTGACTGTACC
AATCCACCTCCAGAGCCGACAGAAATCGCAACACGAACCCTAAGAATCATGAGACAGATT
GTGCCTCCTGCTGTACCAGGTATTATGTTCTTGTCTGGTGGAATGACTGAAACCCAGTCA
ACTTCCAACTTGAACATGCTCAATGTTGTGTCAAAGTCATCAGTGGACTATCGAGCACCG
TGGTCTCTTTCTTTCTCTTTTGGAAGAGGATTACAAGCGAGTGTGTTGAAGATGTGGTCG
ACGATGGGTCCAGGGAGCGAGCAAGAATGTAAAACCAAGGCAGAAGAGATTGCTCGCGTG
AATGGCAAGGCGAGCATTGGGGCATATTTGACTGGAGATAAACACCCCAGTATTTGTGAG
GCTGGAGGCACATTGCAGGAAGATTTCAGGGGTCATTATTAA
>EMRE3EUKT4062224 Dermal papilla-derived protein 6 isogeny
ATGGAGACGCTTAGTCGATTGGTTCGACAACGGCCACCACCGTCGACATTTGGGTCAGAT
AAAGCCCATGTCATCATCATAGAGGATTCATTGGAGACTGTAGGAGGAGAGAGGATATTT
AAAGAGGCTTTTTATCGTATCAAGGCAGGGAGTAAGGATGCTGCATCGGTTATTGTGTGC
GTTGATCATCCACCGGCTCAGTATCAGACCACGACTGGTGCTCTTGTCAAGGGAGACGGT
GAGGAACGATCATCCACCATCATCGACTGTTGCACAGATCCATGCGGAGAACGAGAGTCG
ACACGAGATGGTCCATATGAATCAGTGCCGGTTTTCAGTGAGACAGGCAGGCAGTCCAGC
AAGATGCTGGATACATTGCTTGATACCATATTAGCAAGCCTTCATAGCAGTGGCACACCG
TCGGGTAAAGCTATCGTAGGACTGGATGATATTTCTCATATAGTTCGTCACTTTGGAGCG
CGTAGGACTCGCATGTTCTTGGATGCATTGAGGGGGGACACAGCAACACGATGTGTGGTG
GTTGGGCTGCACAGTGACCTGATACCACCTCATGACATTGCCACCGTATCGCATGACACG
ACGTGTTTGGTGCAACTCGAGCCAGGGTGGAAGCTCATCATGGACTCGTCCTCTGTCGAA
TCCACAGCTGGGACAGCATCACGGCATGACCAGAGCGATGCCATTGGCATCATGACATTG
TACATTCGAAAGAAGCAAGGATGCAAAAAGACTGAGACGTACGAGTACTGGATTCCTGAT
CCCGATGAGATTCTATTCAAAATATGGAAGGAACCAGGGCAAACAGTAACAACTGCCAAG
GATACCAACATTGCTGCCCCACTCGGAAGCATGAAATTAGAGCTGTCTGAGCAGGAACAG
GAAGCTAAAACGCATGTCAAACTTCCATACGAGCATCGTGGCCGTGCTTCATCCCTCTAT
GATACAGATGACTATCGAGACTACCTGCCCCCTCAGGCAGGTGGACATGGCCCATCCTCT
GGCCCACTGGGGCACATCCTCTACGTCAGGGACAGCGATTCAGAAGAGCCTGATTCAGAT
GAAGATCCAGACGATGATTTAGATATTTAA
>EMRE3EUKT4062225 Acyl-CoA N-acyltransferases (Nat)
ATGCAGCGCTGCAATCTTTTATGTCTTCCTGAGAATTACCAACTCAAATATTACATGTAT
CACATTCTGTCGTGGCCACAGCTTTTGTATGTTGCTGAAGACTATGACGGGTCTATTGTT
GGATACGTACTGGCAAAGATGGAGGAGGAAGCACGCGTACCACACGGTCACATTACATCG
TTAGCAGTGGCGAGGAGTCATAGGAAGTTGGGGCTTGCGACGACCCTGATGAATGCAGCA
CATAGAGCTATGGAGGAGGTGTTTGGGGCCAAGTATGTGTCCTTGCATGTTCGTGAGACG
AACAAGGGGGCGTTCCATTTGTATAATGAGACGCTGAAGTATCAGATACATGACAAGGAG
GAGAAGTATTATGCCGACGGGGAGGATGCATACAATATGAGGAGGTACTTTGTGGCAGAG
AGCGATGTGCAGCGGATAGGATGA
>EMRE3EUKT4062226 Transmembrane 9 superfamily member 4
ATGGGAGCACTCGACGTCCAACGACTGATGCGGTTGTCCGTGGTAATCTACGTGCTCCTC
TTGGGAGGGGTTCCATTCTTTGGAAATACCTGTGGTGTTGGTTTTGTGGATGGATATTAT
CTTCCTGGGACGTATCCGCAGGAGTTTAAAGAGGGACAGACGCTTCAGGTGGAGGTGAAC
TCTTTGGTTAGTTCTGATACGGAGATGCCCTATGATTATTATTCCATGCCGTTTTGTAAG
CCAGGGGAGGGGGTAAAGAAATCTTCAGGATCTATTAATCCTGGGACTATACTGTTGGGG
ATTCGGATTGAGAATTCTCCGTACAAGTTGTCCATGATGGAGGAGAAGCATGCTGTGCCA
GTGTGTCGAGGAAAGCAGTATCCGAATGGAGCATACGCTCCATTGTCAAAGGCGGAGGCA
AAGGTGTTGAAGGAGAAGATTAAGGAGGAGTATCGCGTGAGGATGATTTTGGATAATTTG
CCGATTACGACGTATGATTTGGAGAAGCAGCCTGATAGTGTGCGGCCTGGGTTTGAGGTG
GGATTCAAGGTGAAGGACAGATATTATGTGAATAATCATTTGATGTTCAAGGTGTTGGTG
CATGAGTCGAATGGACAGTATGCAAGGCTTCGCCAGAGGGAGGCGGAATTAGAGGCTGCA
GCTGCTGCAGAGACCACTGGGAGGAAGCTCAAGGTTGATGTTGGAAGAACGTTGAGGGGA
GATGAGATGGGGCCAGAGTTTCCAGAAGATAAATTGTACATGGTTGTTGGGTTTGAGGTG
GTTGCATGTTCGATTCAGAGAAAGCCAGGGACAGAGTTTAAGAATGTGCCTTGCAGTTCT
ACACCAAATGATGTTTCTGGCCCAACGCCTCAGGAAGTGAAGGAAGGGGCTGAGATAGTG
TATACATATGATGTGTACTGGGAGACGTCGGATATTACATGGGCTTCTCGATGGGATGCG
TACCTGAAGATGCCTGGAGGCCGTGTGCATTGGTTCTCGATTATGAACTCGTTGATGGTT
GTCATTGTGATGAGTTGCATCGTGGCCATGATTATGATGAGAACCATCAGAAGAGATTTG
CAAAAGTATGAGCAGTTGCTTGTTGATGGAAGTCCAGGAAATGAGATGGAAGAGAGTGGA
TGGAAGATGGTGAGCGGTGATGTATTTAGGGCACCAGAGAAGAGCCTGTCTCTTGCCATG
CATGTAGGAAGTGGAGTTCAGATCATTGCCTCTGGTACTATTACATTGATTTTTGCGACA
TTTGGATTCTTATCACCGGCATCTCGTGGATCGTTGTTGACAGCTGCATTGATCCTGTAC
CTGCTCATGTCAGTTGCAGCAGGGTTTGCATCAGTCTGGATCTGGGGCGCCGTGAATCGC
AGCCACGATGGGTGGCACAAGGTGTGCTGGAGAACAGCATGCTTCTTCCCTGGAGTGACA
GTCGCAGTCATGTCCTTGCTGAACTTGTTCTTGTGGGCGACAGGTTCCTCTGGTGCTGTA
CCTCTTGGGTTCTTCTTTTCGGTTCTCTTCCTCTGGCTGTTGATTTCCATTCCATTGGCA
TTCTTGGGAGGAGCTTTGGCTTCTAGAAGAGAAATTCTTCCATTCCCAACGAGAACAAAT
CAAATTCCTCGCCATATTCCAGCACCACATTGGGCATCACACCCAATCGTCCTCTTCTTG
GCTGCAGGATCTCTGCCATTTGGAACCATCTTTGTAGAGTTGTACTTTGCCATGACCTCT
ATTTGGCAGGGATACTTCTATTACATTTTCGGATTTTTGTTCCTGGTGGCCTTCCTCACC
ATCATCATTACGGTGGAGGTGTCCATTGTCTGCACCTATGTGCAGCTCTGTGCTGAAGAT
TACCACTGGTGGTGGAGATCCTTCTACAGGGGCGGATCAATTGCGATTTACATCTTCCTA
TACTCGATAGGATTCTTATTCAATACCCTCCACAACTTGTCGGGTGTATTGCCAGTTATT
CTCTACCTGAGTTACACCTGCCTCATGGCATGGTGCCTCTCCCTGGCAATGGGTGCCATT
GGGTTCTTGGCATCATACATTTTCACCGTCAAGATATTCGAAAGCGTCAAAGCAGACTAA
>EMRE3EUKT4062227 Serine/threonine-protein phosphatase 5
ATGAAAGAAGAGGCGGAGAGTATTAAGAATGAAGCGAATGCGTATTTTAAAGAGAAGCAT
TATAACGAGGCTGTGGAAGGGTATACGAAAGCTATTGGTCTGGATCCATCGAATCCTGTG
TACTGGAGTAACAGGGCGTTTGCGCATATCCGTATTGAAGAGTACGGGGCTGCGATTCAG
GATGCCACTCGGGCGATCGAATTGGATCCAAAATACGCGAAAGCGTATTATCGGCGTGGG
GATGCGCAGTTTGCATTGAGTCATTTTAAAGATTCTGTTTCTAATTTTAGATGTGCGGCG
AGGTTGAATCCGAGGGATCCTGATTTGAGGAGGAAACTGCAGGAGGCTGAGAGGGAGTTG
AAGAGGGTGCGGTTTGAGGCGGCGGTTGCGTTGCCAGAGGATACAACGTCGGCGTTGAAT
ACGATCGTGTTGGAGGATATCTTTGTGGAGGAGTCGTATAATGGTCCTGTGATGGAGAGG
AATGAGGCTGGGGAGTATGTGGTGACAGAGGCTTTTGTGCATGAGATGATCAAGGAGTTT
CGGGAGCAGAGGAAGATTCATAGGCGGTTTTCGATGCAGATTATATTGGAGGCGTATGAG
CGGTTGCGTGAGCTTCCTTCTCTGGTGGATGTTGATGTGCCAGAAGGGACACATATTACT
GTGTGTGGGGACACGCATGGGCAGTTTTATGATCTAGTAAAGATATTTGAGTTGAATGGC
ATGCCGTCGGCGTCGAATCCGTATGTATTTAATGGAGATTTTGTTGATAGAGGGTCGTTT
TCGTTTGAAGTTATTATGACGCTGTTGGCATTCAAGGCATGGGATACAAATTGCATGCAC
TTGACACGAGGGAATCATGAGAGCAAGTCGATGAATACTATTTATGGATTTTATGGGGAG
GTGAAGGAAAAAATGGGTCAGAGTAGTATTGAAATTTTCAGAGAGCTTTTCTGTGCCATG
CCATTGGCATATGTGTTGAGAAAGACAGTCATGGTGGTTCATGGTGGGGTGCCAACGGGT
GATACTGGGTGTGATTTGGCATCGCTGAGAAAGATTGATAGGGTGAGAGAGCCACCTGAT
GCTGGACCTATGTGTGAGTGTTTGTGGAATGATCCACAGGATGAGCCAGGGGTGTCTCCT
AGTAAGAGAGGTGTTGGGTATGCATTCGGTCCTGATGTCACAAAAAGGTATCTTCAGCAG
AATGGCCTTAGTCTGCTCGTGAGGAGTCATGAGGTGAAGGATGCGGGATATGAATTGGCT
CACGATGGATTTTGTTGTACTATTTTCTCAGCTCCAAATTATTGTGATCAGATGGGGAAC
AAGGGGGCGTTCATTCGGTTTAATGGGGAGGATATGGTGCCACACTTTACCCAGTTTGAT
GCATCTCCTCATCCACCTGTGAGGGCCATGAAATATGCGAGTGGCATGTTTGGAATGATG
TAA
>EMRE3EUKT4062228 4-hydroxybenzoate polyprenyltransferase
ATGATTCAGAGACTCAGATCTGCCGGTGTCTGCCGGATGCTGGCAGTTTCCTTGGAAGGA
GTGCAGAGTTTAGGACCCACAACTGCTGTGAGCATAGTCGATGCATCTCTGTTAGAAGAA
CGAAACATTCATTATGAATCAAATAATAGACGTGATGGATTGTGGAAACCATTGGTTGGG
CATCGTGATATGCGGTGGCCAGTTCTGTTGGAACAGGTCTCTCAGACCAAACGACACTAT
GGAACGCAATCGTCGGGATCTACGGGTCTTGTGGAAGATTTTAGAAGATACATAACACCA
TATATGCAGCTCTCAAGGATAGAAAAGCCGATAGGGACCTGGCTGTTGGCGTGGCCTTGC
TTTTGGTCCATAGGTCTTGCAGCACCTCATGGAGGACCCATTGATGTGTATACCTTGGGA
TTGTTTGGCATGGGAGCCATCTTGCTTCGGGGATCTGGCTGTACAGTCAATGATATGTGG
GATAGTGATTTTGATAAAAAGGTTGAACGAACGGCATCGAGACCGTTAGCCGCTGGCACA
GTGACACATCGGCAAGCTCTTGCCTGGCTTGGATTGCAGTTGTCTGCAGGATTGGGAATC
CTTCTTCAATTGAACGAAACCAGTCAGCTACTTGGTGTGGCTTCACTGCCATTTGTCATA
GCATACCCTTTGATGAAAAGGATTACAGGATGGCCTCAGGCATTCCTCGGCCTAACAATA
AATTGGGGAGCCTTCATGGGATGGGCTGCAGTTCATGGATCCTGTTCCTGGGACATTGTT
GGTCCTTTGTATGCATCTGGCGTGTTTTGGACCCTTGTATACGATACAATATATGCTCAT
CAGGATACACGGGATGATATCAAGGCAGGAGTGAAATCTACTGCACTGACATTTGGTGAG
AGAACAAAGCCAATGCTCTGGGGCTTTGCTGCATGCAATATTGCCAGTATGGCTGCAGCT
GGCGTCATGGCAGAATGCCACGGCCCATTCTTTATCGGTATGACAGCAGCGGCAGCACAG
CTTGCGTGGCAAATCCAGACAGTAAATTTGACCAATCCAGAGGACTGTGCTAGAAAATTC
AAGAGCAATTGGTGGTATGGATGCAGTATTTTTGCTGGTATTGTGGCAGACAAGCTGTTA
GTGTTATCTTAG
>EMRE3EUKT4062229 Structure-specific endonuclease ercc1-xpf catalytic component xpf/ercc4
ATGGAGGAGGGGCAGGAAACTCGTCACAAGAAACACGTTCTGCTGAACTTTCAGCGAGAC
ATAATAGATTCTGCCATCGAAAATGATGCTCTTTTTGTGCTGGCACCGGGACTGGGGTTG
TACCAGGTTGTGGCTGTGTTGCTCAAGTTGCAGGACGAGAGGAGAAAACTGTCTGGAGAG
CATGGTGTGACCCTTGTGATTGGAGCTGATGCCACTCAGCGAACGACGCTTCAGATGGAA
TTGAATCGTATATATCCCTCTGAAGAGAGATTCATTCCTGATACCGAATCGGAATTTCCC
AAGCAAGTGACGGCAGATTTGTCCACCACAGAGAGACTTGGGCTCTATGCATCAAGTTCT
TGTTTATTTGTAACCACCAGGATCCTGGTGGTCGATCTGCTGTCTGAAAGATTGGATCCA
AAACAAGTATCTGGAATTATTGTGATCAATGCTCATCGCCTGACGGACTCCTCAGGGGAG
GCTTTTATCATCAAGTTGTACAAGACAAAGGGAGGGGAGGGGTACATCAGAGCATTCAGC
GAGAGTCCTGGATCGTTTACATCCGAATTTGCCAAGCCTGAGAAAGTTTTAAAGGCATTA
CATGTCCAAAATTTACAGATTTGGCCTCGTTTTCGAAATGCTGTACAGGATGATTTCGAG
AACAAGGCGCCACAGTTGGTTGAGGTATCTTTGGCTGCTGACCCAGGGGCTAGCATTATA
TACGAGGCTATTGCTGAATTATTGGACGTTAGTGTGAAAGAGTTGAGAAAGCATGAAAGG
TTGGATACCACGGACCTATCTCCATCACAAGGCCTGACGTCCGCGTTTGATGAGACTGTA
AAAAAGCAATTGGCTCCGGTTTGGCACACTGTTTCGCCAAAGATTAGACAAATTGTTGCT
GATATGAGGACATTGAGATCTCTGGCCAACTACCTCTTGAAATTTGATGCCATTACGTTT
TTAAAATACCTCGAGAATCTTCGGGTGACTGATGGAAGTAAGAGCGCTTGGATGTTTCAT
AGTGCTGCACATGTGATATTCGAGGCTGCCAAAGGACGGGTGTATAAGATAAAACAGGAA
GGACAAACAGCAGAAGTAGAACCTATTCTGGAAGAGCTTCCTAAATGGAAGGCTCTCATG
GACATTTTGTACGAGGTAATGGATGACAAAAAAGATCACGATATCCCTGTGTTAGTTTTC
TGTGATGATGAATTCACCTGTGAGCAGCTCCAAAAGGTAATAAGGCCAGATGGGGCAAAG
AGATACATGGAGACACAGTACCTGAAATACTTGGCCTCCAAAATAGAGAAAGCACAAACG
GGAGTCAAGAGGTCGTCCAGTGGTATACCTGTCAATATGGCCCCACAGTCACAGATTGAA
GAATCTGCTTTGCGTGCGCAGGCAAAGGAACTTGGTGCATTGGAAAAGCATGCCAATGAT
GAGCAGAAGGATGGGAGCAATAAAACTGATGAATGGTTTCGCGAGCACGTCAGGTTCATC
CCATCAAACTCTGTAGGATATATTAGTTTATGGGAGAATTGTCCTTCGTATGTGGTCGTA
CATGATCCAGACATCACGTTGATACGGCAGCTGGAATTGTACTGTGCCCAGCATGACTAC
TCCAAGGTTCGAGTGTACCTCCTTCGATACGAGCCCAGTCCTGAGCTCGACAAATATCAC
TCACGATTATTACGAGAAAGAAGCTCGTTCGAAGATTTGATCAAGGCCAAGGGATCCATG
GCACTCAATATATCATCAAGGACGAACACACCGTACATTCCAATAGAGCGAGCTGACAAT
TCAGCATCAGCCAACTCAATCACTAGAAAAGGCGGAGGCCGGGCAGCTCTCCCTGGAACG
GAAAAAATTAGAGTCATAGTAGATGTGAGAGAATTCATGAGTCATCTCCCGGCGGTTTTG
TATTCGCAAGGGTACAATATCATCCCAATTACTTTGGAAGTTGGAGATTATGTTCTGAGC
CCAGAGATTTGTGTAGAAAGGAAGACAATTCCAGACCTCAGGGGAAGTCTCCAATCAGGA
AGATTATATCAGCAAGCAGAAGCGATGTGCAAGCATTATCCCATCGCTATCTTGTTGATA
GAATTCGATGGTGAAAAGGCATTTGCCTTGCAATCCTCTGCAGAACTAGGAGAAGATATT
CAAGCAGGACACATCATGTCACGGCTTGTTCTCCTCTGCTTGCACCATCCAAGGCTTCGT
CTAGTATGGTCTAGATCTCTTCACGCAACAGCAGACATCTTCAGGCAAATAAAGGCCAAC
TATGATGAACCAGATCCTGTGACAGCTGGGCAGGTGGGTCTTGAAGGACATGCTGGTACT
GGTGAACCCACGATCAACACAACCGCATTGGAAATGTTACGACGCCTCCCAGGGATCAAT
GAGAACAATTTCCGGGACGTGTCAAGAGAAGCTGGTAGCCTCTCTGGATTGGCATCCATG
TCCATGGAAAAGATGATTCAAGTCATGGGCAGTTCCACAGCTGGAAAACGGTTATACGAA
TTTCTCCACCAAAAGAGCACAATGTGA
>EMRE3EUKT4062230 Vacuolar sorting protein 39 domain 2
ATGGATTTGCTTGTAATTTGGACACGGGATGGGTCTCTATGTATACATAACATAAAGTTG
AACGAAAGCAAGACATTTTTGAAGCATTGTGTTGTGGCAGTCTCTGTAGATGAGGATGGT
TGTATTGCTGTGCTGAGAACAGGGCCAGTGAGCAAGGCACTTCGGGCAACCGTGTATCGA
ATCGAAGAAGCAAGAAATCATTCAGTTGGGCTGAAAATTTTATGGGAAAGTCATGTCGAT
GTTCAGACCAAAGGAAACGTATCTACAGAGGCGAGTATTGCAAGCATCAAGGCTCCATGG
TCATTGATTGTTTGTGTTGAACAGACCTTTTTGTGGGTCGGGTTCGATGAGCGTACTCGT
CATGGTGGCTCTCGAGTAGTTTTCGTGAATGACGCTATTTCCTCGTTGAACCGTGTCTTG
CATGTGTCGGGAAGGGGTGAAGCTTTGATGCTGGCTGGTGACTTGGGCATTATTGTGAAC
AGGGAGGGGGAGCCAATAGGTGACAGTTTAGATTTGATTCATCACCGATCGCCGATGAAA
ATATTAGATGCTGCAATAATAGAATCGAACTTGGTACTTTTGACCGATAATGCTATGCGG
ATAATAGATATTGACTCTAGGAGTGAGGTTTTTGTACCACTCGCAGAACTGCCCTCTGCT
CCCTGGAGCATTGGTGTTCCTGGTACTGACGAAGAGGGACAGCCTCTCATTCCAATTTTT
ACCAGCTCTTCTTTGTGGCTAGTATGTGCAATATCATATAGGGATCGGATACAACGTGCG
TTGGAGGAGAGGAATGCAGAACTGGCTCTTCAACTGATCCAGCACCATGGTATATCAGCT
CCTGGGTATATGGAATTCCTGGTGCGTTGTGGAATTTTATTTATTGAGCTTGGTAATATA
AGGAGAGGAATAGAGTGCATAGAGCAGTGCCCATCTGAGATTTTTGAGCCGGCAGAGTTG
TTCCCTTTATTTCCCGAGTATATGAAGACTTTCATGGCCTCTGGCAGAGATGCTTCCAGG
TTGAGAATCCACAGCAGTCTCGAGTCTGTCTGGGAGAGGAATGGTTGTACTAGTATGAGT
GATAAGAAAGCCCAAGACTTGCAGGATATCTTGGAGTATTTATTCAGGGTTAGGGAGTTT
CCTACTGTTGGGCAAAAAGATGGGATTGACTCTTTGATCTTACATATATTGATCGATTTG
GATTTGAAAGAAGCTGCTGATGCATTTTTAAACTCTCCAAATGACGTATCAGTTGATCAG
TTGCATCAAAGAGTGAAGTCTAAGAAAGATTGGACCCAATGTCTAGCACGCCTGTTGGGC
TCAGATGCTCATCATGTGAAGACAACACTTGGGTTGTGGAGGCAACTTGCAGAAGAATCC
TCGAATGAGAACAAATGTGACGCTTTGGAAGCTATTGAGCGTATACTATCGAATCAATCT
GCTTGTGACTCTGCATGTGTGGTGAACAATATCACATGGCTCATGGATAGGGATGCTGAG
GCCACCTTGAGAGTTCTTCAGAGGCGTACAGATGTCGCTGCCGCGGGCATCTTGGACACA
ATTTCGGACAACGAATGCAAGTGTCGCTTTTTACAAATTGCGGTACAAGTCGAGGAAAAT
AGATCGAATGAATATTTACACACTGAACTTGCCTTGGCCCTCTTGGAGGAAATTTCCAGT
CAAGATCCCTCATGCTTTTCTCAGACATTCGCTTCTTGTACGAGTGATAGCGCAAGCCCC
GCCATGTTTCTCGCAGAATTCTTTTCAGGGGGACACAAAGGATCTGATAGGGCAAAGATA
CATTCCCTTAGATCGTCTTTGCACCAGCATCTGGTGGTACATGCTGAGTTCTTGAACATG
GAAGAGCTGTTTGCCAAGATACCAGACACCATGATTCCAGAAAAGGCCATAGTCGCCTCT
CTAAAATCCGACCATGAGACAATCATCACTATTCTGGTTGACTTGCTCGGCAATGGACCT
GTAGCAATCGAATATGCGAGAAAGTTTCTCCCCCATGAGGCTCATCCAATGCTACTGGAC
CACATCATGAAAAGTGACAAAATAATGCCATGGGAAATCGCGGGGAATATTATAGCATCT
TTTGAGCGCCATTCATTTGACCCGACTGCAGTGATGATGAAAATGCCTGATGATATGGAA
CTCAACGAAGGGTTGCAATCCTTGAGTTGTATGATCCAGAGCATGTTTCACAAAAAGCGA
GAACATGAGATGAGAAAGGCCATATATCAGAATAAACTCTTGACTCTAAAGTCTCGTGTC
ATGGAGAAAGAATGCGACCAACCATGCGTCATCGTACCAGACACAACATGTCGTTATTGC
TCCCTCAAAATTGGAAGCAAAGTCTGTGTTGTCATCAAGGCGCATGACGATGGTCCTCAT
GTGGCATGTCTTCATTGTTTCAATCAAATTAAAAATAATTAA
>EMRE3EUKT4062231 EF-hand
ATGAATAGAACGTGTGGTATTGCTCATTCTGATGATGTGGAGAAGAGAGTGTCTGGACTG
ACAAAGAATCAGGCGAGAGCTCTGTTGAAGGCATGGAAAGAAGCTGGTGCCAATGATCCA
AAGGCATTGAAACGTATGGTGAAGCAAAGAGGGTCTAAGAGAAGTGTTTTGGCGCTTCGA
CAGCTTGCTGTGGATCTGGGATCAGCTATAGTTGCGTGGTATAGTGGTACAGCTTTGGCA
GAGAGTAAAGTTTCTGTTCCTGCAGAATTCTTATTGTATACGTTGGCCATGTATTTGACG
ATAAATGCAACTATAGATATTTTTGATTTGATTGCCGTTGGTATTGCGACGAGGAAATAC
AGTGGTCAGAGTGCAGTTCTGTTGGAAGCTGTCAGAAATCTTGCAGATGAGGATACTGGG
TTTGAATTCGTCGACAAGGCTAGGCGCGCCGTTGTCACGGTAGAGGTGTTGAAAGCGTTG
GATGAGATATTGGATGATTTGAAAAAGTATGTGGAGAAGGGGATTGGGGGGTCGCGTGAC
GAGGCAGACTTTTTCAGAGACCTTGGAGCATACTTGGTTCTTGCTAATGCAGCAAAGAAT
GGATTTTCGTTTGAAGATGATGGAGAGGGACTCGATGGACAGGTTATCGGTGAAGTTGCA
GCTGAATTTGCATTAGCAGATAAAGATGACGATGGATTCATTGATGTGTCGGAATTTCAA
GCTTTGGGGAGGAAGACGGTTCCCACCATGTCCATGGAGGAGGCTGAAGCTGCCTTGAGC
TTGCTTGATTCCAACAAGGATGGTGTTGTGGATTTCAAAGAATTTCTCAGCTGGTTTGCA
AACCAAAAGAAGTAG
>EMRE3EUKT4062232 P-loop containing nucleoside triphosphate hydrolases
ATGGCCAGTCAAACAAGAAGAAATACTCGTTCATTGCTTAAAGTCATCATATTAGGGGAC
AGTGGGGTTGGTAAGACGTCGTTGATGAATCAGTATGTGAATAAAAAGTTTAGTAGTCAA
TACAAAGCAACAATAGGGGCAGACTTTTTGACAAAAGAGGTGGAAGTGGATGACAGGGTT
GTCACAATGCAAATATGGGACACGGCTGGACAGGAGCGATTCCAGAGTTTGGGTGTTGCA
TTTTATAGAGGTGCAGATTGCTGCGTGTTGACGTTTGATGTGAACAGTGCAAAGTCTTTT
GAGAATTTGGAGAACTGGATGGAGGAGTTTTTGGCACAGGCATCTCCAGCTGATGCTGCG
AATTTCCCTTTTATTGTCCTTGGAAATAAGATTGATGTGGGGACTGAGGAATCTCGTCAG
GTGACTGAAAAGCAGGCAAAAGCATGGTGCAAGTCGAGAGGAGATTTGCAGTATTTCGAG
ACCTCGGCGAAAGAGGATACCAATGTGGAGACTGCATTCCAGGCTGTGGCAAGGGTGGCA
TTGAACAATGAGGATGAGGATGATGAAATGTTTTTGCCAGAGACTGTAGATGTTGCTGCC
CGCAGTGGACCAAGGACAAACCAGTCATCTTGTTGTTAA
>EMRE3EUKT4062233 Ras-related protein Rab7
ATGGAGGGAAGTAGGCCATGTACCAGTGGCATTTCACGAGGATGCGAGAGATTTTACATT
TCCAACCCTTCCTGTAGAAGGACAAGACAGGGCCTTCTTCTCCAAGTGCAACAGAAGAGT
CCTGTTCGGACATATGTAGGGCTTGGAGAGGTTGCGGTGCTGGCTGGAATATCGTATGGT
ATTATTGGGGCATCTGTTGTCCCACTCTTTGTGGAGAGCAGTGGGCAGGTACCAGCTGAC
GGCGAGGAGGACGAGGTTGGGAATGTTCGGTGGTCTGTCATGGCGGTTCTTTCCTGCTTT
CCATATCTGAATTACATGGGATGGGTGTTTGCGGCGTTGGATGATGAGGAGCATGCCCAG
ATGTATTGGGTGTTTGCGTGCTTGTATGCGGCACCCTATGTGGTTGATGGGCTCAGGTTG
GACGGGTTTACGGTGCTTTGCCTTGTATTGTGTGTGATTCATACGCAAATTGAACGAATT
GGAAAGACGGAAGCGGGTCTTGTGCGGCGGCAGCTGCAGGATGCTGGAATCAAGCTGCTT
CCGCAGCAGCAGGAGGAGAAGAAGGAGATGGGAGCGTGGCTCTCCTCTCTTTTTCTCGAA
TCAACAACAGATGAGAGTGATAATGATGATGATGATGATGCTGTGAGGATACAGACAGAG
CTGGATGCATTTGATAGGAAATTAAGTAAACTTGAGAATGAAAATAGTAATAGTTCAAAA
TGA
>EMRE3EUKT4062234 Breast carcinoma amplified sequence 2 (Bcas2) protein
ATGAATGGTAAGAAAGCAAAGGAAGAGGAGATGCTGGCGTTGCAATCAGCGGAGCAATTT
GAAAAAGGTTGGAGACGAGGTCAGCGTTTGATTGATTCGCTTCCGTATGTTGATGATGTG
ACAGAGGATGAGAAGAATAATATTCAACGGATGATACAGGAGGAGATGAGAGGCATGGGT
AAGAGTGCGTCAGATTATCTGGATGAGACACCTCAGATGCCGAGTATTAGATCTGAGGAT
GATGGAGCCAAGATGTTGTATGAACAGGATGTTGAGAGGGTGGGGCGATTAATAGAGTCA
TCACGGGATGGGACGATAGCTCTGCCCTTTTCGGATGGGGTTGATTTGGAAAGGTACAAT
CTGCCTCGACCGCAGGGTGACGATGAGAATAGCGTGGAGGCGTGGGAGGTGGCGTTGGAT
AATGCCAGGGCGCAGTTGGAGCACCAAAAGACAAGAATAGTCAATTTGCAATTGTTGCTC
AAGCATGGGCCCACTTCATGGAGAGCTCATAACGAAGTATTGAGCACTATGGCGGGTCAG
ATTGATGAGAAACTACAGATACTACAGGGAGATATAACTCATATCAACAAGGAGCGGAAG
ATTGAGCAGTTGACTGTGGGGAGTGAGCTGGACAACCTCAAAAACACATACTTCCATCTT
GTTGAGAAGAATATGCAGTTGAATGCAGCCTGCTCGGAACTTGAGAATAGAATTCGATGA
>EMRE3EUKT4062235 Conserved predicted protein
ATGTCACACGGTGCGTATTCCAGCTTCAAGCTGTCCCGCAATACCAAAGGGGTATTGCTT
TTCGTGTTGGTGTCTGTGAACATTTGTACACAGGCGAGAGCGGCGTCCTTTGGCAGGAGT
CTGCTCAAGAAGGTGGAAGACCCACCTGATCCTGACACTGTCCAAGGTTGTGGTCCTGGC
GGCGGCGCCCAGTGTATCATTGGGTACAAGGGTGGCAACCCAAGCAAAACGTGTCCTGAA
GAGGAGGAGTGCAAAAAGTGTAACGAAGGCACTGGCGTGTCTGGGCAATGCTTCTGTCTG
CCTCCAAACGCAAGATTTTTCAAGAATGAAAAGTGTATTCCATGTACTTCTCCGGGGTAT
ATGGTTGAGACTGAGACTGGCAAATGTGTTTGTGATACTGATGCTGGCTTTGTTGTTAAC
AGTGAAGGAGATGGGTGCGAGTGTGACTCTGAAAATCACTTTGTGCCTGATGAAAACGGA
GAATGCGTGTGTGATGCTGCAAACAACTTTGTACCAGATGGCAGTGGTGGCTGCGAGTGT
GACTCTGAAAATCACTTTGTGCCTGATGAAAACGGGGAATGCGTTTGCAAGGAAGGATAC
ACGTTAAAAGACGGGGTGTGCGTTCCAGACTGTTTTCCAAGTATCACAATCTCTCCTGAC
AAGCAAAATCCCGATGTGGATGAAGTCGTCACGTTCACTGTTGAGGCGGAGTGTTTCAAA
ACAAATGATTCCGAGGTGACATTCAAGATGAGTTATGGGGATGCCACTGGTGACCAATTC
CCAGAGACACCTACATGTGACACTCACACGTGCACTGCTGAGACGTCAAGCCCTTCGCAT
GCATACTCTTATGCATCACAATTTGCTGTCACAGTATCGCTCGAAGATTCTTCGGGCACG
ATATTGAGCACAGGTACTGTCATCACTGTGGGTTCAGCTACTATTATCAACAACTATACA
CTGCCTTCATGCGGTGAGTACGTGCAATCTCAATCTGGAGGTATTGGTGGGACTATTGAC
GAGTGGGATATCTCAGCCATCCCATCAGGCTCAAAAATCGATGTCTTCCTGGAAACGTAC
AACATCCCAGATCGCCTCATTTTGCAATATGACAATGTACAACAGCTGGATACGAACTGG
GTTGGAGACGAGGATATTTATAATGGCAATCCAAGTCTTTACCCAGGGATATATGCACAG
ACATCGCCATTTGAGAAGGCAGACGTCTTTATGAAGGCATCAGAGGACAAATTTACTGTA
TTTGTCCTGGCTCCACAGTCTGGTACACTGTGGTACTACAAAATCAGGTGCTAA
>EMRE3EUKT4062236 EF-hand
ATGGGTAATATACAGAGTTTTTCCACGACCTCTAGTAGGAGCGGTGGTGGTTTGTCATTG
AAAGAATTGGAGCGATTGCAACGACGGGTCGAACGTCTTGGCAGGGGTCGCACAGAGTTG
GCTCGGTCAGATCTCCAGAGTATTCCAGAGTTGTCTCAAAATCCGTTTATGGAGTCTATT
TTTAGGATGTATGATGGGGATGGGGATGGGTTGTTGGAGTTGGGGGATGTTCAGAGGCTT
ATGGAAAGGCTTTCGGCATTGGTCAAGGATCAGGAGGCGCAGTGCAAGTTTGCCTTTGAT
ATTTTTGATAGGAATGGGGATGGGTGTATAGATAAAGGTGAGTTGGTGCGTGTGCTACGA
TTGACGCATGGGGGGAGGAGAATGTCAGAGGAGGATGTTGACAGGGTTGCCATGGCAACC
CTGGCAGAGCATGGGAGTGAGGTTGAGATGGGGGATGTGTTGACGTTTGAAGACTTTACG
AGGCTGATGCTAAGCAATTCTACGATGATTATGACTAGTGCTGGTGGTGGATGTGGACAA
TAA
>EMRE3EUKT4062237 Peroxisomal membrane 22 kDa family protein
ATGCAGCGTCTGATTCAGTTGTATTCAAAAAACCTTCAGAGGAGACCATTTACGACACAA
ATTGTGAGCAGTGCTGTGCTGTGGGGTATCGGGGATGTTCTTGCTCAGAGGGTGTCATCT
GATGCCCAGCATCACGGGTCTCCTTCCTCCTCTACTGCAGTCTCCGTAGAGCAGCAGCAG
GGGCAGCGCGGCGAGAAGAATCATGGCAGTAGCGCGAGTGATATGGATGGCATCGTCCCA
TCAAATGCCTTGGATATCAGGAGAGCCTTCTCAGCGTCGCTCTATGGAGGGTTGTTCAAT
GGCACTATTGGCCACATCTGGTACACAAAACTGGACGAGCTGGCCCTCGCATTCCTCAAA
CATAAATCTCCCTTCGTGTTTATAGGTGCCAAGGTATTCGCTGATTCGATTGTATTCGGA
CCTCTCCACCTGGGCGCATACTTTACCTGTATGACGCTGATGGAAGGTGGGTCTCTCCGG
GATGTTCAACACAAGATGGAGAAGGATTTTGTACCCACATTTGCTGTCGAACTCACCATG
TGGCCATTAGTACAAGCAATCAACTTTGCTCTTGTTCCTGTCACGTACCAGCTCTTGGTC
GTCAATTGTGCCACAGTCGTGGATGCTGGACTGTTGAGCTGGATACAGCATCAGGTGGAT
TTTTCTGGAAGGGTCAAGGCATTCATCCATGGTTCGTGA
>EMRE3EUKT4062238 Phosphatidylinositol 3-kinase Catalytic Subunit| Chain A| domain 1
ATGGCATCGAGTGCTGGTAATCAGATTTTTGTATCGCTAAAGAGAGGGAAGGAACATCCG
CCCCAGGTGATTGAGACACGGATCAAGTATGAGCAGACGATTGGGGATATCAGAAAGGCG
GTAGCCCAACAGGCCGGTATTGAAACTGACAAGGTCCAGTTGTTCCATCATGGCAAGGAA
ATGAAGCCAGAGGACTATGATGATAAGACGCTGCTGGAGATGGATTTGCATACTGGATTT
AGCTTGATGGGATACGACGTCTCTGTGACGCCAGTGTACTGGCCACCAGTGAGGCAGGGG
GAGAAGGGTCTCGAAGTGATTCCACACTTGGAGGACTGA
>EMRE3EUKT4062239 DNA-binding regulatory protein, YebC/PmpR family
ATGAGGACAGCAGTGCGTTGCATTTCAACCTCACATGTCCTCCGTACATGTCACCGCCCT
CTTGGACATTGCAGCGGTGCTCGCCTCAATGGACTGAATGCCGACACTCTTGTTCATGTA
TCGGTAGTAGAATCGAAAAGGATGGTGGCGACATCATCTTACTCGCGTCGTCTAACAGTC
ATGATGGGCCGAAAGAGTGCTAAAATTGCAAACAAAAAGGGAAAGACCGATGCGGCGAAA
GCAAAGTTGTATGGTAAATTTGGAAAGCTTATAGCTCAAGAGGCTCGGTCTGGGGGCGCT
GATCCCTCGTCGAATGGTAAATTGAAGGATGTGCTTGCCCAGGCAAAGAGTGCTCAGGTG
CCAGCTGATATCATAGAGCGTAATCTGAAAAAGGCAGAGGACAAATCAGGTGGGGATTTC
AGTGAAATGGTGTACGAGGCATACGGACCTGGTGGGACTGGTTTTATCATAGAAGCACTG
ACGGACAATGTGAACAGGACTGCGGCAGAGGTAAGAACAGCAGTGACCAAGAGTGGGGGC
AAGATGGCTGATAGCGGTAGCGTGTTGTTCAATTTCTCTAGGACTGGTTTGGTCATGGTG
AGTGCAGAAGAGGATGAAGATGCGACGTTCGAGGCTGCAATAGATGCTGGGGCCAGTGAT
GTGGAGCCGAGTGAGGAGGGATATCGTGTCCTCACGAGTCTGGAAGACTATGCATCGGTC
AGTAGCGCATTGCATGATGCAGGAATACAGATTAATGCAGAATCGTCTGGGTTGGTGTAT
GTCCCCCTCTCAAAGGTGGAGCTGGGTGATGATGATGTGGAAGCCAATGAAACCATGTAT
GACAAGATACTGGACGTGGATGATGTTGATGCCGTATTTTCCAACTATCTGTAG
>EMRE3EUKT4062240 Tetratricopeptide repeat
ATGGAGAAAACAATGCAACGCGAACAGGCTGATGTGGCACTGGCGGGAGGGAATGTCGAT
GAGGCTGTTCGTCTGTACTCTGACATACTAGTACTGTCTGTATCGAACGAGAATGATAAT
ACAGAAACCCAGGCGGAGGATATGGTGCGAGTGTACTGTAATAGGTCCTTGGCATTCTAC
AAGAAGGGCATGTATGAAGAGGCATTGCAGGATGCTTGCATGGCAATGGAGGTGCTTGGG
GGAGATGATCATCCTCATGAGGACGGAAAAGGACCTAAAGATTGTGGTTTGATGGCAAAG
GTGTATCATAGGAAGGCGCAGGCTTTGATTGGGAGGGGGGACAAGGTGCAAGGGCTGAAT
GTATATAGGGATGGTTTGAAACAATGTGGTGGAGAGAATCTCCGTGCTGCTATTCTTCTC
GTGTTACAGAACCAGATGCCTGATAGTTGGATAACGGAATACTGGATGGACAAGGTGAGT
CGATGTGAGGCGGCACATCCGCTGTCAGCGAGAGATGGGATTCTCTTGAAGAGGGTGCCA
GCATCTAGAAAGATGGTTCGGGAGGAGATGACCAGAAGTATGCTGGCGTTGTTAGAGTCT
GATGCTGTATTTTCATGGGAGTGTCGGGAACTCATGGTGTCTTTGTGGGAGAATGTGGGG
GGTTTGAGGCAATCGTGTGCATATGTTCGAGGAGCAGTGTATGCACAGGCTGGGAAGTAT
GAGCAGGGGGAGAAGGATGCGACTGTGGCAGTGGTATATGGCGGTGGAGCGGCGGCGTAT
GCTTTGCGATCACACTGTTATGAGCATCAGGGAGATAATGTGAACGCTGTTCTTGATATA
CTGCGTGCTATGGAGGGTGAGAAGAATAATGCCAATGCAGAGGAGCAGTATGCATCAAGC
CTGACCAGGCTTCTTCCTCGGGTGCCAGAGCATTATGCTCGTGCTATCGAGAGTGGATGC
GGATATGCAGGATTAAAAAGGATGATTGATATAGAGCAGGAGCGTTTGCAGCCAGAATTT
AAAAAACAGAGACCAAAGTACTATTATTACTATGAATGGATGAAGAAGCGGATTCATGAG
CGGCATCCTGCAATTTCAGAAGGAGTTATGGATAAATTGTTGACTCTTGATGCGACGGAA
CTTGACCTTTTGCTCCAATACCCTCAGGCTATAGACGCTACGGTGGCTCGTTTGGAGCAC
GTGTTAGAGGAGAAGGGAGAGAAGGATCTTGAAGAATTTGACATTCCGTTGTTGAGTTGG
GAGGAGGTTGAGGAGTACAAAAAGCAGCAGGCAGATGGGAAAGATCAAAAATCACAGATC
GAATCATCTCATCAGCATCAAATAGAAGCAAATTGA
>EMRE3EUKT4062241 CRAL/TRIO domain
ATGACAAACACTGAGGATGAAGAGAAGGAACTCGAGGAGGTTTGCCGACGAGAAGAGTCT
CTGCGGGAGAAACGTGGAGTCTCACAGGGCATGATCGACAATGTGCGGTCTTTACTGACC
GATTCTGAGAATGAAATGGCAGATGATGATATGATTACTCGGTACTTGAATGCTGTCAAT
CGGAAGGATGAAAGAAAGGCTGCCAAAAGACTGAAAGCAACACTGGAGTGGTGGAGGAAG
GAGAATCCTGCTGCCATGGTGTGCTCAGCTTGCTCTGGGGACTGTGCAGAGCACTATATG
CATTGTGTTTGTTATGATATTCATGGCCGACCAACGATTTATTCCTGCCTGGAGCTTGCC
ATCAATAAAGACATTGAAGACAATAGGAGACACATGGTATCAACATTTGAGACTGCCGTC
AGCTTGATGGATGCTTCCAAAGGTATTATTTCTTGGAACTGGGTCCTCGATATGCATGGT
TTTGGAATAGTAGACTGCGACCCTCGACTTGCAAGAATCTTTCTACAAATAGCTGCGGAT
CACTATCCAGAGCGACTTGCCGACTTTTTTATTGTTGATGCACCAAGGCTGTTCTCTAGT
CTTTGGAGTGCGATCAGTCGCTTTGTGGATCCAAAAACAAAGAAGAAGATTCAATTTTTG
AAGACAAAAGATACGGAAAAAATGCGGGCATCCTTTGGGAATCACTTTGATGATGACACT
GTGGAGTGGCTGGTCAACGAGATCCAGGAGAATCGTGTCAAGAAAAAAGGTGAAAAGTCG
TATAATTACAAAGAGCTCGCAAATGCAGTTACCAATACTGATAATATTGATTGGAATGGG
CACTATCATTTATGTTCACCAAACTTTTTGGATGACGTGCGCAATCTGCCAAATGGAATC
CCAGAACGACTTTATAAATTTCATTCCCCGTAA
>EMRE3EUKT4062242 Electron Transport| Fmn-binding Protein| Chain A
ATGGTGTTTAGGTTGTTGCGTGCATCTTCTTCTCAGCTGTACAGAGCAATAATAACGAGA
CCACAGCAACGAGGGTACCCACAACATAGATTCCTGTCCAAGACGATCGGCAAGGTATCA
CCTGTCTCTTCAATGAGTTTTTCGAGTGAAACGATATCGTATCTGGCCCAGGTGCCGGCT
CAGAAGCTTGATGAAGACCTTATGGGGCCCCTTGGGTTTTCAGTGGACCAGCTCATGGAA
CTGGCTGGATTGTCATGCGCGTGTGCGATACACGAGGAGTATAATACTGCGACACATGGT
CGTGTACTAGTTCTGGTTGGGCCTGGGAATAACGGCGGGGACGGCCTGGTTGCTGCCCGG
CATTTGCATCATTTTGGATACCATGTGCAGGTCTGCTATCCAAAGCGAACGGACAAAGAA
CTGTATCGAAATCTGGTGATCCAGCTAGAATCTCTTCAAATACCGTTCGTTGATGTGGAG
ACTGTCCTGGAGGCAAGCCTGATATCACAAGCCAACATTGTGTTGGATGGATTATTTGGT
TTTTCATTCAAGGGTTCCCCGCGTGCTCCGTTTGATGGACTTATTTCATCAATGGCTCGT
GCTGTAGCTGCAAGAAGGGATGGCGATAATTTTGCTGTAGTTTCTATTGATGTACCCAGT
GGATGGAATGTGGAGGAGGGCGACGTATCTGGATTAAATATGCAGCCAGACATGTTGATT
AGTCTTACAGCACCAAAAATGTGTGCAAAGGAATTCCGTGGAGCTCATCACTATCTAGGA
GGGAGATTTGTACCTCCCGAAATAGTTGAAAAATATGGATTGGTGCTGCCAAAGTACCCA
GGATCATCCATGTGTGTGAAACTGGATAATGTCAGTAGGGATGTGTCCAACATTCGAAAA
ACTTATGCCACCGAAGCATTGACCGACATTCATATGCATGAAAATCCCATGGATCAATTC
GCAGAATGGTTTGAGCTAGCAAAACACTGCAAAAATGTGGAGGAACCAAATGCCATGGCA
GTTGCCAGTGTCAATTCTGATGCACAGCCCTCTGTTCGAGTTGTATTGCTCAGAGGATTT
TCTGATCATGGCTTTGTCTTTTATACAAACTATGAGAGCAGAAAGGGAAAAGACTTTGAA
GGGAATCCAAAGGTTGCTGCGACATTCTACTGGGAACCACTTGGGATGAGTGTTCGAATA
GAAGGCGCTATACAAAAACTGTCGGCTGCTGACAGCGATGCATATTGGGCTTCCAGACCA
AGAGAGCATCAAATTGGAGCATTATCGAGCGCCCAATCCTCAATTATAGAATCAAGTGAA
GAGTTATTGAAAGCGTACGAATCGGTGAAGGATGAGTATTCTTCCCAAGATGTGATTCCT
AGACCATCATGGTGGGGAGGGTATATCATTCAGCCACATTCGATTGAATTTTGGAAGGGA
AGGGCAAGTAGGTTGCATGATCGTGTCCTATATACGGCTGATTCAAAGACCACGGACCCT
GCAAAACACTGGGTTCGCTCTCATTTGTCACCATGA
>EMRE3EUKT4062243 10 Kd Chaperonin| Protein Cpn10| Chain O
ATGATGACAGCAATGAGAGTTCAGGCTGGCAGCCGCAGGGCTATCGGGCACCCATCTGCA
TCTGCTTCCAGAAGCAGGGCAGTCGTGGTTCGTGCTGCTGTATCTGTTCCAAGTGAGATT
TCAAAGGTCACACCACTTGGAGATAGGGTAGTCGTCAAGTCTGTGATTGTCGAAGAGAAG
ACTTCCTCTGGAATCTTCTTACCTTCAACCAGTCAGGCAAAGCCAAATCAGGGAGAAATT
GTGTCTGCCAACGTTGAGGATGTCAAGGTCGGAGATGTGGTTGTGTACTCAAAGTATGCA
GGAACAGAGGTGGAGATTAAGGGAGAGGGCCATATGATTTTGAAGAATGACGACTTGGTT
GGTGTGTTGCCAGCTGGGGCTGATGTGTCCAAGATGACGCCATTGCAGGATAGAGTGTTG
ATCAAAGTGGATGAGGCCTCTGATTCAACTGCTGGAGGTCTTGTTTTGACCGATGCCAGC
AAGGAGGAGCCAACCATTGGAACTGTTGTCGCAGTTGGACCTGGAATGAAGAATGCCGAG
GGTGAGCTGGTCGCACCAGGATCCACTGTGGGATCTCGAGTGATGTACCAGAAGTTCAGT
GGTTCTGAATTCGAAGGAAGTGATGGTGCCAAATATATAGTGGTGAAGGATGCCGACATT
CTTGCCGCTGTGGCATAG
>EMRE3EUKT4062244 P-loop containing nucleoside triphosphate hydrolases
ATGGGGAATGCGTTCAGAAAGCTTTTTGACAATCTGTTTGGGAATAGAGAGATGCGGGTG
GTTATGTTGGGTTTAGATGCTGCCGGTAAGACCACAATACTGTACAAGTTACATATAGGC
GAAGTTTTGAGCACGGTGCCGACAATAGGTTTCAACGTAGAGAAAGTCCAGTACAAAAAT
GTCATCTTTACTGTGTGGGATGTTGGAGGCCAGGAAAAGTTGAGACCACTCTGGCGGCAT
TACTTTAATAACACTGATGCACTGATTTATGTTGTTGATTGTTGTGATCGGGATCGAGTG
GATAAAGCAGCAAGCGAGTTTAAACAGATTATTGATGATCCTTTGATGCAGCATAGCGTT
ATTTTGGTTTTTGCAAACAAGCAAGACTTGCCACGGTCCCTGTCTCCCTCAGAGATTGTG
ACTGCCTTGGGATTGCAAAAAATTAAGAGTCGGAAGTGGCATGTGCAAGGGGCTGTGGCA
ACGAGGGGAGAGGGGTTGTATGAGGGAATGGACTGGTTGTCTGCAACTCTGAAAAGTCTT
CATAGAGGTACTCCTGTAGGCTCGGGATCAAAATGA
>EMRE3EUKT4062245 Ribonuclease Inhibitor
ATGGCTCTGGCATTGTCTACTGGTCTGCATCATTGCAGAGTCCGCAAGGGTGTGTGGCGA
CAAACGCCCAGAAGTCGTTATATTTGCGCTCAATCTAGTCTTCGCGCGGATATCAGAGTA
AAACTTAATCTTGCTCAAGATAATGGGAAATTAGACTTGTCAGAGTGTGAGTTGGAGTCG
ATCCCAGAAGAGGTCTTTGATATAGAATGTCTCACTGAATTGTCATTGGCAGGAAACAAT
CTATCATCTATTCCACGTGGGATTGGGAGACTGAGGAATTTAGAAAAATTACAATTGTCT
GGAAATCGACTTCGGGAGGTTCCTGATGAATTATGTTTGCTGGACAATTTAGAAGGGCTT
TGGTTGCATGGCAATCTGCTGGAGCAGCTTCCGTCAGATATAGGAGCATTGCCTCATTTG
AAGCAGCTCGCAATCGCTGGAAATAGGCTCACGAGTCTTCCGGAATCTATCGGTCTTCTG
AACGCACTTTCTGAATTGGTCGTTGCTGGGAATAGACTAGAAGAACTGCCAAAGTCAATA
GGCACTCTTTCATCTCTTCGGAATTTGGACTTGCATGGCAATCAACTTCGGAGTGTTTGT
GACACAATTGGAATGTTAAGTTCCTTGGAGGAGTTGTGGCTACAAGGAAATAAAAATTTG
GAGGGATTACCTCCGACTTTGAGGGGCTTGCATCAACTCAAGAAGATGTCTGCAGCAGAC
TGTTCGCTAACACAGATCCCCTCAGAGTTGGGAGAGATGCAAGAACTACAGGATTTGTCA
CTGTACGGAAATAAACTCGAACGAGTTCCGGTTGATATACTGCAAGCTCCAAGGTTACGA
AAAGTGTGGTTAGAAGGAAATCCTCTCCATTCTGAGAACGTGAGGGATCTTGTGCATGCT
GCCAATAGGAAGATTTGCTTCCACATTGGCCTGGATGATGTACAGGTAGCAATAGAAGAT
GACAGGGTCGCGAACAACGACATGAAGAATGTATTGTCAAGCCGAATCTTTGCTAATTGC
GTATCAGAAAGTATGGACGGCTACTGGAAGCTGGATCGACATGTAGGAGCGCACAGCTCT
GTGGCAAATGCTTCACCTGTGTTGGTTGTGGCCTTTGGAAGTGCTCCAGGAGTTCCCAAC
TGGGGAGGCGCGATTCGACGAGTCAGAGAGAATTTCGACAACGATTCACATGCGGAAATC
AATTTTGATGTATTGTACGTTGTTGATCCTCATAGAAGTTGGTATGGTGGCGGCGACGAG
AGGTACTCTCAGTACGACAATGCCATTGAAAAGATTGCATCACAGTATCCCAAAGTGATT
TTCATCGGCGATAGCATGGGAGCAACAGCAGCATTGATGTTTGCAAAGCATGCTACTATG
GTCCACTCGTTCTGTCCCCAAATCGATTTAAGCAAGTCTTCGATTAGACCAGGTGAAGAG
GAAGCATGGGAAGGGATTCTGAAAGAAAGAGTATTAGCTGGGATAGAGGCATGTTCTGGC
GATATTCAGGTCCATGTCGGAAATTGGCACCACGACGTTCAGCAAAGCAATATTATTCCA
TCATCACTGGAGCACGCACGTGTCAAAATATATGGAATTGATTCTCACAGGCTTGCCATA
GCACTGGACAGGGGGAACAAACTCATTCCAATTCTAGAATCGTCAATCCTGCAATGCTGT
GGAGTGACGAACACAGCAAACATACGCCTCTCAAATTTCTTTTAG
>EMRE3EUKT4062246 Ribosomal biogenesis,methyltransferase,EMG1/NEP1
ATGCCTGCAACAGGTGGAATAGAAATTACTGATATTGAGGATGAGAGAGCTCAGGAGGAA
GCTGAGAAGCAAGGAGTCTATTTTGTTTTGGAGCAGGCCACTCTTGAAGTCGCCAAGGTT
GGCAAGGGATACGATTTACTAAATTGCGATGATCACTATAGCTTTCTGAAGAAGCATGGT
AAGGATCCAGCACATTATAGACCCGATATCGCCCACCAGGCATTGTTGACAATATTAGAT
AGCCCGGCCAACAAGGCTGGGAAAGTGAAGGGTATATTTGTGCATACTTTTAAGAATGTG
TTGATCCAGGTGAATACGCAGGTGCGTTTGCCAAGGACATACAAAAGATTTGCTGGATTA
ATGACGCAATTGTTGCAAAAATTGAGCATCAGGGCAACGAATGGTCCAGACAAGCTGTTG
AAAGTGATCAAGGGACCTGTTGGGCGCCATCTTCCATCTGGTGCTCATCGCATTGGGTTC
TCGAGGTCGGCAAATAAAGTGATACCGATGCATGTACACCCAGCAATAGAAAAGACTGAG
CCGTTGGTGTTCATCGTAGGAGCATTCTCACACGGCAAGATTGATGAAGGACTCGTGGAT
GAATACATTAGTATCTCAGAATATCCTCTAAGTGCAGCTTATGCTCTCAGCAGGATTACA
AATGCACTCGAGCAGCGATGGAATATTGTTTAA
>EMRE3EUKT4062247 Predicted protein
ATGAAGAGTTGGTTGAAAAAGACGGTTTCCCTTGGGAGGAAGAAGAAGGAGGGCAGTGAG
TTGGTCGCCCCGACGCCAGAACGGGGGTTACTGGGGGAAAACAATGATCTATCGTCTGCT
ATATCTCCAGTGCGCTTGGACTTGGATAAGGCTGATTCGAGCAAATCGTCAAAGGAGAAG
AGTGATGGGAGACAGGAGGTGGTGAAGAAGCCTGATGGGGCCAACAGGTCTCGCCAGGCT
TCAAAGAATGCCAAGCAGAGGCCCGAGTCTTCATCTCATCGGCGTCAACGCCATCAAACT
TCATCTTCTTCTGGGGCACAGCGGCAGTCGAAAGGGGCTCAGCAATCCTCGTATCATAAG
GCCTCGTCACATGATATTAATATGGCTGCATCAGCATTACAGGGTCAGAAATTTCATGTC
AGTGATACCAGCCAAAAAGGTGCAGAGAGTAGCGTCGGAAAACAGATATCGAACACTGCT
GGGCAGCGATCAGCTTTATCGTCATCCCAAAATGCCCCATCATATCTGACATCATCTCTG
CAGTCGACGTCAAATTCAGTTGTTCAGTTTGAAAGCGATGCTGAGCTTGCACGGCGTGTT
GCAGAGGAAGAGAGGGCATACTATTCATCTATTCAAACAAGCGTAGCTACTTTGGGGCAG
CATGGGCTCAATTCGTCTCAGCTACCAGATATACATTTGGCTCGAGCATTGGCTGACTCG
CAGTATGCAGCTCGACAGGCTGATGCATTGTCCAAGACACGGGAATCTGTCTATGAAGCA
GCTGTGAGTAAAGCTATGGAGGAATCGATTGCTACAGTAGATTATGATAATTTGCTTCGA
GATATAAAGATGTGGACTATTGATTTGTCAGCTGCATCTGATGATGTTGTGAGCGCCCTG
TCCATGGTATCCAAGAGAAGAAAGGAACTTGGATCTAAACTAGACAAGGCATTAGAAAAA
GGTGACACCCATCGCGTGGCTAAAATGTTATGGGAGGAAGAAAAGTTACCAGAAATACAA
GATCGAATTGAAAATCTCCAGGAGAATATGGTTCCAATCGCCATTGCTGTATCCGACTTG
GAATCACTTCGCGAGAAGGTCATGTCAGCCAAACCTCCCATTGGTGAGAGCCAAAAAGAG
CGTGATGAGATTATAGAAAACTTGTTCAGGAGCCTGAGGAATATGAAGTTGGATTGGTCA
AATCCCAGAGCTACTGAAGAATATGATATTCAGACGTCGGAGGACTGCAAGGACTCTTCA
GATTTGAGGGAACTGATTGCGTCCCTTGTCGATGATGCTCGAAGGATTCCTAGAATTCCA
GATAAAGTCTTGGGAGAAGCCGAGGCGATGGTTCGTGATACATTTGCCGAATACGAAGCA
TCTGTTGATCTGGAAGAGTCTGTTGAGAAATCAGATAGCCAGAATAGGGTGTGCAGTCTA
GATGAGGAGGCACACGGTGCTCCGAGTGAATGCAAAACAGAAATCAGCTCAACACCTACA
GAAATGCAGCAACTCGTGAAAAGAAATATAAGCAGCTCTGCAGAAGTATCAGAAGCCCCG
TTACGGAATTCAAGCAACAGAAACGAGTTGGAGAAGATGAAGAACACAAATGCCTCTGTT
GCAAAGGTGAAACCTCGCGCAGCAACAGTGCCTCAACCTTTCAATTTGTCAAAATCTAGG
GAGAAAAGGAACAATGCTAAGGCAGTATCGAAAACAGAATGGCCAATTCGACGAGTGCCT
GCATTTTTCACCCTTCATCACGAGATTTTGACAGATAGAGGCATTGTCAACCAGACGGTG
GACTGGGAAAGCAGGGAATATGTTGTGGAATCGGCTTCGAGTCAGTATCACACAATTCCA
GCTCCAGTAAATGTTGATGAGTTTTATAGTGAGGATACGTACGAACTAGTGGATTACGTG
AAAAAACATGCAAGATCATTTGGGGATCAACCTCTGGCTGCCAATATTCCCAGCAGCTCC
AAGCATGAAGAGAAATGGTATGCCATGTGCGAAGTTGCAGGCGCGATTGAAACCCTGGAG
TCAGCTTCAGAGCAATTTTTGACGTGGAGTGTCGACAGTTCTGAAAATATAACAGAATCA
TGCCATGCATTGAAAGCCTTAGTAACTCAGACTCTGTCAATCATTGCAGACACAGCGTAC
GCACACGATACGCTCCGGCTCACAATGAAAAAGCACAAACTTCCATGGAATGAAAAGTTG
ATTTCACAAGTCCGATGGGATGCACAGCACGCAGCATTTGTGATAATGAGGGCAGCATTG
GACTGTGCTGATCAAGCTGAAAGAAAACGAGGAGCATTCAAGCGACAAAAGAACGTGTTA
AAACCTCTTGGGCAAGCAGTTATTGCTACATTTTCTGTACACCAGTTATCAGGTGGCTTT
GGAGGTGAGGCTGCTCAAATTTGTGACGAACTTGTGGATTTAACTGTGCATTATGCTCGG
CTATTGGATCCAAAATGGTTTAGAGGGACGAAAGTCGTCCGCTCATAG
>EMRE3EUKT4062248 Ribose-phosphate pyrophosphokinase 1
ATGTGGCAGCGCAGTTTCAGAGAAAGTGGTAGAAAGGTTGCAGGAGGAGTGATGGTGTGC
TCAGCCGCCAATTTTGACGTGTCAAAGAGTGGGGGGGAGAGGCCTGTTCTTCAGAATGAA
AGTTGGGAGCAGACGATGCGAAGTGCGACTCCTGTGTTTCCTCGGGAGGGCAACTATATC
AAAGATAAGCTGAGGGTGTTTTCAGGAACATCGAATAGAGCTCTTGCGGAGGAGGTGGCG
TGTTATCTGGGACTGGACCTGTCACCTATTCGTATCAAGAGATTTGCTGATGGGGAGATT
TATGTGCAAGTTGGCGAGTCGATTAGAGGTTGCGATGTGTTTTTAGTGCAGCCAACATGC
CCACCAGTGAATGATAATCTCATGGAGCTGCTGGTTATGGTGGATGCGTGTCGGAGAGCA
TCTGCGCGATCAATCACAGCTGTGCTGCCATACTTTGGATACGCACGCGCAGACAGAAAG
ACTCAGGGAAGGGAATCCATTGCTGCAAAGTTGACAGCAAATATTCTTACAGAAGCTGGC
GCTGATAGAGTTTTGGCGATGGACCTTCACAGCGGGCAGTGTGTGGGGTATTTTGATATT
CCTGTGGATCATGTGTATGGGGATGCTGTTATTCTGGATTATCTTGCATCGAAAAGAATT
TCTACTGGGGATTTGGTGGTTGTGTCCCCGGATGTTGGGGGTGTGGCAAGGGCTCGAGCG
TTTGCCAAGAAATTGAATGATGTTCCATTGGCCATTGTCGACAAGAGGAGGAGCAGCCAT
AATGTGAGCGAGGTCATGAACATTATTGGTGATGTGAAAGGCAAGGTAGCTGTCCTTGTT
GATGACATGATTGATACAGCTGGAACTATCACAAATGCTGCAAAGGTGTTGAGGCAGGAA
GGAGCTCGTGAAGTGTATGCATGTGCATCACATGCTGTCTTCTCTCCACCTGCTATAGAG
AGACTGTCCGGTGGTGTTTTCGAGGAAGTTATTGTGACAAATACAATACCTGTCGCTCCT
GAAAACCAGTTCAAAGAACTAACTGTGTTGTCTGTCGCTAATTTGCTCGGAGAAACCATT
TGGAGGGTGTACAATGCAACATCTGTCCAGTCAATTAGAGAATAG
>EMRE3EUKT4062249 Conserved predicted protein
ATGTATCGGAATTCTCTGGCGAGTCTCGTTTGTAAAACGAATGTTTTGCCAAGTCGAACA
TTTTCTCTTTCCTATGCTAGCATCGCCATTTGCGATGATGCCAGGGCCAAATTGAAGGAA
GTATATCGTAAAATTCACCCTGACCTATTTCATTCAAATAAACACGCCAGAACGAATGAG
AAGAGTTTCAAACTCCTCCAAGATTATATAGCGAATGCAAATGCGGACGCGAGGGATAGA
GGGGGATATGGAGGGCCCTATGACTTTGAATTTTATTCAAATAGTACTGGAGATGAGAAG
ATACAACTAACGCTGCCTGCACCGAGCCTGTCGTCACCACTGGCAACCAGACGAGGGTTG
AACAAGCTCTTTGAAGCTATTGGTGTTGGTCTCCTGGAGGAGGAATCCGAGTGGGATTCA
TCCACGCATCAGAATATGCCTGTCTCTCTGAAAGAATTCATTCCTCGTGTGCATGATTTA
TATTTATCTGATTGTGCGGATAGTTCGAGTCCAGAGGTAGAGCTTCAGACTCTGCGGACA
GCATTGCATTTTAGCAGGAGAATACAGGTGATTTTTGGAGAGGATGACGTGCGTACAAAG
AGCACTCTGTTCAGAATTGATCTGCTTCGTGCCTTGGTAGATATTATACCTCAGTGCCCT
GAGAATATTTCCGGAACTTGCATTGGTTTTGGGAGTGGGTTTACAGTAGACAGGGCTGGT
ACTCTCTGGCTCCGGTGTGATGCCACATCACATGAGTGGTTGCAGTTTATCCAAAGCATA
GACATAGGAGCGTGCCATGACGCTATCGAGCGAAAACTAGCACTAAAAAGACTGGAATCT
CAGGTTGCTGATGTGGCAGGAGTTGGGTCTGTGTACACCGATGCTGATGGGTATGCATCA
GAGCAGTATGAGTCATTCCTTCAGACGCATCTCATGCAGGATAACGGTGGCATCTCCTCA
AAGAAGGAGTCATATCGTCAGTTTCCAGATGTTTGCGTGCATGTACATGTTTCTGAGGAT
GATAGTTCCTCTGCTTGTGGAGATGCATGGTGCAAAGATGGCGTTATCGTTGTTGACTCG
AGGTTGTCAAAGGACTTGTACAAGACAGTTGCCTCGTTGGCACCCAAAGCAGCAGAGCAA
GCGAGGAAAATCCGACATCATCAAGCACAAACAAAGGCTCTGATCAAACAGGTCGAAACA
AAATTACGACTTCGACTGCTTTCAAAGGATCCAAATCTCGAGGACCACAAATTCAAAGCA
GGGTGCAAAAAGTTGCTCGAGCATGCATCTGAACTTTCACCACTCCTTGAAGGCTTGAAA
ATCAGAATAACAGAAACAAACGCCTATGTATCTGGAAGACAATGCATTGATGTTTGCTGG
TGTTTTAAATTATGA
>EMRE3EUKT4062250 HSP20-like chaperone
ATGGACATTGTGGCAGTAGACGATTCAAAAAGTCGAGCGTTGACTACAGCAGCATCGACT
TCGTCTTCTGGAAAGATAATATCGAAAGAACAGGTCCAATGGCTTCGAGAGCAACGTGAA
AAGCATCGATATAAAACTATATGGACTAAGGACCCTCATGGAGGTCCATATAGAAAGGCA
AATGGAGGGAAAGGTATCGACCCGTTCAAGGAAAACTTGGATGGATCCCTGAAAGAGGTG
GAGTTGGGTTATGAGGAGGCAGAGGTTGGCCCCACATCAAACTTTGTTGGGAATCACATG
ACCCAGGGTGCGATCGACATGGTACAAGCATTGTTGAACATGAAGACAAATCTTTCAAAG
GACAATGATGAGAAGGCATCGGGGCCGCGGTTGTTGAAACATGGGCAGGATGCGCCCGAG
CAAGCACCTGTCGGGGATATCCCATCCCAAACATTGGACATTGTCACCACGAATGATGCT
CAGAAGATGACCATTCAGAGCAAAGATCACCAGAATAGTCTTTATAAGAGTCTAGATATC
GTCGAATGGGACCAGGATGAAGACGCTGTCGTCATTATATTTCAGAGACCCTACTCTGAA
GACGTCAGTGTCTCAATGTCTCTCTCAACAACCTTCACGGAGAGAAAGGTCACTGTCAGT
TATCTCCTCACCACAAAAGATGGAATGAAAATCAAAGAATACCGGAAGGAAATTGACCCA
TTGCATAGGCAGATCGACCCTTCAAAGTCTGCATGCCATCTTGGTGGTGGAACACTTGAT
GAGATGAGAGCATCCCCCAATCTGGTGGGCCAATGCATCCCAGTGAGCCATTCTCACCCA
AGTACTATGATTTGCTTGGTCCTCCACAAGCTTGAACCTCGCTGTGAATGGAAAGCACTG
GAACAGGAATCGTCACAACACACAGAAGGATCCTCACTCAGACTCCCTCATGATTCCAGA
AATAATCTGAAAGACCTCAAGTCTTTCATCCGAAGCAACAGGAAGAAGTAA
>EMRE3EUKT4062251 Beta-amylase
ATGGCACTGGGTTGGTGTCTACTGACTGGTAGGCTGCCTGGGTGGTCACGGCAAGCCTTC
AGGACACGTCTGCACGACTCGCTTGTCGTGTGCGGGCAAGGGAATGGAGAAAAGGGTCAG
ACGGTTACCATGAACGGGGCACACATTACACCAAAAAAGGGCGTTCGGTCAGGTTTTATT
AAGCCTGATTCTGAACTGAAGGGTCTGCTCCATCGAATTTATACCGAAGGCAATGACAGT
GACGAGTCTGGAATACATGGAGATGGTTTCTCGAATGATGACACGTGTTGTGAGAGAGTC
CAGAGGACATTGTTGACTGCACCTGTAAGAGGTATTCCAGTGTATGTAATGCTGCCACTG
GATACGGTATGGCTGGCAGAAACAGAGGAAGGTATACTGTCTGACAGTAATCAATTAAAA
AGCGTTCTTATGAGAGAGAACGGTATAGAAGTGGGATTAGAAATGCTGAGGGCTTCCGGC
GTTGAGGGAGTTATGGTTGACGTCTGGTGGGGCATTGCAGAGCATCAAGGTCCAGGATTG
TATGATTTCTCAGCATATCGTCGATTATTTGAAAAGGTTGCATCCAAAGGGCTAAAGGTA
CAAGCAGTGATGAGTTTTCATGCTGCAGGCGGAAATGTTGGGGATACGTGCACTATACCC
CTACCACCATGGGTGTATGATGCAGCTGAGATGGACCCTGATATATTTTACACCGACGTA
GATGGGTACAGGAACCCCGAGTATATTTCTCTGGGATGTGACGAAGAACCTTGCTTGTTT
GGCAGGAGTCCAGTGCAAGCATACTCAGATTTTATCACTGCATTTGTTGATGAGTTCCAC
AGCCTGATGGGAGAGACAATCACCGAAATAACTGTTGGGCTTGGGCCAGCTGGAGAACTG
CGATATCCATCGTATCCAGAGGGGGATGGCCGGTGGCGTTTCCCTGGTGTGGGACAGTTT
CAGTGTTTTGACAAGTACATGCTCGAGCGACTTCAGCATGCTGCAACAGAATATGGAAGA
CCAGAGTGGGGCCATGGTGGTCCTCATGATGCTGGTCACTATAACTCAAGAGAATGGGAA
ACAGGATTCTTTAGAAATGACTTTGGAAGTTTTGAGACGGAATATGGAAAGTTTTTCTTG
AAATGGTACTCAGAGGAATTAATTCAACATGCTGATAGGATTCTTGGGAGAGCAAAAGAT
ATTCTATCGCAACCTGGACGGCCTAGAGCTATACAAGCAGTTCAAGAGGCGCCTGACGGT
GGCAATCTGTATGTATTTGAGCCCTCTGCAAAGCTTAGTGTGAAACTTGCAGGAGTACAT
TGGTGGTTTAAGAGCAGAGCTCATGCAGCTGAATTGACAGCAGGATATTATAATACACGA
GAAAGAGATGGATATAGCGAAATATTTAAAATGCTGTCAAAGCATTCTGTGGGTGTCTCG
TTCACGTGTGTCGAGATGAGAGATTGTGAGCATCCTCGAGAAGGTCTGTGTTCCCCAGAG
GGACTCTTGAATCAAGTGTTAACGGCTGCTGCTAAATACAATGTCTCAGTTGCTGGAGAG
AATGCTCTGCAGCGTTATGACGATTATGCATTTGATAAAATAACTGAATCAGCCTTTGGT
CAAAGCGCCATGGCTGGCAGAATGGATAGGCTCACATTTCTAAGAATGGGCGACATGATG
GTGGACAACTGGGATGCCTTTGCAGCATTCATCAAGAGACTGACGTGTCCTCCAGATCAT
TGGCTAAATAGATCCCGCCCATGA
>EMRE3EUKT4062252 Heat shock 70kDa protein 4
ATGGGGAAAAAGTTTAACGATCCAGAGGTTCAGGCGGACAAAGAGTCTTCTCCATTTGCT
ATTGTTGAAGGTGAGAATGGGGAGTGCATGGTGGAGGTGAACTATCTTGGACAAGCGACT
CGCATGAGTCCGGAGCAGATCATGGCTGCCCTTCTGGTGGATTTACGTGAGATTGCTGAA
AAGGAGAGTGGAGCTCCTGTGAGCGATGCTGTTCTGTCAGTTCCAGTGTTCTACACAGAG
AGGGAGCGATATTCCATGCTAGCTGCAGCTCGGATTGCTGGGCTCAATTGTTTGAGGCTT
TTGATGAGACAACTGCCACGGCTCTTGCGTATGGAATTTATAAGACAGATCTTCCAGAGA
ATGAGCCTCATCACGTCGTCTTCGTGGATAGTCCGTGAATTCCAAGTTCAGGATGCCTTC
CCGTACAGCATCGAATTCACATGGGAAAAGGACGGAGAAAAAGTATCCAATGTTGTGTTT
GATAAAGGCACCCATGTTCCCTGTGCGAAAATGCTGACCTTTTACAGATCTGAGCCATTT
GATATCGAAGCTCATTACACTGACGACTCTGATATACCTCCAACTGCTGACAAATCAGTT
GGGAAGTGGACAGTTGGTCCATTGCCTAAGTTGCCATCTGGTGAAAAAGCGAAACTGAAG
GTGAAAGTTGTCCTCAACAAGAGTGGTGTTGTTGCCATGGAATCTGCCAACATGATTGAG
GAAACTGAAGTTCCAGTGGAACCTACTCCAAAGGATGAGCAGATGCCAGATGCTGACAAT
AATAAGGATGCAAGCGAAGACAAATCAAACGACAAGAAGGATGAGGAACAGCAGCAGCCA
GAGGCCCCCAAGACAAAAGTCAAAACAAAGAAACTGCAGTCAACTTTACAGCAATCACGA
GCGGAACTCTCGGAGGAAAAGGTTCAGAAACTTTTCGAAGCCGAGAGTGAAATGGCTCTC
CAATCAAGGATTCAGGAAGAAACAGCGGATGCCAAAAATGCCGTCGAATCTTTCGTGTAT
TCCCTCCGAAATCAGCTCTATGAAGAACTTGCTTCCTTTGTTCATCCTGACAAGAAGCAA
GAGATCATGTCCGCCCTCGACGCTGCCGAAGAGTGGTTGTATGATGAAGGAGAGGACGAA
AAGAAGAGCGTGTACGTAGCAAAGTTGAAGGAAATGGAAAAGATGGGAAATCCAATCAAG
AGCAGAGCCAAGGAAGCAGAGATGCGCCCAAAAGCATCAGAATCTCTTAGAAAACTGTGC
AACGACTTCATCGCTGCGGCCCAGGGTGGCAATCCAAAGTATGCACACCTGACTGAAGAA
GAACTGGGCAAAGTCACACATGAATGCCAAGATGCCTTGGCATGGCTTGAAGAGAAGGAG
AAGGTTCAGGCATCCTGCCAACCATTTGATGACCCTGTCCTTTTGGCAGAAGACATTACC
AAACGCGCAGAGACAGTCTCCGTCTTCTGCACTCCAATTTTGAATAAACCACCTCCAGCC
CCTCCAGCAAAAGAAGAAGAAGAAAAGCCAGAGGACATGGAGACTGAGGCAGCCAAGACA
AATGATGGAGAGGAACAGGCCACTGCCATGGAAGAAGACGCAAAGGCAGATGAGTGA
>EMRE3EUKT4062253 NAD(P)-binding Rossmann-fold domains
ATGAAATCTGTGTGGATTTCTGGCGCAGGGTCAGGAATTGGGTTGGGCCTTGCCCATGAA
ATGGTTTTGAACAGGATGTATTGTGCCACATTGGTGGATAAAGACGGATCAAGTTTAGAC
AGAGCTCTACAAGGTGATTTAAGAGACAAAAATGGCGATTTAATCCAGGGATACCAGGTG
GATGTCACGGATATCGATGCCCAACGACGTGCATTTGCAGCACATGTGAGTACATTCGGA
TCCCTTGATGTGGCGATTTTGAATGCTGGGATCGGAGAGACGGATGATTTTATTGGAGGA
GAAGACTGGAAAAAGTGCTTGGATGTCAACTTGGTGGCAGTAATGGAAGGTATTCGAATT
GCCGTTCAAAACATGCAACGGGTTCAAACTGCTGGAGAATTCCAGACAATCATGGTGGTT
GCTTCTGCTGGTGCACTCTGGGCGATGCCGTTTTCTCCCGTATATGCTGCATCAAAAGCA
GGTATTGTGATGCTCGTGAAATCGCTCGCTCCTAGACTTTGGAAAAAAAACAGAATTCGT
TTGATTGCTGTTTGCCCTCAATTTGTGGATACTCCATTAGTGGCCCGTTATGCAGCGACA
CTGCGATCCACAGTAAAAAGTATGCTGACAGTACCTCAAGTTTCTCGGATCATGGCTGAT
ATTATAGGCGAAGATAGCAGTACCATTGGGCCAGGAGATGTAGTGTCTCTCATGACGGAT
GGGGAGCATACTGTGTACAGGGTATCACCAAAGGTAACTCTATCACGATACAGTCATGTA
CCGCGTCAGGCTAGAAAAATCATTGTAGATAAAATGTCTCATGACTTTCGCAAAGCAACA
CGAATCGTGAGTTTTGAGTTGAACAAGGTTCCCAAGCCAGGCCATGTGCTTGTGAAGAAT
ACATACTGCGGTGTCAATGCGAGTGATGTCAATTTCTCTGCTGGAAAATATCACGGAAAC
AAACCACCTCTACCAATGGATGCTGGGTTTGAAGCAACGGGGATCGTCGTAGCTGCATCA
CCTGATGTTGCAGATCATGTTCGTGTTGGCCAAGCTGTAGCGTTTCTTCAGTATGGGGGG
TTCTCCGAATACAAAGAAGTACACTTCAAGCATTGTTTCAAAGTTCAGAAATCTACTCCT
GAGGTTATAGCATTGTTAACGTCGGGGTTGACTGCATCAATTGCTCTCGAACAGGCTGCT
CGAATCCAGCCTGACGACACTGTCCTTATCACAGCAGCCGCAGGAGGAACTGGCCAGTTT
TTTGTGCAACTTGCCAAGCGAGCTGGAGCTCAGGTTATAGCTACATGTGGAAGTGAGGAG
AAAGGGAAACTATTGTCCAAGTTGGGAGCCGACGTGATAATTAATTACAAGGTGGAAAAT
GTCAAAGACGTGCTTACCAAAAGGTTCCCAAAGGGAGTTTCTCTCGTTATCGAACTTGTT
GGTGGTGACATGTTTGATACTGCTCTTAAAAGTCTTTGTCCGAACGGAAGGCTCGTTATC
ATCGGTGCTATGAGCCAATATGGCAGCGGGTGGCAACCATCAGCACTGCGAGGAGTTTCC
TGA
>EMRE3EUKT4062254 Cyclin-like protein
ATGGATTATCCAACGTCGTCCCAACGACAGAGATGGTTGTTCAAAAATCAGGAGGAACTT
GATGGTTTGAGAGAACGGTCTAGGGAGGCAGCATTGAAAAGCAAGAAAAAGGACACTGCT
GAGAGTTGTGATGCAATTTCTTTGGATGAGGAAAAGAGACTCATCCACTACTATGCATTG
AAATTGATAGAGCTTTCGAAGACTATAGGGTCACCGGATAATGTTGTTTGTACCGCATGC
ACCTATTTTCTGAGATTTTATGTTCATAGGAGTTGTTTAGAGTTTGATCCGCAGTACATT
GTTCTGACTTGCTTGTATCTTGCATCCAAAATAGAGGACTGCTATGTGTCAGCAGAATAT
ATTCATCGTCAAGGTGGGATGCCTGAGGAGATTATTTTAAAGTTTGAGATTACCGTTCTG
CAAGGTCTTGGTTTTGATCTGCAAGTGCATCCTCCTCACAAGGCACTCTGGGGTTTGATA
GAGGCATTGTACTCTAATGCGGACGACGCCTGGAAGAAAAATGTTCTGAAGAAAGGCAAG
GTATTTTTAGAAAATAATATTCTTATGAGTGATGCGCTCGTCTTGTTCACTCCTGGGCAA
TTGGCCTTGAAATCCCTGATTTCAGCTGTGACATCATCAGATTCTCCAACAGGTGGTGCT
GAGGATGCAGACAGCGCGGATTCGATCGTTCAAAAAGCAGCAAATTTTGCTGAATTCGGA
CGTGCGTCGGATGTGAAGGAAGAGAACGTGCAAACTGAAGCCATTTTGTCAAATATTCTG
GATGCTATTGATCGAACTGTCACTGGGAATCCTGTGATGAAAGAAGAGGACGTGAAATCC
GTCGATAGAAGACTTAAATTGTTTCTCTCTAGTTCTAAAAAGAGTAATAAATAA
>EMRE3EUKT4062255 Photosystem II reaction center PsbP family protein
ATGCCTAAATGTGATGAACCTTGGATTGAAACGATATGGGAGTCTAAGACGGATGGATTC
TGTCAGCTTGTGGTATCTCCTATTTATAGATTGGTGAATAAATCAAATGCCACCGTGAAG
GATCTTGGGAAGCCAGAGGGTGTTATCGAGAGTGTGGGGGCCTTTGTGACAGGGAATTAC
CTGGACAGTGTGGACGATGATGTGACCAAGATAACAACAGAGAATTTCAAGGATGGACGA
GAGTACTTTGTGTACGAAATATACGCCCCATATGCCAAAACAGGGACACATTTTGGTGCT
GCAGTTACAGTCAAGGATGACCTCGTGTACCTGTTTGTGGTGGGTGGTAATGATAAGCAG
TGGGCCAGCAATTCGAGTGCATTAATGAATGATACATTGAGATCTTTCAAAGCATAA
>EMRE3EUKT4062256 Arginine deiminase
ATGGGGGGCCTTCACCCGAGGGCCTCTCTCTATGAAAAGCCAGTCAATTTGGAGGCAGCA
AAAACTGCGCATGCCGAATTCAGGAAAATCATGAGGGATAACAATGTTCGAGTGCTGACA
GTGAGAGAGATCTTAGCGTATGGAACAGAGGAACACGTGGGAGCGCGAGTCGAGTTGGAG
AATTTTGCCACACAAGCTTTGACATATGCAATGACAGAAGGGCACACTGAGGAGGATCTG
GAGGCCGAAGATCGGTATTACCTGAGCGATGATTACAAGCTGAAGGTACTGGAGCATATG
TCTGTGCCGCAGTTGATTGACACCATTCTCATTAATCCAACTGTGCACCTGGCACCGTCG
TACAGAGATACTGGTCTCACAGCAACCTACTCTTTCAAACCGCTCTCAAACTTGGTATAC
ACACGAGACCAACAGATCACCACGGCAAGAGGTATCGTCATGGGACGCCTTCGATCTCCT
CAGAGAAATTTAGAAGTTTCACTCATGGCATTTTGCTTCCAGAAATTGGGACTGGATGTT
CTGGGATACATTGATGACCCAGGTTTTCTAGAAGGTGGTGATTTTGTCCCATGCACCAAG
AATTTAGCTTTCATTGGCATCGGCCTCAGATCAAATATTGAAGCGTGTCACCAGCTTATG
AAGAAAGACTGGCTCGGGTACAAGAGAGTGGCAATTGTTAAGGATGAATTTGAGCAGCAC
CAGGATCGCATGCATCTGGACTGTGTATTTGGCCTCTTGTCCACCAACACATGCATCATG
CTTGAAGAGATGATGGAGAATCCTCTCCAACCCGTCGACTGGTGGATGAATATGTATATG
TTGCCCCAGGAGAATACAAACTTGCTAGAGAGAATGTCGAGTTCAGCCAGTATCTCCTGG
ACAACTCCTTCAACATCATCCCTGTTGAACCACAGCATCAGCTCGAGTACGCCTGCAACA
TCCTGA
>EMRE3EUKT4062257 Predicted protein
ATGACAGATAAAATGCGTGGTGAAGTTAATGTGAAAAAGGTTACAAAAAATTATGAAATT
ATTGAGGTGAATGGATTTGCCATTAAGAGGAGGAAATCGGACAAGGTTGTCGGAACTGGC
ACGCAACCACCTCCAGTCGTGTGCGACACTCCCAAGGACGCCAGCGTACGCCCTGCACCA
GTGCAACGGACACCAAATGTAGAGGAGTATGAGATATCTGCAGAGCTCTACAGTCGGTTG
ACAAAGGCACTGCACGACTTTCCCGAGTCCGGTCCAGCATCAAGCAGGTTGTTGGCTGTT
TGTAGCAGTATATGTGCTGCTGAGATTGATACAGTGAAGAAGACTGGCAATGAAGAGGTT
CAAAAAGCTCTAGAGAAGGTTTTTGGAGATTTTATGGAAGGGATAGCATCTGCTATTGAT
AATGAGACAATTCAAATGGCTCCAGGCCCAGGTGATGGATTCTCGGATGATCTGAAGATT
GATATCGAGTCTCGAAAATTGGGTTTACAACGACGACTGGATATATTAGAAAAGGAAGAA
AAAGAATGGTCCGAGTTGTTGCAAAAGTTAGATTCGATTGATTTAGACGCCAATCTTCCC
AAGACAGAGAATGCTGGGACAGGGTCTGCGGCTCCTCGCACAGATCTGGCTGATGAGGAG
ATTAAAGGCTTGCAAGAACTGAAGGCGTCCATGCAGCAGCAAGTAAGCATGCAAGTGGAA
GGAGTTTCGATGATTGTGGGCAATATAGAAGATTTGATAGAAAAAGCAAACGAGAAGGCA
AAAGATGCACAGAAGAAATTGCATGCGGATAGGGCAAAAGCACATCCTCATATCAATTCT
CCTGCCAGACTTATCAAAGCAATCATCCGACCTGAGTAA
>EMRE3EUKT4062258 RuBisCO large subunit-binding protein subunit alpha
ATGAACAATGCGGGAAGGAATGTGGTCTTGGAGCAAGATTACGGTGTTCCACAGGTGATC
AATGATGGAGTTTCTATTGCAAGAGCCATCGAGTTGGAAGATCCAGTTGAGAATGCGGGA
GCACAGCTCATCAAGGAGGTTGCGGGAAGGACGAATGATGCAGCTGGAGATGGAACCACA
ACTGCAACTGTGTTGGCCAGAGAGATGATTCACTATGGTCTCCAGGCAGTGACTTCTGGT
GCAAATCCAATTTCTATTAAGAAAGGAATTGATAAGACGACCAGCTTTTTGATGACCAAG
CTTTTGGAGAACTCCTGCCCAGTCAAGGGATCTGAGGATATCAAGAGCGTGGCAGCAATC
TCTGCAGGAAACGATGATGAGATTGGAGCAATGATTGCTGATGCACTTGATAAAGTTGGT
GCGGATGGTGTGTTGGCCATCGAATCCAGCCAGGGTCTGGACACTGTTGTCGAAGTCCAG
GAGGGAATGGAGATTGACAGAGGATACATCAGTCCACAATTTGTGACCAACAACGAGCGT
CTCTTGACAGAGTTTGAGAACTGCCTGGTCCTTATCACAGATCAGAAGATTGAGCAAGTG
AAGGACTTGGTGCCAGTGTTGGAGCAAGTGACCAGGGCAAACAAGCCTTTGCTCATCATT
GCAGAGGATGTGACAGGAGAGGCCCTTGCCACATTGGTGGTGAACAAGCTCAGAGGTATC
GTCTCTGTCTGCGCCATCAAAGCCCCTGGATTCGGAGAGCGCCGTAAGTCCCTCCTTCAG
GATATTGCTATTGTCACTGGAGCAGAGTTTGTAGCCAAGGATCTTGGAATGAAGGTGGAA
GAGACAACTTTGGATATGCTCGGAACTGCCAGAAAAGCGACAGTTGCTAACACCACATGC
ACATTGATTGCCGATGCAGCAAACAAGGACGAGATTTCTGCCCGTATCAAGCAAATCAAG
AAGGAGTTGGCAGAGACTGATAGCGTGTATGACACCGAGAAGCTCTCAGAGCGTATCGCC
AAACTTGCAGGAGGTGTCGCCGTCATCAAGGTCGGAGCAGCAACAGAGACCGAGCTTGAA
GACCGTAAGCTGCGCATCGAGGATGCAAAGAATGCTACCTTTGCAGCAGTTGAAGAAGGT
ATTGTTCCAGGAGGAGGGGCTGCCTTGCTTCACTTGTCCGAGTTTGTTCCAGAGTTCAAG
GAGACTCTTACAGACCCAGAGGAGCGACTGGGTGCAGATATTGTGATGAAATCACTTAGA
GCCCCTTGCAGAATGATTGCCGAGAACTCTGGTGTCGAGGGAGAGGTGATTGTTCAGAAG
GTGTTGGGACAGCCATTCAATGTGGGATACAATGCCATGTATGACAGAGTAGAAAACCTT
ATAGATTGTGGAGTCTTGGATCCAACCAAGGTAACTCGCTCTGGCTTGAGCAATGCCGCA
TCTATTGCTGGTATTATGCTTACCACACAGGCAGTAATGACTGAGAAGCCAGGAAAGAAG
GAACCAATGCCAGGAGGCATGAGTGCCGGAGGTATGCCCCAGGGACTCACCATGTAG
>EMRE3EUKT4062259 Plastid 60 kDa chaperonin alpha subunit
ATGGTGTTATTTGCTCAACAGACTCTTAGCGGTGCTGCCCGCCCATCCTTTCTCAATGGA
CTGACAATGAGATCAAAGAACAGATGTTCTGGTTCTCGGAATTCAAGGAGATCCATGGTG
ATTCGCGCCGACGCAAAAGACATCTACTTCGATAATGACTCTCGCCGGAAAATGCAGCAG
GGAATCAACAAGATTGCCGACGCTGTGGCTGTGACTCTGGGACCAAGAGGTATGTGA
>EMRE3EUKT4062260 P-loop containing nucleoside triphosphate hydrolases
ATGGCACCACGACTGAAGTCTGCGATTGACGTCTTATCACTGGCGTCAAAGATATCGCAA
GGGAATCGGTGGGCCTTGAGCAAGGGCCTGACTCTGGCAGAGTCACAGAATAGAGAGCAA
CAGCAGTTGTTTGTCAAACTGATTGGCGAATTGGCAGGCAAGCAGACAATTTTAGAGAAT
GGATGTTTTAGAATTGGCGTGTCGGGTCCTCCTGGGGCTGGTAAAAGTACGCTACTGGAC
AGCCTTGGTCTGAAGATGATTGAAAAGGGCCACAAGGTGGCGGTGCTGTGTGTAGATCCA
TCATCACTCGCCTCTGGAGGTAGTATTCTGGGCGACAAGACTCGGATGAGCAAACTAAGC
AGCAATGAAAATGCGTATATCAGACCTTCTGCTTCTGGAAAAACGTTAGGAGGAGTAAAT
AGGGCAATGCACAACTCTATATTGCTCTGCTCTGCAGCAGGGTTTGACCGTGTCATCATC
GAGACAGTTGGTGTGGGTCAATCTGAGCTTTCTGTCATGAATATGGTTGATTGTATGGTG
CTCATATTGCCCCCTGTTGGTGGGGATGAGTTACAGATGATAAAGAGAGGTATAACAGAG
TTTGCTGATATTATTGCTGTGAACAAGGCAGATGGGAGCACCAAGACGGCTGCATTGAGA
ATGGCGAGTTCAGTGTCCAGCACGCTGCATTTACTTTCTCGATCTAGGTCTGTGGAATGG
TCTCCAAGAGTTCTGGTATGCAGTGGGCGTACGTCAGATGGGGTGGAGGAACTTGAGCAA
ACGTTGGATGAATACTTGGCAGCCATCTCCAAACAGGATGGTATCCACAATGAACGAGTC
CGCCATCTATCCAATCTGCTATTAGAAGCAGCAGATGGGAATCTCATTGATTCGTTTCAT
TCAGATCCCATGGTCCAGAATCAGATCAAGAATACGTATCTACCAAGGTTACTATCTGGG
ACACAGAGTGTCTCTGAAGCAGCAATAGAACTGATAGAGGCATATAAAAAGCATAGATGA
>EMRE3EUKT4062261 Ubiquitin-conjugating enzyme 19, E2
ATGATTCACGAGTCAGCTCATCAGATGTCGGATGGGACACCCTCGCGCGCTGGTGCAAGG
AAGGGAGACAGTATGCCAGTTTCAAAAAGTGAGAATACATCTGGTTCTGTGACGAAACGG
TTACAACAGGAGCTTATGAGCATGATGCAGAATGACGATGGGCAGGTGTCAGCTTTCCCC
AACGGTGACTCTTTATTTAATTGGATTGGGACCATTAAAGGACCCGCCGATACAGTTTTT
GAAGGTTTAACATTCAAGTTGAGTTTGAAATTCACAGAAGAGTATCCGTTCAAAGCTCCT
GTGGTCAAGTTCGTCACTGGGTGCTTTCACCCCAATGTAGATACCGAGGGCAACATTTGC
CTCGATATATTAAAGGAGAAATGGTCTGCGGCCTATAGTGTGAAGAGTATCTTGCAATCG
ATACAAAGTCTTTTAGGGGACGCGAATGTAGACTCTCCATTGAATTCATATGCTGCAAAG
CTGTGGGAGATGGGAAATGAAGAGGAGTATCGGGCACTGGCTGTCAAGATGCACGCGTCC
TAG
>EMRE3EUKT4062262 Predicted protein
ATGCTCTTTTTCAGTTGCTGCAAGCCTGTTTCAGCACCAGCCGACCGTTCCTCGTCCGAT
TTGGAATTGGATACGAGGAAACTAGACGCTGGATTGTCCAGAAGTACAAAAGAACTGAGA
ATTCTACAACAAGCACCTGTTCCAATCACAGCAGATGGGAAAGGGAAACCACAGCACTCT
CCGCGTAGTCTGTTTGAAGCTAGCGCATATCGCATAGCGTTCCATGAGGAAAAGGCCCGC
CAAGAACTGAACAAGCCAGAAGAAGACCATCATGGACTGCCTCAGAAGTTTTTGGAAGCG
TATGTGAATGCTCTCAAGGATGGAAACACAGCTTGGGCCAGCAACCCAGAGGTGGCTGAC
CTCTTCTCTGATGATGTCAAAATGACAGGACAGGATAAAAAGACCACAGAAGGAAAGCCC
CAGGTTATTAGAAGATTGAATAAAGGAATTGAAATGCTTGTTCAGATGGCAGGAAAGGAT
GCCGCAGTGCCAACATGGGAAATTGAAGGTCCCAATCTGACCGACAAGATTTCTCATGAA
TACAAATGTACTATTCGTAGGGGAGCTATGAGGGTTTCATTCAGGCTCGAATTTACAATA
ATTCGGGGCAAGATTGCAGAGTTCAGCAATACCAGAACGTGA
>EMRE3EUKT4062263 Cell cycle checkpoint control protein RAD9A
ATGAGTTCTGAGACTTTAAAATTTGTCCTGGGAGATGGGCAGTTGAAAGCTTTTCGGACC
TGTCTGACAGGTCTCTATAAAATAGGTTCAAACCTCATGATCACAGGGAATCGCTCACAG
ATCCGCTTCTCTGCGTGCAATGGGAACCGTTCAGCTTTCATGTCAACTGCTCTAGACAGA
GGTTTTTTCACATCCTACGAATACAGCGATGATACTGGAGAATTACAGGCAGTACTGAGT
TTTAGGAATGTATTGCCAATCATCAGGACATCCAGGGTTCGTATAGCTTCATTTTCTCTC
ATACCGACAGCGAATCTTTTGATCGCGTCACTTGAATGTGATACTGGCATGATGAAGGAG
TATAGGGTACCATTTACTGAGGAACAGAACTTTTCATCTCGCATGCCGCGCGATATGCCT
CATGTAAAGTTCACATCAGATTCAGGATCATTATCGAAGGTTTTGTCGACGTTTCACTCG
GGGGTGGATGTCATTGCAATCAAATGTGATTCCTCTCAATCAGTGCATGATGCTGTGATT
GAGTTCCGAACATACATGATGCAAGATGAGGTGGCACATAATTCTCTTCACACGTCGCTA
GAATTCAGGAGCAACATTGCCTTTAGATCGTTCTCGAATACATTGGGAATCCCAATAGAA
GTGGCCTTCAATTTGAAAGACTTCTCTAGTATTGTTTCGACTGCTGAGAATTTAGGTGCA
CCGCTTACAATCATATGTGCTGCACCAGGAGATCCACTACTTGCACTCTGCACCTTGTCA
CAAGATGTAGAAATTGAGCTTATTCTGTCAACATTGCCCGGAGAGGCAGCATCACAAAAT
TTAAGACAATCAGAAATTCGAGAGATGAGCGTATTTCAGGCGAATGAAGACGGAAATCCA
TTTGATATGGCTACAGGTGTAGGTGAAGAATTTGTGACTTCTCCGCAGGAAAGCCCTTTC
TACTCTCAAGATGGTGGCCCAACGTTGCCAGGATATATAGCCTAA
>EMRE3EUKT4062264 Vaccinia Virus protein VP39
ATGACTGCGTGGATCTACAGGCTTGCATGCATTTACAATGCATATACAATGTTCAAATTC
GACTTTATTAATGACAATGAGAAGACCGAGGATATTGAGAACGTGAAAGAAGAGTGCAGT
CCGCAGTGTCGTCCAAGTCTAGAGGTTTCCCTCAGTGCTGGTACCCATGGAGTGGAGAGA
TCAGAGGTGCTGCGAGCAGTTGAGCCATTTGCTGTGTCAGACCAGGTGACTGTCTACAAG
GGAGTGATTCGGGCTGATGATCGACATGTTTCGAGAGATTTATCCATGCCTTCAGATATT
ATTCCAGGAGAGTATGAAGGGGGGTATAAAATATGGGAATGTAGCATTGACCTCAGTCGG
TATATTGCATCTCTAGGATCGGAAAGTATAATGGATAAGAGAATAATTGAATTAGGGTCT
GGACAAGGACTGCCTGGAGTCACCGCAATGGCACTGGGAGCAGCAGAGGTGCATTTTCAA
GACTATGATGCAGAGGTTATCGAAACTCTAACGATTCCTGTCGTCCGGGAGAATATGAAG
TCCTTAGCTTCCGAAAGATGTAAGACTCGATTTTTTTCTGGAGACTGGGGCACATTGGAC
ACAGATGTGTTGGAGGGCCTGGGGCTGAGTGGATCATATGACATTGTGTTGACCAGTGAG
ACAATTTATAACATAGATAGTACTAGTCGCCTGCTACAATGTATTCAGAAGTGCCTTCGG
AAACCAGATGGCGTATGTTTCCTTTCTGCCAAGTCATTTTATTTTGGTGTCGGTGGTGGC
GTAGCAGCATTCAAATCTCTTGTTGATCATGATGGTTACATGAAACACGAGACTGTCTTG
GTGATTGATGATGGAAAGTCGAATAGAAGGGAAATTATCAAACTGTCATTTACATGA
>EMRE3EUKT4062265 Acyl-CoA N-acyltransferases (Nat)
ATGGGGCGGGCTATTTGCTCTCTTAGAGTTGTAAGCGTAGCCAAACAAGGCAGCCTGAGC
GTCAGGAAAGCCACCACGTCTTCCGAACTTCGAGCAGCATCGTATGTCAGAGCATACTCA
TTTGGGACATATCCTTCTGATAGAAGTGAATATGCTCGGAGGAGTCACATCCAATTGACT
GCCGATGGGGCATGGGAGCAAATGGAGTCACAGTTGGAGAAAGAAGGACTGGTCTTCTTT
CCAATGATTGCTGTGAATGAGACTTTCAATGATGCAGAGAATCTCATCGCTCAAGGGGTT
CATGTAAACATTCCAACAGAATCTGGGATGGAGTATGTGCTAGGCACTCTGGATGTGACA
GTAGGAGTGAAGTTGCCTGCAGAGGAACTGGTTGGTACACACCCGAAAGAATCAGTCGTG
GCTGCCCGAGAGAGAGCATATCTTAGCAATGTCTGTGTATTATCATCCGCAAGGAGGCAA
GGGATTGCGCAATCGTTGATCGAGTCAGCCTGTTTGGAAGCATATGACTTAGGTGTTAGG
CATATGTATGTCCATGTTGTGGATGAGAACTCAGCAGCTATCAGGCTTTATGAAGACAAA
TGCGGTTTCAAGATTGAAAAGGCAGAGCATGCGGCTATGGCTAGGGCTTTGAATAGACCA
AGGAGATTGATTCTCCACAAAATGTTGTAA
>EMRE3EUKT4062266 Conserved predicted protein
ATGTTTTTCTGTAATCAAGGAATCGTTCCATGGACACTCTTCATCCTGTTGTGCGTTCTG
GTAGTGCTGACGTGTCTTCTGGCTCTGCAGCGCACTGTGCTACCTCCCCTGGTAGGAGGA
ATTTCATTGAATGGGCCGCTCAAGGCCTTCGATGTTGCACATGCTGGACGCAAGGATGAT
GATCAATTTTCCCGTACAAGTGGACCGTCATGTCAGAAGCAGAAGGAGTGTTTGTTTGTT
GTGAGTCCTGGTCTCTCAGGTTCAACAGCTTTGATGGATGCACTCAACCAGTTCCCAGGA
GTATTCATCCGAGGGGAAAACGGTGCCATGATGGGTCATGTGTGGAATCTTTATACAACA
TACGACAGATTCTCAGCACATTATATGGATGACTCTGTAGAAGCGGAGATGGCCAAATAC
GAACGATTTGTTCACAGGGGGGCAAAGCCTGCGTGGTACAACGAATTCAACCACGATAAG
ATCCGTTGTCTGCCGTATGATATCTTTCGGACTTTATATGGATATTCAGGTTTCCAAGAG
TATATCGTGGGGTTCAAAGAGACAAGGTTTTGGGAGGTGGATAGGCTTTTGAAACCAAGG
GAGCTTGGTGACTGGGCAGAATATCGGTGTGATAATCTCGATCCAGATAAATACGAGGAT
TTTGTCCGGAATTTGATGTTTCATGAATCTCTCTGTGAGAACACAAAATTCATATTCAAT
CATCGGAGAACTTATGATTACACCAAAGGAACTGGGTTTTATGTGGGGCCAGGACGAGGG
AAGGTATTGAAAATGAGACTTGAATGGGCTGGGACTTTCGCCTCAGAGCATCCTAATAAC
ACAATGACAGTGTATTATGAAGACATGTTTGATTCTAGTATCAATGGTACAGTGATGTCG
CAGATTGCAAGATTCTTGGGGCGTAAGATGCCTACAGGGATTACCTTTGCAAGGCTGCCA
AAGTACAGGTAA
>EMRE3EUKT4062267 TPR-like
ATGAGTGCGAACGACATACAGTCTCGATTGAACGAGTGCGGAACTCGAAGGGAAAAGGCA
AACGAGATGTTCCGTACAAGCAAGTTTTCCGAAGCGCTCTCCGAGTACAAGGATATTGCA
GCTGTGATTGATTCCATCGTAGCTAGTAATAGTTTGGATTCAGGTTCCGAGCTCATGCAA
CAATGCATGATTGCGAAAATACCTTGTGAGCTTAACGGGATTCTGTGTCTACTGAATCTG
GAGAAATATCAGGAAGCGTCAGCATTGGCTGATACATTGTTGGGGTATGACACGATTCAT
TTCAAAAGGGTTCAGCATGCAAAGTTGCAGTACAGGAAGGGGGTAGCAGAGGAGAAACTT
GGCCATCGAGAGGCTGCCCTCCGATTCTATGAGACTGCTTCCAAGATTGATCCGCAGGAT
TCGAAAATCAAAAGTGCGTACAACAGATTGAAGGTCACGCCGGAAGATGTGCAAGAGCTT
GAGGAGTTTCTGAGCACTGGAAAGATGCCGTCATTTGCAAAGAAGCCCTCGAACTCGGAG
ATGAATCAGAGGTTTCCAAACCTTCAAGAGGCCTTGGAAAAGTCAGGGTTGAAGATGACC
AACTTTGGCATGAATCTGGGTTGA
>EMRE3EUKT4062268 Ccb4
ATGTGTGCTATGAACGAAGAAAAAGCAGAAAAGTTGAGACTTCTTCCCCTGGTGTCTTCA
GCTGTAGGAGTGCTTACTGTGGTCGGTAACAGGCTCATCGATGGGGCGAACCCGGCGTTG
GTGGCGAGTTCCTCGCAGTCAAGGGCTGATGTTGCAACCATTTGTATTGCTGCTGTTCTA
GGCCTCACTGGACTTCAGTGGTTGTCTTTAAAGCCCAAAACGCCCCAAACGGTTACTCTA
GATGGAAGAGATGTGACATATATTGCTGATGGTGTTAAACAAGCGAAAGAAGAGATAGTC
AGGTTTTGGGATGCGGTTCGAGAAGCCACCCAAGCAGAAATATTGGTCATCTTTTGGAAA
GGAAAGTGTGTTGCCCACCTAGGATATTCTGCTGTTGGTGTTGAGCCAGGGACAGCTGTG
CCTGGCAAGTTGTGTCAGGAATCCCAGAGCACTAATTCGCCTCGATCTCTAGCAAACCTA
GTGCTGTTCCCAGGGAGATTCGAGTTTTTAGAGTTTTTGCCAAGTAATACACAATGTTTG
CATGTCCAACCGTTGCATCCACATGGGGTAGTTGTCTTGGGAGCTGCAACCCAGAGAAAC
TTCACCATTCTAGACCAGGCTTGGATATCCACCTGGTGTGACAAATTGTTTGTTGCACTT
GATAAAACCATGTAA
>EMRE3EUKT4062269 Protein of unknown function (DUF2488)
ATGAAGGCTGTTATGATGGAACGCACTGTCTCCAAAGTGACTTGCGGAGTCACGTCGGTG
TCTCACCGAGGTGTGCACCACCGAGTTGCGAGGAGCTCGATGGGCATTGAGAAGTCATTG
ATTAATGGGGTAAGACAGGGTAGAATGGTGTCTATGCAGGCAAAGAAGGCGCCAGAGTTG
CCGCCAGTTGTGAGCCCAACACAAGGAGAGCCGGAATGGTACGCTCTTGTGGCTAGAGCC
GAGTTTTTCTTCAACGATGTGCAAAATGAGACTTTGGCCGAACAGTTGAGAGAATTGAAG
CGCTATTACGAAGAGAATGGTCGTGAGCAGGACTTTTTCTTCGTATGTGAGCCAGAATGG
TTGGACAAGTTCCCAGAAGCAAAGAGCGTCAAGAGACCAGCTGTAGCTTTGGTTTCCACA
GATAAAGAATGGATGGTATTTATGAAACTTCGTCTTGACAGGGTTCTGAAGTTGGATCTG
GGCAACATGTCTATAGATGCTGCCACAAAGTCTACAGCCAAGGTTCCAGAATTTGAACCT
CAGGAATGGAATGCTCCATACACACCATACTCAAAGGGATGGTGGGAAGTCTTCATGAGA
TAA
>EMRE3EUKT4062270 Predicted protein
ATGGAAAACAAGGTCGAGGAGGAGAACAATTCGAGCAGTAGATCGTCTCTGTCTTTCGAT
GGTTTCGATGGCTCGGACAGTTCATCTTTGGACGTAGATTTAGTAGAGTTAGTAAGCGAT
AGTTCTAGTGAGCTCGAAGGAGAGAGCACGGGTAGCGACGAAGAGGACGCGAAACACGCG
GAAGACGAGGTAGACTTGAGAAGAGAGCATCACAAGCCTCCGCCGCTACAACTTCCACCA
ATTCTTGATTCTAGTAAGCAATCACTTGATACAAGCAGAGGCGTGTGTGAAGAGGAGTTG
CCGACCGCCCGGAGGAAGTCTGTTCCAGGTGTGAGCTTGCCTCTCTCACAGCCAGAACCA
GAACAAGAGCCGTCGATCCATGATGGACACGGCCAAACACTTCAATATTCTGTAGATTTA
TTAGCTCCTGCATTCGATGTCTCTTTATCTGTGCATGATGGGCAGAGGAATAAAGAGTGC
TCAGTATTTGAGTCCCTCAGGGAGGAGTGTGCCGAGAAATTTGGCATTCGAGGAGATCGA
GTGAGGGTATACAAGCTTGCAAGTTCTTCTGATCACTGTGGGTCGATCAAAAGAGTAGGG
GTTGAGATAGTGGGCTCAGACTTTAGTGTCGCCAGAATGGAAGAAATACTCAGGGAGAGG
GAGGAGACAAGATCTCATGGCGCTTCCGAATCAGCAAAAGTACAAGCATTAGAAGATCAA
GTCAAAAACTTGGGAGAGAAGCTTGCTCACTCGGAAGCACTGCGGTACAAGGCACAAAAA
GCTCTCAGAGAACTCAGACAAGAGGTGGACCTGCTTGAGAAATCCCTCCTGCCCCAGTCA
CGATGA
>EMRE3EUKT4062271 DNA-directed RNA polymerases II, IV and V subunit 11
ATGGCGAACGCTCCAGACCGCTATGAGCGGTTCATGGTTCAAGAAGGAACTTTAAAGATT
GATTTTGAGAAGGATACGCGTCTACCAAACGCTGGCACATTCATAGTTCAACGCGAGGAT
CATACAATTGGCAATTTGATGAGGATGCAACTTCACAGGGACCCAAACGTTACTTTCGCT
GGTTACAGGATTCCACATCCACTGGAGTATCAAATGTTGGTGAAGTTGTCGACAAATGGT
TCAAAGACACCAGTGGTTGCTGCGAAAGAGGCAGTGACTGCCTTGAAATACGAAATAGGC
AACTTGAATCAGCAGTTTGCTCAGGAAGCTACTCGGTTTCCTCATGCGTATTAG
>EMRE3EUKT4062272 Ubiquitin-like-specific protease ESD4-like
ATGGTGCTATTGAGTAAGCTTCTATCGGCGTTTAAAGGAGCTTTCACGCCTACTCGTGCG
AAGAAAAGGTCTCGAGAAGGCGATGAGGAAGAGCAGCAAAGTAAGAAAAAATATGGAGTA
TCAGAGGGCGGAATGACGGATCTTAATGCTTCTGCGCCTTTGGAGAAGAGGCAGCCTGCT
GCACTGCAGGAACAAGGTGGTGGCACTGCTGCAAAATATGCAGACTTGTTGCCTTCTGTT
TCTGTCGGAGCAAAGAATGGTGGTTTTGTGTGGAGACAGTTTCCATCGCCGACATCGACC
GTGAAAACTGCTCGGAGAGATGATCTTCCAGGGGGCGATATTGGATCTGCAGTACAACTT
GTGGAAAATCCAGTCCATGGAAGCGACAGTATTCTTCTCAGTAAATCGATAGGATATCAT
GTACCTATGTCCAATCCATCTGATCATTCGGATCGCCATGATGCATTAAAAAGTACTCAG
GAGCGCGACAGAAGTAAGAAGAATCCTGCCGCCCATGCTGACTTTTATGGCCGCTTTCTT
GATAGGCTGCAGTCAATGATGGATGTACATGAGAAAAGGATCCTTGAAAGGCGGTATAGC
AAAGGTATTGAATCACCAAAAGAAGCATATAGATACCACTACGACAGGGTCCAGTCACTG
ACCAAAAGGGCAAGTTCCTTGTTGGATTATTCATCTGCACAGAGAATTCAAAACGAGTTG
AATGAAATTGAAGAAAATATCAGCAGGATTAGAAAATTGCGTTTAGAGCCAAAGGCAGGT
CCAGGATTCAAAAGAGTCGTGCCTCTGCCAAAGATATCTGATGGTGATCTAGAAAAGTTC
GAAGAGCTTACGCGGTCCCCCTCATCTGGACCAATGTTGAAACACGAGAAATCTAAAGTC
TCTTTGAGCGGCAATGATTTGGCTCGTCTGAGGCCAGGATGCTGGCTGAATGACGAAATT
ATCAATTTGTACATGCGACTTTTGCAGGACAGAGACACAAAAGTGCATGCAAATGGGAAA
ACAGACTACCCCAAGTGCCACTTCTTCAACAGTTTTTTCCTCTCCAAGCTGTACAAAGAC
ACGGGCACATACGATTACAATTCTGTTCGAAGATGGACAGCACCTGGAAGATTGAAGGCA
GTAGGTCAGAGCAGAACGTCAATTCTGGACTGTGATCGAATTATTGTTCCAGTAAACCAG
AGCAATATGCATTGGGTATGTGCCGTCATAGATTTGGAGAATGAGAGGTTAGAATATTAT
GATTCGCTCAAGGGGGAAGACAGCGAATGCCTCACATATTTAGCACAGTACCTATCAGAT
GAATTCCAAAATAAAAGAGACGAAAAGAGACTTGACATACTGGAATGGCCAAAGGTCTAT
CACAAGAACATCCCTCAGCAGCAAAATGGCGTGGATTGTGGAGTCTTTCTTGTACTATTC
GCCAACTATCTTAGCATGGCTGCAAAACTAAACTTCACCCAGGGAGACATTGACGATTTT
AGAATTAAGATTGCGTTGGATTTCGCAGAAATGGAGGTACAATAA
>EMRE3EUKT4062273 Ion channel
ATGCCCTGGTCTGAGGGGGCACGTTTTGTTGCTCATGAGAACGAGGATGCCATGCAAATC
TGTGGCACTTTTCAGTATCGATTTGATTTCATTGATACATTGAAGCCTGGAAAGGTAGGA
GTAGATATGGCTGTCTGTGAGCGTCCTGGCGACATGGCTGAACCTGTTGCTATTGACATG
AAGAGGAGTTTGGCATGGAACTTTGCATGGAGGAATGTGTATGCAAAGGAGGAACGCGCG
TTGAGGGCATTGCTGGAACAAAAACATAAGAACACATCAATAGATTGCGTCAAACTTCGC
TTGACAGGAGTCCCGAATTTTTCAAAAGTTGTCCATCTGCCAGCTTATATTGTTCGGTAT
ACATATGGTGAGAAGATTAATGTGCATGGAGAGCGTATTCCAAGCAAATTTTATGCCATG
GTAAGTGCTGTCAGTGGAAGTGTTGCAAGTAATGAGCATATAAGTGTGAAAAAGTCTGCG
GTCTTGGGAGGTATAGGAGCTACATTAGCGATAGGTGTCTCAACTGCAATGCGGAGCATG
CTTGGATACAATGCAGCTGCCTGGTCATTCTTTGATTATGTCTTTACATCTTCTGGGGTT
GCAGCGACATGCGCACTCCTTGCACAAGTGCTCCCGGAGACGATTAGACAAAATAAAGAG
TACGAGTTATTTTCTCAGTTTGATGATGGGTTTAACATTGGGAACAATGAGGAGCACCTC
CAGGTATTGAAGGACAGGGAAATAGAACGCATGTTGAAAGAGTGGACCAGATGGGAGCAA
GGAACGAAAGACCCATGCGACCCGGAAAAGAGAAAACTCTGGGCTGAGAATTTATGGAAT
GCACATAGATCCAGGCTCGAAAAAATGCGAATACTTGATCGAGAGAGGGAGGAGGCACAA
GAGAGAAGGCGTGCTGATAGCGAGAGAGAAATGAGAAGAGAAGCACGGTGGGGTCCAAGA
AAAAGATCAATTGACACAGAAGGAATGTCTCCCAAGAGAAACCTAGACTATCTTGGATTT
TACCAAGTTCTTGGCCTGGATCCGTCGAATTTTGTTACCCAACATGAAATAAAGCAGAAA
TTCTATAAAAAAGTACTCAGATATCACCCTGACAAGCACAGCTGCTCTGAAAGCAAAGCA
GAGGCAAAGAAAGTTTTCCAGCGGCTTATTCGAGCATACGAAGTTTTGAAACATCCTGCG
ACTCGGAAGAAGTACGATGCTGGTGAATGGAACGAACCATAA
>EMRE3EUKT4062274 N-acetyltransferase ESCO2
ATGACACAGATGTTTCTGGATGTGGGTCAGAGGAATTTTTTTTCAACACAGTGTACTTTG
TGTGGATTTGTGTACACGCCAGGGAATAGGGAGGAGGAGCGCCTTCACGATGCTCATCAC
CGGGATAAGCTTCATTTAGAAGCTTTGAAAGTGAAGACTATTCCCTCGGGGGCCAAATTG
ATGTCCCGTGACGAACAGGGTGCAATTTACAAGGTACACTACTCTTCAGAACGGACAGAT
GTCAGTGGCATCAAGGCAGTCGTGGATCGTATTTGCACAATGGTCGAGGGCGAAATGGGT
ACTGTGAATGGATGGGCTGCCAGGAATGATGCTATTGTGTTCATGTATGTCAATTCTCGA
AAGGAGGTGATTGGATGCGTTATTCTAGAAGCAAACCCTATGTTAGCACAGATTGCATAC
TTTACTGGGGTTAAAAGCAATAAAGGGATCGTTATGAAACGGAATGAGGAGAATGGAAGG
AAGAAGAAATGCCAATGTGCTGTTCGCTTGATGTGGACTTTTGGTGCACATCGTAGAAAA
AGGGTCACTTCAAAATTATTAGACTGTGCAAGAGCTCAGTTAATATCCGGTCAAATCATT
CCTAGGGCGAATATTGCATTCTCTCAACCGACAGAGATTGGTGCACTGTTTATTCAGCAG
TACACAGACTCTTCAGAATTCTTTGTCTACGATGGAGACACGCGTGTATAG
>EMRE3EUKT4062275 Deoxyuridine 5'-triphosphate nucleotidohydrolase
ATGTTTATTATCGCCTCAAAGTATTCTTCTCTGCGTAAATTATTCCTTCATCGTGAGTGT
TATTCTTTTAGAAAGGCATACAACCTGAAGAAACACTGTATTCGAACAATGTCTCAACCA
TTGTCTGCAATTACGGGAGGAGAGAACGTCCCTCAACCAACCAAGATGCAAAAGGTCGAG
AATGAACCATTACTCAGAGTGAAGAAATTATCTGATCGAGCTACGATTCCTGTGAGAGGA
TCTGCCGGTGCAGCTGGGTATGACCTGTCAAGTGCGGAAGATACTGTGATTCCTGCTCGT
GGTAAGGGGATTGTGAAGACGGATTTGTCCATCGCCATCCCACATGGCACATATGCCCGC
ATTGCTCCCCGGTCTGGATTGGCAGTGAAGAAGTTCATTGATACGGGAGCCGGTGTTGTG
GACGAAGATTATCGTGGAAACGTTGGAGTAGTACTCTTCAATCACAGTGATGAGGATTTT
GAGGTGAAGCAAGGGGACCGCGTTGCTCAGCTGATTCTTGAGAGAATTATGACTCCACGT
GTGGAGGAAGTCGAGTCTTTGGACGAGACAACCCGTGGTGCCGGTGGCTATGGCTCCACT
GGAGTTTGA
>EMRE3EUKT4062276 TSA: Wollemia nobilis Ref_Wollemi_Transcript_18892_2584 transcribed RNA sequence
ATGCAGACAACTTCGGTCAAAGAAATGTCACAGCAAATGCGCGACGTTCGAAGTCAGATG
GAAGAGGACGAAAACTTAAAAGTTCTCATGGCGAGTTTGCGGGGACAGAATTTGTCAGAT
GCCGATTTCGCGGATGAGAGCGTTGAGATGAAGCTTGTGGTTGTTGATGAGGATGGAGAA
GCTCTACCTTTGGAATATGATCCGGATTTGATAGGAGATTACTGGGGGAGGAGGCCTGTT
GCTGTATTTAGCAGGGTGTTCCAGCTGTTGAGTATTGCAGGAGGTTTTCTTGGAGGCGTT
GGTCTGGATTTGTTGACTGGTAAAGGGAAAGAAAACGAAGTGCAGAGAGCTATACAGTTG
AGAAATATTATGACATCCTTGGGGCCAGCATATATCAAGCTTGGTCAGGCATTGTCCATT
AGGCCAGACTTGTTGTCCCCTGCGGCCATGAATGAGTTGCAGCAATTGTGTGACAAGGTG
CCCAGTTTCGATTCTAAAATTGCAATGAAGCAATTGCAGGAGGAGCTTGGCAAGCCTTGG
ACTGAAATATATGCAGAATTGACCCCCGAACCAATAGCTGCAGCCTCTCTTGGACAGGTG
TACAAGGGAAAATTGAAGACTGGGGAGGAGGTTGCTGTGAAGGTGCAGCGGCCGGGCGTT
TTGGAAACTGTCACTGTAGATTTATACATCATTCGTAGTCTCGGTCTTATCTTACGCAAT
TTCCCAGAAATTACAGCAAGAGCAGACATTGTTGCCTTGTTGGATGAGTGGGCTGCAAGG
TTCTTTGAAGAACTAGATTACGTGCGTGAGGGGAATAATGCGACGAGATTTGCAGAGCTT
ATTAGCACTGATTTGCCACAGGTTGTAGTTCCCAAGACATATGAGGAATTTACTTCTAGG
AGGGTTTTGACGACGCAGTGGTTGGATGGAGAAAAGCTCAGCCAGAGTCAGGCTGATGAT
GTTGGGAAATTGGTGAATGTTGGAGTAATCTGCTACCTCAAGCAACTTTTAGATACAGGT
TTCTTCCACGCTGATCCACATCCAGGGAACATGATAAGGACACCAGATGGCCGCCTCGCC
ATTTTGGATTTTGGCTTGATGACAGAAATCGATGATAATATCAAGTATGGAATGATCGAA
GCCATCAGCCATCTCGTCCACAGGGATTACGACGCCATTGTTGAAGATTTTGTGACCCTG
GATTTTATTCCAGAAGACACTGATCTGAGTCCTATACTGCCAGTCTTGGCAAAGGTGTTT
GACCAAGCCTTGGAAGGTGGGGGTGCAAAAAATATCAACTTTCAGGACCTGGCTGCAGAT
CTTGCTCAAATCACGTTTGATTATCCATTCAGAATTCCGCCATATTTTGCTCTGATTATC
CGTGCCATTGGAGTTTTAGAAGGTATTGCTCTAGTGGGAGATCCTAATTTTGCGATTGTG
GACGAAGCATTCCCTTATATTTCTAAAAGGCTGATGACAGACGACTCCCCAAGGTTGAGG
GAAGCATTGCGGTATATGGTGTATGGGAAATCATCAACCTTTGATGCTGATAGACTCATC
GACCTTCTGGATGCTTTTGAGACATTCTCTGACAATTCAAAGTCTGCCAGGGGGTCTCTT
GATTTGAATGAAAACGTGGATATTCCAATCATTGAGAGTGGAAATGAGCGTAGGAATCAG
ATGCGATTCCCACGCATCCCAGGACTAGGATCTTGGGACCCCATTTCTGCAGGTGCTGGA
CTTCTGACAGCGCCTCTATTCGCGCTCAACTCGATGAATGTTGTTGGCATGGATAGCACA
GACGAGGATATCAGAACAAGGGAGGCCCTCAAGTTTATTCTTGCTCCAGAGGGATCATTT
TTCAGAGATTTCCTCATGGAAGAAGCAGTCAAATCTGTTGATGCCTTGTCCAGAAACCAA
CTGAGAGAATTAGTCGCATTACTCGGACTCGAGGATGTACTGATTCCAATCTTGGTTCCA
GGAGCCTCTCGTAGACTACTGCCACTGGCCCCACCTCTGGAAGATGATGATCAAATTGTT
GTCCAAAACTTGGTCAAGGTGGTCAACTTCCTGTCTGGAGGCAATGCTGTGTATGCCCTC
TCAGGATTCATCAATCCATCAGCTAGGGAACTGTTACCATATGTTCCTGGACTTGCTTCT
GAAGTCCTCCCTGAATTCTCGCGGCGCCTGTTCAGTAGAATATCTGCCAGAATTCTCAGA
GATGTATTTGTTGAATGA
>EMRE3EUKT4062277 Vacuolar protein sorting-associated protein 54
ATGGGGGATAGTCAGGAGGAGATTTGTCGGGAACTGGCAGAAATCTCAATCAAAAATGGT
TTGCTGCAGTTGTCTTCCTGGCAAGATGCGTCTTCAGCTGGGATAGGTTCTCGAAAAGAG
GATGGTAAAGCCCCAGAAGTGCCTGAGAGTATTTTACCGAGGGTTGTCTCTGGTGATTTT
GAAGAGTATCTGACCAAGTTTGGGGATGCTGAGGTGGGTGGAAGAGGTCAGCAAGGACAA
GGGTTGCTGACAGAATCGGGAATAGACGACTGGAGGACGCTGCCTTTGTTTTTGTTCGAA
GATCAGTTTCGCTTGAACGATCCTGCTGTGTGGGAGTATGTTTTTGAGAGTGACAATGCT
CATCATTGGGAGACGAGAGCATCTGAACTGGAAAATGTGGAGAGTCTGTTGGAGGAGGAG
ATGCTGGAAGAAATATGCAAAAAGCACGAGGAGCTTAGCTCTCTGAGTTCTCGTTATGCG
AATATGGCAAAAATTATCAAAGTATTGTCGGTGGAAATACAGCAGGAGAGATCAGGATTT
CATGAACAATCTTGTGCTTCCAAGAGTTCTGCAGCATGTGCAGCAGTACTGAAGCGCAAG
CAGCATAATTTAAAGGTTGTTTTGAATATCTGTGAAGATTTAAATTCTTTTCGAAGCGTG
TTTGCGGATTTTAGTAGGGTTGTAGAGGCGATAGAAGGATTAAAGTTTCCTCAGGATGAC
TTTGTACTTGAGTCTTTCAAAGACTTGCAGGAGACGACTCAGCGTCTAAGCGGTACGTAT
ATCGCCGTCAAGGATTTCAATAGGTATAATTTTGGTGATAAGATATCGAAGATGCTGCGC
GATGCCCTGCATGGTGCTCTTGATAGCCTATTTGAAGCAAGTTCTTGCCATGATGACACG
ATCAGGACTGTCTTGGCAATACTTGACAAATTAATACGGTACATGGGAGAAGAGAAAGAG
GCACTGAGTCTTGTTTTGCATCAAGATCTGCGAGAGATCATTCACAGGCGTGTTCATATT
GCTTTGACCGGGTGCTCAAATGATGTTGACATGAGAAGTACCACCATGGACTCTGAATAT
TTTTCCAGAAGAATTTTGGATGGCGACAAGCCGTTGGCTAGCTCATATGAGGTGCTAGGG
AACATTTTCAATGATTCTCTGAAGGTATCAGAGGAAGCTGATGCTATATGCCGTGATCAT
GGATCAGTTCAATGGGATTTTGCGAAGAGGGTTTGTCAATGCTTTTTGAACACATGGGTA
TCAGTTTTGTTAGGATGGTCGCATTCAGCAAAGCGCATTGTTATCAAGCCACATATGCTG
AGGGATTTGTTCCAAGTGTTAGATTCGTTTGAGTCAAAGGTATCTTTAGCAGGACTACAT
GCAGCTTCTACACTTGCCGGCCCAAAGCAAGATGTGTGCAGGGCATTCATTGATTCCACG
TCTGAGACGTGGGCTTCAAAGATCTCAGAAGTAATATTATCAGAAAAATGGAGACATGTG
TCGAATCTTCGGGAACTGGGGCTAAAACTCGCTGATCTAGTATCCGATCCTGTTCAGATT
GTAGAGGGTGACCAAGAAAATCAGCTCTTGGTCTTGGGGGATAGGAAATACGGCGTGATC
AAATCCTTCACGCATTTAATCGATTATTTACTAACTATGCGGAGCTTTGCTAATATTATA
TCATTATTTTCAGCCGACATTGGTCGTAAAGTGGTAGAGATATTGCGGCAATTCAATAGT
CAAACATGTCACATGGTTCTAGGGGCTGGGGCCATGCAATCTGCTGGTTTAAAAAGCATA
ACTGTGAAAAATTTGGCAGTATCTTGTCAACAGATAGATCTTCTAATATATATTACCATT
ATTGAGCGGAATCATTATGTTCATCAGAGCTCATCATCAAATGGTCTTGTTCTTGGCAAT
GAATTCAGTAGATGTTTGGATGACATGAAGTTCCATTGCCATGAGATCCGCAACAAAATT
GTTCAGGTTACCTGTGATTTGATGATACCACTTATCAAAGATGCTTCGATTTTGCTATCA
TCAGCGATCAGAAATGGTAAATATGAAGGAGTGCTCCTTCCAGGATTTTCAGACCTTGTT
GACGCAATGATGAGGAACTTTCTGATCGTTGCCAATGTGATCAGTAGTACTCTAAGTGAG
AGTGACGTCATATCGATGCTTGAGTCAATCTGGGAGGAAATAATTGTCTGGATTAGAGAT
GGAGCCATGTCGTTTGATCCCGAGCAAGAGGAGGCTACCAAATGCTATGTACAGCACCTA
ACATATATCAAAGACAAACTGACCGACTACCCTGTGCCATCATGCATAATTCAACTTATT
GATACGTTAAACTCTAGATAA
>EMRE3EUKT4062278 Structural maintenance of chromosomes protein
ATGTTCGTGAAAGAGATTAGCTTGGATGGTTTCAAGTCGTATGCTCAGAGGGTTGATGTG
AAAGGATTTGACTCACAATTTAATGCGATCACTGGGTTGAATGGTAGTGGAAAGAGTAAC
ATTCTCGACTCGATTTGCTTCGTGTTGGGAATCCAGAACTTGCAACAGGTTCGAGCGAAT
AGCTTGCAAGAGCTCGTATACAAGCAAGGGCAAGCTGGGGTCACCAAGGCAACGGTTTCC
ATCGTGTTTGACAACGCCGACAAGGAGAACAGTCCTGTTGGATATGAACACTTGGACGAA
ATTACTGTGACAAGGCAACTTGTCATCGGGGGGAGGAGCAAGTATTTGATCAATGGGAAG
ACAGCAGATCAGGGGAGAGTGCAAAATTTGTTTCACTCTGTTCAGTTGAATGTGAATAAT
CCTCATTTTCTGATTATGCAAGGGAGAATCACGAAAGTGTTGAATATGAAGCCTCCTGAG
ATTCTTGGTTTGTTGGAAGAAGCTGCTGGAACAAAGATGTACGAGACAAAGAAGCAAGCT
GCTCTGCGAACATTGGAGAAGAAGCAACTAAAAGTAGATGAGATAAACAAAGTCTTGTCA
GAAGATATCATGCCAGCCTTGGATAAATTGCGCAGGGAAAAGGTGCAATACATGGAATGG
CAGAATGCAAGCTCCAAAATGGAACGTCTCCAAAGGTTTTGCGTGGCGTACAAATACACA
GAGGCAAAAGAACTTCTTCAAGATGGTGAGACTGAAGTGAAGCAGGCAACCGATGCTCTG
TCTCAATACGAGTCCCAACTGGAAGATGCGGAAGAGCAATCAAAGCGTAAGAAGACAGAT
TTGAAGAGTATTCAGGATGAAAAGGAATCGCAGGCTAGTGGAGAAGTTAAGTCTTTGATA
CAGCAAACAGATGCCTTGTCAAAAAAGCTTGTTCAAGAGAATAGTCGCCTGAGCAACCTA
AAAGACGCCCTACAAAGTGAAAATGATCAGAGAAATTTGCTTTGTAAGTCAATGGAAGAG
TTGAATGAAGAAGCTATAAAAGAAAGAATTAGAGCTGCTACAGAGAAGAGGGATGAAGCT
GCTGCAGAGGTCGAAAGGTTTGTTGACCAGTCAATCCAATCAGTTGCGGCGGCTCAAAGT
GAACTCGCAGGAGCAGAAGCTGGAGATGGTCGTGACGCCTCGAATCGCAGTCTTCAGGAG
AGATTGGATGATGCAAAGAATTCAATCACTGAGGTAGATGGCACGGAGAAGGCATCTAAG
ACCGCTGTCAAGCATCAAAAGAAGAAGCTTAGTGAGTTGAAGAAAGAGCTGGCATCAAAG
GAGAAGAATGGCTCCATGATTCAGAAAGAATTCGAACAAGAGCAGAACAATTTGGAGTCT
CTCAGGGAAAAACTCAACTCATTCAACTATGACGAAAATAAAACTCAGTCCATTGAGAAT
GAGATTGAAAATGAGCGTACTTGTATTTGCGAAATCAACGATAAAATCGATCAGCTGTCC
TCAAAAGTTGCTGCTGCAGAGTTTCATTTCAAGGATCCTGTCAAAGGCTTTGATCGCTCC
AAGGTGAAGGGTGTTGTTTCAAAGCTTGTTCGAGTCCAGGACCCAAAGTATTCTTCTGCT
CTCGAAGTTGCAGCTGGTGGAAAGCTCTATCAGGTTATTGTAGATAATGAGCAGACTGCA
AAGCAGTTGCTTGCAGGTGGCCAGCTAAGAAATCGCGTAACAATCATTCCGCTTAACAAA
GTTTCTGCACGCTCTTTATCAGAATCATCAAAAGCAACTGCTAGGAGTCTTGCGGGCGAC
AAAGCAATTCCAGCGCTTGAATTAGTTGGTTATAACCAAGAGCTCGAATCTGCCATGAAA
TATGCTTTTGGGGGATCATTTGTCTGTGACGACTCCTCGACGGCCAAAATGCTTGCGTTC
CACAAAGACATTGCTTCTAGGTGTGTCACACTCGACGGGGACGATTTCAACCCCAGTGGA
ACATTGACGGGAGGATCAAGAAATAAAACAAATTCTATTCTCTCCCAACTCCATGCTTTG
TCCGAATTGGAAACGGAACTTGCAATGCATGAGAAGAAAATGAACAACCTGAGATCTAAG
ATCAAAGTCTTGAATCTGGAGAAATCAAACTTTAATAATGTGAAGAAAGATATCGAGATC
AAAGAACATAGCGTTGAACTCCTGCGAAAACGCCTCGAAGGCAGCGAGGTGCATCAGTTA
TTGCAATCCGTTTCAGCCTGTGAGAAGGAATTGGAGGAATCAGAGAAAGCTGTTGCAGAT
GCCATTGAGAAGAAATCTGATCTACAGGAACTCGTAAAGACATTGGATGATCAAATCAGG
AACTTCGATAAAGTTAAAAACAAACTGGTTACCGAAGCTCAGAAGAAACTTCAAATAGCG
AAGGAAAACGTGGAGACTGCAAAAAGGCATGCAAGAGAGATGGAAGTCAGTTTACAAGGT
GTTTTGGCTGATAGTGAAAGTGCCGCCCAGGAGAGGCGTGCCATTCAAGAACAAATCGAC
CAATCCTCAGAACAGATTGAAAAGTTAGAGAAAGATGTGAGGGAAATGACCGATCTTGTG
AACAATTTGGAAGCTGAGCATAAATCTCTGTCAGACACACTTGCAGAGAAGCAGTCCCGC
TTGAGACAATGCGATGAAGAGATAGCCCAAATCGAGAGGGAAATCGCGGAAATCGAGTCT
CACAAAACTGATATTGTCGTCGAGAAAAAGAAGTTGGGTAATAGGATTGAAGCTCTCAGA
AAAGGTGCCCACACTGCAGAGGATAAATGCAGAGCACTTGAGAGGGAATACCCCTGGATC
CAGACTGAGATGAGCCACTTTGGTACTAGTGGAAGTGATTACGACTGGGACGCAAACGAC
CCAACTGAAATGTTCCAGGAATATGAAAAGGCTCGTGGCGTCATTGATAATCTTTCAAAG
AGAGTGAATAAAAAGGTGATGCAGATGTTTGAGAAGGCTGAGCATGAGTACACAGAACTG
AAACGTAAGAAAGATGTCGTGGAGGCGGACAAGGCTAAAATTCGGGATGTGATGTACGAT
CTAGACGAGAAAAAGAAAGAAGCGTTGGGAACTACCTGGAAAAAAGTGAATGAAGATTTG
GGTTCTATATTTTCAACACTTTTACCAGGTACAATGGCAAAATTGGAACCTGTCGAAGGA
ACATCATTCATGGAGGGACTTGAAGTAAAGGTTGCATTTGGGGGAGTGTGGAAAGAATCA
CTTAGCGAGCTGAGTGGAGGCCAGAAGTCTCTTTTGGCATTATCTCTGATATTAGCCATG
CTATTATTCAAGCCTGCGCCGATTTACATCCTTGACGAGGTAGATGCTGCCTTGGATTTG
AGCCACACACAAAATATTGGAAGAATGATCAAGTCACATTTCCCACAGTCCCAGTTCATC
GTCGTGTCGCTCAAAGAGGGTATGTTTAGCAATGCGAACGTTATCTTCAGGACGAAATTC
GTAGACGGGGTTTCAACCGTTACCCGCACAGTCAACAATGGTCTGGAGTCTTCAAAATCA
AACAGGCAGCAACGGGCACCGCTGAGAGAAAATGTCCGTACCTGA
>EMRE3EUKT4062279 alpha/beta-Hydrolases
ATGGCGAGAGTTTCCACGAGGACAATTGTTTCTTCCGTTGGCATGCGTTTTGCTCAACAC
ACAAAGGGACGATATCAGAGAAGGTTTAGAGCACTAACAAATCATATTGTTATGAATAGC
GTCAGTGGGAAAGATGTACAATCGGTGGATGAATCAGCTGGGGATTCATCCTCTTCATGT
TTGGTGGGATACAAAGTTCCTCCCAAGGAGATTTTGAGGATCGTGGATCAGCCCAGAGAA
CCACTGTATTCATTTTCTCCTATGCGTGATATGGTATTGGAGATAAAAAGGCCGGCAGCG
CATCCGTCAGTTATTGACTATTCCAGGCCTGAACTGAAACTTGCAGGTGTTAGATTGGAC
CCTAGTGGTTTCTGTCGGAGTAAACTCTCTTATAACACGGGTTTGGCTTTGGCAGAAAGA
AATGATGATTTGAAATTACCTTTGGAGGAGGAGGAGAGGAGGGTCATTTCTGGAATTCCT
GAAGGCTTTGGCATTCGAGATGTCTCGTGGTCTCCAGATGGTACACACATTGCTTTTACA
CTTCGTAGGACCCATTCTGACCTGGACGACGCACGACCTCCCGCAGAGTTGTGGATCACA
GATGTAAAGTCTTGCAAAGCCAAAGTGCTTGTGAAAAACGTGAATTCCACGTTTGCTCAG
TATGCCTGGATTGATGAGAGCAACATTGTTGTTCCGATTATTCCTCCCAACCTGGGTCCA
TCTCCAACAGAAGGTAGACCAAGTTTTGGTCCAAGGATTGAAGATAATACAGGGGGGAAA
AAGAGCCAGACTCGGACATATCAAGACCTGTTAAAGAACTCTCATGATGAAGAGCTTTTC
TCGTATTATTGTGAGAGCAAGCTTGTCCGTGTGGACATTGACACTGGGCATGTCCAAGAT
TTTGGTGATTCGTCTTCTCGGGTGTACACCGCTATATCATCTTCACCATCTGGAGCGTAT
ACCTTGGTATCTTGGCTGCAAAAGCCCTGGTCTTATGCAGTTCCTTGTGGCAGGTTCCCC
AAGGTTGTACAAGTTTGGGATGCCCATGGCAATTTCATCAAGGAAATCGCCAATCTACCA
TTAGCGTTGCATATTCCTTTGGCATTTGATAGCTGTCGAACTGGTCCTCGAGGTATTTCA
TGGCGCGATGACAAACCTCATGAAGTCACCTGGGCAGAATGCCAAGATGGAGGGGATCCT
GCTGTTGATGTTTCGCCACGGGATGTGGTCTATTCGCTAGATGTTTCGCAGCCGAAGAAA
GATCCACGAGTCATTGGAAGCACAGATATGAGATATAGCGGAATAGTCTGGTGTGATGAT
TCATTTGCTCTGCTATACGAGAGCGAATGGAAAACTAGAAAAAGTAGAACATGGATCATC
CATCCCGATGGTCTAGGAGATCCAGAGTTGCTGTTTGACTTGAATTATGAGGATAGTTAC
AATGATCCCGGAAGCCCAGTTTTACGAAGGAATAGAGACGGTTCATATGTGATTGCCGAG
ATTGACAAAAAGAAACAGATTCTCTTGTCTGGGGCTGGAGCTTCTCCGGATGGTAGCAAA
CCATTTTTGGATCTTTTGGATCTCGAGAGTCGATCAAAGAGAAGACTATGGAGAAGTTCT
CCTCCATTTTATGAAGTTATGTCGACTATCCTGAGTGATAATGTCGAAGGGGTCATTCCT
CTCAGTGATCTGCAGATGCTTGCAAGGAGGGAGACAGAGGAATGTCCACCCCAGTTTTCG
ATCGCCACTTTCGCTAGCGATGGCACATTGAGAGACGATAAGCAAATATCGAATTTTCCT
CATCCATATCCTGGATTAGTTGGAATGAAAAAGGAGATACTTCAGTACGAAAGAGAAGAT
GGAGTCAAATTGAATGCAACATTTTATTTGCCTCCAAATTATGACAAAGAGAGAGATGGT
AAATTGCCTTGTATTCTGTGGGCATATCCTAGAGAATTCAAGAGTAAGGATGCCGCTGGT
CAACTCAGGAAATCGCCGCATCAATTTGTGAATATAGGTAGCACTTCACCATTAATGTTG
CTCACAGAAGGATATGCCATTTTGGATGGTCCTTCGTTTCCCATATTCGGAGAAGACAAC
GAGGAGCCCAATGATACATATGTTGAACAACTTACATCCTCAGCTAGAGCAGCTGTTGCA
GAGTTGAATAGACTGGGATGTGTTGACACAAGCAGGATCTGCGTTGGAGGACACAGTTAC
GGAGCTTTTATGGCCGCAGGCCTGCTTGCCCATGCTCCAGGTCTTTTCAAATGTGGTATT
GCTAGAAGCGGCGCATATAACCGGACAATGACTCCCTTTGGATTTCAGGCGGAAGAAAGA
ACGTTGTGGGAAGCAAAAGAAACATATGCCAAAATGTCTCCATTCATGAATGCCGATAAA
ATTAAAGACCCTCTTTTGCTCATCCATGGAGAGGCGGACAACAACCCAGGAACTTTCCCA
CTTCAAAGTGAAAGGATGTATGCAGCTTTGAAAGGGCATGGTGTGACAACGAAGCTAGTA
ATTCTCCCATATGAGAGTCATGGATACAGTGCTAGAGAATCTATCTTGCACTGTTTAGCA
GAAATGGCAGACTGGTTGGAAAAGTATTGCTAA
>EMRE3EUKT4062280 Cell surface protein homologous to bacterial outer membrane proteins
ATGGATCATCATCATGATTCGTCTATCCATCGATTTGGACAAGGTGGCTTGGTGGACCAA
GTTGCTATAACAGGTTTGGAAAGGACGAAACTGCACACTGTTTTAAGAGAATTGGAAGGG
TTAGAGGGGATCAATTCGATAGATGAGGTCTATCTATATCTCCAGGAAGCTCATGAGGCT
CTGATGTCTCTAGATTTGTTTGAAGCGGTGGATATTCTGATAGACGAAAGTGCTGAGGAT
GATGAAAAGGTTTCTGTCCGAATATCTGCCTCGGAGCTCGGGATTTTGGGCATAAATGCT
GGGACATATGTGCAAGGCTCAGAAGGGACTGTGGAAGCACAGTTCAATGTTCGTAATTAC
GCCGGATATGGTGAGAAGCTTTGCCTCAGCGTGGAACAGGGAATGTCTCGTTCAAATGTA
TATGCTCTACGGGTGTCTATCCCTCGGATAGGGCACTTACCGCTTCTCGCAGATTTGAAG
ATTCACCAGTCTTTCGAGAACAAGGAGAAATGGGCATCATATGTCGAGCGATTGCGAGGT
GTCACATGCTCTGTCATCAGCACTGATGGGACGATGTCACTGTCATATGATTGTGGCTGG
AGAACACTATCCGATCCCAAGAGGATGGCTTCTCCTGACATCGTGAAGCATTTAGGAGAA
TCTATGAAATCATCAATCACGCTTTCTTTCGCATCAATGCATAATTTAAATGATATGTGC
TCCGTAAATACCCTCACAGGACTCGAGTTGGGCGGTGTAGGGACCCATGGCATCTATCAA
TTCTTGAAGGGAAATATTACTGGAAATTTTTCATACAACATCGCTGATTCCGTTGAACTT
TTTCTGGAGGCGACTGCTGGCCTGATACTTCCTTCCAGATCAACGTCAGAAGAGGATATT
TGCCCGAGTGATAGATTTTATATGGGTGGCCTGGGATCATTTGGGTTGAGAGGATTTCAC
CAGAATGGACTTGGACCGATGTGTCCAAGGAGGCGTAATTGCTCGCCTAAGGGTGGTCGA
CAGCGCGACGCTTTGGGTGGTTCTTGTGCTCTTGGTGTGGTAGCTGCATTGAGATTCCAA
CTGCCTTATGCTGCTACACTCACAGCTCTAGGGATGAAGGGTCAAATTTTTGCCAATGCT
GGAACGGTGGGGAATCTTTGGGGCGACGAGAGTATTTTTGGAGGTAAAAATCCTATACAT
ACTTTTCAAACAAAGATCAGGGCAACAGTGGGTGCTGGCATTGTTTGGCCTTTGAAAATT
GGACAACTAGAATTAAACATATGCAGGGTGATGAGTCAGAGCCCTTCTGACTATTCTAAA
AATGGTATTCAATTCGGAATCACTCCTTATTAA
>EMRE3EUKT4062281 DNA gyrase/topoisomerase IV, subunit A
ATGGGTGAGAGAATGTTACAATCGAGAATAGGTAATTTGCGCTGTGGGCTTTTGCGATCA
TCAGCACCGGTACCAGGACTACCTGGACTTCAGGCAGAGTTTCGGTCACTGAGGGTTTTG
CAGTATACCTGGACGAATCCATCAATTCCTAGTAGAGACGGGCTTAGAATATTCGGAACA
ACCACAAGAGCCTTGGATGAGAATGTACCAGACACCAGAATTATTGAGACCGAACTTCGG
CGCGAGGCGGAGCAGTCCTATCTTTCTTATGCAATGTCTGTCATTGTAGGTAGAGCGCTG
CCAGATGTACGAGATGGACTCAAACCCGTGCATAGAAGGATACTGTTTGCCATGGATGAA
CTGGGTTTGCAGCCCAATAAGCCCTTTCGCAAGTGTGCCAGAGTTGTTGGAGAAGTGCTT
GGAAAGTATCATCCACACGGTGATACGGCAGTATATGATGCCCTTGTACGAATGGCGCAG
GATTTTTCGATGAGAATACCCCTGGTAGATGGGCATGGAAATTTTGGGTCATTGGATGAT
GATCCTCCAGCTGCTATGCGGTACACAGAATGTCGATTACAGCCGTTCACGTCAATGTCT
TTGCTGCATGATTTGGGATCTGAGACTGTTGATATGCTTCCAAATTTCGACAATTCTGTG
ATGGAACCCTCTGTTCTTCCTGCCAGAATTCCAAACCTGCTAGTCAACGGGTCACAAGGA
ATTGCAGTTGGTATTGCTACGAGAATCCCACCTCATAATCTTTTGGAGTTGATGGCCGGT
CTGAAAGCTCTAATTGAAAATCCATCTATAACAGTCGAGGAACTGATGAAATTCGTCCCG
GGGCCAGATTTTCCCACTGGTGGAGAGATACTGAAGAATGATGGACTGAAAGATGCATAC
AAGACTGGAAAGGGCAGCATACTAGTGCGGGCAAAAATGCACATAGAAGAGACAAGCAAA
AAAAGATCTATTATCGTCATCAACGAGCTACCATATCAGACCAATAAGGCGTCCTTGGTT
GAGCAGATAGCTAACCTGGTAGATGATGGGAAAATAACAGGAATTTCTGATATCCGTGAT
GAATCTGACAGATCAGGAATGAGAGTAGTCATTGAGATCAAACAGCGTGGTCCCACACCA
GAACTAATCATGAACCAATTGCAAAAGCATACTGCTATTCAAGCCAGATTTTCCTGCAAT
ATGATTGCACTGGTAGATGGGTTACCAAAGACTCTCACATTAAAGGATTTTCTGCAAGAA
TTCCTTGACTTCCGTGAGCAAGTCGTGGAAAGGAGAAGTTTGTTTGAAAAGGAAAAGGCA
TCTAAACGCCTCCATCTCGTCGAAGGATTTCTGATTGGCATTGATAATTTGGACAACGTC
TTAGAGGTGATCAAAACCTCAAAGACTATAAACTCTGCTAAAGATGACCTCCAAGAGAAA
TTCAATCTCAGCTCTGAACAAGCAGAGGGTCTGCTGGGGATGACTTTGCGAAGATTTACC
TCCTTTGAGAAAGAAAAACTTATCAAAGAAAAGGAGGAATTGGAAGGAAGGATTCGTGAA
ATAACTGATCTTTTAAGTAGGAAAGACAGAATTCATGATCTGATTTTGAAAGAAGGAATG
GAAATTGCTGAAAAGTATGGCACGAAGAGAAGGACAGAAATTGTGCAAAATGCTCAGATA
GAGTTAAGAGAAATCGATGTGATCCCGAACAATCCTTGTATTATCGTATACAGCAGCCGT
GGCTACATCAAGCGAATGAGCCCAAACACATTCTCGGTACAAGGCTTGCGAGGAACAGGT
GTCGCAGGCACGCGACTGAAAGACAACGAAAGTTTGGAAGACCTCATATTTGCGAACGAC
CATGACAATTTGCTGTTTTTCACCAGGGAAGGACATGCACACTCGCTACCCGCTTATTCC
ATACCACAAGCATCAAGGACAGCTTCTGGAACTCCTATCACCCAGTTGATTCGTGTCGGC
AAGGCAAGTAACATAGCGGCGGTGCTTCCAATCACTGCCAATACCGCTGACGCTGACGTA
GTCATGCTCACTGAAAGAGGTCAAATTAAGCGCACTGCACTGGACATGTTTACGTCAATG
AGTTCAAGGGGGCTTATAGCAATGAAATTACGGGAGGGAGATTCACTGAACTTTGTTTCA
TTGTGCACCGAGTCTGATGATGTCTTGCTGACTTCCAGTAACGGCTTTGCGCTTCGATTC
CCTGTGACAGCTTGTCCGAAGCTCTCAACATCTGCTATCGGATGCAAGGTATGCTTGACA
TAA
>EMRE3EUKT4062282 Ubiquitin carboxyl-terminal hydrolase 5/13
ATGAACGACACCTCAGAGATGAAGGATGTGTTTCAAACGTACCTGTCTTCGATGGACGAT
TTGACTCGTGTCTGTGCTGTGCCTGACTCGCATTCTAAAGTGTGGAAAGATGAATGCATG
TTTTGTTATTGCGATTCTGAGTGTGATGGTGGGCTTTATATCAACATGAAGACTTTCCAA
GGATTTTGCTCCAAGCACCTGGCCTTGGACCAGGAAAAGCATCAAGGGGCGTTGTACTTG
ATCGAGAAGACGACAAAGACTCCAAAGAATGTTGTTCAAGAAGAAAAGCCAAAAGTAGAC
AAAATGGCCATTGGTGTAGCAGGGGGATTTGATGTTTCTGACGGGCAGGAATTTGATATC
AGCAAGGACCATGTGATATTCGCCTCGAGCCTTGATGCGACATTGGGGTTGGACAGAGAA
GTCCTGCCAGATTTGGTGATTGCATCAGCTGAAGCTATCAAAGGTCACGAAAGTGTGTCA
AATCAAACTTCACTGGAATCATGGGAAGAGGAGAGGAAGATTTCCAAGTATGCAGAATCT
CTGGAGTTGTTGCCCTGCACTCGTAAAGTTCCCATGGACCCAAAAGAGTGGAAGTGTGAT
GAGACGGGTGTAACAGATAATTTATGGCTCAATCTCAGCACAGGACACATTGGATCTGGA
AGGCCACAGTGGGATGGTACTGGCGGAAATGGAGCTGCCATGAGGCACTATGAATCTACA
GGTAAGAAATATCCTCTAGTTGTCAAGCTGGGAACAATTACTCCTGGAGGTGCAGATGTG
TACTCGTATGCTTCTGATGAGGATGATATGGTTCTTGATCCCAAATTAGGGGACCATTTG
GCACACTGGGGGATCAACATGATGAAAATGGAGAAGACAGACAAAACGGTGGCTGAATTG
CAAATCGAAAGAAATCTCTCTTTTGAATTTGATGCTATCACGGAGGCGGGTGCTACGTTA
GAACCACTGAGTGGCAAAGGGTTTGTGGGCTTAAAAAACTTGGGCAATAGCTGCTACATT
AACAGTACTCTTCAGCTTTTATGGAACCTGCCGGAACTTCAAGAAAAGTATTTATCAAGG
GAGGAAACACTATACAAGTCTTCACAGAGTAATCCAGCTTATGATTTCATCACTCAGTTT
ACCAAAGTCGGAGCAGCATTGGCATCTGATAGTCAAGGTTGCTTAGCAAATCCAAAACAG
TGTGTATCGCCATGGATGCTGAAGAAGCTCTGTGGCATGCGCCACCCCGAATTCGCCACT
TGCCAACAACAAGATGCGCAAGAGTTCCTCTCTTTTCTCATTGACCAAGTCGCCAGGGAA
GAACACGGAAACAAAGATCGTATCGGTGATGCAAATTTCGAAAACAATTTCAAAATGGCG
TTGCAAACGAGAATCGAATGTCAAGAATCTCACAGAGCTTCCTATAAGAGTGAGCAATCA
ACGTGCTTAAGCTTGGAAATCCCGATCGAGTCTGCGATCAATGCACACGAAGTAGAGACT
CATTTGAGGGACATTAAGCGCCAGAAAAAGTCAGATGATGTAGTCTTGCCAAAGATTGCA
CTAAAATCTTGCTTTGAACGGCTGGCTGAACCAGAGGAATTGACTGATTATTTCTCTGCT
TGTCTCAACAAGCGCACAAAGGCTATCAAGACCGTCAAGATCGACAAATTTCCAAAATAC
CTCATTCTCCATATGCGCCGCTATTATGTAGACGAAACTTGGACGCCAAAAAAACTGGAT
GTGAAGCTCGATATACCTGAACAATTGTCATTGGAAGAATTCAGGGCTCAGGAGCCAAAG
GCTGATGAACTTTTGCAACCGGAGGAGCCGAGTGATGACGTCAATAGCGATCTTTTGCAG
CAACTTGTTGCCATGGGATTCGATGCGAGCCAATCAAAGAACGCCTTATTGTCCACAGGC
AACTCAGACATCAATGCCGCAATGGAATTCATATTAACAAATGGAACAGCGGAGGGCGAT
TTTTCAGAGGAATCGACACAATCGCTTGTCTCGATGGGCTTTACTGCAGAACAAGCCAAG
GAAGCTCTGAAACAGTGCGACGGGAACGTCGAGCGAGCGGTGGATTGGTTGTTCAGCCAT
CCCAATGGAGTGGAGCATACATTGGATGGCGATTCTTCAAATGTATCAGATTATGAACTC
TGTGGATTTGTGAGTCACATAGGCAAAAATACATCAAGCGGGCATTATGTGTGTCATCTC
AAAAAGGATGGAATGTGGGTTATTTACAATGACGAGAAAGTTGCGAAATCTGAGAATCCC
CCTACTGAGTTTGGATACATATATTTGTACAAGCAGAAAAAATAA
>EMRE3EUKT4062283 Zinc finger, C3HC4 type (RING finger)
ATGCCCGAGAATGGAGACGAGAGCATGAAGTGCTCCTTTTGCGACAGCGGAGCTACAGAG
GTCGTTGAGAGGCCAGCTTCCCGTCGTCAAGGGCCGCCTGGTCTTCGTATCCATCACTCC
GTGAGGATATTGGATCCAGGAACCCTTGGGGCTTTCTTTGGGCCCATGGAACAGATGTTT
CAGGGGGAGGACCAGGAGTGGTTTGACCGCATTGCATCACAATTGATGAATGAAAGCAAT
CCTTCTACGAAACCCACTTCACAGAAGGCGCAGGATAATCTGATAGAGGTGGTGGTACGA
CCCTGTGGGGCTGAGGGCGAACCAGGTGATAACGAGGCGTTTACCTGTGCTGGAGACCCT
TGCACAGTGTGTCACGAGGATTTTAGAGAAGGTGAAAAAGTAGTAGAACTACCATGCTGC
CATAGTTTTCACAAAGATTGTTTGCTACCATGGCTGAAAGCACACAACACATGCCCTGTT
TGTAGAATTGAACTCCCAGGAGAATAG
>EMRE3EUKT4062284 Chorismate synthase, AroC
ATGCAGGCCTATAGTCTCTCATCGCTTTATCGTCCTAACCGCGGCGACTTTGCTCTCTCA
GGTTCTTCTTCGAGAGCTTCTCGGAGATCCCGGCAATCTGTTCGAGTCTATGCTGCTGGG
AATACATTTGGACACATGTTTCGTGTCACAACTTTGGAGAGTCTCACGGAGGTGGGGTCG
GCTGAGGAGATTCAGTATGAGTTGGACAGAAGACGCCCAGGGCAGAGTCGTATTACCACA
CCCAGAAAGGAGACTGATACCTGTGAAATATTGTCTGGGATGGCACCCGATGGTGTCACA
ACACTTGGTACTCCAATCTGCATTCTTGTTCGTAATAAAGATCAGAAGTCGCAGGATTAT
AGCGAGATGGAAAAGGCATATAGGCCATCTCATGCTGATGCAACCTATGACTTCAAGTAT
GGAATTAGAGCCGTTGCTGGCGGAGGTCGCTCCTCTGCACGTGAGACAATCGGTAGGGTT
GCTGCTGGAGCGATAGCAAAAAAAACTCTTGAAGGATGTTGCAGGTACAGAGGTTTTGGC
ATATGTGAACAGAGTTAA
>EMRE3EUKT4062285 Chorismate synthase, AroC
ATGTCTGACGCATTTCTGCTTACATGCAAGCTTACTCTTGGTGTTGCAGCAATTGACGAT
GTGAGAACACGAGGAGAATCATGTGGAGGGGAAGTCACATGTGTGGTGAAAGGATGTCCA
AAGGGCCTAGGATCACCAGTTTTTGACAAGCTAGAAGCTGAGCTTGCAAAGGCTGTTATG
TCCCTTCCAGCCACGAAAGGATTTGAGATTGGCAGTGGATTTTCTGGTTCTAGAATGCTT
GGAAGCGAGCACAATGATGAATATTTCATGGAAGATGGCCGAGTTCGAACAAAAACGAAT
AGATCAGGTGGAGTACAGGGTGGAATATCAAACGGAGAAGACATTCTACTCAGAATTGCC
TTTAAGCCAACAGCCACCATTGCTAGGAAACAGAACACGGTAAACAGGGACGGAGAAGAC
ATGGAATTACTCGCCAGAGGTCGCCATGACCCCTGCGTTGTTCCTAGAGCAGTGCCCATG
GTTGAATCTATGGTTGCTCTCGTCCTTGCAGATCAGTTGTTGCAGCACGTAAGCCAGTGC
GAGTTACTTTCCAGGAATAATGCAGCTGGCAATGATGTACAGGTCTTGCAACAATTTGTG
AAACCATGA
>EMRE3EUKT4062286 Pyruvate phosphate dikinase, PEP/pyruvate binding domain
ATGGCGAGCGTCATGGCGAGATACAATATCCGCGGCGAGCGTTTGGAGGTCACGTGTCGG
TTTGTGAATCTTATCTCCGACACCGATTGGGATCAAACTTGCAAGGATTCCAGATTTCCC
GGTGCTTGTCTCATCAAACGGTATAAATCTAATATTTATAAAGTATTATTGATGCAGAAG
TTAAGGGTTTACCACTTTATGAAGGGTAACACCCCTGGGAACAAGAGCATGAAGATGCTT
CTCGGAGGAAAGGGTGCTAATCTGTGTGAGATGGCCCGATTGGGTCTGAATGTCCCCGCT
GGTATGACTATCTCGACAGAGGTCTGTCAACAGTTTTATGACAGTGGTCATAAGCTTCCA
GCCGGTTTGATGGACGAGGTTCTTGCGGCATTGAAGATGGTTGAGGATGCACGAGGCTGC
AAGTTTGCAGACACAAAGAACTCGCCACTCTTGCTGTCTGTTCGATCAGGCGCGGCAGTG
AGTATGCCAGGAATGATGGATACTGTCCTCAATCTTGGTCTTAATGACGAGATCCTTCCT
GTCTTTGCCGAAGCCAATGGCTGGAGATTTGCCTATGACTGCTACAGAAGGCTCCTTGAC
ATGTTTGGAGATGTTGTCCTTGGGATCAGTCATAGCAAATTCGAGCGGGAAATTTCTGCT
GTGAAAGAGTCCAAAGGCTTGAAGTTCGACGTTGAGTTGTCAGCAGACGACTTGAAGGAG
GTTGTAAGGAGGTTCAAGACTGTGTATGCAGAAGAAGGAAAAATAATACCAGATGATCCA
TACGAACAACTCGAAATGGCCATTACTGCTGTGTTTGGTTCCTGGAATACTCCAAGAGCT
GTAAAGTATAGGGAAATCAACCGCATTACAGGCCTGATTGGAACTGCCGTGAATGTTCAA
TCCATGGTGTTTGGCAACAAGAATGATAATTGTGCAACAGGAGTATGCTTCACACGAAAT
CCAGCAACAGGGGAACCTGGTCTATATGGCGAATTCCTGAGAAATGCACAAGGAGAGGAC
GTTGTTGCAGGAATCCGTACACCATTGCCAGTCAAGGAGATGTCAGAGCCTTTCCCAAAA
GCGTTCAAGGATCTTGTGGACGACACTCAGTTGTTGGAAAACCATATGCATGATATGCAA
GATTGCGAATTCACTGTACAGGATGGTGAATTGTTCATGTTACAAACCAGAAATGGAAAG
CGTACAGGGCAGGCAGCACTCCGTGTTGCAGTCGACCTGAAGAATGAAGGGCTGGTCACT
CAAGACGAGGCTGTTTTGATGGTTGAGCCAAGGCATCTGGATCAGCTGCTTCATCCTATG
TTCGAGAATGTTGGAAGCCATGCTTATAAGACATCAGTCATGGCTAAGGGGCTTCCAGCT
AGTCCTGGAGCAGCTTGTGGCAGGATTGTTTTCACAGCTGACGAGGCTGAGAAATGGCAT
GCAGAAGGAAATCCTGTCATTTTGGTGAGAGTTGAGACCTCGCCCGAAGATGTTGGAGGT
ATGCATGCTGCTGAAGGAATCTTCACAGCCCGCGGCGGTATGACATCTCATGCTGCTGTG
GTGGCCAGGGGATGGGGGAAGCCATGTGTTTGTGGTTGTGAAGCCCTCGAAGTGGACTAC
AGCTCCAAGTCTGCGAGGGTAGGCAAAATCTCTCTCCAAGAAGGAGATTGGATCAGTATC
AATGGTACAACCGGAGAGGTTTTGAAGGATAAGCAACCAACTAAGAAGCCAGAACTGTCA
GGCCAGCTGGCAGAGTTCATGTCTTGGGCAGACTCGGCAAGAAGGATGAAGGTCCTCACA
AACTGCGACACACCAGAGGATGCTGAAGTTGCCAGAAAGAATGGTGCTCAAGGAATTGGA
CTGGTGCGCACTGAACATATGTTCTTTGCCTCCCCGGAAAGAATTGCAGCTGTGCGAAAA
ATGATTGCTGCTGAAGAACTCCATGCTGAAGAAACCCACGAAGCTTTGAATGCTTTGAAG
AATTACCAAAAAGAAGACTTTATTGGAATTTTCAGGGCTATGGATGGTCTTCCTGTGACC
ATTAGACTCTTGGACCCTCCATTGCATGAGTTCTTGCCGCATGGAGGTCCAGAGCTTGAT
AAACTCTGCAATGACCTGGTGTCCATGTACCATGCTAAGCCAGGGCAGCATATGAATGCT
CACTTGGTTCTCAAGAGGAAACTCGAAGGGCTTAATGAAACAAACCCAATGATGGGCCTC
AGAGGATGCAGGCTTGGAATTGTACATCCAGATATCACAAACATGCAAGCCACTGCCATC
ATCGAGGCTGCTATTGAGGTCCAGGCAGAGGGAAAGTCTGTCTTCCCTCACATCATGGTG
CCTTTGGTGGGATTCGAGGAAGAGCTCACCAATCAGCTCAAGGTTGTCAAGGAAGCAGCC
GAGAACGTGTTTGCTCAGAAGCAGGCTAGGATCCCTTTCAAGGTTGGAACAATGATTGAA
GTTCCTCGTGGAGCCCTGAAAGCTGGAGCCCTGGCAAAGCATGCTGAGTTTTTCAGCGTT
GGATCCAATGATCTGACTCAAATGACTCTTGGGTTTTCGAGAGATGACGCTGAAGCCAAG
TTCATGACTACATACCTCAAAGAGGGAGTCTTGCCTCATGACCCATTCGAGAGTTTGGAC
ACATCTGGAGTTGGTGAACTGATCCAACTGGCTTGCTCACGTGGTAAGGCCACCAACAAA
GATTTGGAAGTTGGTATTTGTGGTGAACACGGAGGAGATCCCAAGAGTATCGAGTTTGTA
AACTCGGTGGGCTTGGATTATGTGAGTTGCAGCCCTCTGAGAGTTCCAGTGGCAAGGCTT
GCAGCTGCTCAGGCATCAATCAAAGCTAAGGATTCGTCAGAGAACGACCATTGCCAAGAC
TAA
>EMRE3EUKT4062287 Ribonuclease H-like
ATGCTTGCACCGGAAAAGGTCAACTTGAACACTATTGCGTTCGACTCGACGGTGGGATTG
ATTCAGAAGTGCCTTGATGAGGGCATGAATGTAGAGGAAGTGTATGTAGATACTGTTGGG
GATGCCTCGTCGTATCAAGCCAAGTTATCAGCTCGCTTCTCGGGTATTAAATTTACAGTG
AAACCCAAGGCTGACGCTTTGTACCCTATTGTTAGTGCAGCCAGTATTGCTGCCAAAGTC
ACGAGGGACCGTGTGATCGAAGGGTTGGGTGGAGATCGAGGATCTGGTTACCCATCTGAT
CCAAAAACAAAAGAATGGCTCAGTAGATCGATGGACCCAATCTTTGGGTATGATCAAGCA
GTCAGATTTTCGTGGGGAACTGTGGATAAGATTTTGCAAAAAGGTGTTGTGGTTGATTGG
GAATGTAATGATGAGGGAGATGGTAAATTGACATTTACACATGAGAACAAAAGGAAACGA
GAAACAAGGCATTCGTATTTTAATTCTCGGCGGCTTCAAAAGGCAAGAATATGCATGTAA
>EMRE3EUKT4062288 DNA polymerase phi
ATGGTTGCGAAGAGGCCGTTGGAAACGGAAGGAGACCCAGAGGCACATGCAAATGGGGTA
TTAGGTGCCTCAGAGGTTCCCCAAGAGGTTCTGGATTGCTTTTGGAACTTGGCATCGAAT
GATGTGAAAATTAGATCTGAAAATGCGTATATATTGACGAAACATTGTGAGAGGGCCGAA
AATCAAGATATGAGAGACGTTGCAGCTCCTGAGTCTTTGGTTGGGGTGGACGAGTCTTTC
AGGCAATGCTCGGCTCTTACTCGATACTGCCTGAAGAGGTTGATAAAGGGGCTTTCTTCT
TCAAGGCAGAGTGCTCGGCAGGGATTTTCATTGGCTTTGTCGGGGATAGTGAGCCTTGTT
GCCCAGAAGGTGGAGGGTAGTGTTAGCATGTTGCTGTCTTTCATGCGCTCGTCATTCTCA
AAGAAAGATGGCCAGGATGTCATTGGGCATGTATTTGGAATTGGATCTTTGGTGAAGAGT
GACATTCCAATGTCTCCAGAGGATGTCATTTGTATGAGCAATGATCTGCTGGAGTTGGCA
GACTCAAATCTTTTGTCACAGAGGCCTGTGCCTACAGGACAAAGAAAGATGGGGACAAAA
GGGTTGGGTCAACTCTTTTCCTCCTCAAGTTACAAGAAATCATTGGTTCTGGAGAGAAAG
GGTCGCATCTCTCTCCTGAGATGGATGATGCGGTATCTTCTCTTATTACTTCCAAAATTC
ATCAAGTGTTTGGGTAATAATTCAAACAAGCAGACGTACTTGAACAAGGCCAGTAATCAA
GCTTTACAGAAGTTATCAGAGAGAGTAAAAGATCTCCCATCTCAGGTTGCAGACGAGGTT
GTATCTAAAATCAGCAACTATAGCGGCAATCAGTTAGGACATTACTTCAAGAGTAGATTC
AACGTAATGAATCAGCCAGAAGCTTGTGACGATCTTTTCAAGAATTTGATTGATGCATAT
CTCAAAGAGGGTGCATCATCAATTGACAGTGACGAGGAGCCGACGGACGGACGAGCAAAA
ATCATGGGTGCTTTGATGAATGGACTTGGGATTCTTTCAAAAGCCCACAATTCTATAGGA
GCCCTCGTTGCTCTTGAGAAAAATCTTTTAAAGCATCTAATGGAAAGACTAAAGAGAGAT
GCTTCTGAGCATCCGGCAGACATTCTGACAAAATTTAGAGACTCGTGTGCTGTCGATTCA
AAGGATTTTGACTCTAGAAAAATTGATCATTTTTTGCACATGATCTATCTGTTGGAGATC
TACTCCTATGCAAATCCGGAAACCTTTGACGAAGGTGTAGCTATTGACTTGATCAGTACC
TTTGAAGAATGCTTTCAAAGAAAGAAAGGAAAGAAGAAAACTGCGCATACTGAAGAGGAA
GAAAACGTTACACTGGGCAGATGGGTTAGTTCCCTCTTGGATGTACTCGTCCAGGAAATG
GACACGTCAAATCAAGACAATGAAGAAGATATAGAAGAGGATGCAGAAATGGAAGCGGAG
GAAGGAGATATCACTGACGACGACGACGACGATGATAATTGA
>EMRE3EUKT4062289 DNA polymerase V
ATGCAATGCCAGGAGTTGGCAAATTCTTCCACGCCTGATGTGGAGATGCTGGAGCAGCAG
CTTCGAAAGTCACTATACCTTGCATCCAGGAGTCCAGTAAGGCTTGTTGCCGACTGTGCC
ACTGCCGCATATATATTTCTACAAAAATGTTTGCGTCAAATTGAAGACGAATCAGTCAGC
AAACTGGTGAATGATTCAGCTATCGCTGCAGTAGATGATTATTTCTCGAAGAAGAAGTCA
AAGCTCACCAAAGCATTTTTCCCAGATTTGTTTCGCAAGGTGCCTGATCTCGTTCAAGTT
TCACTTCCTGTTCTTATTGAAAAATGTAGTTCGGCAAGAAGTGCATATCTCCAGAATGAA
GCTTTAATTCTCGTAGGAAATGCCCTACAGACACTTGGTGAAGAAGATGTCATCAGCGTT
TTCAAATCAAATCAGAACGCAATAGCAAGCATGATAGAATCCTCCAAGCCTCTGTTAACT
TCAGGCAAGAAGAAAGAGGTTCGAAAAGTCATCCGCAAAGCTTTTGCTTTGATTGATACC
GCAGGCGGGGAGAAGCAAATTCTTGGAAAATGCGCCGCACAGGTGAAAGACATAAAGGCC
ATGCTTGATCAGAATGCTTGA
>EMRE3EUKT4062290 Golgin candidate 6-like
ATGTTAAAGTCTATTTTTAGACAGGGCCAAACCCACGATAGAGAAGCAACTGACGCTGCG
ACGAAACTGTTGCAAACATTGGCTGACAGTTTCTCAGTCGAAGATAGACGTCAAGCTGCT
TCTGATCTTAGGGATGTGCTTTTAGATAATCCAAATGCAAAATCTACAATCTCAAGCTTT
GGTCTGGAGACCGTATGCAGCACAATACGGAGCGACTGGAACAACGGCCAGGTTGTCCGT
AACTGCTTGGAAAGTTTAGCGATAGTCGTCGATACGAGCTATTCCAAGGATTTTGCGGAA
AGCAGGGTCAACGCTGAACAGTTGGCAAGAACTCCAGGTGCTCTTGGTTTGCTCTTTGAT
TCGCTCGAATATTCGCAAGATTCGGGCCAAGATCAATTCCATGTGAAGTATTTCGGCTTA
CAGATTTTGAAGAGCATTTTTGAGACCAATAGGGCATTCACTCAGCAGGCTGCTTTGAGG
TGTCCAAATTCCATAACTGCTCCACTCAAGTTATTTAAAGAGCAGGAGGTATTGCGCAAT
GATGCGATTCTGCTGTTGCAATGTATTGTCTTTGAGTCCAAGGTGGCCCAGGATGTTGCT
GTCAGGGAAGGATGCCTTGACCTTCTCTTCGAAATCTACCAGAAGGAGGATCCTCAAATC
AACTATGCAGTCATAGAGGATAGTTTGACATTGCTGCGATATGTTCTTCAGGATAATCTG
GACTCGCAGGCTATATTTTGCTCATCAAATAAATTAAAGAACGTTATCTCATCCCTTGAG
ATGAAATTGGGCAATTTACCACCTCAAATGTCTGTGGAAGATTCCAGGATATTATCCAGC
GAAATAAGCATTCTCTTTCCATTCCTTGCTTCTGGAACGCTTCCACATGAGCTGTCAGCT
ATTTTACAAAAGAGTGCCGGGGATCAAACTTCACGATTGTTGTACCTGCTTCTAAACAGT
GTCCAGTATCAAGGTCAAATACATGATTTTTCATTCTCTGCGACTGCCTGGGACTGCTTG
CTTGAGATTTCACTTTTGCCTGTAGCTCGACAAGATGTATTAGGATCAAAAATCAGCATT
CAAGGTCATCCAGTACCTATACAATTAGGATCTCTTTACATTACTCTAACGACTCCTGAT
TGCATACACCAGATGTCGGCTATGAGGTTTTGTGTCCATTCTCTCTGGAAGGATGAGAAA
ATGCAGGATGAATGTCTGCAGCAGCTACTCACTTCTTCGAATCTGTCAGTTTTGATATTT
GGAGAGACAAAATCTATGCTTGATATTCTGCGAAGAAGCCGAATCTTTGTTTCGCTGGCC
CCTCTCTGTGCCCAGGCAGACAACAGAGCCAAAATTGAGGGTATCAGGAAAGGTCAAATG
TCTCTGATCAAATTCTGTGTAGATGTACTCATAAAAGCAATCTTAGAGCATGGAAAAGCA
ACAGAATCTCCCGAAATCTGCCTGAATTGCTGTGTATTTCTGGCAGCTGTAACTCAGGCC
TCACCTGTTGCAGTTGAGGAGTTCCTCCGGAGCATCTCTGAGAGACCTTTCCTTGTTGGA
GTTTTATTGAGCGAATCCAAGTTTGGTGAAAATGAGAGAATGTTAAAAGGTATCTGTAGT
TTTTTGATCGGTATCGCTCTGAATGCACCAGCTTCTTCAGCAGTCGATTCAAAGGTACTC
AAGGACACCATAGAGAACAAAATCGGTCTGACTAGATTCTTTGGGCATTTGAATTTCATT
CTTGACCAGACACCTGGATCAGATGAGGAGTTTTTATTCAATGGAGTAATCCCAAAAAGT
CTCCTGAAGAATTTAGCAGAACAAGTGAAGGCAAAATTCTACCCAAGCTCGAAAGAGACT
ACAGAAGTGCCAATCAATGGCCACTTCACGGAATTTCATCCCAAGATAAGCAAAGATATC
AGCAAAGCATCAGATGAGCTAGTAGATTCTTCTAAAGAAGAGATGCAAAACTTGAGAGCA
GAGAATGAGCAGCTCAAACAGCGCATTGAAGAAGAAAGGGAAAGTAAGAGAGCCTTGGAG
GAGAAATTAAAACACGTTGAAGACGACCTTCAGGCCCTCTCGCAAGCATATTCAGCATTA
GATGAGCACTCAAACAATTTACAGCGGCAATTAGAAGAATCAAAACAGAAACCCGCAGAC
GAGGATCTAGATTCAGCAATGGAAGACCTTTTGGCATGCCTTGGGCAAACGGAGGAGAAG
AATGTGCGATTAGTTGAGCGTCTTCGGTCAATGGGAGTCACAGATATTGAATAA
>EMRE3EUKT4062291 P-loop containing nucleoside triphosphate hydrolases
ATGACAACAATTAGAAAATCAAAAGTATCTCCGAAATCTCGGTCACACACCATGAAGAAG
GCCGGCAAGCGAAAGGAACCACTGGCCAAACCAGGAACGCCCGAGCAAGGTCACAAAAGG
ACCAGGAAGAAATTCGATATCGAGGATGAACGATTTGAGATAGGTGATGATGTATACATA
GCTCTGAGTGATGATGTGTTATTACCAGGGGCGCTGGGAGCAGAAGGCAACGTTGTTCAT
TTCTGTAAGGCGTGCCAAAAGCGTGGCACAAAAAAGTCAGTTCTCATCGAATGCACAAAG
TGTATGCATGGGTATCACTTGCACTGCTCGGATCCTCCACTAACAGAAATCCCAGAGGGT
CTGTGGATTTGTCAGGATTGCCAATCTGGCAACGTGGACAAGGTGAGGCCGTTGGATTCT
GCGAGAGAGCTTGTATTACAACAGAAAGGTCTTGGACTAGGGAGAATAGAGTCGATATCG
TATGATCCAAAGAAGGAGGAGACATTTTTTGAGTGCAGATGGTTCTGCCTGCCAGAAGAG
ACACACATTGGTCGACAGAGCCACCACACTGCCAGAGAAGTATTTCTTTCATCTCACAGA
AATGAAGTGAGTGCTGAATCTGTCTTTGGACGAGCTAGGGTCATCTCACTTTCCGAATTC
AGCAATGATGGTGACGCCGACGAGGACATGTTCATTTGTGACTATGAATATGATTACCAA
TGGAAAAGATTCTACAGAGTATCAGAATGGGACAACTATCATTCTCAGATAGATGACTCG
GACGGCGACGATGAGGCTCGAGACGAGACATTCAGAATTAGCAAAGAATTGGCATTTGGA
CCTTCAACATTGAATCAACGTGGTAGGAAGAGAAAGCATCAGGGAGGAAGATCAGGCAAG
TTTCTCCAACTTGGAACAAATGATATCCAAAGTGAGAGTCGGTTCATGAAAGAAAACGAG
GTGACCAAGGCAAGTAGGGCATTATCTTTAGCTACTGTCCCTGAATCAATGCCTTGTCGA
GAGGAGGAGAGAGCAGATATTGAAGATTTCGTCAGGAAAGTGTTGTCAACCAGCTCATCG
AAAAGCAAAGCTGGTAAATGCCTCTACATATGTGGGATTCCAGGAACAGGAAAAACAGCA
AGCGTTCTGGAAGTTGTACGAGAGATTTCACAAGAGTCAAGGCAGTCCTCTTCCAATAAG
TTCCACTTTGTCGAAATCAATGGTCTGCAGTTGCCTTCACCAATGCATGTGTATTCGCAG
TTGTATGAGGCTCTTACAGGAGAGACTCTGGGACCAGCGTCTGCGGCCATTGCTTTAGAG
GAACTCTTTTCTGGCCGATCAAAAAAATCCCATGCCAATCAGCACCACGTAATTGTCCTC
CTCGATGAAATGGATTCAATTGTGAACAAATCCCAGAAAGCTTTGTATAGCCTTTTCGAT
TGGCCAAACAAATCTTCCTCAAATTTAAGCATCATAGGAATCGCAAATACCATGGATCTT
CCAGAAAGGCTGCATCAAAGGATTGGAAGTCGTTTAGCAGGATCAAAAGTTGTCTTTCAC
CCATACACCAGGGATGATCTTGTGGTCATCATGAAAACCAGACTACAAGAATGCCCAATT
TTTGACGAAAATGCCGTTGTCCTGGCCGCGAGAAAAGTTGCAAATTGCTCCGGTGATGTC
CGAAGGTGTTTAGAACTATGCAGACGATCAATTGAAATAGCCCTCTCAAATGCCAGAGGC
GAGAGCAGCAGGCTCACTGTTGGGATTCGAGATGTCGACGCAGCAATCAAAGAATCTTTC
AACACCCCCAACATAAAAATGCTAGAGGGGTGCACAAAGGATCAACTCCTGTTCATGGCG
GCAATGAGCCTGGAAGCCTGCTACTCCGGCCAAAGCGACTCAAACCTACACGCCATATAT
GAAAGGCTAAATAGTACATTCCCTGGATACAAGGCTCCTTTTTCATCCGTGATGCAAAAC
CTAGCAAACCTATGTGCATGCAGACTTGTTCTCTCTGATGGTGGAGGCCACAGACTATCA
ACCAAAATTTCCCTCAACGTTGTCGCTGATGATCTCGTATACGTCATGAAACGACGAGGA
CCAGAACTGGAACAGATTGCTGAACGCTTGAAATAG
>EMRE3EUKT4062292 Protein kinase-like (PK-like)
ATGAATAGAAAGTGTCTGACGAGTCCCTCTGACCCAAAATACCAGGGTTCTTTGGACAAC
AAGAACGACGATTTAATCGTATCGGAAGGAGACCTTTTTGTTTCTTCAGTAGATATAAGG
TATCACGCCCTGAGCAATTTAGGATCTGGAACATTCGGTCAAGTATTTGAATGTAGTGTC
TCAGGATCAGAAGAGAGAGTTGCTATCAAGGTGATAAAAAATCAGGCTGCGTACTATCAC
CAGGCGCGGGTTGAAATTGGTATTTTGCAGCTTTTGAATACTCAAGCAGATCTGCATGAT
GAGCGGCACATTGTCCGCCTGAAAGATTTTTTCATGTATCATGGCCATCTATGTCTGGTT
TTTGAGCTTTTGAACCTGAATCTGTACGAGTTGATCCGCCGTAATAAGTTTAGAGGCCTT
TCCCTGTCCCTTGTCAGGGTGTTTATAACTCATATTCTGGAGGCTCTGGCAGTGTTAAAG
GGGTCTTCCATAATTCATTGTGATATCAAGCCTGAAAATATCCTCTTGAAAGACGCAAAG
TCGGGCGAGGTGAAGCTGATAGATTTTGGCTCAGCATGTTTCAAGAATAGAACAATTTAC
ACATACATACAGTCTCGATTTTACCGGTCTCCAGAAGTTGTACTGGGATACGCATATACT
GAATCTGTGGATATGTGGAGCTTGGGTTGCGTTGCTGCAGAGTTGTTCCTGGGACTCCCA
CTTTTTCCAGCTGCAAGTGAGTATGATCTTTTGAGCAGGATAACAGAGACTATTGGGCCT
GTTCCTCGAAGTATCCTGGTGTACTCTCGGCATGCATCAAAGTATTATACGTATTCTAAT
TTTGTGTCAGAGACGGACCCTAGATTGTTGACTGCTGCAGAATTTCAAGCTTTACACATG
AAAAAGGTATCCAAGGGCAAGCAGTATTTCAAACATACATTGCTCAGGGATATAATACAT
GGCTATCCTTTCAAAGCAGGAATGACTGAAGATGAGAAGAGGGCTCAAATTGAGCAGCGA
GAGTGTTTTGTTGACTTTTTACTCTCTCTTTTGAATGTTGATCCTCGGTTGCGATTGACT
CCCCTGGAGGCTCTCTCTCATCCATTCATTGCAGGGCCAAAATCACAGAGAAAGCAAGCA
GGCAGCAAGGATAATAAATTGATTGAAAACAAAGCCAATCAGGCGAAGGACACCAGTCAG
GGACCAGCGCATGAGGAGGTGTCTACTGGGACCAAACCTGCACAGCAGCATCCTGCATCG
GCAATTTACAAAGGCATGGCAGACTCACAATCTAGTCAAGTATCACAGTATACTCCCTCG
CACAGTTTGCAGAAAATAGTTAATTATAGAGGTTCGTATGTGTCAGGAGGGGCTGCAGGC
AGTTCTAGCGGCTCTCTACCCATGCCAATGATGACCCCACCTTCAAGGTCACTGGGTGCA
CAGTTGCAAGCCCCTGTCTGTTCTGAACCGTTACCGAAATCCAACGAGGATAGAGTAGTG
CCAATAATGGAGATACCTGGGCAGGAACCGGCATTCCAAGGATCTTTCCAGCCATCATCT
GTAAGGACATTTAGGAACACTGTCATTGAGGGACAGCGCACTCGCCCCAATGTGACTCCA
TCATCATCTTCTTCATCTTTACATCTAACATCAGGGGCAGGCTTGACCAGTGAACAAAAG
TTAAACATGCGTCTCAGTGCAGATGACGAAGAGAAAGGAGAATGGGGCCCAGACGAGGAT
CCTCTTTGGAATGATGACGACGATTATCAGACTCAAGGGAATGACGATGACTTGGTTGAT
CGGATTAGCAACCTTCAGGTCACAAAGTGA
>EMRE3EUKT4062293 N-acyl-phosphatidylethanolamine-hydrolyzing phospholipase D
ATGTTTCTTAGGAGATTAAATGGTGTCATATCCTATAAGACGAGGAAGAATCTGCTCATC
GAGTCCCTCGTCATGGATGCAGAAAGGAACCTGTCTGGGGAAGTGAGGTTCGGTGGGTTT
CTGCATACAGCGGAGGATAAGCGACATCACGTTGAAGAGAAAGGATTGTTTTCTCGAGCT
AGATTTCGTAATCCTTGGAAAGAATGGAAGGATCCTAGTTTGGGGGATGTGCTGAAGATG
GTGACTGGTGGTTTGAAGAGTAGAAAGTCCTCATTTTCTCCCAAGTTGATTGGGAATGAC
CATCCGACGGAGCAGGATTTGAAGGAAGCGTTTCCTATAGAACAGATAGACCGCTCTCGG
ATTGATCACCCCGAGGCAGGGAAAGTGCAGGCGACATGGATTGGCCATTCCACTGTGTTG
GTTCAGATGGGTGATGTGTGCAATATTTTGACTGATCCGATCTTTGAGCACACGTGTAGT
CCTGTTCCAGCTCTTAGCCCTAAAAGAGTGGTTGAACCTGCAATTAGTATAGATAGCCTT
CCCCGAATTGATGCAGTTGTCATTTCTCATGGTCATTACGACCACTTGTGTGAGAAGAGT
GTTGTCAAGCTGCATAAAAAGTTCAATGACATTTCATTTTTTGTTCCTCTTGGGCACAAA
AAGTGGTTTTTAAGGAGGAATATAAAGAATGTAGAAGAGCTGGATTGGTGGGAGAGTGCT
GAGTTTTGCCGGGGTGCAATCAAGTTCACCTGCACTCCTGCCATGCATTGGTCAATGCGC
AGGGTTTGGGACAGAAATACAGCTTTATGGGGGAGCTGGCACATTAAGAATGTAGGTGAT
AATAAATCTTTCTGGTTTGCCGGAGATACAGGGTATTCTGAGGAGTTATTTAAAGAAATA
GGTAGGCGATGCAATGGCATAGATTGCGCAGCTATTCCTATCGGGGCGTATGATCCACGC
TGGTTCATGCGGCCACAGCATATCAACCCTGAAGAAGCTGTTCTGGTACACAAACATATA
CTGGCGAAAAAATCTTTAGCGATTCATCATGCAACTTTTTCGCTGACAAGTGAGCCACTT
GATGAGCCTCCTGTGAAGCTTGTAAAGGCTTTGCTTGATTCTGGGCTGGATCCTGATAGT
TTTCAGGCAGTGCATCATGGTTCTACCATGACTTCATAA
>EMRE3EUKT4062294 Predicted protein
ATGAATGGTGGAACAAGTCGTCGGGGCAAAAGATCAAAAGGTCAATCTAGTGGAGAAATG
CCTGTCATACAAGTAGGCACTGATGGGGCTTCCCGGCATGCTGCTCTGCATCAATTCGGT
GGGCTTGACCAGTACGCTTTGAATAATAGTACACCGATTGCGGCTTCGTCTATTGCTTTC
GCAACGCCGGGCACCATAGGCAACACACAGCAAGCCTTTCAAGAAAATGCTCAGAATATC
CCTAATCTATCTGACACTGGTGGAGAAATTCAAGAGTTCTTGCAGAAGATGTATGCCAAC
ATACAGAACATGGATGCTAAATTAGAGTTCTTGCAGAAGATGTATGCCAACATGGATGCT
AAATTCGAGGAAACCTCGAAGCGTATCATAGCAAGCGAAACACGTCTTGAACTGATGATG
GAAAGAAAGATGGATATGCTTCTGGAGAACACCTCTGGCTTGCAAAACCTGCATGAAGGT
TTGACATCACTTACAGGGCAGATTGAAGTCAGCGCGCATCAGAATGCTCAGCCAAACATT
ATGAATCGTCAGGCACATCAAAATATCACTCTGGAGGAGCATGCCCAGAGAATATTCAAG
GTAGAGAGCCAATATCTGAAGAAGTGTAGTTTTATAGTGGCAATGGGATCCCCAAGTGGT
CTCCTGATTGACCAATTCGCCCTGGCCGACCTAGTATCTACTTTCTTGGATGGCCGACCA
TCTGATACGGAGAGGTTTAGCACTGATGCGGATGTTTCAGATATGAAGAATGAGATTCGT
GGACTATTGTTTGAGAGTTTCAAATCATTGAGAGGAAAGATCACTTCAGCCATCACTAAA
TTCTTGAAAGAACAATGTGATGGATGGAATGTACTTTCTGTCATGCAAAAGGGGCAGGAA
GAGAGACGTGAGTTCATGTTATCCGGTGCATTCAGAGCCGCTGATGGTGATCCCTATGGC
CAGCCCTTTTACCGCAAGCTCTTGATTTCTTTGCTTCCTCATCTCTTTGAGACACCTGGC
AATTCAAATACCCTTGACAATCTGAAAAGGGCTGGGTTCCAAGCTGTCGTTGACAAGGTC
AGTGTGTATACACCTGCTGTACTAGCATTTGTGGAAATCATGATCTCCCTTCACATCGAG
GGGACTGTAAAGTCTTATGGTAAAATTGTGAACTCTACCGGCTTCAAGGTTCGGTATATG
AGCATGATGGCAGATGTCCAAAGTAGAGTTAGCTGTTATGTCACTCCGCTGAGTGTCGAA
AACTTGCAAGCACATGCTGCAGTTCATGTGTGA
>EMRE3EUKT4062295 Predicted protein
ATGTTGGTTGTTGTTGTGGGCAATCAAATATCGATTCTAGAATTAAGAAGAAGAAGAAGT
ATGGCGAGGTTTTGTGGTTCGGTTGGTCCCACAGATCAACGGCCCTGTCCCTGTCTCGGG
TGTGGCTCATACTATGCTCGTCTAGGTTCGCACGTGGACAGATGCGAATTGTGTCAGGAG
AGAGGTCTTACCAAAGAAATTCATCTCCGGATGATAAAGCAGTATGACTCGATGCATATT
GTTTTCCAAGGGCACGTTGGTAGAGGGGGTAAGAGAGATGGAACCAGCTGGTATGTTGGA
TACTCAGACCCACGTCTTGTCAAGGAGCATGAAGAAAGCACCATCATCACAGTCGATAAT
CCCCTACATGATCCTAGTGTACGCAGTACAGAATCTCCCCAGAATCCAGAGAGGATACGT
ATTTTGCCGTCTGGGCTGGCTCGAGTGGAAGAAATTCGACAAGGGAATCTAGCAGATAGA
GGAGGAGAAGGAAACAGGAGAGACCAGATTGATAGACAAGGAATACAAGAGTCTTTCATA
GACAATAACGACTTCATGGTGCCTGAACAGGATTATCATAGCCCCCCTCCACAGGAGGAG
GCAGATGTTGCTCAGATTGAGGATACTACCTCTGGGCAACAGAAACTTCAGATGTTGCTT
CCAATTCTCTTGAAAATGGAACCAAATCTTCGAGATGAACTCATTAAAGTATTGGTACAA
TCACCCCAGTCTGTCAACCTGGATACCATATACAGTGGCAGGCACTTTGAAGAATATCTT
GAGATTCAGAATGCTCTCCTTGGATGGAAGAGTAGAGAAATTATAAGGCTTAAACCGCCA
GAGGGTTGCGAAGAAATCGCCATTGATGTCTACTTCATGGAGGATGCCAGAACTGTTCTC
CAGAAACTTCTGAAAAAGGAAGAGGCTCGCGGCATGAAATTCCAATTCAAAGAGGAAAGA
GTCCAGAAAGAGGACCATGCGGATTTCAATCAGCGAATCTTTGGCGAACTGTATATGGGA
GATAGAATGAAGGAACTTGAGGAGAACCTTGACTCGTATTTGAACAAGATGCATCGTAAA
GGGAATGGATACATTCTTCCTTTGGCGTTTTACAGCGATAAAACCCAGAGTGGTAGGCAA
TCTCAAATCATGTATCCTCTGAATGTCTATATACCAGCATTTCCTGTCAACAGTGCAAGA
TCAAGTGGATGCTACGAGAGGATAGGACTGTTGCCAACATTTGAGAAACATGGACTGAAT
TTCCTTACTTCTAAAGAAAAGAAGTTGGTGACTCAATGGACAACTTTGCAATCAATGAGA
TGCATTCTTGAGAGTTTTAAAAAGCTTTCCTACAGAGGAGTTCAACTAGAAGATATCGAT
GGAAACATGCGTTGGTTTTATCCAATCCCAGTCTTTGTATCTGGGGACTGGCAAGAGTAC
CAATTGATATCTGGCCTAGGATGCTCAACCAAGCCAGATGAAGACACTTTCCCAGACGTA
CAAACGCTTGCATCTGGATTTCAGCTGGACTGTGTTGGTGGTGTTGATCATGAGAGCAAT
CCTTTTGAGGAGCGGACTGAAGAGGACACTACATTTCGTATTTCTTTGGCTCAGCGTACA
TCTGTGCACACCTCTAGGGAACAAGCACTTCAACCTTTGCGAGAGCATTCACTCAAAGAC
GTTTTTATTTTTGATCCCAAGGATCAACTGAAAGATATATGCATTTCATGCTATCAAAAG
GATGGTTCTAGCACAAGATTTCCAATGCTACCATATGCTGGTTTCAATCTAACAGATTGT
TGTAAACTGTATGTCCCAGATTATTTACATACAATCCAGGAAGGAATTGTCCCGAGGCTG
ATTGGCGAGAATGGGAATAGCTTGCTAGAGCGTCTGATAGCAAAGATCAAAGGCAGAGAT
GGTAAACACAAAAGACCTACCACAATTAGACGATATATGAGCAAATGCCTTGAAATTAGC
TCAGCTTTCCCCGAACAAGCCGGGATATTGCCAGGGAGTTTATTCCATTACTCAAAATCA
CGTCTTCTCTACGGCATGCAGAAATCTGCCTTGGTCAAGACATCCCTCGTAGCATGCCTC
GTGGAGCCAGGACTGCAGCCATTGTTGGAGGTTTTAGAAGCTTTTTTGGACATGGACAGT
TTGCTTTCCCAGAGGTACTTTACAGAGAGGCAAGTAGAGGACTTGAGAGATGCTATCATC
AAATTCCAGACAGTATTTAAAAGGGTATCTGAAGATCAGGGTCTGCAGTGCAAGTTTCCC
AAGTTTTTCATCCTACCCCGATTTGCCACAGCCATCAAGATGTATGGGTCAAGTATTCTG
ACCTCCACAGCATCTCAGGAAAGAACACATCAGGATCTAAAGCGTTTTGCCAGATGTACA
AATAATAGGAAGGACTTTCAAAAACAAATCAATCAGAAAGCCATCGCATTCCAGTACATT
CAACAAACTGTCAATAGCCATGCTGCAAAGAGCAAGAAGACCAGAGTGTCCAAGCAGATG
AAAGCAATCAGAAAAGAAGTATTTCAGACACCAACGCAAGAAGACCATTCTTTTACATGG
GAAGAAATAAATGACTCGGATGAGTTTGATGCCTTGTGCAGGAAGTGCCCTGATCTTAAG
CAATTGCCACAGACACTGGAAGTCATTCTGAAAGACCAGGTGAAGGAGAAGAATGACAAG
GAATTATCTATTCATGAGGTGAGGCTTTATGGGAAAGGCTATTTGCCTCTCAGAAAGAGA
ACTGGGTACCCTATAGAGTGCTGCACGATATACAGCCAGATGGGAAAAAAGAAAAAGATG
CAGATAGTACAAGTCAAGACAGGAAAAGAAGAGACTTGGTATGGCCAGGTAATTTGCTTT
ATGAGAGTCATCACGAAATCTGGAGATGGAACCACTAGCAAGAATAAACCCCTGGTATTT
CTGAAATGGTTCGAAGAATGTGATCAGCAAAACTCGGAGCTGAAAAGATACAAATGCTTT
CAATATGAACGCACGCAAAGAAGGATACAAACTGCACAAGGGCAAGATTCACACCCCAAG
GTGGACTTTACAGATTCTAGGCCTGTACGGGAGATTATCAAGCCTGTGTACTTTCAAAAG
GATCCCCGAACCAAGCGAAAACGCTTCTTTTTGAACACCGACGTCTAG
>EMRE3EUKT4062296 Conserved predicted protein
ATGGGGTACAAGTCGTCAAAAACACTCAACTATAGTCTGCGGGCTATGGCTGGCCTGTCG
ACAGCTCTCGGGGTGGGATTTATTATATGGGCAGTCATTGTGCAGAATCCACCAAAGACA
GCTCTTACAATTGGAATGGTGATTTTGGGGACACTGGCCCTGTGTGTTGGATTACTGGGA
CTGCTTATTTCATTCATGGGGCGTGCATGTCTTGCAATATTGCTGCTTTGTTCGTTTCTG
GTTGCTATCGGGGAATTGGCACTCACGATTAGTTTGGTTGTTGATATGGATAAACCAGTG
AATGCACTGGTTGATTACACACTGGATTCGTACAAGGATGCTGCGCAGGATGCTCTGGGG
GATGTAGAGCCCAAAAGACGGAGTCTTTTTGAAGTGAAGACTCGAGAAGAGCTGGAGGCG
GACTTTACGAACGATTTACAGTATGCAAGATATATATTTTTGGTGTTATCAATCATTGAG
TTTATTCTGGTTATTATCACAACAGTTGTGAAGATCAAGCATCCTTACAAGGGTGGGGTA
GAAGGAGATGAAGAAGACCAACTCGCAGCGCAAAGTGCCATGGCCCAGATACAGTTGGAG
GGGTTGAAGAATTCTGTAAAGACCAGCAATGAGAATGGCTCAGAGTCAAGCACATATGCA
GCATCCAAGAAAATGTACAAGAGTGTGACTAGAAAAATGACACAAAAGTATGGGAAGTTT
ACGAATGATCCTGCCTTTCAGAAGAAAAAATGGTGGCAAAACATTCCTGGATTGGGTTGA
>EMRE3EUKT4062297 Phosphatase 2c| Domain 1
ATGCAAAATAGACGTGCTATTTATATAGATTTTCTTTCATGTAAATCAAATTCAGCTGAA
ATAGAACAAGAGCATGGGACAGGTGCGTGTCGTCGCGGGTTTTTGACATTGTCATTTAGT
TTGAGGTTGAAATTCTCATTTTCTTTGCAGTACTTGAGTGCTCCTGTGACGAAAAAGGAG
ACTCTTCATCAAGATCTTCCTCATCTACAGATTGGCGTAAGCTCTCAGCAAGGATGGCGG
AAAACCCAAGAAGACAGCCACGTCTGTGCTCAGTTGGAGGGTAATACAATGCTCTTTGGG
GTTTTTGATGGCCACGGAGGTGGTGAAGTGGCCAAATTCTGTGCAGAACACATTCATGAA
GAGATAAAAAGTATCCCGGAGTTTCAGAACAAGCAATATGGAGAGAGCTTGGTTGCAGTG
TTTCATAGGATGGATGACATGCTGAGAACCCCAGAGGGTGTCGCAAAGTTGAGACATTTC
AGAGAGGGATCAGTAGAGGCAAAGGATGAAGAAAATTCATTTGATTTTATCCGGACACTC
CTCGTGGCACAACAAGGTGCTAGACAAGCAGACTATGAAGACTATGGAGGACGTCAGGAA
GAGGTACAGGCAGGGTGTACTGCAGTAGTTGCCATATTAGACGGAAATACTCTATATGTT
GCTAATGCAGGGGACTCTAGGGCAGTACTATCTAGACAAGGGAAAGCTGTGGCATTGTCA
TATGATCACAAGCCATCACATCCGACGGAAAGAGAGAGAATAATTTCTGCTGGGGGATTC
CTGAGTGAAATTGGAGGCATGTGCAGAGTTAATGGCAATTTGAATCTTTCTAGGGCGATA
GGTGACTTGAAATATAAGAGTAATCAAGAACTGCACCCTTCAGCTCAAATAATTACAGCA
GAGCCTGACATTGAAGAGACTACACTGCAAAAGGGTGATGAATTTCTGGTGCTCGCATGC
GACGGGATTTGGGACGTCATGAATAACCAGGAAGTTATTGATTTCGTGAGAAAAGGGCTC
CTTCAGGGTAAAACGTGTGAAAGTATCGCGAGCGATATTCTTGACAACTGTATTGCAACA
GATCCCAAAGAGAATAGGGGTATTGGTTGTGATAATATGACCTGCTGTATAGTTAATTTC
AAAGATGAATTTTTCTTTTCTTAA
>EMRE3EUKT4062298 Conserved predicted protein
ATGGGGTACAAGTCGTCAAAAACACTCAACTATAGTCTGCGGGCTATGGCTGGCCTGTCG
ACAGCTCTCGGGGTGGGATTTATTATATGGGCAGTCATTGTGCAGAATCCACCAAAGACA
GCTCTTACAATTGGAATGGTGATTTTGGGGACACTGGCCCTGTGTGTTGGATTACTGGGA
CTGCTTATTTCATTCATGGGGCGTGCATGTCTTGCAATATTGCTGCTTTGTTCGTTTCTG
GTTGCTATCGGGGAATTGGCACTCACGATTAGTTTGGTTGTTGATATGGATAAACCAGTG
AATGCACTGGTTGATTACACACTGGATTCGTACAAGGATGCTGCGCAGGATGCTCTGGGG
GATGTAGAGCCCAAAAGACGGAGTCTTTTTGAAGTGAAGACTCGAGAAGAGCTGGAGGCG
GACTTTACGAACGATTTACAGTATGCAAGATATATATTTTTGGTGTTATCAATCATTGAG
TTTATTCTGGTTATTATCACAACAGTTGTGAAGATCAAGCATCCTTACAAGGGTGGGGTA
GAAGGAGATGAAGAAGACCAACTCGCAGCGCAAAGTGCCATGGCCCAGATACAGTTGGAG
GGGTTGAAGAATTCTGTAAAGACCAGCAATGAGAATGGCTCAGAGTCAAGCACATATGCA
GCATCCAAGAAAATGTACAAGAGGTGA
>EMRE3EUKT4062299 Phosphatase 2c| Domain 1
ATGGATGACATGCTGAGAACCCCAGAGGGTGTCGCAAAGTTGAGACATTTCAGAGAGGGA
TCAGTAGAGGCAAAGGATGAAGAAAATTCATTTGATTTTATCCGGACACTCCTCGTGGCA
CAACAAGGTGCTAGACAAGCAGACTATGAAGACTATGGAGGACGTCAGGAAGAGGTACAG
GCAGGGTGTACTGCAGTAGTTGCCATATTAGACGGAAATACTCTATATGTTGCTAATGCA
GGGGACTCTAGGGCAGTACTATCTAGACAAGGGAAAGCTGTGGCATTGTCATATGATCAC
AAGCCATCACATCCGACGGAAAGAGAGAGAATAATTTCTGCTGGGGGATTCCTGAGTGAA
ATTGGAGGCATGTGCAGAGTTAATGGCAATTTGAATCTTTCTAGGGCGATAGGTGACTTG
AAATATAAGAGTAATCAAGAACTGCACCCTTCAGCTCAAATAATTACAGCAGAGCCTGAC
ATTGAAGAGACTACACTGCAAAAGGGTGATGAATTTCTGGTGCTCGCATGCGACGGGATT
TGGGACGTCATGAATAACCAGGAAGTTATTGATTTCGTGAGAAAAAGGGCTCCTTCAGGG
TAA
>EMRE3EUKT4062300 Alpha,alpha-trehalose-phosphate synthase [UDP-forming] 1
ATGACACCGAGTGACAGGAAACCCGAAGAACCAGTGGAGCGAGGTGGGCCTTTGCGCCAC
CAACACTCGGAAGAGTTGAAAGCGTCCCTACCAAGTGGTAATTCGACGAGTAACCTGAAT
GCTGGGGCACAAGTTCCTGCATCACGAGTGGATAGATTGCTTCTTCAAAGGTTAAGGAAG
AGTCAGAGTACCACTGTTCTGTATGGTGAGCCCGCGGAGTTGGCAGAGAGGCTCAGAGAG
GATGCTACTGCTGGAGGGCTGTATCCTCCAGTTGATGGCATTGGCGATCAAAGATTGATT
GTCGTGGCAAATCGGCTGCCGGTGTCGGCTTATAAAGATTCAGATGGTGGATGGCAGTTG
CAAATTAGTGCTGGGGGACTTGTGAGTGCGCTTATGGGGGTGGAGAATATTAATAGTAAA
TGGATTGGTTGGCCAGGCGTGTACATAGAGTCTGGGCCAGAGCGGGATGCGCTGACCAGA
GCAATGGAAGATGAAGGATATGCTCCGGTATATATGGATGAGAATACATGCGATTTGCAT
TATAATGGGTTTTGCAATTCTGTCTTGTGGCAGTTGTTTCATTATGTGCCTCTGAATATT
GATTCCAAGTTATCTGAGACTAGGACATTGCAGTTTCAGTGGCAAGCTCATCAGTTGGCA
AACAAACAGTTTGCTGATGTGATTTTAAAGCATTATAGGCCTGGTGATATTGTTTGGGTT
CAAGATTATCACCTCATGCTTCTCCCAGCTATTCTGAAGGAGAAGCATCCACGAATGAAG
GTTGGATTTTTCCTGCATACGCCATTCCCTTCGTCAGAGATTTACAGAACTCTTCCAGTG
CGAGAAGAACTGTTGCGAGCTGTGTTAAAGGCAGATTTGATCGGATTTCACACGTATGAC
TATGCAAGGCATTTTGTGTCTGCATGTACCAGGATTTTGGGATTGGAAGGCACTCCTGCA
GGTGTGGAGGATAACGGTTCTGTGACTCGAGTTGCGGCATTCCCTATTGGAATTGACCCC
GATAGATTCACGTCGGCATTAGAAGCTCCCGAAGTACGTGCTAATGTGGCACAGTTGTTA
AATCGATATGCTGGTAGAAAAGTCATGCTTGGCGTTGACAGATTAGATATGATCAAAGGG
ATTCCGCAGAAGTTGTTAGCATTTGAAAAGTTTTTAGAAGAAAATCCAGACTGGAGGGAC
AAAGTTTTGTTGGTCCAGATTGCTGTACCTTCAAGAACAGATGTGCCAGAATACCAACGG
CTTCGAAGCATGGTGCATGAAATTGTGGGCCGCATAAATGGAAAGTATGGTACCCTGACG
CATGTCCCTATTTATCATTTAGATAGACAGCTTTCATTCCATGAATTGGTGGCATTATAT
GCCATAACAGATGTGGCCCTCGTGACTTCATTGCGGGATGGTATGAATTTGGTCTCCTAT
GAATACGTGGCCTGTCAAAGAGATAATGCAGGTGTGCTGATCTTGTCAGAATTTGCTGGT
GCGGCTCAAAGTCTTGGAGCCGGTGCGATTCTCGTAAATCCTTGGAATATCAATGATTTA
GCCCTCGCCATTGAGTATGCACTGACCATGAGTGATAAAGAGAGGCGTGAGAGACATAGG
CAAAATTATATGCATGTTACCATCCATACTGCGCAAACATGGGCGGATACTTTCATTTCA
GAGCTCAATGATACACATGTTGAAGCTGAAATCCGCACTAAGAATATTCCACCAGCTTTG
GACTTTGAGGCTGCAGTACAAGCATATAACGAGAGCAAGAGGAGGTTGCTTGTGCTGGGA
TATAATGCCACCCTTACGACTGCAGTTGAGGCTCCACGACAGCCAAAAAAGCACTTTGAT
CAGATCCAGGCGATGACACGAGTCAATTCTGCTGCGTATAGTTGTTTGGTATCCCTGTCA
AAGGATCCAAATGTGGACATTGTGATTTTCAGTGGCAGTGAAAAGGAAAGAATAGAGGAA
GTATTCCATGATTTACCTGTGTGGCTTGCAGCTGAAAATGGAGCTTTTATCAGGGAACCA
GAATCGAGTGAGTGGAAGGCATTGTTTGAGATATCAAGTGGTGAATGGAAGGATAGTGTC
CAGCTCGTATTTGAATACTTCTGTGAAAGAACTCCACGCTCATTCGTGGAGGAAAGAGGC
ACATCGTTGGTATGGAACTATAAGTATGCTGATGTGGAATTTGGTAGAATCCAAGCGAGA
GACCTTCTACAACATTTGCTCACGGGACCGATTAGTAATGCCCCAGTAGATATTATCAGG
GGTGCTCGAAGTATCGAAGTCCGTCCTGTGGGAGTTAGCAAGGGCTCTTCGATGGCAAAA
TTACTGCAATATATGTCAACAGTACATTCAATGGCAAACATAGATTTCGCGTTTGTAGCA
GGACACTTTCTGGGAAGGGACGAAGATGCATTTACGCTGTTTGAAGGAGAAAAGGTGGCT
CCTGTGAAAGAAGAGAGTAAATCCTCCCCTTGGCAAGAATCAAGCTTGTATTTTGGTGAA
GAAAACCCAAACCAGTTTTTGGACAAAATAGGCAACCTTTCCATCAGAACCAGTAGCAGT
AGAAACTCTGGCCTTGGAGTTAGTCCAGCCACCATGTCCCAAGACAGAGCATTGAAACAG
AGTCCCTGCCATTACAACTTCCACCAAAGCATTTATTCACCTGCACAGTCGGTAGAAGCT
TTGCGTCTCAGGCAAGATATTGCTTGCATGGATCAAATGAGATTGCATTCCTGCTCTATC
ATTTGTGCATCAGCAGCGGTATTAAACCAGAGGGACTGTCCTCTCCTCCACCTCTCACTG
ATACATATCACGAAACATACGATATCTAGAGATATGTAA
>EMRE3EUKT4062301 60S ribosomal protein L13
ATGGTGCGTGGAAACAATCAAATCCCTAACCAGCATTTCAAGAAGAAATGGCATCAGGTG
ATTGGGAGAAAAGAGGTCATCGGTGTGAGAACGTGGTTCAACCAGCCAGCTCGTAAATAT
CGTCGTAGACAAGCTCGTGCTGCAAAGGCTGCATCAGTCTTCCCTCGCCCAGCTTCTGGA
CCACTTCGTCCAATCGTTCGTGGACAGACTGTCAAGTACAACTCAAAGGTCAGAGAAGGC
CGTGGATTTTCCCTCGAGGAACTGAAAGAAGCTGGAATTCCAGCCAAGTTGGCCAGAACT
ATCGGTATTGCAGTCGATCACCGCCGTAGGAATAGATCTCTGGAGGGTCTGCAGGAGAAT
GTCAACCGCCTCAAGGCATACAAGTCCAACTTGGTGGTGTTCCCACGCCGTGCCAACAAG
CCAAAGGCTGGAGATGCCTCTGCTGATGAGCTCAAGGCCGTTGAGCAGCTCAAGGGTAAG
ATCATGCCAATAGTCGCAGAAAAGCCTGCTTTGGAAAAGATTGCCATCACTGATGAGATG
CGCGCTGAGAAGGCCTATGCTACTCTCAGACTGGAGCGTATGAATGCTCGCATGGCAGGA
ATCAGAAAGAAGAGAGCTGAAGAAGAGGAGGCTGCTGAGAAGGATAAATAA
>EMRE3EUKT4062302 YVTN repeat-like/Quinoprotein amine dehydrogenase
ATGTCTGAACGAGAGGACAATGACGATGCAATCGTTGGACCAGAGTTGCCGGTTCCCAAA
AAGCGCAAGATTTTACCATTTGAACAACAATATTTGGAGCGCCTTCCCCTTGCTGACATG
TATGAGAAGAGTTTTATGCACAAAGATTGGGTAACACATATAGGATTCGCTCCAGTGACT
GAATTTCTGATCACAGCAAGCGTAGACGGAGTTGTCAAGTTTTGGAAAAAGGTTGACACT
GGGATTGAGTTTGCAAAGCAGTTCAAGGCTCATCTTGGTCCTATAATTGGCCTTTGCGTC
TCATCGAACGGTTCCCTTTGTGCATCTCTATCATCTGATAAGACTGTCAAGGTGTTTGAT
GTCGCAACATTTGATATGATTGCAATGATAAAGTTGGACTTTTCTCCAGGATGTGCTTCA
TGGGGATTCCAAGGTACACGAGGAAAAGAGTATTTGGTTGTTTCAGATAGGGAGTCTCCA
AATGTACACATGTATGATGTTCGTGATAGCAAAGGGTCTCCAGAAGCGACGCTAAAGTTT
CATTCGAGTCCCATAGTGGCCATGAGTTATAATGAGCATGTTGATTGCATCATTTCCACT
GACAGCAAAGGTGGCATAGAATACTGGTGTCCCTCAACACAAAGTTTATTAAAAGAAGGT
CTTGCGTTCGAATCAAAGTTCGAAACCGACTTGTATTCGCTGTCAAAAGCCAAGACTCAT
GCCGCTGCGATTGCTGTAAGCAAAGATGGTACAAAATTTGCCATGTACTCATCTGATGAG
AAATTGAGGTTATTTAGATTTGTGGATGGTAAGCTCCTGAAAGTTATAGACGAATCAATA
GAGTCGGCGCAAGAAATACAGCGCAGTGAGGTAGATATGTTCAAGCTAGATCCTATTGAC
TTTGGAAGGCGAGTCGCTGTGGAGAAGGAGATGATGCAGACTGAAGATGCGTCTCCATCC
ATCAACTTGTGCTTTGATGCAAGTGGGCATTTTTTGTTCTATCCCACATTGATAGGAATC
AAAGTATTGAATTTGAAAACTAATAGAGTGGTTAAATTGATCGGAAAGGTGGAAAATACG
GAACGATTTTGTGGTCTTGCCCTGTATGAGCCAACAGCACACAAACCAAAGAAAATACCA
CTGGCAGACTCGAGCACCAAAGCTACTGAGGGAGATCCAACCTTGTTCTGCACTGCCTAT
CACAAACAAAGATTTTATTTGTTCACGCAACGAGAGCCCGAGATTAAGGAAGGCGATACG
CAAGGTAGGGATGTGTACAACGAAAAGCCCATGGGTGGGGTAACAACAGGAGCCCCAGAG
GAGATCCAACCATCCCTCATATTACCACGGGGGGCCATTCTACACACCACGTATGGAGAC
ATCTGGTTACGACTCTATCCGGAAGAAGTGCCTAGAACTGTGGAGAATTTCACAACGCAT
GCAAAGAATGGGTACTATGACGGGGTTATATTCCACAGGGTGATCAAAGGTTTTATGATT
CAGACTGGAGATCCAATGGGTGATGGAACTGGTGGAGAGTCCATATGGGGAGGTGAGTTT
GAGGATGAATTCCATCGATCTCTCAAACATGACCGCCCTTTCACCCTTTCAATGGCAAAT
GCTGGTCCAAATACCAACGGGTCGCAGTTCTTTATCACGACTGTTCCTGCAAACTGGCTT
GACAACAAGCATGCTGTCTTTGGACGTTGCATTCGTGGAGCTGATGTGGTGACAGCAATA
GAAAAGGTGAAGACTGATGCGCACGATAAACCTATGGATGATATCAAGATACTGAACATC
ACATTGAAGCATACCATTGCGGATTAG
>EMRE3EUKT4062303 TSA: Wollemia nobilis Ref_Wollemi_Transcript_5859_2201 transcribed RNA sequence
ATGAATTCTATGCTGTATAAAGCCGGGGGGCTGCGAGCAAGCCCCTCGCTTATGGCCCTG
AGTGAATGGCAAGAAAAGGAGAAGAATGCCCTCAACTGTGCTGTGGACGAAGAGGGTTGC
TTGCTAGATAATCTGACACTTGAACTGCGTGTGCATCCCCCAGAAATTCATATTGACAAC
GCAGGAGACCCTAATTATACAATCGTTACGATAGATTCGGCAAATAGGCCGGGGAGTCTT
GTCTTTGTGGTTCAGCATTTGACTGATCTTGGCCTGAGGATTCACAATGCACGGATCTCA
TCAGACGGAGGCTGGTTCCATGATATGTTCGTTGTGTCGGAAATCAACGGCGGTAAAGTA
CGAAATCAGGTCAAACTACTGAGCATTAAACAAATGCTGAATATTTATATGCAGACGGAA
GATGTTGTGGCAAATGGGGATACAACAGATGATGTTGACAAAGTAGCGACAACAATCTTT
GAAGTGTCAGGTGTTGACAGACCCGGTTTGATAGCTGATTTGATGCAATTGATGACGCAA
AATGGATGTGATGTCCGATCAGCTGCTGTCTGGACATACAGGACTCGGGTTGCCATTGTG
TTTAGTGTGACAGAAAAGGGAAGACCTATTCCCGATGACGCAAAGACGATGCGCTTGAAA
GAAATGATGGGTGATATTCTGTACAATAGTCAGGGAACTCATTCCGTTCACGCAGAGAAT
TTGAAAGGCATTGTGCATTATGACAGAAGGTTGCACCAACTCATGCTCCAGGATGATATT
GAGGATTGGAAAGTGAAGCATCGTGTACAGAAATACACGAAAGACAAGGAATCGGAAAAT
TCCTCGGAGAAATCGAATTTTAACACGTTCAGAAGTCCCAAATATGACAAGCCAGTTATT
GACATCTCTCATTTTTCACATTCAAACTATTGGACCGTAAATATCAAATGCAGGGACCGC
ACCAAACTGTTGCTGGACACAGTTTGCACCCTCAACGATATGAACTATGACATTTATCAC
GCGACGATAGATGCAGGATCGGATGGGTATTCCCATCAAGAGTTTTTTGTGAGGCCTCGA
TCTGGTGATGGTGAATTTGACGAGGATGAGGCTTTGTTAGTAAAGGCCATGTTAGAGGCT
TCTATTGAACGACGATTCCCAAAGGGAATTAAAGTTCAGATTCGATCAATGGATCGCTTC
GGATGCATGGCAACTCTGACGAGACAGTTGTTTGAAGCAGGGCTGTCAATCACCAGAGCG
AAAGTCAGAACTTTTGCAACTTCCAACAGTAGTGGGCACACATTGTATATTATGAATGCT
GAGGGCGGCCCTCCCAGCAATGAATCAATTGAAAAAGCACTTTTAGAATGCGGTGGCAAA
GCAATTCAAGAGGCTACCCACGATGGAACGCCTTTAGTCAACAGCCATCCATTCTCATTC
AAGTTTCTGCAGCGCTTGCCTCATCCAAGCTATGGAGGCTCTCCAGAATCGTACGACGCG
AAATATGGGTCTTTTTAA
>EMRE3EUKT4062304 Conserved predicted protein
ATGTCTAGTAGTAAATCGTCACCATCGGTGAAAAAGGAGGGGAATGGGTCATGGCTGGAT
GGCCCTGAATTCAGAGGTAAAAAGATTCCTGTGGTGACTGCGAATGGTGAGAAGAGGATG
ATGAGTATGAAGCAATTATATGAGTCCATTGAGAAGGAGAATGCAAAGGTGATGGCGAGG
CGAGGATGGAGTGATAAACAGACTCTTTCTGAAATTGAGGAAAGAGACCTCGAGCTGCAG
CGCATGGGTGGGGGCAGTTTCGATGTTCCTGGAGGTGGATTGCTATCCCGAGTGGGAGCG
TGGAGGAGGAGCCGAGATGTCGCGTACGGTGTGTATTGTCGAAGTGACAGGGTGCATGAG
GTGCTTGGGAAGAGATGGAAAGGTCGGGAGCCAGAGAGTGTGATTGAGTCTGGTACATTC
GAATGGGATGCATTGCGCAAGTGCCATGGGTTAGATATGCATGCTATGATGGTGATTATG
AGGCCCATATCGTTGCGTGAGATTCGCCCAATGATGAAAAAAGAGTTGGAGAAGAGGGTT
GACAAGCTGTCAATGTCTCATGAAGGGGCTCAGGATATGCGAGCGGACATAGATGCATTT
GTGAGTATATTTGATGAGAAAATGTTGCAGGGATCTGAATGTATAGATGGTGAAAAGGTG
AAGAAGGGAACTCATGTCATTCTTTCTTCCACTCCAAAGGCTGAACTGGTTGTTGAAACA
ATTAGTCCAGGTCCTATTGCGACGAGGAGAACCAGTTTGATTGGTATAAATAGAAATCCA
ATAGTAACAGCGGCAGCATTTGATTGCTTCGTTGGCCATGATGCCATAGATGTGGGTGGT
GGTCTGACATGCTTGGATGGTCTCTTGTGGTGTGCGAATGGATTGGAGACAGATACCAGG
ACGAATGCGAACAGTCAAGTGAGTGAAATTGATGTTGATGGCACCGAGCTGTTTGACCCA
TTTACGGGAGTCGAGACGATCGCTCTGGATTCAGCAGGGATCTTTCAACGCGTGAGTGGG
ACACAGAGGCCCAAGAGATTTCTTCATGATATGATGCGACCTCGTGTTACACAAAATGAT
GAATGA
>EMRE3EUKT4062305 IISP family transporter: protein transport protein Sec61 alpha subunit
ATGGGAAATTTCAAATTGCTGAATTTATTCAAGCCGGCACAAAGGATTATTCCTGATGTG
CCTGCTCCACAGGAACGAAGAGTTCCCTTCAAGAAGAGATTCGTGACGACGCTCGCGTGC
TTGGCAATCTTTTTGGTGTGCTCGCAACTTCCTCTGTATGGGATCAAGGCATCCAGCGGG
GCAGATCCTCTGTACTGGGCCAGAATGATTATGGCTTCTAGTAGAGGAACTGTGATGGAG
TTGGGAACTGGTCCGATTATCACGGCTGGGTTGATCGTGCAGTTGCTGGTCGGATCCAAG
CTGATTGAGATTGATCAGGGCGTGAAGAGTGACCGGGAGCTTATGAAGACTGCCGAATCA
ACTCTTGGATTATTGATTACTCTGGGACAGGCAATTGTGTATGTTTGGACCGGTATGTAT
GGTCCACCGTCAGAGCTTGGTGTGTTCAATTGTGTCTTGATTGTTGCCCAGCTCTTCTTT
GCTGGGCTGCTTGTTATGCTGATCGACAATATGCTTCAGAATGGATGGGGTCTCGGATCT
GCAATCAGTCTGTTCATTTCTACGAATATTTGCGAGAGCATCATGTGGAAGGCGTTGAGT
CCGTATACCTTCAACATGGGATCAGGCCCACAGTTTGAAGGTGCCATGATCAACACCGTT
CAGTTGCTGTTGACCAGAGGAGATAAGACCAAAGCTATGAAAGAAGCTTTCTATCGCCAG
GGAATGCCCAATATGATGCAGTTGCTCGCAACTGTGGGAGTCTTCTGCATGGTTGTGTAC
TTCCAGGGATTCAAGGTGGAGCTTCCAATGAGGTCAAAGAGGGCACGCGGAGCATCCATG
AACTATCCCATCAAGCTCTTCTATACATCCAATATGCCAATTATTCTTCAGTCAGCTCTT
GTATCAAATCTGTACTTTGTTTCACAGATGCTGTACAAGCGCTTTGGTGCCAATATTTTG
GTACAGTTGCTAGGACGCTGGGAAGCAGATAGCATGTACTCTGAGCAAATGATGCCGGTT
GGTGGACTCGTGTATTATATTACACCACCACACTCTCTTGCTGAGGCTGCAGCGAATCCA
ATCCATACAGTTTTCTATGTTGCCTTTATGTTGGCTGCCTGTGCCCTCTTCTCTGTGACC
TGGATTGAAGTGTCTGGTCAGAGTGCATCTGAAGTTGCAAAGAATTTGCGTGAGCAGCAG
TACTTTTTGCAAGGTCACCGGGATACGGTGGGATCGTTAAAGAAGGAGCTTAATCGTTAT
ATTCCTACAGCTGCCGCATTTGGTGGAATGTGCATTGGCGCATTAACAATTGTGGCTGAC
TTTATGGGTGCTATTGGATCCGGAACAGGAATTCTCTTGGCAGTGACAAACATTTACCAA
TATTGGGAACAATATGAAAGAGAAAGACAAGAAATGGGTGGAAGTGTGTGGTAA
>EMRE3EUKT4062306 SMAD/FHA domain-containing protein
ATGTTCAAGACCCAGACAGTTTGCATGCGGGCGGCTCCTCTCCCACGAGTGTTCGCCCAC
GGAAGGGGACACGTGGCCTCAAGAAGACACGCGCTCGTCTGCCACGCGACGAGGTACTTG
CTCGTTCCAAATGGCGATGGTGGGACAGATCATATATCTGCGACATTTGACAACCCAGAT
CCTGCGGTGATCGAATTGTCCCCTGGAGTTTTTGAGCTCGGCCGTGAAGGAGAAGTTGAG
ATACAAGTTAATGTCCCCACCATTTCTGCGCGTCATGCCCTCTTGAAGCTAGATGAGGAC
AACGTTCTTACAGTGATGGATCTTGGGAGTACGAATGGCACATTGTTGAATGGGAAAGAG
ATTGAGCCCAACCAGGAGGTTGCTGTTCGAGTTGGAGAAGAAATTGTCTTTGGAGATTCT
CATTTGGGAAGCTTCATCTTTGCTACAGAAGAAAGCGAGTAA
>EMRE3EUKT4062307 Transcription initiation factor TFIID subunit 8
ATGGTAGCATTATCGAATCAAGGGATTTCAATCGAAGATCTGCAAAAGTATAGAAAGTCG
GCACCAGATGTTGATTTCGCTCAACCGGTCTGTGACTTTCCTGTACCAAAAAAGGTCACC
CAAGGAAAGACGTTTGCCGAGCTAAACGAAACTCCTCCTGGCAATATCCCCGATTTTCTG
CCAGCATTTCCAGATGAACATGCGTATGTCGAAACGGAGGAGTATACTCCAGTGAATAAT
ACGGTGACTGAGCAGATGAAGAAGATTATAGAGCAGAAAGAGGCTGCAACAGAGGCATTG
GTTGCTATGGCAGACAGGGTTGCGCCGCCTGTTCTTGAAAAGAACGAAGAGGTAGAGAAG
ACGACAAAAACTGACGAGGATGGTAGTGCTGAGAAGAAGAATCCTTTCCTGTTGCCAGCG
AGCTGGGAGGACACGACTTCCAATACAATAGATGCCCTGCTGGCTGTGGACAGCAGGTTA
CAGGACAAGACGAAAGGTGACGATACAGTGCATTCGGATGGTGATGTACAAATAGAAGCG
AGTCCAGCTGCACCTGTGGCAAAACCAGTCGGGCCAAAAGAGCTGTTTGCACAGTGGTCA
TGGGTTGGAGGACTCACAGACAGGAATAAATTAGCTTTCAGTGGGGCCAAAGCCGCCGCG
CTGTACGATTCGGGAGAAGGTGAATTTGTCCAGAAAAGGCAAGTAGAGAATCTGTTGACA
CAGAATGTTACCGAAGAACGAGAAGGCACTGCAGCAGGAGCAGAGAACCTTGATGCCATG
GACTTGGATGATGAAGAAATCTAA
>EMRE3EUKT4062308 Zinc finger family protein
ATGGGTTCTTCTGGTAGAAGCAAAAAGACTGGGTCTAGTAGAAAAAATGGATCATTGCAT
AAGAGGGGGGTGAGAAAAAAGTTTAGAGCGCGTCATATTGACCAGGCTTGGGAGGATGTT
AGAAAACCACAAGGTGTTGTGACAGGTACCCATGGACCTGTTGGAACAAGCATCCAGGAA
CTGGATGAAGATATTCCAGGCAGAGGCAAGTTTTACTGTACACCATGCTCCAGATACTTT
GTCTCAGAGCGAGCTCAGACGGATCATGAAAAGACGAAAGCGCACAAGAAAAGGATTAAA
GAATTACAGGGTCCTAAGCCACATTCCCAGGAGGATGCAGATTGGGCTGGTGGAATGGGC
ATGCCAGATAATGGGACCATGTAA
>EMRE3EUKT4062309 HAD-like protein
ATGCCTGATATAGTATTCTCCGATATAGATGGGACATGTGTGCACTATGATATGGGTGAG
ACACTTGTGCCTTTCTGTGCTGACGTTGATTTTGAAGGAGAGACTCCTTTGGGGTTGGAG
CGAGCCGAGTTTCAGAAAGATGATACACGTGCATGGGTGCTTGCGTTGCCAGAGTCTTCG
AGCGGGAGTAGAGGAATCATCAGTGTAGACACCCTGAAAGCATATGCTCGACTTCAAGAC
TTTGGATGTCGAGTCATCTTGGTGAGTGGATGTCGGTGTTCAACCTTGATTCAGCGAATT
CCTTATTTGCCTCAGGCAGATGCGTATGTTTGCGAGAGTGGGGGCAGAATATTCTATCCA
GCTCAAGGGGGATTGTCTTTGGTAGAGGACCTGGTGTGGCGAAATGCTCATAGCTCTTTG
CCACCCGTCCAACCGAGTACCGTAGCGCCAGAGACATATTCGGGGGATTTATGGGAATTC
TATAGAAATCTTAAATCAAAAGGAATAAACATCGATAGTAAAAATTATTCTACAGCATTT
CGAGTGAAAGATAAAAGAGTGTCTGGGCAAGACGTTCCCTCATCCTTGGCATATTCTACC
AATCTAGGATCATTGGATATCTACCCAAAGACATCTGGAAAGTTGAATGCAGCTATATAC
CTGATGAATAAATTCAGCAGTGGGCCTGAATCATCGGTGTTCATGTGCGATGATGACAAT
GACATTGAATTGGCATTGCATGTGTCCAGGGCCTACTTGCCAGGAATAACATCTGAAAGT
ATGCAGAAGACTGTTGAAGAGAATAGGAATCATTTTTATGTCGCAAAAAGAAACGGAATA
TGGGGAACTGAAGAAGTTCTCTCTGAAATCATGTCAACATTGTGA
>EMRE3EUKT4062310 Atp-binding cassette superfamily
ATGTCGCTCGTTTGGTCGCAACAACGAGGCTCTCTCGTGCAAACGGGTGCACGTCTTCCT
GTGCCCAGGATACGATTGCCTATTCTAAAGCCATGTTCAAATAATATCAGTATTACATCC
CCTCTTCTGTCAAGGAGGGGGAGCGTTTGTGTTTGGGCAAAGAGTTCCCCAGATGGGGAG
GGGGGTCCTGGTTCAAAGGTTCGGAAAGTATTGAGTTCGAAGAAGAAGAATGTGGTTCCA
TTTTTTGAGAATTTACTGAAACCATTGAGAGATTTTGGGATCGGCAAAACGAGCATGATT
CAGGGTGGAGTTGGTTTGTTTGTGTTTGCTGGAATTGGTTTTGCACTCATGTTGATTTCC
TGGGCTCGAGGGGGGCAGTTGGGTCGCCGAGGGCAAGGGTATCAATTGATATTAGAATTT
CCACTCGCGTGTGGGATTTCCGTGGGGACTCCTGTAAGAATTCGGGAAGTTCCAGTTGGG
GGTGTGCTGAGTGTTCAGCCCAGTCTTGAAAAGGTTGATGTCTTGGTCGAAATGCGCGAT
GCGACGACAGTGATTCCAAGGAATTCAAAAATAGAAGCAAATCAGAGTGGTTTGATAGCC
GAGCCTCTCATTGATATCACTCCACAGGTGCCTGTGCCAGAGTATGTGGCTAACCCATTG
GATGAGGACTGCGAGGCAGAGGGCAAGGTGGTGTGTCATCAGGGGCGCATCAAAGGGCAG
AGAGGAGTGGCATTGGATGATTTGGTGTATGTGTGTACCAAATTGGCGAATCAAATGGAT
GCCCAAGGTATAGATTCCATGTTTGCGGCGATGAACTCGGCACAAAGTGCCATAGAAGAA
GCACAGCCCCTTTTAAAGCGCGCTGTGGAACTGACGGACGAAGTCATTCCCTTGTTAGTC
GAACTTAGACAAGGGGGATTGGTTGGTAATGTGGAAGCACTGACTCAAGTGGCAGCGGAG
GCTGCAGCTGATATTCAGAGACTGCAGACTGAGGTTTTGACTGAGAATAACGTCAAGGCT
CTGAGGGAGTCTGTGCAAACACTGACCAAGACTCTTCAGCATGTAGAAAGAATCACGGGC
GATTTGGGTAATATGACCAGCGATAAAAAGGTAACTAGCAATCTCAAACAGCTGATAGAG
TCTTTGAGTAGAATTGTTGTGGATTGA
>EMRE3EUKT4062311 tRNA (guanine-N(7)-)-methyltransferase non-catalytic subunit
ATGGAGCGGGATACAAGGGATCCTCTGAGAGCTGTCATTGCTCTGCACCCAACCAAGAGT
GAATGCATTGCAGTAGCACTTGGGGACCAGATTCGAGTCCGAGAATCAAGTGGAGTACAG
ACGGTGGAAGTGAAGCAGGACAGCAAGGCTGCTGCTGACGGAGCACAGACGATCATTCGC
GCCATGGTATTTAGTCCAGATGGTGCATATTTAGCTGCGGGAGGTGATGATAAGATGCTG
TATCTGTATAAGACTGATGACTGGCATATGATTCATGCATTTCCCTCAAAGAAGAAGATT
AGTTCTGTGAGTTTCTCTCCTAGTGGCGAGCATATCTTTGCTGCAACAAAGTATGGAGAC
GTCTTAGTAGCTCCTGTACTGCCAGATGGCAATGGATCATTTTCAGAAATGGCTCTTCTC
ATGGGTCATTTCTGTAGTATCATTACGTGCATCAAAGTCTCTCGTAATAATATGTGGCTT
GCATCTTGTGATAGAGAGGGTAAAGTTCGGGTAACTGTGATTCCATCCGACCCAATGCAG
GGTGCACATGAGATTGTGTCATTCTGTCTAGGCCATGAGAAGTTTGTATCAGCTTGTGCT
TTTATTGTACCAGAAAGTGGTAAGGAATTGATTCTTAGCGGCGGTGGTGATGGATTAATC
AAATTGTGGAACCCTGTTGATGGACATGAAATGGATTCTGTCGACCTAGGCAAGCCAATC
TTGACACTAGCTTCCAGTGCGACTCAAGACCTTGTTTTTGCTGTGCTTGACGGGTCCAAT
GAGGTGACCGTACTATCGGTGGACGAGAAGAACAAAATAGTGAGAGACAGTGTGTCGCTA
GAGATACCTGTAGTCACTGGCGCTGATACAACAGCACAGGGACAGGCATGGTTTGTTGGG
GGCCCAGTTGGTTCAGAATCCGGTCTGAGGGTTGCATGTATGCAGAGATCTGGGAATACA
TGGGAGCACGTTGCTACTCATGATTCGCTATCGAAATTGGAAAACTGCAGTAAGGATGAT
ATGCCGCTCTTTCACTCATATCTGCCAGAGAATTTGGACAAGAAGAGATGCAAAGTCACA
ACACAGGCAATGTAA
>EMRE3EUKT4062312 BSD transcription factor
ATGGATGTGTGGGGCTTGGCTTCAGCGTTGTCAGACGCTGTGAAAAAGTCCACCAACGAT
ATAACTGAAACGTTTCGCAACACAGAATGGAAGAATGAATTCGCCGATATGCGAAAGGAA
ATTGAGGAAGACACGTCGGAGCTAACAGCGAGTGCCAAGACATTGACTGATGAGATTAGC
ATGAGGACAGCCAAGGTGGTCCAGCAGTCTGGGCAGAGGGAACCAGGAAGAGCTCAGCCC
ACCTTGCTGACAGAGACCCAGTCAAAAATGAAAGAAATGGGCAGAAAGTTTTATAATGGA
ACTAGCGAGACGTATGGTATGCTGAGTAAAGCGTTTCAGACGGAACTGGGCATAAGCAGC
ACCAAGGATGGTTCTTCTTCCTCTGGACGGGGAGACTACAAATTTTCCAGGCTTGATTTA
GAGAGGAAATCTTTACAGAATAGCACGTCAACATTTACAGAAGATCCAGAGGATATAAAA
TCGTATGAAAAGTGGAAAACAGATGTATTTTCATTGGAGAAGGAGAGTCCAGACGCCCTC
ATGGAGCAGAGCCCTGCACTGCTTGATATGCATACTCGCCTTGTTCCGGATGATGTGAGC
GAGGAAGATTTTTGGTCACGTTATTTGTACAAGCTACGTATTATGGAAGATAGATATACT
CTTATCGCTAAAGCTGCGGCCAGGACAGGAGACGAGTCTGGTGATTTTGAATGGGAAGAT
GAGACTGAGCCAAGTGAGAGTACTCAGGTTCCTCCGCAGGTGGAGCATGAGGACTGTGAA
AAACAAGAGGAAGAAAAGGATGGTACTACTACTAAAGAAGAAGAAAAAGAAGAAGAAGAG
AAGAAGGAGGAGGAAAAATCTGTAGAAGAACAAGAAGAGGAAGAAGAAAAGGACAGGGCT
GGAGAAGAAGAGGAGCAGGAAAAATCTGTAGAAGAACAGCAGCAGCATGATACTTCCTCG
TGCGATGATGATGATGTTGCAAAGACAGGACAAGGGGAAAAGCAACCGTCATCATCGTCA
CTGCTAGAGGAAGATTCATGGACAGACATGGGATCCACAGTATCAGCACCTGCCAATGGA
GACGGTAATATGCCTACAAAACTGGATTCTGCCTCAACCGACGATATTGATATAATTGAC
GACGAGGACGTTGCGAATTGGGAATAA
>EMRE3EUKT4062313 Conserved predicted protein
ATGAGCGACAGCGATATTTCCCTGTTTACTGATTCTGAGAATGAAAATGATGCTGAACTG
CGTGTATCCTCGCGAGTTGGACTGAGAAATGTTCCAACAGCGTGGAACGATGTGGATTTG
GACGAATTGGAAAGGTCTGCACGCGGTATTTCGTCTTGTCTGCAGACAAATGGCGGTCTA
TCGAATCACGAATTGTCTCAAGATGACATACGTGCGACCGAACACGAGGGATCCCTTCTG
TTCAAAGAATTTGAGGGTCAAAATCCCCATGCCTTTATTCGTGAGAGATTTCAGAATGCT
GATGTGAAGGATCTTGTCGCAGCACGAGAAACGTTAAGCAAAGAGTCCATGAGTCATTCG
AAACAGTTGAAGAAGTTTGTCAAGGATAATTTCGAGAGCTGCATCAGTAATATGGACACG
ATTGGGGAAGTGGCTATGCGACTTCATGCTGCCAGTTTGGAAGGAGGAGAGGGAGCTCAT
GGCGCGACCCCAGCAAAGGTGGCTGAAGAACTGCATCATGTTGAGTCAGTGGCTGAGAAA
TCATTTTCGGGATTGATTAAAAGGTATAAACTTGGACAAAACCTAGACAGTGTCCTACAG
CTGTTGGGAAAGTATGATTCCCTTGTAATTTTGCCTTCCATGGTTCGGGAATGCATCGAT
AGCAAGGATTTTGAAGGTGTCATTTCGTTATATCAGCGTGCTATGAATCTTGTTGAAATG
GAATCAGGTACTACTGAAGAAGTTCATACTATTTGGAATAGGCTCCAAACAGAAGTCCAC
AAGGCTATGGAGGCAGCAGTTCGGACCCTACATATGATGATGCATAATCCAAAGCTCCTA
CTGGAAGAATCGTTTGAGGCAGCATGTTATTTGGAAAAACTGAAGAAATTAGGGGTGCCA
GCTGCGGCAGATATGGACACGATGCAAGAATTCACGGATTTCCAGGTGAATGAAATCATT
TCAGAAATGCGAACGATACACAAGGAGGCACAATCACTGGATATGAAGCGGGACTCTTCT
ACGGGAGATCGGAAGCATTCTCATACTTGGACTGCTGAAAAAACCCATATTTCAACTAGT
AGACTCTGCATACAGAATCTGACAGTGGAGTTCTATGAATGGTGCCACGAGTTTTGGGAC
TTGTTCAAACCTAGCCGGAATATTGAGCCTTTTAATTCCTTATGGGGCCTTGGGCAAGAA
AATCGCGGAACTGCACTAGAAAGGGTCTTTTCTGCATATTCAGAACTGGTTGAGAGTTGT
ATGGTGGAGATTTGTGAAACCAATGATATTGTTCATGAATCAAATGCAGTCATAGAATTC
CTTACTGATTGCTGTTTTGAGTTGGATGAAGACATAGGGAGAATCATTATTCCATATTAC
AGGGATCTTGTACAGCATATTTGTCAGCAAGTGATTCTAGCCCTAGTAGCCCATCTCAAA
ACTCATGCACAGAAGGTGTTTGTCATTGAAGATTCTTGCATGGACGGATTCTTGCCACAT
CAGAACATTGCCTGGCTTCATATGGTGATAAACGAAGCTATGGAGTGTGTTTCTCGATTG
TCGAAGCGAGCCATGGCTATAAAGGTGAAAGTGCCACCAGATTCATATCCTTTACATACA
CTCTTAAAGAGCTGTGCAGAAACATGTGCAGACTCAGTCACAAGACTGGCGGCTCGAAAG
CCGGTTCTATCCATTAGTGGGAAAGAAGTCGATGAGTTTGTTTTGCTGGTTGCGTGGAAT
ACTTTAGAAGCGGTGAAAATTAGCGTTCTACCTCGGATTGTCCAAACATGGAGTTCACTT
TTGAACTCGGCTGCCACACCCAAAGAAAATTCTCAAGCCTTTTCATGGTGTTGCTCCAAA
TTAGAAGAAGCCCAAGAATTCGTTATGAAATCATGGGTTGAGATTAAGCTAGAAAAGTTG
GAACCCATCATGGTAGACGTGCTTGATGTGGAATCAAGGAATGTCGCAAACGCTGTTGAT
ATCTCAACACCAAAGCCGTGCATCCGTGAGCTGTGCAGTATTCTAGAGGCATATGATGCT
GATATCCAGATCATGGTACCGGTGCTACAGGAAGAAGTCATGGGTGAAATCCATCTCGCA
GTGATAGAAGGCATTCTTAACCTGATGGCCTCTGACATTTTTAAAACTGCTGCCATGCAA
GGAGTCTGTCAGCTGTGGCTGGATTTGTCGGCTCTACATGATTGGCTCATACAGCACGAA
AATGAAGATGATCGCATGGATAGAAAGGGAAGTGTCACTCTTGCAGAATCATTGCTAGCA
GAAATTGAGGAGCATGTTCGGAAGCAACTCAAGGATGAAAAAATTCAAAGCCTAACAGTC
ATCAAGGTTAAAGAGCGAATCAGAAGCATACTAGATCCCCACTAA
>EMRE3EUKT4062314 Phosphatidylinositol 4-kinase alpha 1
ATGGGTGTGAAGAGTCTTTGGACTCTTCTCGAGCCATGCGGGAGGAGAGTGGACGTGACA
ACGCTTCGAGGGAAAACAGTGGCAATAGATGCCTCTGGCTGGATTTTTAGATTTTTGAAA
GCAATGCGTGATGACAAGGGTGATATACTTCCTCATGCCCATACGATTGGGTTTTTGAGA
CGTATTTGTAAGTTATTGTATCTTCATATCAAGCCAGTATTTATATTTGATGGGAGTACC
CCTGCTTTGAAAAAGAGGACTGTTGCAGAGAGAAGGAGAAGGAGGGAACAACAGGACGCA
AGGGTGAAAAAGACTGCTGAGAAGCTACTGTTGAATCGATTAAAGCAGCACGCCGTCAGA
GCAGTTGAGCGAGCTAAGTCTGGGGTGGGCAGCAATGGGGAACAGGAGGCAATAGAGCCT
GAAATCAAGGGAAGTCATGGCAATGAAAGAGATGTGGACAACGTTTCCAAAGGTAACGCA
GTAATTGAAGACACGAATAAAGGAAGCGAGGTGTCCGGCGAGACGGATGAGGATGACGAT
GAAGATGAGGGAGGATTTGAAGTTGACGTTGACGATGGGGTGGATCCGGAGGTTTTGTCC
ACTTTGCCACCGTCCATGCAGCTGGAAATCATGCTTCAAGTGCGAGAAAAAGCAATGACA
GCGGCTAGAGGTGGGTTTGAGGAAAGGAGCGGCAAGCCTGAGGAATTTTCAAAGTATCAA
TTGCAACAATACTTGAATTCCACGGGATTGAGGAGGCAGCTGGATTCTATTCGGGGTATT
[truncated: 9,970,648 more chars]
