# Supplementary material for: Central transcriptional regulator controls photosynthetic growth and carbon storage in response to high light
Source: Nat Commun. 2024 Jun 6;15:4842. doi: 10.1038/s41467-024-49090-7 (PMC11156908; doi:10.1038/s41467-024-49090-7)
Supplement: Supplementary file 10 — Source Data [file 41467_2024_49090_MOESM10_ESM.zip › Source_Data/pico_024561_nuc_p0_v3.0.0.genes.gff3]

EMRE3EUKS918382	SGI	gene	307	813	1.0	-	.	ID=EMRE3EUKG4062029;Name=Conserved predicted protein
EMRE3EUKS918382	SGI	mRNA	307	813	1.0	-	.	ID=EMRE3EUKT4062029;Name=Conserved predicted protein;Parent=EMRE3EUKG4062029
EMRE3EUKS918382	SGI	CDS	307	813	1	-	0	ID=EMRE3EUKT4062029.1;Name=EMRE3EUKT4062029.1;Parent=EMRE3EUKT4062029
EMRE3EUKS918382	SGI	gene	1062	2581	1.0	+	.	ID=EMRE3EUKG4062030;Name=Conserved predicted protein
EMRE3EUKS918382	SGI	mRNA	1062	2581	1.0	+	.	ID=EMRE3EUKT4062030;Name=Predicted protein;Parent=EMRE3EUKG4062030
EMRE3EUKS918382	SGI	CDS	1062	1235	1	+	0	ID=EMRE3EUKT4062030.1;Name=EMRE3EUKT4062030.1;Parent=EMRE3EUKT4062030
EMRE3EUKS918382	SGI	CDS	1385	2581	1	+	0	ID=EMRE3EUKT4062030.2;Name=EMRE3EUKT4062030.2;Parent=EMRE3EUKT4062030
EMRE3EUKS918382	SGI	gene	2778	3617	1.0	+	.	ID=EMRE3EUKG4062031;Name=Conserved predicted protein
EMRE3EUKS918382	SGI	mRNA	2778	3617	1.0	+	.	ID=EMRE3EUKT4062031;Name=Conserved predicted protein;Parent=EMRE3EUKG4062031
EMRE3EUKS918382	SGI	CDS	2778	2878	1	+	0	ID=EMRE3EUKT4062031.1;Name=EMRE3EUKT4062031.1;Parent=EMRE3EUKT4062031
EMRE3EUKS918382	SGI	CDS	2939	3617	1	+	1	ID=EMRE3EUKT4062031.2;Name=EMRE3EUKT4062031.2;Parent=EMRE3EUKT4062031
EMRE3EUKS918382	SGI	gene	4287	5557	0.27	-	.	ID=EMRE3EUKG4062032;Name=Exostosin
EMRE3EUKS918382	SGI	mRNA	4287	5557	0.27	-	.	ID=EMRE3EUKT4062032;Name=Exostosin;Parent=EMRE3EUKG4062032
EMRE3EUKS918382	SGI	CDS	4287	5033	0.42	-	0	ID=EMRE3EUKT4062032.1;Name=EMRE3EUKT4062032.1;Parent=EMRE3EUKT4062032
EMRE3EUKS918382	SGI	CDS	5171	5557	0.53	-	0	ID=EMRE3EUKT4062032.2;Name=EMRE3EUKT4062032.2;Parent=EMRE3EUKT4062032
EMRE3EUKS918382	SGI	gene	6893	7693	1.0	+	.	ID=EMRE3EUKG4062033;Name=Alpha-and gamma-adaptin-binding protein p34
EMRE3EUKS918382	SGI	mRNA	6893	7693	1.0	+	.	ID=EMRE3EUKT4062033;Name=Alpha-and gamma-adaptin-binding protein p34;Parent=EMRE3EUKG4062033
EMRE3EUKS918382	SGI	CDS	6893	7496	1	+	0	ID=EMRE3EUKT4062033.1;Name=EMRE3EUKT4062033.1;Parent=EMRE3EUKT4062033
EMRE3EUKS918382	SGI	CDS	7581	7693	1	+	2	ID=EMRE3EUKT4062033.2;Name=EMRE3EUKT4062033.2;Parent=EMRE3EUKT4062033
EMRE3EUKS918382	SGI	gene	7718	8306	1.0	-	.	ID=EMRE3EUKG4062034;Name=Membrane protein insertion efficiency factor
EMRE3EUKS918382	SGI	mRNA	7718	8306	1.0	-	.	ID=EMRE3EUKT4062034;Name=Membrane protein insertion efficiency factor;Parent=EMRE3EUKG4062034
EMRE3EUKS918382	SGI	CDS	7718	7961	1	-	1	ID=EMRE3EUKT4062034.1;Name=EMRE3EUKT4062034.1;Parent=EMRE3EUKT4062034
EMRE3EUKS918382	SGI	CDS	8029	8306	1	-	0	ID=EMRE3EUKT4062034.2;Name=EMRE3EUKT4062034.2;Parent=EMRE3EUKT4062034
EMRE3EUKS918382	SGI	gene	8421	9859	0.85	+	.	ID=EMRE3EUKG4062035;Name=MATE family efflux transporter
EMRE3EUKS918382	SGI	mRNA	8421	9859	0.85	+	.	ID=EMRE3EUKT4062035;Name=MATE family efflux transporter;Parent=EMRE3EUKG4062035
EMRE3EUKS918382	SGI	CDS	8421	8464	0.88	+	0	ID=EMRE3EUKT4062035.1;Name=EMRE3EUKT4062035.1;Parent=EMRE3EUKT4062035
EMRE3EUKS918382	SGI	CDS	8860	9859	0.87	+	1	ID=EMRE3EUKT4062035.2;Name=EMRE3EUKT4062035.2;Parent=EMRE3EUKT4062035
EMRE3EUKS918382	SGI	gene	10917	11907	0.46	-	.	ID=EMRE3EUKG4062036;Name=FAD/NAD(P)-binding domain
EMRE3EUKS918382	SGI	mRNA	10917	11907	0.46	-	.	ID=EMRE3EUKT4062036;Name=FAD/NAD(P)-binding domain;Parent=EMRE3EUKG4062036
EMRE3EUKS918382	SGI	CDS	10917	10923	0.7	-	1	ID=EMRE3EUKT4062036.1;Name=EMRE3EUKT4062036.1;Parent=EMRE3EUKT4062036
EMRE3EUKS918382	SGI	CDS	10996	11191	0.54	-	2	ID=EMRE3EUKT4062036.2;Name=EMRE3EUKT4062036.2;Parent=EMRE3EUKT4062036
EMRE3EUKS918382	SGI	CDS	11388	11907	0.61	-	0	ID=EMRE3EUKT4062036.3;Name=EMRE3EUKT4062036.3;Parent=EMRE3EUKT4062036
EMRE3EUKS918382	SGI	gene	12106	13748	1.0	+	.	ID=EMRE3EUKG4062037;Name=YVTN repeat-like/Quinoprotein amine dehydrogenase
EMRE3EUKS918382	SGI	mRNA	12106	13748	1.0	+	.	ID=EMRE3EUKT4062037;Name=YVTN repeat-like/Quinoprotein amine dehydrogenase;Parent=EMRE3EUKG4062037
EMRE3EUKS918382	SGI	CDS	12106	12147	1	+	0	ID=EMRE3EUKT4062037.1;Name=EMRE3EUKT4062037.1;Parent=EMRE3EUKT4062037
EMRE3EUKS918382	SGI	CDS	12269	13315	1	+	0	ID=EMRE3EUKT4062037.2;Name=EMRE3EUKT4062037.2;Parent=EMRE3EUKT4062037
EMRE3EUKS918382	SGI	CDS	13383	13748	1	+	0	ID=EMRE3EUKT4062037.3;Name=EMRE3EUKT4062037.3;Parent=EMRE3EUKT4062037
EMRE3EUKS918382	SGI	gene	16076	19366	0.63	-	.	ID=EMRE3EUKG4062038;Name=RNA-directed DNA polymerase (Reverse transcriptase), Non LTR Retrotransposon protein
EMRE3EUKS918382	SGI	mRNA	16076	19366	0.63	-	.	ID=EMRE3EUKT4062038;Name=RNA-directed DNA polymerase (Reverse transcriptase), Non LTR Retrotransposon protein;Parent=EMRE3EUKG4062038
EMRE3EUKS918382	SGI	CDS	16076	19366	0.63	-	0	ID=EMRE3EUKT4062038.1;Name=EMRE3EUKT4062038.1;Parent=EMRE3EUKT4062038
EMRE3EUKS918382	SGI	gene	25178	29059	0.77	-	.	ID=EMRE3EUKG4062039;Name=RNA-directed DNA polymerase (Reverse transcriptase), Non LTR Retrotransposon protein
EMRE3EUKS918382	SGI	mRNA	25178	29059	0.77	-	.	ID=EMRE3EUKT4062039;Name=RNA-directed DNA polymerase (Reverse transcriptase), Non LTR Retrotransposon protein;Parent=EMRE3EUKG4062039
EMRE3EUKS918382	SGI	CDS	25178	29059	0.77	-	0	ID=EMRE3EUKT4062039.1;Name=EMRE3EUKT4062039.1;Parent=EMRE3EUKT4062039
EMRE3EUKS918382	SGI	gene	29381	30046	0.88	+	.	ID=EMRE3EUKG4062040;Name=RNA-binding domain, RBD
EMRE3EUKS918382	SGI	mRNA	29381	30046	0.88	+	.	ID=EMRE3EUKT4062040;Name=RNA-binding domain, RBD;Parent=EMRE3EUKG4062040
EMRE3EUKS918382	SGI	CDS	29381	30046	0.88	+	0	ID=EMRE3EUKT4062040.1;Name=EMRE3EUKT4062040.1;Parent=EMRE3EUKT4062040
EMRE3EUKS918382	SGI	gene	30218	32748	0.21	+	.	ID=EMRE3EUKG4062041;Name=RNA-binding domain, RBD
EMRE3EUKS918382	SGI	mRNA	30218	32748	0.21	+	.	ID=EMRE3EUKT4062041;Name=RNA-binding domain, RBD;Parent=EMRE3EUKG4062041
EMRE3EUKS918382	SGI	CDS	30218	30585	0.89	+	0	ID=EMRE3EUKT4062041.1;Name=EMRE3EUKT4062041.1;Parent=EMRE3EUKT4062041
EMRE3EUKS918382	SGI	CDS	31033	31445	0.66	+	1	ID=EMRE3EUKT4062041.2;Name=EMRE3EUKT4062041.2;Parent=EMRE3EUKT4062041
EMRE3EUKS918382	SGI	CDS	31712	31741	0.6	+	2	ID=EMRE3EUKT4062041.3;Name=EMRE3EUKT4062041.3;Parent=EMRE3EUKT4062041
EMRE3EUKS918382	SGI	CDS	31942	32257	0.91	+	2	ID=EMRE3EUKT4062041.4;Name=EMRE3EUKT4062041.4;Parent=EMRE3EUKT4062041
EMRE3EUKS918382	SGI	CDS	32439	32748	0.56	+	1	ID=EMRE3EUKT4062041.5;Name=EMRE3EUKT4062041.5;Parent=EMRE3EUKT4062041
EMRE3EUKS918382	SGI	gene	55251	57382	0.92	-	.	ID=EMRE3EUKG4062042;Name=YVTN repeat-like/Quinoprotein amine dehydrogenase
EMRE3EUKS918382	SGI	mRNA	55251	57382	0.92	-	.	ID=EMRE3EUKT4062042;Name=YVTN repeat-like/Quinoprotein amine dehydrogenase;Parent=EMRE3EUKG4062042
EMRE3EUKS918382	SGI	CDS	55251	55471	0.93	-	2	ID=EMRE3EUKT4062042.1;Name=EMRE3EUKT4062042.1;Parent=EMRE3EUKT4062042
EMRE3EUKS918382	SGI	CDS	55757	56105	0.93	-	0	ID=EMRE3EUKT4062042.2;Name=EMRE3EUKT4062042.2;Parent=EMRE3EUKT4062042
EMRE3EUKS918382	SGI	CDS	56173	57219	0.98	-	0	ID=EMRE3EUKT4062042.3;Name=EMRE3EUKT4062042.3;Parent=EMRE3EUKT4062042
EMRE3EUKS918382	SGI	CDS	57341	57382	0.99	-	0	ID=EMRE3EUKT4062042.4;Name=EMRE3EUKT4062042.4;Parent=EMRE3EUKT4062042
EMRE3EUKS918382	SGI	gene	57580	59171	1.0	+	.	ID=EMRE3EUKG4062043;Name=FAD/NAD(P)-binding domain
EMRE3EUKS918382	SGI	mRNA	57580	59171	1.0	+	.	ID=EMRE3EUKT4062043;Name=FAD/NAD(P)-binding domain;Parent=EMRE3EUKG4062043
EMRE3EUKS918382	SGI	CDS	57580	58491	1	+	0	ID=EMRE3EUKT4062043.1;Name=EMRE3EUKT4062043.1;Parent=EMRE3EUKT4062043
EMRE3EUKS918382	SGI	CDS	58563	59171	1	+	0	ID=EMRE3EUKT4062043.2;Name=EMRE3EUKT4062043.2;Parent=EMRE3EUKT4062043
EMRE3EUKS918382	SGI	gene	59262	60658	0.81	-	.	ID=EMRE3EUKG4062044;Name=MATE family efflux transporter
EMRE3EUKS918382	SGI	mRNA	59262	60658	0.81	-	.	ID=EMRE3EUKT4062044;Name=MATE family efflux transporter;Parent=EMRE3EUKG4062044
EMRE3EUKS918382	SGI	CDS	59262	59266	0.96	-	2	ID=EMRE3EUKT4062044.1;Name=EMRE3EUKT4062044.1;Parent=EMRE3EUKT4062044
EMRE3EUKS918382	SGI	CDS	59343	59415	0.81	-	0	ID=EMRE3EUKT4062044.2;Name=EMRE3EUKT4062044.2;Parent=EMRE3EUKT4062044
EMRE3EUKS918382	SGI	CDS	59498	60658	0.98	-	0	ID=EMRE3EUKT4062044.3;Name=EMRE3EUKT4062044.3;Parent=EMRE3EUKT4062044
EMRE3EUKS918382	SGI	gene	63633	65192	0.54	+	.	ID=EMRE3EUKG4062045;Name=Exostosin
EMRE3EUKS918382	SGI	mRNA	63633	65192	0.54	+	.	ID=EMRE3EUKT4062045;Name=Exostosin;Parent=EMRE3EUKG4062045
EMRE3EUKS918382	SGI	CDS	63633	64307	0.54	+	0	ID=EMRE3EUKT4062045.1;Name=EMRE3EUKT4062045.1;Parent=EMRE3EUKT4062045
EMRE3EUKS918382	SGI	CDS	64512	65192	0.54	+	0	ID=EMRE3EUKT4062045.2;Name=EMRE3EUKT4062045.2;Parent=EMRE3EUKT4062045
EMRE3EUKS918382	SGI	gene	66036	66701	0.98	-	.	ID=EMRE3EUKG4062046;Name=Conserved predicted protein
EMRE3EUKS918382	SGI	mRNA	66036	66701	0.98	-	.	ID=EMRE3EUKT4062046;Name=Conserved predicted protein;Parent=EMRE3EUKG4062046
EMRE3EUKS918382	SGI	CDS	66036	66540	0.99	-	1	ID=EMRE3EUKT4062046.1;Name=EMRE3EUKT4062046.1;Parent=EMRE3EUKT4062046
EMRE3EUKS918382	SGI	CDS	66601	66701	0.99	-	0	ID=EMRE3EUKT4062046.2;Name=EMRE3EUKT4062046.2;Parent=EMRE3EUKT4062046
EMRE3EUKS918382	SGI	gene	66898	68109	0.7	-	.	ID=EMRE3EUKG4062047;Name=Conserved predicted protein
EMRE3EUKS918382	SGI	mRNA	66898	68109	0.7	-	.	ID=EMRE3EUKT4062047;Name=Predicted protein;Parent=EMRE3EUKG4062047
EMRE3EUKS918382	SGI	CDS	66898	68109	0.7	-	0	ID=EMRE3EUKT4062047.1;Name=EMRE3EUKT4062047.1;Parent=EMRE3EUKT4062047
EMRE3EUKS918382	SGI	gene	68785	71167	0.51	+	.	ID=EMRE3EUKG4062048;Name=Hypoxia-inducible factor 1-alpha inhibitor
EMRE3EUKS918382	SGI	mRNA	68785	71167	0.51	+	.	ID=EMRE3EUKT4062048;Name=Hypoxia-inducible factor 1-alpha inhibitor;Parent=EMRE3EUKG4062048
EMRE3EUKS918382	SGI	CDS	68785	69043	0.51	+	0	ID=EMRE3EUKT4062048.1;Name=EMRE3EUKT4062048.1;Parent=EMRE3EUKT4062048
EMRE3EUKS918382	SGI	CDS	69538	69617	0.58	+	2	ID=EMRE3EUKT4062048.2;Name=EMRE3EUKT4062048.2;Parent=EMRE3EUKT4062048
EMRE3EUKS918382	SGI	CDS	69685	69768	0.63	+	0	ID=EMRE3EUKT4062048.3;Name=EMRE3EUKT4062048.3;Parent=EMRE3EUKT4062048
EMRE3EUKS918382	SGI	CDS	69849	70088	0.63	+	0	ID=EMRE3EUKT4062048.4;Name=EMRE3EUKT4062048.4;Parent=EMRE3EUKT4062048
EMRE3EUKS918382	SGI	CDS	70160	71167	1	+	0	ID=EMRE3EUKT4062048.5;Name=EMRE3EUKT4062048.5;Parent=EMRE3EUKT4062048
EMRE3EUKS918382	SGI	gene	71249	72606	0.56	-	.	ID=EMRE3EUKG4062049;Name=NAD(P)-binding Rossmann-fold domains
EMRE3EUKS918382	SGI	mRNA	71249	72606	0.56	-	.	ID=EMRE3EUKT4062049;Name=NAD(P)-binding Rossmann-fold domains;Parent=EMRE3EUKG4062049
EMRE3EUKS918382	SGI	CDS	71249	72279	1	-	2	ID=EMRE3EUKT4062049.1;Name=EMRE3EUKT4062049.1;Parent=EMRE3EUKT4062049
EMRE3EUKS918382	SGI	CDS	72453	72606	0.56	-	0	ID=EMRE3EUKT4062049.2;Name=EMRE3EUKT4062049.2;Parent=EMRE3EUKT4062049
EMRE3EUKS918382	SGI	gene	72926	73714	0.95	+	.	ID=EMRE3EUKG4062050;Name=Glucosidase II beta subunit-like protein
EMRE3EUKS918382	SGI	mRNA	72926	73714	0.95	+	.	ID=EMRE3EUKT4062050;Name=Glucosidase II beta subunit-like protein;Parent=EMRE3EUKG4062050
EMRE3EUKS918382	SGI	CDS	72926	73714	0.95	+	0	ID=EMRE3EUKT4062050.1;Name=EMRE3EUKT4062050.1;Parent=EMRE3EUKT4062050
EMRE3EUKS918382	SGI	gene	73742	77041	0.99	-	.	ID=EMRE3EUKG4062051;Name=P-loop containing nucleoside triphosphate hydrolases
EMRE3EUKS918382	SGI	mRNA	73742	77041	0.99	-	.	ID=EMRE3EUKT4062051;Name=P-loop containing nucleoside triphosphate hydrolases;Parent=EMRE3EUKG4062051
EMRE3EUKS918382	SGI	CDS	73742	77041	0.99	-	0	ID=EMRE3EUKT4062051.1;Name=EMRE3EUKT4062051.1;Parent=EMRE3EUKT4062051
EMRE3EUKS918382	SGI	gene	77126	79336	0.72	-	.	ID=EMRE3EUKG4062052;Name=Digalactosyldiacylglycerol synthase 1, chloroplastic-like
EMRE3EUKS918382	SGI	mRNA	77126	79336	0.72	-	.	ID=EMRE3EUKT4062052;Name=Digalactosyldiacylglycerol synthase 1, chloroplastic-like;Parent=EMRE3EUKG4062052
EMRE3EUKS918382	SGI	CDS	77126	79336	0.72	-	0	ID=EMRE3EUKT4062052.1;Name=EMRE3EUKT4062052.1;Parent=EMRE3EUKT4062052
EMRE3EUKS918382	SGI	gene	83851	84459	0.96	-	.	ID=EMRE3EUKG4062053;Name=Conserved predicted protein
EMRE3EUKS918382	SGI	mRNA	83851	84459	0.96	-	.	ID=EMRE3EUKT4062053;Name=Predicted protein;Parent=EMRE3EUKG4062053
EMRE3EUKS918382	SGI	CDS	83851	84020	0.99	-	2	ID=EMRE3EUKT4062053.1;Name=EMRE3EUKT4062053.1;Parent=EMRE3EUKT4062053
EMRE3EUKS918382	SGI	CDS	84091	84166	1	-	0	ID=EMRE3EUKT4062053.2;Name=EMRE3EUKT4062053.2;Parent=EMRE3EUKT4062053
EMRE3EUKS918382	SGI	CDS	84274	84459	0.97	-	0	ID=EMRE3EUKT4062053.3;Name=EMRE3EUKT4062053.3;Parent=EMRE3EUKT4062053
EMRE3EUKS918382	SGI	gene	84664	85426	0.28	-	.	ID=EMRE3EUKG4062054;Name=Importin-beta N-terminal domain containing protein
EMRE3EUKS918382	SGI	mRNA	84664	85426	0.28	-	.	ID=EMRE3EUKT4062054;Name=Importin-beta N-terminal domain containing protein;Parent=EMRE3EUKG4062054
EMRE3EUKS918382	SGI	CDS	84664	84935	0.73	-	2	ID=EMRE3EUKT4062054.1;Name=EMRE3EUKT4062054.1;Parent=EMRE3EUKT4062054
EMRE3EUKS918382	SGI	CDS	85204	85426	0.28	-	0	ID=EMRE3EUKT4062054.2;Name=EMRE3EUKT4062054.2;Parent=EMRE3EUKT4062054
EMRE3EUKS918382	SGI	gene	87824	88835	0.68	+	.	ID=EMRE3EUKG4062055;Name=YVTN repeat-like/Quinoprotein amine dehydrogenase
EMRE3EUKS918382	SGI	mRNA	87824	88835	0.68	+	.	ID=EMRE3EUKT4062055;Name=YVTN repeat-like/Quinoprotein amine dehydrogenase;Parent=EMRE3EUKG4062055
EMRE3EUKS918382	SGI	CDS	87824	87970	0.78	+	0	ID=EMRE3EUKT4062055.1;Name=EMRE3EUKT4062055.1;Parent=EMRE3EUKT4062055
EMRE3EUKS918382	SGI	CDS	88044	88835	0.89	+	0	ID=EMRE3EUKT4062055.2;Name=EMRE3EUKT4062055.2;Parent=EMRE3EUKT4062055
EMRE3EUKS918382	SGI	gene	103307	117392	0.18	-	.	ID=EMRE3EUKG4062056;Name=NAD(P)-binding Rossmann-fold domains
EMRE3EUKS918382	SGI	mRNA	103307	117392	0.18	-	.	ID=EMRE3EUKT4062056;Name=NAD(P)-binding Rossmann-fold domains;Parent=EMRE3EUKG4062056
EMRE3EUKS918382	SGI	CDS	103307	104608	0.98	-	0	ID=EMRE3EUKT4062056.1;Name=EMRE3EUKT4062056.1;Parent=EMRE3EUKT4062056
EMRE3EUKS918382	SGI	CDS	104669	106459	0.82	-	0	ID=EMRE3EUKT4062056.2;Name=EMRE3EUKT4062056.2;Parent=EMRE3EUKT4062056
EMRE3EUKS918382	SGI	CDS	106550	109400	0.89	-	1	ID=EMRE3EUKT4062056.3;Name=EMRE3EUKT4062056.3;Parent=EMRE3EUKT4062056
EMRE3EUKS918382	SGI	CDS	109480	111836	0.91	-	0	ID=EMRE3EUKT4062056.4;Name=EMRE3EUKT4062056.4;Parent=EMRE3EUKT4062056
EMRE3EUKS918382	SGI	CDS	111907	113915	0.76	-	2	ID=EMRE3EUKT4062056.5;Name=EMRE3EUKT4062056.5;Parent=EMRE3EUKT4062056
EMRE3EUKS918382	SGI	CDS	114192	114656	0.52	-	2	ID=EMRE3EUKT4062056.6;Name=EMRE3EUKT4062056.6;Parent=EMRE3EUKT4062056
EMRE3EUKS918382	SGI	CDS	114734	117392	0.38	-	0	ID=EMRE3EUKT4062056.7;Name=EMRE3EUKT4062056.7;Parent=EMRE3EUKT4062056
EMRE3EUKS918382	SGI	gene	117956	123443	0.31	-	.	ID=EMRE3EUKG4062057;Name=Type I polyketide synthase
EMRE3EUKS918382	SGI	mRNA	117956	123443	0.31	-	.	ID=EMRE3EUKT4062057;Name=Type I polyketide synthase;Parent=EMRE3EUKG4062057
EMRE3EUKS918382	SGI	CDS	117956	117967	0.55	-	0	ID=EMRE3EUKT4062057.1;Name=EMRE3EUKT4062057.1;Parent=EMRE3EUKT4062057
EMRE3EUKS918382	SGI	CDS	118081	119685	0.37	-	0	ID=EMRE3EUKT4062057.2;Name=EMRE3EUKT4062057.2;Parent=EMRE3EUKT4062057
EMRE3EUKS918382	SGI	CDS	119750	122908	1	-	0	ID=EMRE3EUKT4062057.3;Name=EMRE3EUKT4062057.3;Parent=EMRE3EUKT4062057
EMRE3EUKS918382	SGI	CDS	122979	123443	0.79	-	0	ID=EMRE3EUKT4062057.4;Name=EMRE3EUKT4062057.4;Parent=EMRE3EUKT4062057
EMRE3EUKS918382	SGI	gene	125469	127877	0.23	-	.	ID=EMRE3EUKG4062058;Name=Type I fatty acid synthase
EMRE3EUKS918382	SGI	mRNA	125469	127877	0.23	-	.	ID=EMRE3EUKT4062058;Name=Type I fatty acid synthase;Parent=EMRE3EUKG4062058
EMRE3EUKS918382	SGI	CDS	125469	127003	0.9	-	2	ID=EMRE3EUKT4062058.1;Name=EMRE3EUKT4062058.1;Parent=EMRE3EUKT4062058
EMRE3EUKS918382	SGI	CDS	127069	127399	0.59	-	0	ID=EMRE3EUKT4062058.2;Name=EMRE3EUKT4062058.2;Parent=EMRE3EUKT4062058
EMRE3EUKS918382	SGI	CDS	127477	127699	0.64	-	1	ID=EMRE3EUKT4062058.3;Name=EMRE3EUKT4062058.3;Parent=EMRE3EUKT4062058
EMRE3EUKS918382	SGI	CDS	127774	127877	0.4	-	0	ID=EMRE3EUKT4062058.4;Name=EMRE3EUKT4062058.4;Parent=EMRE3EUKT4062058
EMRE3EUKS918382	SGI	gene	128281	128967	1.0	+	.	ID=EMRE3EUKG4062059;Name=FKBP-type peptidyl-prolyl cis-trans isomerase
EMRE3EUKS918382	SGI	mRNA	128281	128967	1.0	+	.	ID=EMRE3EUKT4062059;Name=FKBP-type peptidyl-prolyl cis-trans isomerase;Parent=EMRE3EUKG4062059
EMRE3EUKS918382	SGI	CDS	128281	128967	1	+	0	ID=EMRE3EUKT4062059.1;Name=EMRE3EUKT4062059.1;Parent=EMRE3EUKT4062059
EMRE3EUKS918382	SGI	gene	129143	131128	1.0	-	.	ID=EMRE3EUKG4062060;Name=DNA-binding domain of squamosa promoter binding protein-like 12 (lacking the second zinc- binding site)
EMRE3EUKS918382	SGI	mRNA	129143	131128	1.0	-	.	ID=EMRE3EUKT4062060;Name=DNA-binding domain of squamosa promoter binding protein-like 12 (lacking the second zinc- binding site);Parent=EMRE3EUKG4062060
EMRE3EUKS918382	SGI	CDS	129143	130741	1	-	0	ID=EMRE3EUKT4062060.1;Name=EMRE3EUKT4062060.1;Parent=EMRE3EUKT4062060
EMRE3EUKS918382	SGI	CDS	130811	131128	1	-	0	ID=EMRE3EUKT4062060.2;Name=EMRE3EUKT4062060.2;Parent=EMRE3EUKT4062060
EMRE3EUKS918382	SGI	gene	131756	134332	0.41	-	.	ID=EMRE3EUKG4062061;Name=Reverse transcriptase (RNA-dependent DNA polymerase)
EMRE3EUKS918382	SGI	mRNA	131756	134332	0.41	-	.	ID=EMRE3EUKT4062061;Name=Reverse transcriptase (RNA-dependent DNA polymerase);Parent=EMRE3EUKG4062061
EMRE3EUKS918382	SGI	CDS	131756	134332	0.41	-	0	ID=EMRE3EUKT4062061.1;Name=EMRE3EUKT4062061.1;Parent=EMRE3EUKT4062061
EMRE3EUKS918382	SGI	gene	137206	139620	0.96	+	.	ID=EMRE3EUKG4062062;Name=alpha-1,2-Mannosidase
EMRE3EUKS918382	SGI	mRNA	137206	139620	0.96	+	.	ID=EMRE3EUKT4062062;Name=alpha-1,2-Mannosidase;Parent=EMRE3EUKG4062062
EMRE3EUKS918382	SGI	CDS	137206	139620	0.96	+	0	ID=EMRE3EUKT4062062.1;Name=EMRE3EUKT4062062.1;Parent=EMRE3EUKT4062062
EMRE3EUKS918382	SGI	gene	139686	140401	0.97	-	.	ID=EMRE3EUKG4062063;Name=50S ribosomal protein L35
EMRE3EUKS918382	SGI	mRNA	139686	140401	0.97	-	.	ID=EMRE3EUKT4062063;Name=50S ribosomal protein L35;Parent=EMRE3EUKG4062063
EMRE3EUKS918382	SGI	CDS	139686	139877	1	-	0	ID=EMRE3EUKT4062063.1;Name=EMRE3EUKT4062063.1;Parent=EMRE3EUKT4062063
EMRE3EUKS918382	SGI	CDS	139952	140098	0.99	-	0	ID=EMRE3EUKT4062063.2;Name=EMRE3EUKT4062063.2;Parent=EMRE3EUKT4062063
EMRE3EUKS918382	SGI	CDS	140336	140401	0.97	-	0	ID=EMRE3EUKT4062063.3;Name=EMRE3EUKT4062063.3;Parent=EMRE3EUKT4062063
EMRE3EUKS918382	SGI	gene	140614	142704	1.0	-	.	ID=EMRE3EUKG4062064;Name=Vps52 / Sac2 family isoform 1
EMRE3EUKS918382	SGI	mRNA	140614	142704	1.0	-	.	ID=EMRE3EUKT4062064;Name=Vps52 / Sac2 family isoform 1;Parent=EMRE3EUKG4062064
EMRE3EUKS918382	SGI	CDS	140614	142704	1	-	0	ID=EMRE3EUKT4062064.1;Name=EMRE3EUKT4062064.1;Parent=EMRE3EUKT4062064
EMRE3EUKS918382	SGI	gene	143104	144870	1.0	+	.	ID=EMRE3EUKG4062065;Name=T-complex protein 1 subunit beta
EMRE3EUKS918382	SGI	mRNA	143104	144870	1.0	+	.	ID=EMRE3EUKT4062065;Name=T-complex protein 1 subunit beta;Parent=EMRE3EUKG4062065
EMRE3EUKS918382	SGI	CDS	143104	143118	1	+	0	ID=EMRE3EUKT4062065.1;Name=EMRE3EUKT4062065.1;Parent=EMRE3EUKT4062065
EMRE3EUKS918382	SGI	CDS	143213	143284	1	+	0	ID=EMRE3EUKT4062065.2;Name=EMRE3EUKT4062065.2;Parent=EMRE3EUKT4062065
EMRE3EUKS918382	SGI	CDS	143353	144870	1	+	0	ID=EMRE3EUKT4062065.3;Name=EMRE3EUKT4062065.3;Parent=EMRE3EUKT4062065
EMRE3EUKS918382	SGI	gene	145596	146720	1.0	+	.	ID=EMRE3EUKG4062066;Name=DnaJ homolog subfamily B member 12
EMRE3EUKS918382	SGI	mRNA	145596	146720	1.0	+	.	ID=EMRE3EUKT4062066;Name=DnaJ homolog subfamily B member 12;Parent=EMRE3EUKG4062066
EMRE3EUKS918382	SGI	CDS	145596	146720	1	+	0	ID=EMRE3EUKT4062066.1;Name=EMRE3EUKT4062066.1;Parent=EMRE3EUKT4062066
EMRE3EUKS918382	SGI	gene	146743	148164	1.0	-	.	ID=EMRE3EUKG4062067;Name=Pre-mRNA-splicing factor 3 isoform 1
EMRE3EUKS918382	SGI	mRNA	146743	148164	1.0	-	.	ID=EMRE3EUKT4062067;Name=Pre-mRNA-splicing factor 3 isoform 1;Parent=EMRE3EUKG4062067
EMRE3EUKS918382	SGI	CDS	146743	148164	1	-	0	ID=EMRE3EUKT4062067.1;Name=EMRE3EUKT4062067.1;Parent=EMRE3EUKT4062067
EMRE3EUKS918382	SGI	gene	148501	149301	0.63	-	.	ID=EMRE3EUKG4062068;Name=Phospholipase, patatin family
EMRE3EUKS918382	SGI	mRNA	148501	149301	0.63	-	.	ID=EMRE3EUKT4062068;Name=Phospholipase, patatin family;Parent=EMRE3EUKG4062068
EMRE3EUKS918382	SGI	CDS	148501	149301	0.63	-	0	ID=EMRE3EUKT4062068.1;Name=EMRE3EUKT4062068.1;Parent=EMRE3EUKT4062068
EMRE3EUKS918382	SGI	gene	149521	150405	1.0	-	.	ID=EMRE3EUKG4062069;Name=Pirin C-terminal cupin domain
EMRE3EUKS918382	SGI	mRNA	149521	150405	1.0	-	.	ID=EMRE3EUKT4062069;Name=Pirin C-terminal cupin domain;Parent=EMRE3EUKG4062069
EMRE3EUKS918382	SGI	CDS	149521	150405	1	-	0	ID=EMRE3EUKT4062069.1;Name=EMRE3EUKT4062069.1;Parent=EMRE3EUKT4062069
EMRE3EUKS918382	SGI	gene	150766	152358	1.0	+	.	ID=EMRE3EUKG4062070;Name=(Phosphotyrosine protein) phosphatases II
EMRE3EUKS918382	SGI	mRNA	150766	152358	1.0	+	.	ID=EMRE3EUKT4062070;Name=(Phosphotyrosine protein) phosphatases II;Parent=EMRE3EUKG4062070
EMRE3EUKS918382	SGI	CDS	150766	152358	1	+	0	ID=EMRE3EUKT4062070.1;Name=EMRE3EUKT4062070.1;Parent=EMRE3EUKT4062070
EMRE3EUKS918382	SGI	gene	152581	154242	0.94	+	.	ID=EMRE3EUKG4062071;Name=FYVE/PHD zinc finger
EMRE3EUKS918382	SGI	mRNA	152581	154242	0.94	+	.	ID=EMRE3EUKT4062071;Name=FYVE/PHD zinc finger;Parent=EMRE3EUKG4062071
EMRE3EUKS918382	SGI	CDS	152581	154242	0.94	+	0	ID=EMRE3EUKT4062071.1;Name=EMRE3EUKT4062071.1;Parent=EMRE3EUKT4062071
EMRE3EUKS918382	SGI	gene	154948	155784	0.96	+	.	ID=EMRE3EUKG4062072;Name=folate-binding protein YgfZ
EMRE3EUKS918382	SGI	mRNA	154948	155784	0.96	+	.	ID=EMRE3EUKT4062072;Name=folate-binding protein YgfZ;Parent=EMRE3EUKG4062072
EMRE3EUKS918382	SGI	CDS	154948	155088	0.96	+	0	ID=EMRE3EUKT4062072.1;Name=EMRE3EUKT4062072.1;Parent=EMRE3EUKT4062072
EMRE3EUKS918382	SGI	CDS	155281	155784	1	+	0	ID=EMRE3EUKT4062072.2;Name=EMRE3EUKT4062072.2;Parent=EMRE3EUKT4062072
EMRE3EUKS918382	SGI	gene	155836	156939	0.71	-	.	ID=EMRE3EUKG4062073;Name=Cyclophilin type peptidyl-prolyl cis-trans isomerase/CLD
EMRE3EUKS918382	SGI	mRNA	155836	156939	0.71	-	.	ID=EMRE3EUKT4062073;Name=Cyclophilin type peptidyl-prolyl cis-trans isomerase/CLD;Parent=EMRE3EUKG4062073
EMRE3EUKS918382	SGI	CDS	155836	156939	0.71	-	0	ID=EMRE3EUKT4062073.1;Name=EMRE3EUKT4062073.1;Parent=EMRE3EUKT4062073
EMRE3EUKS918382	SGI	gene	157573	159637	0.95	-	.	ID=EMRE3EUKG4062074;Name=Conserved predicted protein
EMRE3EUKS918382	SGI	mRNA	157573	159637	0.95	-	.	ID=EMRE3EUKT4062074;Name=Predicted protein;Parent=EMRE3EUKG4062074
EMRE3EUKS918382	SGI	CDS	157573	158928	1	-	0	ID=EMRE3EUKT4062074.1;Name=EMRE3EUKT4062074.1;Parent=EMRE3EUKT4062074
EMRE3EUKS918382	SGI	CDS	159020	159294	1	-	2	ID=EMRE3EUKT4062074.2;Name=EMRE3EUKT4062074.2;Parent=EMRE3EUKT4062074
EMRE3EUKS918382	SGI	CDS	159388	159637	0.95	-	0	ID=EMRE3EUKT4062074.3;Name=EMRE3EUKT4062074.3;Parent=EMRE3EUKT4062074
EMRE3EUKS918382	SGI	gene	161253	161829	0.64	-	.	ID=EMRE3EUKG4062075;Name=Conserved predicted protein
EMRE3EUKS918382	SGI	mRNA	161253	161829	0.64	-	.	ID=EMRE3EUKT4062075;Name=Predicted protein;Parent=EMRE3EUKG4062075
EMRE3EUKS918382	SGI	CDS	161253	161438	1	-	0	ID=EMRE3EUKT4062075.1;Name=EMRE3EUKT4062075.1;Parent=EMRE3EUKT4062075
EMRE3EUKS918382	SGI	CDS	161530	161829	0.64	-	0	ID=EMRE3EUKT4062075.2;Name=EMRE3EUKT4062075.2;Parent=EMRE3EUKT4062075
EMRE3EUKS918382	SGI	gene	167709	171022	0.8	-	.	ID=EMRE3EUKG4062076;Name=P-loop containing nucleotide triphosphate hydrolases
EMRE3EUKS918382	SGI	mRNA	167709	171022	0.8	-	.	ID=EMRE3EUKT4062076;Name=P-loop containing nucleotide triphosphate hydrolases;Parent=EMRE3EUKG4062076
EMRE3EUKS918382	SGI	CDS	167709	170112	0.8	-	1	ID=EMRE3EUKT4062076.1;Name=EMRE3EUKT4062076.1;Parent=EMRE3EUKT4062076
EMRE3EUKS918382	SGI	CDS	170175	171022	0.88	-	0	ID=EMRE3EUKT4062076.2;Name=EMRE3EUKT4062076.2;Parent=EMRE3EUKT4062076
EMRE3EUKS918382	SGI	gene	171213	172590	0.71	+	.	ID=EMRE3EUKG4062077;Name=Protein of unknown function (DUF1997)
EMRE3EUKS918382	SGI	mRNA	171213	172590	0.71	+	.	ID=EMRE3EUKT4062077;Name=Protein of unknown function (DUF1997);Parent=EMRE3EUKG4062077
EMRE3EUKS918382	SGI	CDS	171213	171215	0.74	+	0	ID=EMRE3EUKT4062077.1;Name=EMRE3EUKT4062077.1;Parent=EMRE3EUKT4062077
EMRE3EUKS918382	SGI	CDS	171502	172590	0.75	+	0	ID=EMRE3EUKT4062077.2;Name=EMRE3EUKT4062077.2;Parent=EMRE3EUKT4062077
EMRE3EUKS918382	SGI	gene	172689	173864	1.0	-	.	ID=EMRE3EUKG4062078;Name=Spore Coat Polysaccharide Biosynthesis Protein SpsA| Chain A
EMRE3EUKS918382	SGI	mRNA	172689	173864	1.0	-	.	ID=EMRE3EUKT4062078;Name=Spore Coat Polysaccharide Biosynthesis Protein SpsA| Chain A;Parent=EMRE3EUKG4062078
EMRE3EUKS918382	SGI	CDS	172689	173864	1	-	0	ID=EMRE3EUKT4062078.1;Name=EMRE3EUKT4062078.1;Parent=EMRE3EUKT4062078
EMRE3EUKS918382	SGI	gene	174718	175805	0.78	+	.	ID=EMRE3EUKG4062079;Name=Polysaccharide lyase family 14 protein
EMRE3EUKS918382	SGI	mRNA	174718	175805	0.78	+	.	ID=EMRE3EUKT4062079;Name=Polysaccharide lyase family 14 protein;Parent=EMRE3EUKG4062079
EMRE3EUKS918382	SGI	CDS	174718	175537	0.91	+	0	ID=EMRE3EUKT4062079.1;Name=EMRE3EUKT4062079.1;Parent=EMRE3EUKT4062079
EMRE3EUKS918382	SGI	CDS	175606	175805	0.87	+	2	ID=EMRE3EUKT4062079.2;Name=EMRE3EUKT4062079.2;Parent=EMRE3EUKT4062079
EMRE3EUKS918382	SGI	gene	176358	177571	0.75	+	.	ID=EMRE3EUKG4062080;Name=Alginate lyase 2
EMRE3EUKS918382	SGI	mRNA	176358	177571	0.75	+	.	ID=EMRE3EUKT4062080;Name=Alginate lyase 2;Parent=EMRE3EUKG4062080
EMRE3EUKS918382	SGI	CDS	176358	177237	0.75	+	0	ID=EMRE3EUKT4062080.1;Name=EMRE3EUKT4062080.1;Parent=EMRE3EUKT4062080
EMRE3EUKS918382	SGI	CDS	177330	177571	1	+	2	ID=EMRE3EUKT4062080.2;Name=EMRE3EUKT4062080.2;Parent=EMRE3EUKT4062080
EMRE3EUKS918382	SGI	gene	178039	179163	0.92	+	.	ID=EMRE3EUKG4062081;Name=Polysaccharide lyase family 14 protein
EMRE3EUKS918382	SGI	mRNA	178039	179163	0.92	+	.	ID=EMRE3EUKT4062081;Name=Polysaccharide lyase family 14 protein;Parent=EMRE3EUKG4062081
EMRE3EUKS918382	SGI	CDS	178039	179163	0.92	+	0	ID=EMRE3EUKT4062081.1;Name=EMRE3EUKT4062081.1;Parent=EMRE3EUKT4062081
EMRE3EUKS918382	SGI	gene	179232	180400	1.0	-	.	ID=EMRE3EUKG4062082;Name=YVTN repeat-like/Quinoprotein amine dehydrogenase
EMRE3EUKS918382	SGI	mRNA	179232	180400	1.0	-	.	ID=EMRE3EUKT4062082;Name=YVTN repeat-like/Quinoprotein amine dehydrogenase;Parent=EMRE3EUKG4062082
EMRE3EUKS918382	SGI	CDS	179232	180094	1	-	2	ID=EMRE3EUKT4062082.1;Name=EMRE3EUKT4062082.1;Parent=EMRE3EUKT4062082
EMRE3EUKS918382	SGI	CDS	180166	180244	1	-	0	ID=EMRE3EUKT4062082.2;Name=EMRE3EUKT4062082.2;Parent=EMRE3EUKT4062082
EMRE3EUKS918382	SGI	CDS	180329	180400	1	-	0	ID=EMRE3EUKT4062082.3;Name=EMRE3EUKT4062082.3;Parent=EMRE3EUKT4062082
EMRE3EUKS918382	SGI	gene	180789	181454	0.88	+	.	ID=EMRE3EUKG4062083;Name=Thylakoid lumenal protein
EMRE3EUKS918382	SGI	mRNA	180789	181454	0.88	+	.	ID=EMRE3EUKT4062083;Name=Thylakoid lumenal protein;Parent=EMRE3EUKG4062083
EMRE3EUKS918382	SGI	CDS	180789	181454	0.88	+	0	ID=EMRE3EUKT4062083.1;Name=EMRE3EUKT4062083.1;Parent=EMRE3EUKT4062083
EMRE3EUKS918382	SGI	gene	181596	182951	0.71	+	.	ID=EMRE3EUKG4062084;Name=Nucleosome/chromatin assembly complex protein
EMRE3EUKS918382	SGI	mRNA	181596	182951	0.71	+	.	ID=EMRE3EUKT4062084;Name=Nucleosome/chromatin assembly complex protein;Parent=EMRE3EUKG4062084
EMRE3EUKS918382	SGI	CDS	181596	181707	0.71	+	0	ID=EMRE3EUKT4062084.1;Name=EMRE3EUKT4062084.1;Parent=EMRE3EUKT4062084
EMRE3EUKS918382	SGI	CDS	181890	182269	1	+	2	ID=EMRE3EUKT4062084.2;Name=EMRE3EUKT4062084.2;Parent=EMRE3EUKT4062084
EMRE3EUKS918382	SGI	CDS	182337	182951	1	+	0	ID=EMRE3EUKT4062084.3;Name=EMRE3EUKT4062084.3;Parent=EMRE3EUKT4062084
EMRE3EUKS918382	SGI	gene	183279	184400	1.0	+	.	ID=EMRE3EUKG4062085;Name=3-oxoacyl-[acyl-carrier-protein] synthase 3
EMRE3EUKS918382	SGI	mRNA	183279	184400	1.0	+	.	ID=EMRE3EUKT4062085;Name=3-oxoacyl-[acyl-carrier-protein] synthase 3;Parent=EMRE3EUKG4062085
EMRE3EUKS918382	SGI	CDS	183279	184400	1	+	0	ID=EMRE3EUKT4062085.1;Name=EMRE3EUKT4062085.1;Parent=EMRE3EUKT4062085
EMRE3EUKS918382	SGI	gene	184940	185779	0.95	+	.	ID=EMRE3EUKG4062086;Name=Oxidation resistance protein 1
EMRE3EUKS918382	SGI	mRNA	184940	185779	0.95	+	.	ID=EMRE3EUKT4062086;Name=Oxidation resistance protein 1;Parent=EMRE3EUKG4062086
EMRE3EUKS918382	SGI	CDS	184940	185779	0.95	+	0	ID=EMRE3EUKT4062086.1;Name=EMRE3EUKT4062086.1;Parent=EMRE3EUKT4062086
EMRE3EUKS918382	SGI	gene	187105	188221	0.98	+	.	ID=EMRE3EUKG4062087;Name=P-loop containing nucleoside triphosphate hydrolases
EMRE3EUKS918382	SGI	mRNA	187105	188221	0.98	+	.	ID=EMRE3EUKT4062087;Name=P-loop containing nucleoside triphosphate hydrolases;Parent=EMRE3EUKG4062087
EMRE3EUKS918382	SGI	CDS	187105	187141	0.98	+	0	ID=EMRE3EUKT4062087.1;Name=EMRE3EUKT4062087.1;Parent=EMRE3EUKT4062087
EMRE3EUKS918382	SGI	CDS	187215	188221	0.98	+	2	ID=EMRE3EUKT4062087.2;Name=EMRE3EUKT4062087.2;Parent=EMRE3EUKT4062087
EMRE3EUKS918382	SGI	gene	189537	190023	0.88	-	.	ID=EMRE3EUKG4062088;Name=Conserved predicted protein
EMRE3EUKS918382	SGI	mRNA	189537	190023	0.88	-	.	ID=EMRE3EUKT4062088;Name=Predicted protein;Parent=EMRE3EUKG4062088
EMRE3EUKS918382	SGI	CDS	189537	189886	0.88	-	2	ID=EMRE3EUKT4062088.1;Name=EMRE3EUKT4062088.1;Parent=EMRE3EUKT4062088
EMRE3EUKS918382	SGI	CDS	190008	190023	1	-	0	ID=EMRE3EUKT4062088.2;Name=EMRE3EUKT4062088.2;Parent=EMRE3EUKT4062088
EMRE3EUKS918382	SGI	gene	190076	191896	1.0	-	.	ID=EMRE3EUKG4062089;Name=P-loop containing nucleoside triphosphate hydrolases
EMRE3EUKS918382	SGI	mRNA	190076	191896	1.0	-	.	ID=EMRE3EUKT4062089;Name=P-loop containing nucleoside triphosphate hydrolases;Parent=EMRE3EUKG4062089
EMRE3EUKS918382	SGI	CDS	190076	191896	1	-	0	ID=EMRE3EUKT4062089.1;Name=EMRE3EUKT4062089.1;Parent=EMRE3EUKT4062089
EMRE3EUKS918382	SGI	gene	192394	193439	0.28	+	.	ID=EMRE3EUKG4062090;Name=Phycocyanobilin:ferredoxin oxidoreductase
EMRE3EUKS918382	SGI	mRNA	192394	193439	0.28	+	.	ID=EMRE3EUKT4062090;Name=Phycocyanobilin:ferredoxin oxidoreductase;Parent=EMRE3EUKG4062090
EMRE3EUKS918382	SGI	CDS	192394	192478	0.28	+	0	ID=EMRE3EUKT4062090.1;Name=EMRE3EUKT4062090.1;Parent=EMRE3EUKT4062090
EMRE3EUKS918382	SGI	CDS	192544	193439	1	+	2	ID=EMRE3EUKT4062090.2;Name=EMRE3EUKT4062090.2;Parent=EMRE3EUKT4062090
EMRE3EUKS918382	SGI	gene	193784	194321	0.67	-	.	ID=EMRE3EUKG4062091;Name=Eukaryotic translation initiation factor SUI1
EMRE3EUKS918382	SGI	mRNA	193784	194321	0.67	-	.	ID=EMRE3EUKT4062091;Name=Eukaryotic translation initiation factor SUI1;Parent=EMRE3EUKG4062091
EMRE3EUKS918382	SGI	CDS	193784	194192	0.95	-	1	ID=EMRE3EUKT4062091.1;Name=EMRE3EUKT4062091.1;Parent=EMRE3EUKT4062091
EMRE3EUKS918382	SGI	CDS	194317	194321	0.67	-	0	ID=EMRE3EUKT4062091.2;Name=EMRE3EUKT4062091.2;Parent=EMRE3EUKT4062091
EMRE3EUKS918382	SGI	gene	194601	197570	1.0	+	.	ID=EMRE3EUKG4062092;Name=YVTN repeat-like/Quinoprotein amine dehydrogenase
EMRE3EUKS918382	SGI	mRNA	194601	197570	1.0	+	.	ID=EMRE3EUKT4062092;Name=YVTN repeat-like/Quinoprotein amine dehydrogenase;Parent=EMRE3EUKG4062092
EMRE3EUKS918382	SGI	CDS	194601	197570	1	+	0	ID=EMRE3EUKT4062092.1;Name=EMRE3EUKT4062092.1;Parent=EMRE3EUKT4062092
EMRE3EUKS918382	SGI	gene	197611	199365	1.0	-	.	ID=EMRE3EUKG4062093;Name=MurD-like peptide ligases, catalytic domain
EMRE3EUKS918382	SGI	mRNA	197611	199365	1.0	-	.	ID=EMRE3EUKT4062093;Name=MurD-like peptide ligases, catalytic domain;Parent=EMRE3EUKG4062093
EMRE3EUKS918382	SGI	CDS	197611	198826	1	-	1	ID=EMRE3EUKT4062093.1;Name=EMRE3EUKT4062093.1;Parent=EMRE3EUKT4062093
EMRE3EUKS918382	SGI	CDS	198898	199049	1	-	0	ID=EMRE3EUKT4062093.2;Name=EMRE3EUKT4062093.2;Parent=EMRE3EUKT4062093
EMRE3EUKS918382	SGI	CDS	199120	199365	1	-	0	ID=EMRE3EUKT4062093.3;Name=EMRE3EUKT4062093.3;Parent=EMRE3EUKT4062093
EMRE3EUKS918382	SGI	gene	199795	201127	1.0	+	.	ID=EMRE3EUKG4062094;Name=Glycosyltransferase
EMRE3EUKS918382	SGI	mRNA	199795	201127	1.0	+	.	ID=EMRE3EUKT4062094;Name=Glycosyltransferase;Parent=EMRE3EUKG4062094
EMRE3EUKS918382	SGI	CDS	199795	200622	1	+	0	ID=EMRE3EUKT4062094.1;Name=EMRE3EUKT4062094.1;Parent=EMRE3EUKT4062094
EMRE3EUKS918382	SGI	CDS	200702	201127	1	+	0	ID=EMRE3EUKT4062094.2;Name=EMRE3EUKT4062094.2;Parent=EMRE3EUKT4062094
EMRE3EUKS918382	SGI	gene	201328	202902	1.0	+	.	ID=EMRE3EUKG4062095;Name=YVTN repeat-like/Quinoprotein amine dehydrogenase
EMRE3EUKS918382	SGI	mRNA	201328	202902	1.0	+	.	ID=EMRE3EUKT4062095;Name=YVTN repeat-like/Quinoprotein amine dehydrogenase;Parent=EMRE3EUKG4062095
EMRE3EUKS918382	SGI	CDS	201328	202902	1	+	0	ID=EMRE3EUKT4062095.1;Name=EMRE3EUKT4062095.1;Parent=EMRE3EUKT4062095
EMRE3EUKS918382	SGI	gene	202917	206241	0.6	-	.	ID=EMRE3EUKG4062096;Name=DNA mismatch repair protein Msh6
EMRE3EUKS918382	SGI	mRNA	202917	206241	0.6	-	.	ID=EMRE3EUKT4062096;Name=DNA mismatch repair protein Msh6;Parent=EMRE3EUKG4062096
EMRE3EUKS918382	SGI	CDS	202917	203182	0.86	-	2	ID=EMRE3EUKT4062096.1;Name=EMRE3EUKT4062096.1;Parent=EMRE3EUKT4062096
EMRE3EUKS918382	SGI	CDS	203250	206241	0.61	-	0	ID=EMRE3EUKT4062096.2;Name=EMRE3EUKT4062096.2;Parent=EMRE3EUKT4062096
EMRE3EUKS918382	SGI	gene	206762	207961	0.89	+	.	ID=EMRE3EUKG4062097;Name=Omega-6 fatty acid desaturase, endoplasmic reticulum isozyme 2
EMRE3EUKS918382	SGI	mRNA	206762	207961	0.89	+	.	ID=EMRE3EUKT4062097;Name=Omega-6 fatty acid desaturase, endoplasmic reticulum isozyme 2;Parent=EMRE3EUKG4062097
EMRE3EUKS918382	SGI	CDS	206762	207961	0.89	+	0	ID=EMRE3EUKT4062097.1;Name=EMRE3EUKT4062097.1;Parent=EMRE3EUKT4062097
EMRE3EUKS918382	SGI	gene	208272	211364	1.0	-	.	ID=EMRE3EUKG4062098;Name=Breast and ovarian cancer susceptibility protein 2 truncated variant
EMRE3EUKS918382	SGI	mRNA	208272	211364	1.0	-	.	ID=EMRE3EUKT4062098;Name=Breast and ovarian cancer susceptibility protein 2 truncated variant;Parent=EMRE3EUKG4062098
EMRE3EUKS918382	SGI	CDS	208272	209988	1	-	1	ID=EMRE3EUKT4062098.1;Name=EMRE3EUKT4062098.1;Parent=EMRE3EUKT4062098
EMRE3EUKS918382	SGI	CDS	210064	211364	1	-	0	ID=EMRE3EUKT4062098.2;Name=EMRE3EUKT4062098.2;Parent=EMRE3EUKT4062098
EMRE3EUKS918382	SGI	gene	212070	213116	0.65	+	.	ID=EMRE3EUKG4062099;Name=Conserved predicted protein
EMRE3EUKS918382	SGI	mRNA	212070	213116	0.65	+	.	ID=EMRE3EUKT4062099;Name=Predicted protein;Parent=EMRE3EUKG4062099
EMRE3EUKS918382	SGI	CDS	212070	213116	0.65	+	0	ID=EMRE3EUKT4062099.1;Name=EMRE3EUKT4062099.1;Parent=EMRE3EUKT4062099
EMRE3EUKS918382	SGI	gene	214290	214859	0.95	+	.	ID=EMRE3EUKG4062100;Name=Conserved predicted protein
EMRE3EUKS918382	SGI	mRNA	214290	214859	0.95	+	.	ID=EMRE3EUKT4062100;Name=Predicted protein;Parent=EMRE3EUKG4062100
EMRE3EUKS918382	SGI	CDS	214290	214859	0.95	+	0	ID=EMRE3EUKT4062100.1;Name=EMRE3EUKT4062100.1;Parent=EMRE3EUKT4062100
EMRE3EUKS918382	SGI	gene	215974	217425	0.73	-	.	ID=EMRE3EUKG4062101;Name=Acetyl-CoA synthetase-like
EMRE3EUKS918382	SGI	mRNA	215974	217425	0.73	-	.	ID=EMRE3EUKT4062101;Name=Acetyl-CoA synthetase-like;Parent=EMRE3EUKG4062101
EMRE3EUKS918382	SGI	CDS	215974	217425	0.73	-	0	ID=EMRE3EUKT4062101.1;Name=EMRE3EUKT4062101.1;Parent=EMRE3EUKT4062101
EMRE3EUKS918382	SGI	gene	217970	220303	0.77	+	.	ID=EMRE3EUKG4062102;Name=P-loop containing nucleoside triphosphate hydrolases
EMRE3EUKS918382	SGI	mRNA	217970	220303	0.77	+	.	ID=EMRE3EUKT4062102;Name=P-loop containing nucleoside triphosphate hydrolases;Parent=EMRE3EUKG4062102
EMRE3EUKS918382	SGI	CDS	217970	220303	0.77	+	0	ID=EMRE3EUKT4062102.1;Name=EMRE3EUKT4062102.1;Parent=EMRE3EUKT4062102
EMRE3EUKS918382	SGI	gene	220421	221773	0.93	-	.	ID=EMRE3EUKG4062103;Name=DNA-directed RNA polymerase delta subunit
EMRE3EUKS918382	SGI	mRNA	220421	221773	0.93	-	.	ID=EMRE3EUKT4062103;Name=DNA-directed RNA polymerase delta subunit;Parent=EMRE3EUKG4062103
EMRE3EUKS918382	SGI	CDS	220421	221773	0.93	-	0	ID=EMRE3EUKT4062103.1;Name=EMRE3EUKT4062103.1;Parent=EMRE3EUKT4062103
EMRE3EUKS918382	SGI	gene	223761	224600	0.98	-	.	ID=EMRE3EUKG4062104;Name=Protein of unknown function, DUF584
EMRE3EUKS918382	SGI	mRNA	223761	224600	0.98	-	.	ID=EMRE3EUKT4062104;Name=Protein of unknown function, DUF584;Parent=EMRE3EUKG4062104
EMRE3EUKS918382	SGI	CDS	223761	224600	0.98	-	0	ID=EMRE3EUKT4062104.1;Name=EMRE3EUKT4062104.1;Parent=EMRE3EUKT4062104
EMRE3EUKS918382	SGI	gene	225236	226384	0.63	+	.	ID=EMRE3EUKG4062105;Name=MscS Mechanosensitive ion channel
EMRE3EUKS918382	SGI	mRNA	225236	226384	0.63	+	.	ID=EMRE3EUKT4062105;Name=MscS Mechanosensitive ion channel;Parent=EMRE3EUKG4062105
EMRE3EUKS918382	SGI	CDS	225236	226384	0.63	+	0	ID=EMRE3EUKT4062105.1;Name=EMRE3EUKT4062105.1;Parent=EMRE3EUKT4062105
EMRE3EUKS918382	SGI	gene	226699	227520	0.47	+	.	ID=EMRE3EUKG4062106;Name=Conserved predicted protein
EMRE3EUKS918382	SGI	mRNA	226699	227520	0.47	+	.	ID=EMRE3EUKT4062106;Name=Predicted protein;Parent=EMRE3EUKG4062106
EMRE3EUKS918382	SGI	CDS	226699	227520	0.47	+	0	ID=EMRE3EUKT4062106.1;Name=EMRE3EUKT4062106.1;Parent=EMRE3EUKT4062106
EMRE3EUKS918382	SGI	gene	227861	229064	0.37	-	.	ID=EMRE3EUKG4062107;Name=Cysteine proteinases
EMRE3EUKS918382	SGI	mRNA	227861	229064	0.37	-	.	ID=EMRE3EUKT4062107;Name=Cysteine proteinases;Parent=EMRE3EUKG4062107
EMRE3EUKS918382	SGI	CDS	227861	228158	1	-	1	ID=EMRE3EUKT4062107.1;Name=EMRE3EUKT4062107.1;Parent=EMRE3EUKT4062107
EMRE3EUKS918382	SGI	CDS	228223	229064	0.37	-	0	ID=EMRE3EUKT4062107.2;Name=EMRE3EUKT4062107.2;Parent=EMRE3EUKT4062107
EMRE3EUKS918382	SGI	gene	229413	230843	0.99	-	.	ID=EMRE3EUKG4062108;Name=Argininosuccinate lyase
EMRE3EUKS918382	SGI	mRNA	229413	230843	0.99	-	.	ID=EMRE3EUKT4062108;Name=Argininosuccinate lyase;Parent=EMRE3EUKG4062108
EMRE3EUKS918382	SGI	CDS	229413	230843	0.99	-	0	ID=EMRE3EUKT4062108.1;Name=EMRE3EUKT4062108.1;Parent=EMRE3EUKT4062108
EMRE3EUKS918382	SGI	gene	231210	231836	0.47	-	.	ID=EMRE3EUKG4062109;Name=TRNA (Cytidine(34)-2'-O)-methyltransferase
EMRE3EUKS918382	SGI	mRNA	231210	231836	0.47	-	.	ID=EMRE3EUKT4062109;Name=TRNA (Cytidine(34)-2'-O)-methyltransferase;Parent=EMRE3EUKG4062109
EMRE3EUKS918382	SGI	CDS	231210	231836	0.47	-	0	ID=EMRE3EUKT4062109.1;Name=EMRE3EUKT4062109.1;Parent=EMRE3EUKT4062109
EMRE3EUKS918382	SGI	gene	234089	234846	0.96	-	.	ID=EMRE3EUKG4062110;Name=Transcription factor TFIIH complex subunit Tfb5
EMRE3EUKS918382	SGI	mRNA	234089	234846	0.96	-	.	ID=EMRE3EUKT4062110;Name=Transcription factor TFIIH complex subunit Tfb5;Parent=EMRE3EUKG4062110
EMRE3EUKS918382	SGI	CDS	234089	234514	0.97	-	0	ID=EMRE3EUKT4062110.1;Name=EMRE3EUKT4062110.1;Parent=EMRE3EUKT4062110
EMRE3EUKS918382	SGI	CDS	234597	234726	0.98	-	1	ID=EMRE3EUKT4062110.2;Name=EMRE3EUKT4062110.2;Parent=EMRE3EUKT4062110
EMRE3EUKS918382	SGI	CDS	234812	234846	0.99	-	0	ID=EMRE3EUKT4062110.3;Name=EMRE3EUKT4062110.3;Parent=EMRE3EUKT4062110
EMRE3EUKS918382	SGI	gene	234891	235700	1.0	-	.	ID=EMRE3EUKG4062111;Name=DNA replication complex GINS protein SLD5
EMRE3EUKS918382	SGI	mRNA	234891	235700	1.0	-	.	ID=EMRE3EUKT4062111;Name=DNA replication complex GINS protein SLD5;Parent=EMRE3EUKG4062111
EMRE3EUKS918382	SGI	CDS	234891	235421	1	-	0	ID=EMRE3EUKT4062111.1;Name=EMRE3EUKT4062111.1;Parent=EMRE3EUKT4062111
EMRE3EUKS918382	SGI	CDS	235497	235700	1	-	0	ID=EMRE3EUKT4062111.2;Name=EMRE3EUKT4062111.2;Parent=EMRE3EUKT4062111
EMRE3EUKS918382	SGI	gene	235890	237123	1.0	+	.	ID=EMRE3EUKG4062112;Name=Ribosome biogenesis regulatory protein (RRS1)
EMRE3EUKS918382	SGI	mRNA	235890	237123	1.0	+	.	ID=EMRE3EUKT4062112;Name=Ribosome biogenesis regulatory protein (RRS1);Parent=EMRE3EUKG4062112
EMRE3EUKS918382	SGI	CDS	235890	235936	1	+	0	ID=EMRE3EUKT4062112.1;Name=EMRE3EUKT4062112.1;Parent=EMRE3EUKT4062112
EMRE3EUKS918382	SGI	CDS	236091	237123	1	+	1	ID=EMRE3EUKT4062112.2;Name=EMRE3EUKT4062112.2;Parent=EMRE3EUKT4062112
EMRE3EUKS918382	SGI	gene	237127	238080	0.99	-	.	ID=EMRE3EUKG4062113;Name=Calcium uniporter protein
EMRE3EUKS918382	SGI	mRNA	237127	238080	0.99	-	.	ID=EMRE3EUKT4062113;Name=Calcium uniporter protein;Parent=EMRE3EUKG4062113
EMRE3EUKS918382	SGI	CDS	237127	238080	0.99	-	0	ID=EMRE3EUKT4062113.1;Name=EMRE3EUKT4062113.1;Parent=EMRE3EUKT4062113
EMRE3EUKS918382	SGI	gene	238484	240734	1.0	+	.	ID=EMRE3EUKG4062114;Name=DNA topoisomerase 6 subunit B
EMRE3EUKS918382	SGI	mRNA	238484	240734	1.0	+	.	ID=EMRE3EUKT4062114;Name=DNA topoisomerase 6 subunit B;Parent=EMRE3EUKG4062114
EMRE3EUKS918382	SGI	CDS	238484	238585	1	+	0	ID=EMRE3EUKT4062114.1;Name=EMRE3EUKT4062114.1;Parent=EMRE3EUKT4062114
EMRE3EUKS918382	SGI	CDS	238685	238782	1	+	0	ID=EMRE3EUKT4062114.2;Name=EMRE3EUKT4062114.2;Parent=EMRE3EUKT4062114
EMRE3EUKS918382	SGI	CDS	238857	240525	1	+	1	ID=EMRE3EUKT4062114.3;Name=EMRE3EUKT4062114.3;Parent=EMRE3EUKT4062114
EMRE3EUKS918382	SGI	CDS	240594	240734	1	+	0	ID=EMRE3EUKT4062114.4;Name=EMRE3EUKT4062114.4;Parent=EMRE3EUKT4062114
EMRE3EUKS918382	SGI	gene	240784	241551	1.0	+	.	ID=EMRE3EUKG4062115;Name=Signal peptidase complex subunit 3
EMRE3EUKS918382	SGI	mRNA	240784	241551	1.0	+	.	ID=EMRE3EUKT4062115;Name=Signal peptidase complex subunit 3;Parent=EMRE3EUKG4062115
EMRE3EUKS918382	SGI	CDS	240784	240871	1	+	0	ID=EMRE3EUKT4062115.1;Name=EMRE3EUKT4062115.1;Parent=EMRE3EUKT4062115
EMRE3EUKS918382	SGI	CDS	241011	241093	1	+	2	ID=EMRE3EUKT4062115.2;Name=EMRE3EUKT4062115.2;Parent=EMRE3EUKT4062115
EMRE3EUKS918382	SGI	CDS	241186	241551	1	+	0	ID=EMRE3EUKT4062115.3;Name=EMRE3EUKT4062115.3;Parent=EMRE3EUKT4062115
EMRE3EUKS918382	SGI	gene	241601	242574	0.6	-	.	ID=EMRE3EUKG4062116;Name=Nucleoporin SEH1
EMRE3EUKS918382	SGI	mRNA	241601	242574	0.6	-	.	ID=EMRE3EUKT4062116;Name=Nucleoporin SEH1;Parent=EMRE3EUKG4062116
EMRE3EUKS918382	SGI	CDS	241601	241606	0.77	-	0	ID=EMRE3EUKT4062116.1;Name=EMRE3EUKT4062116.1;Parent=EMRE3EUKT4062116
EMRE3EUKS918382	SGI	CDS	241684	242574	0.74	-	0	ID=EMRE3EUKT4062116.2;Name=EMRE3EUKT4062116.2;Parent=EMRE3EUKT4062116
EMRE3EUKS918382	SGI	gene	242868	245933	0.99	+	.	ID=EMRE3EUKG4062117;Name=Phosphoenolpyruvate carboxylase 1
EMRE3EUKS918382	SGI	mRNA	242868	245933	0.99	+	.	ID=EMRE3EUKT4062117;Name=Phosphoenolpyruvate carboxylase 1;Parent=EMRE3EUKG4062117
EMRE3EUKS918382	SGI	CDS	242868	243047	0.99	+	0	ID=EMRE3EUKT4062117.1;Name=EMRE3EUKT4062117.1;Parent=EMRE3EUKT4062117
EMRE3EUKS918382	SGI	CDS	243210	245933	1	+	0	ID=EMRE3EUKT4062117.2;Name=EMRE3EUKT4062117.2;Parent=EMRE3EUKT4062117
EMRE3EUKS918382	SGI	gene	246880	248997	1.0	-	.	ID=EMRE3EUKG4062118;Name=Spindle pole body component
EMRE3EUKS918382	SGI	mRNA	246880	248997	1.0	-	.	ID=EMRE3EUKT4062118;Name=Spindle pole body component;Parent=EMRE3EUKG4062118
EMRE3EUKS918382	SGI	CDS	246880	248997	1	-	0	ID=EMRE3EUKT4062118.1;Name=EMRE3EUKT4062118.1;Parent=EMRE3EUKT4062118
EMRE3EUKS918382	SGI	gene	249752	250705	0.51	-	.	ID=EMRE3EUKG4062119;Name=Conserved predicted protein
EMRE3EUKS918382	SGI	mRNA	249752	250705	0.51	-	.	ID=EMRE3EUKT4062119;Name=Predicted protein;Parent=EMRE3EUKG4062119
EMRE3EUKS918382	SGI	CDS	249752	250705	0.51	-	0	ID=EMRE3EUKT4062119.1;Name=EMRE3EUKT4062119.1;Parent=EMRE3EUKT4062119
EMRE3EUKS918382	SGI	gene	250987	251937	1.0	+	.	ID=EMRE3EUKG4062120;Name=Fe-S cluster assembly protein DRE2
EMRE3EUKS918382	SGI	mRNA	250987	251937	1.0	+	.	ID=EMRE3EUKT4062120;Name=Fe-S cluster assembly protein DRE2;Parent=EMRE3EUKG4062120
EMRE3EUKS918382	SGI	CDS	250987	251937	1	+	0	ID=EMRE3EUKT4062120.1;Name=EMRE3EUKT4062120.1;Parent=EMRE3EUKT4062120
EMRE3EUKS918382	SGI	gene	251960	253438	0.99	-	.	ID=EMRE3EUKG4062121;Name=FAD/NAD(P)-binding domain
EMRE3EUKS918382	SGI	mRNA	251960	253438	0.99	-	.	ID=EMRE3EUKT4062121;Name=FAD/NAD(P)-binding domain;Parent=EMRE3EUKG4062121
EMRE3EUKS918382	SGI	CDS	251960	253438	0.99	-	0	ID=EMRE3EUKT4062121.1;Name=EMRE3EUKT4062121.1;Parent=EMRE3EUKT4062121
EMRE3EUKS918382	SGI	gene	254067	257737	1.0	+	.	ID=EMRE3EUKG4062122;Name=DNA-directed RNA polymerase subunit beta
EMRE3EUKS918382	SGI	mRNA	254067	257737	1.0	+	.	ID=EMRE3EUKT4062122;Name=DNA-directed RNA polymerase subunit beta;Parent=EMRE3EUKG4062122
EMRE3EUKS918382	SGI	CDS	254067	254149	1	+	0	ID=EMRE3EUKT4062122.1;Name=EMRE3EUKT4062122.1;Parent=EMRE3EUKT4062122
EMRE3EUKS918382	SGI	CDS	254263	257737	1	+	1	ID=EMRE3EUKT4062122.2;Name=EMRE3EUKT4062122.2;Parent=EMRE3EUKT4062122
EMRE3EUKS918382	SGI	gene	257833	260151	0.7	-	.	ID=EMRE3EUKG4062123;Name=Protein kinase-like (PK-like)
EMRE3EUKS918382	SGI	mRNA	257833	260151	0.7	-	.	ID=EMRE3EUKT4062123;Name=Protein kinase-like (PK-like);Parent=EMRE3EUKG4062123
EMRE3EUKS918382	SGI	CDS	257833	260151	0.7	-	0	ID=EMRE3EUKT4062123.1;Name=EMRE3EUKT4062123.1;Parent=EMRE3EUKT4062123
EMRE3EUKS918382	SGI	gene	260977	262617	0.92	+	.	ID=EMRE3EUKG4062124;Name=Thiamine biosynthesis protein thiC
EMRE3EUKS918382	SGI	mRNA	260977	262617	0.92	+	.	ID=EMRE3EUKT4062124;Name=Thiamine biosynthesis protein thiC;Parent=EMRE3EUKG4062124
EMRE3EUKS918382	SGI	CDS	260977	262617	0.92	+	0	ID=EMRE3EUKT4062124.1;Name=EMRE3EUKT4062124.1;Parent=EMRE3EUKT4062124
EMRE3EUKS918382	SGI	gene	262753	263571	1.0	+	.	ID=EMRE3EUKG4062125;Name=HAD-superfamily hydrolase,subfamily IIIA
EMRE3EUKS918382	SGI	mRNA	262753	263571	1.0	+	.	ID=EMRE3EUKT4062125;Name=HAD-superfamily hydrolase,subfamily IIIA;Parent=EMRE3EUKG4062125
EMRE3EUKS918382	SGI	CDS	262753	263571	1	+	0	ID=EMRE3EUKT4062125.1;Name=EMRE3EUKT4062125.1;Parent=EMRE3EUKT4062125
EMRE3EUKS918382	SGI	gene	263699	267228	0.96	+	.	ID=EMRE3EUKG4062126;Name=Abnormal spindle-like microcephaly-associated protein
EMRE3EUKS918382	SGI	mRNA	263699	267228	0.96	+	.	ID=EMRE3EUKT4062126;Name=Abnormal spindle-like microcephaly-associated protein;Parent=EMRE3EUKG4062126
EMRE3EUKS918382	SGI	CDS	263699	264313	0.98	+	0	ID=EMRE3EUKT4062126.1;Name=EMRE3EUKT4062126.1;Parent=EMRE3EUKT4062126
EMRE3EUKS918382	SGI	CDS	264418	267228	0.98	+	0	ID=EMRE3EUKT4062126.2;Name=EMRE3EUKT4062126.2;Parent=EMRE3EUKT4062126
EMRE3EUKS918382	SGI	gene	267676	269778	1.0	-	.	ID=EMRE3EUKG4062127;Name=YVTN repeat-like/Quinoprotein amine dehydrogenase
EMRE3EUKS918382	SGI	mRNA	267676	269778	1.0	-	.	ID=EMRE3EUKT4062127;Name=YVTN repeat-like/Quinoprotein amine dehydrogenase;Parent=EMRE3EUKG4062127
EMRE3EUKS918382	SGI	CDS	267676	269778	1	-	0	ID=EMRE3EUKT4062127.1;Name=EMRE3EUKT4062127.1;Parent=EMRE3EUKT4062127
EMRE3EUKS918382	SGI	gene	270436	272504	0.55	+	.	ID=EMRE3EUKG4062128;Name=Serine/threonine-protein phosphatase 6 regulatory subunit 3
EMRE3EUKS918382	SGI	mRNA	270436	272504	0.55	+	.	ID=EMRE3EUKT4062128;Name=Serine/threonine-protein phosphatase 6 regulatory subunit 3;Parent=EMRE3EUKG4062128
EMRE3EUKS918382	SGI	CDS	270436	270447	0.55	+	0	ID=EMRE3EUKT4062128.1;Name=EMRE3EUKT4062128.1;Parent=EMRE3EUKT4062128
EMRE3EUKS918382	SGI	CDS	270522	272504	0.55	+	0	ID=EMRE3EUKT4062128.2;Name=EMRE3EUKT4062128.2;Parent=EMRE3EUKT4062128
EMRE3EUKS918382	SGI	gene	272572	273462	1.0	-	.	ID=EMRE3EUKG4062129;Name=MAP kinase phosphatase 6
EMRE3EUKS918382	SGI	mRNA	272572	273462	1.0	-	.	ID=EMRE3EUKT4062129;Name=MAP kinase phosphatase 6;Parent=EMRE3EUKG4062129
EMRE3EUKS918382	SGI	CDS	272572	273462	1	-	0	ID=EMRE3EUKT4062129.1;Name=EMRE3EUKT4062129.1;Parent=EMRE3EUKT4062129
EMRE3EUKS918382	SGI	gene	273792	275363	0.89	+	.	ID=EMRE3EUKG4062130;Name=MFS general substrate transporter like domains
EMRE3EUKS918382	SGI	mRNA	273792	275363	0.89	+	.	ID=EMRE3EUKT4062130;Name=MFS general substrate transporter like domains;Parent=EMRE3EUKG4062130
EMRE3EUKS918382	SGI	CDS	273792	275363	0.89	+	0	ID=EMRE3EUKT4062130.1;Name=EMRE3EUKT4062130.1;Parent=EMRE3EUKT4062130
EMRE3EUKS918382	SGI	gene	275390	276995	0.58	-	.	ID=EMRE3EUKG4062131;Name=Alg9-like mannosyltransferase family
EMRE3EUKS918382	SGI	mRNA	275390	276995	0.58	-	.	ID=EMRE3EUKT4062131;Name=Alg9-like mannosyltransferase family;Parent=EMRE3EUKG4062131
EMRE3EUKS918382	SGI	CDS	275390	275446	0.92	-	0	ID=EMRE3EUKT4062131.1;Name=EMRE3EUKT4062131.1;Parent=EMRE3EUKT4062131
EMRE3EUKS918382	SGI	CDS	275568	276995	0.6	-	0	ID=EMRE3EUKT4062131.2;Name=EMRE3EUKT4062131.2;Parent=EMRE3EUKT4062131
EMRE3EUKS918382	SGI	gene	277362	278240	0.99	-	.	ID=EMRE3EUKG4062132;Name=Plant SNARE 12
EMRE3EUKS918382	SGI	mRNA	277362	278240	0.99	-	.	ID=EMRE3EUKT4062132;Name=Plant SNARE 12;Parent=EMRE3EUKG4062132
EMRE3EUKS918382	SGI	CDS	277362	277696	0.99	-	2	ID=EMRE3EUKT4062132.1;Name=EMRE3EUKT4062132.1;Parent=EMRE3EUKT4062132
EMRE3EUKS918382	SGI	CDS	277770	277972	1	-	1	ID=EMRE3EUKT4062132.2;Name=EMRE3EUKT4062132.2;Parent=EMRE3EUKT4062132
EMRE3EUKS918382	SGI	CDS	278062	278240	1	-	0	ID=EMRE3EUKT4062132.3;Name=EMRE3EUKT4062132.3;Parent=EMRE3EUKT4062132
EMRE3EUKS918382	SGI	gene	279346	280503	0.78	+	.	ID=EMRE3EUKG4062133;Name=Translation initiation factor IF-3
EMRE3EUKS918382	SGI	mRNA	279346	280503	0.78	+	.	ID=EMRE3EUKT4062133;Name=Translation initiation factor IF-3;Parent=EMRE3EUKG4062133
EMRE3EUKS918382	SGI	CDS	279346	280503	0.78	+	0	ID=EMRE3EUKT4062133.1;Name=EMRE3EUKT4062133.1;Parent=EMRE3EUKT4062133
EMRE3EUKS918382	SGI	gene	280894	283638	1.0	+	.	ID=EMRE3EUKG4062134;Name=Pre-rRNA-processing protein TSR1 isoform 1
EMRE3EUKS918382	SGI	mRNA	280894	283638	1.0	+	.	ID=EMRE3EUKT4062134;Name=Pre-rRNA-processing protein TSR1 isoform 1;Parent=EMRE3EUKG4062134
EMRE3EUKS918382	SGI	CDS	280894	280923	1	+	0	ID=EMRE3EUKT4062134.1;Name=EMRE3EUKT4062134.1;Parent=EMRE3EUKT4062134
EMRE3EUKS918382	SGI	CDS	280991	281051	1	+	0	ID=EMRE3EUKT4062134.2;Name=EMRE3EUKT4062134.2;Parent=EMRE3EUKT4062134
EMRE3EUKS918382	SGI	CDS	281297	283638	1	+	2	ID=EMRE3EUKT4062134.3;Name=EMRE3EUKT4062134.3;Parent=EMRE3EUKT4062134
EMRE3EUKS918382	SGI	gene	283705	284671	1.0	+	.	ID=EMRE3EUKG4062135;Name=FKBP-type peptidyl-prolyl cis-trans isomerase
EMRE3EUKS918382	SGI	mRNA	283705	284671	1.0	+	.	ID=EMRE3EUKT4062135;Name=FKBP-type peptidyl-prolyl cis-trans isomerase;Parent=EMRE3EUKG4062135
EMRE3EUKS918382	SGI	CDS	283705	284109	1	+	0	ID=EMRE3EUKT4062135.1;Name=EMRE3EUKT4062135.1;Parent=EMRE3EUKT4062135
EMRE3EUKS918382	SGI	CDS	284191	284279	1	+	0	ID=EMRE3EUKT4062135.2;Name=EMRE3EUKT4062135.2;Parent=EMRE3EUKT4062135
EMRE3EUKS918382	SGI	CDS	284500	284671	1	+	1	ID=EMRE3EUKT4062135.3;Name=EMRE3EUKT4062135.3;Parent=EMRE3EUKT4062135
EMRE3EUKS918382	SGI	gene	285450	286385	1.0	+	.	ID=EMRE3EUKG4062136;Name=SPX domain-containing 3-like protein
EMRE3EUKS918382	SGI	mRNA	285450	286385	1.0	+	.	ID=EMRE3EUKT4062136;Name=SPX domain-containing 3-like protein;Parent=EMRE3EUKG4062136
EMRE3EUKS918382	SGI	CDS	285450	286385	1	+	0	ID=EMRE3EUKT4062136.1;Name=EMRE3EUKT4062136.1;Parent=EMRE3EUKT4062136
EMRE3EUKS918382	SGI	gene	286620	288146	1.0	-	.	ID=EMRE3EUKG4062137;Name=RNA polymerase II subunit A C-terminal domain phosphatase
EMRE3EUKS918382	SGI	mRNA	286620	288146	1.0	-	.	ID=EMRE3EUKT4062137;Name=RNA polymerase II subunit A C-terminal domain phosphatase;Parent=EMRE3EUKG4062137
EMRE3EUKS918382	SGI	CDS	286620	286750	1	-	2	ID=EMRE3EUKT4062137.1;Name=EMRE3EUKT4062137.1;Parent=EMRE3EUKT4062137
EMRE3EUKS918382	SGI	CDS	286829	288146	1	-	0	ID=EMRE3EUKT4062137.2;Name=EMRE3EUKT4062137.2;Parent=EMRE3EUKT4062137
EMRE3EUKS918382	SGI	gene	288401	289309	1.0	+	.	ID=EMRE3EUKG4062138;Name=Domain of Uncharacterized protein function isoform 1
EMRE3EUKS918382	SGI	mRNA	288401	289309	1.0	+	.	ID=EMRE3EUKT4062138;Name=Domain of Uncharacterized protein function isoform 1;Parent=EMRE3EUKG4062138
EMRE3EUKS918382	SGI	CDS	288401	289309	1	+	0	ID=EMRE3EUKT4062138.1;Name=EMRE3EUKT4062138.1;Parent=EMRE3EUKT4062138
EMRE3EUKS918382	SGI	gene	289344	292250	1.0	-	.	ID=EMRE3EUKG4062139;Name=ARM repeat
EMRE3EUKS918382	SGI	mRNA	289344	292250	1.0	-	.	ID=EMRE3EUKT4062139;Name=ARM repeat;Parent=EMRE3EUKG4062139
EMRE3EUKS918382	SGI	CDS	289344	292250	1	-	0	ID=EMRE3EUKT4062139.1;Name=EMRE3EUKT4062139.1;Parent=EMRE3EUKT4062139
EMRE3EUKS918382	SGI	gene	292600	293355	1.0	+	.	ID=EMRE3EUKG4062140;Name=Ribonuclease Rh| Chain A
EMRE3EUKS918382	SGI	mRNA	292600	293355	1.0	+	.	ID=EMRE3EUKT4062140;Name=Ribonuclease Rh| Chain A;Parent=EMRE3EUKG4062140
EMRE3EUKS918382	SGI	CDS	292600	293355	1	+	0	ID=EMRE3EUKT4062140.1;Name=EMRE3EUKT4062140.1;Parent=EMRE3EUKT4062140
EMRE3EUKS918382	SGI	gene	293547	294463	1.0	+	.	ID=EMRE3EUKG4062141;Name=Nucleolar GTP-binding protein 2
EMRE3EUKS918382	SGI	mRNA	293547	294463	1.0	+	.	ID=EMRE3EUKT4062141;Name=Nucleolar GTP-binding protein 2;Parent=EMRE3EUKG4062141
EMRE3EUKS918382	SGI	CDS	293547	293654	1	+	0	ID=EMRE3EUKT4062141.1;Name=EMRE3EUKT4062141.1;Parent=EMRE3EUKT4062141
EMRE3EUKS918382	SGI	CDS	293729	294463	1	+	0	ID=EMRE3EUKT4062141.2;Name=EMRE3EUKT4062141.2;Parent=EMRE3EUKT4062141
EMRE3EUKS918382	SGI	gene	294545	295582	0.92	+	.	ID=EMRE3EUKG4062142;Name=P-loop containing nucleoside triphosphate hydrolases
EMRE3EUKS918382	SGI	mRNA	294545	295582	0.92	+	.	ID=EMRE3EUKT4062142;Name=P-loop containing nucleoside triphosphate hydrolases;Parent=EMRE3EUKG4062142
EMRE3EUKS918382	SGI	CDS	294545	295582	0.92	+	0	ID=EMRE3EUKT4062142.1;Name=EMRE3EUKT4062142.1;Parent=EMRE3EUKT4062142
EMRE3EUKS918382	SGI	gene	295700	296221	1.0	-	.	ID=EMRE3EUKG4062143;Name=30S ribosomal protein S10
EMRE3EUKS918382	SGI	mRNA	295700	296221	1.0	-	.	ID=EMRE3EUKT4062143;Name=30S ribosomal protein S10;Parent=EMRE3EUKG4062143
EMRE3EUKS918382	SGI	CDS	295700	296221	1	-	0	ID=EMRE3EUKT4062143.1;Name=EMRE3EUKT4062143.1;Parent=EMRE3EUKT4062143
EMRE3EUKS918382	SGI	gene	296791	299661	1.0	+	.	ID=EMRE3EUKG4062144;Name=Coatomer subunit beta
EMRE3EUKS918382	SGI	mRNA	296791	299661	1.0	+	.	ID=EMRE3EUKT4062144;Name=Coatomer subunit beta;Parent=EMRE3EUKG4062144
EMRE3EUKS918382	SGI	CDS	296791	299661	1	+	0	ID=EMRE3EUKT4062144.1;Name=EMRE3EUKT4062144.1;Parent=EMRE3EUKT4062144
EMRE3EUKS918382	SGI	gene	299753	300126	1.0	-	.	ID=EMRE3EUKG4062145;Name=50S ribosomal protein L33
EMRE3EUKS918382	SGI	mRNA	299753	300126	1.0	-	.	ID=EMRE3EUKT4062145;Name=50S ribosomal protein L33;Parent=EMRE3EUKG4062145
EMRE3EUKS918382	SGI	CDS	299753	299855	1	-	1	ID=EMRE3EUKT4062145.1;Name=EMRE3EUKT4062145.1;Parent=EMRE3EUKT4062145
EMRE3EUKS918382	SGI	CDS	299942	300126	1	-	0	ID=EMRE3EUKT4062145.2;Name=EMRE3EUKT4062145.2;Parent=EMRE3EUKT4062145
EMRE3EUKS918382	SGI	gene	300452	301831	1.0	+	.	ID=EMRE3EUKG4062146;Name=F-box family protein
EMRE3EUKS918382	SGI	mRNA	300452	301831	1.0	+	.	ID=EMRE3EUKT4062146;Name=F-box family protein;Parent=EMRE3EUKG4062146
EMRE3EUKS918382	SGI	CDS	300452	301831	1	+	0	ID=EMRE3EUKT4062146.1;Name=EMRE3EUKT4062146.1;Parent=EMRE3EUKT4062146
EMRE3EUKS918382	SGI	gene	301921	303806	1.0	-	.	ID=EMRE3EUKG4062147;Name=Glutamine-hydrolyzing asparagine synthase
EMRE3EUKS918382	SGI	mRNA	301921	303806	1.0	-	.	ID=EMRE3EUKT4062147;Name=Glutamine-hydrolyzing asparagine synthase;Parent=EMRE3EUKG4062147
EMRE3EUKS918382	SGI	CDS	301921	303403	1	-	1	ID=EMRE3EUKT4062147.1;Name=EMRE3EUKT4062147.1;Parent=EMRE3EUKT4062147
EMRE3EUKS918382	SGI	CDS	303475	303522	1	-	1	ID=EMRE3EUKT4062147.2;Name=EMRE3EUKT4062147.2;Parent=EMRE3EUKT4062147
EMRE3EUKS918382	SGI	CDS	303619	303806	1	-	0	ID=EMRE3EUKT4062147.3;Name=EMRE3EUKT4062147.3;Parent=EMRE3EUKT4062147
EMRE3EUKS918382	SGI	gene	304166	305461	0.86	-	.	ID=EMRE3EUKG4062148;Name=Bifunctional riboflavin biosynthesis protein RIBA 1, chloroplastic-like
EMRE3EUKS918382	SGI	mRNA	304166	305461	0.86	-	.	ID=EMRE3EUKT4062148;Name=Bifunctional riboflavin biosynthesis protein RIBA 1, chloroplastic-like;Parent=EMRE3EUKG4062148
EMRE3EUKS918382	SGI	CDS	304166	305461	0.86	-	0	ID=EMRE3EUKT4062148.1;Name=EMRE3EUKT4062148.1;Parent=EMRE3EUKT4062148
EMRE3EUKS918382	SGI	gene	305987	307018	1.0	+	.	ID=EMRE3EUKG4062149;Name=Eukaryotic translation initiation factor 3 subunit H
EMRE3EUKS918382	SGI	mRNA	305987	307018	1.0	+	.	ID=EMRE3EUKT4062149;Name=Eukaryotic translation initiation factor 3 subunit H;Parent=EMRE3EUKG4062149
EMRE3EUKS918382	SGI	CDS	305987	307018	1	+	0	ID=EMRE3EUKT4062149.1;Name=EMRE3EUKT4062149.1;Parent=EMRE3EUKT4062149
EMRE3EUKS918382	SGI	gene	307392	308171	0.97	+	.	ID=EMRE3EUKG4062150;Name=Alginate lyase, family PL14
EMRE3EUKS918382	SGI	mRNA	307392	308171	0.97	+	.	ID=EMRE3EUKT4062150;Name=Alginate lyase, family PL14;Parent=EMRE3EUKG4062150
EMRE3EUKS918382	SGI	CDS	307392	308171	0.97	+	0	ID=EMRE3EUKT4062150.1;Name=EMRE3EUKT4062150.1;Parent=EMRE3EUKT4062150
EMRE3EUKS918382	SGI	gene	308648	310132	0.99	+	.	ID=EMRE3EUKG4062151;Name=Sorting nexin 1
EMRE3EUKS918382	SGI	mRNA	308648	310132	0.99	+	.	ID=EMRE3EUKT4062151;Name=Sorting nexin 1;Parent=EMRE3EUKG4062151
EMRE3EUKS918382	SGI	CDS	308648	308794	0.99	+	0	ID=EMRE3EUKT4062151.1;Name=EMRE3EUKT4062151.1;Parent=EMRE3EUKT4062151
EMRE3EUKS918382	SGI	CDS	308870	310132	1	+	0	ID=EMRE3EUKT4062151.2;Name=EMRE3EUKT4062151.2;Parent=EMRE3EUKT4062151
EMRE3EUKS918382	SGI	gene	311678	312451	0.76	-	.	ID=EMRE3EUKG4062152;Name=Conserved predicted protein
EMRE3EUKS918382	SGI	mRNA	311678	312451	0.76	-	.	ID=EMRE3EUKT4062152;Name=Predicted protein;Parent=EMRE3EUKG4062152
EMRE3EUKS918382	SGI	CDS	311678	312163	1	-	0	ID=EMRE3EUKT4062152.1;Name=EMRE3EUKT4062152.1;Parent=EMRE3EUKT4062152
EMRE3EUKS918382	SGI	CDS	312320	312451	0.76	-	0	ID=EMRE3EUKT4062152.2;Name=EMRE3EUKT4062152.2;Parent=EMRE3EUKT4062152
EMRE3EUKS918382	SGI	gene	312628	313328	1.0	-	.	ID=EMRE3EUKG4062153;Name=Conserved predicted protein
EMRE3EUKS918382	SGI	mRNA	312628	313328	1.0	-	.	ID=EMRE3EUKT4062153;Name=Conserved predicted protein;Parent=EMRE3EUKG4062153
EMRE3EUKS918382	SGI	CDS	312628	312788	1	-	2	ID=EMRE3EUKT4062153.1;Name=EMRE3EUKT4062153.1;Parent=EMRE3EUKT4062153
EMRE3EUKS918382	SGI	CDS	312893	313328	1	-	0	ID=EMRE3EUKT4062153.2;Name=EMRE3EUKT4062153.2;Parent=EMRE3EUKT4062153
EMRE3EUKS918382	SGI	gene	314664	315491	1.0	+	.	ID=EMRE3EUKG4062154;Name=Pre-mRNA-splicing factor ISY1-like protein
EMRE3EUKS918382	SGI	mRNA	314664	315491	1.0	+	.	ID=EMRE3EUKT4062154;Name=Pre-mRNA-splicing factor ISY1-like protein;Parent=EMRE3EUKG4062154
EMRE3EUKS918382	SGI	CDS	314664	315491	1	+	0	ID=EMRE3EUKT4062154.1;Name=EMRE3EUKT4062154.1;Parent=EMRE3EUKT4062154
EMRE3EUKS918382	SGI	gene	315615	316713	0.63	-	.	ID=EMRE3EUKG4062155;Name=Lipoprotein with conserved repeat domains
EMRE3EUKS918382	SGI	mRNA	315615	316713	0.63	-	.	ID=EMRE3EUKT4062155;Name=Lipoprotein with conserved repeat domains;Parent=EMRE3EUKG4062155
EMRE3EUKS918382	SGI	CDS	315615	316554	0.67	-	1	ID=EMRE3EUKT4062155.1;Name=EMRE3EUKT4062155.1;Parent=EMRE3EUKT4062155
EMRE3EUKS918382	SGI	CDS	316631	316713	0.65	-	0	ID=EMRE3EUKT4062155.2;Name=EMRE3EUKT4062155.2;Parent=EMRE3EUKT4062155
EMRE3EUKS918382	SGI	gene	317744	318895	0.45	+	.	ID=EMRE3EUKG4062156;Name=YVTN repeat-like/Quinoprotein amine dehydrogenase
EMRE3EUKS918382	SGI	mRNA	317744	318895	0.45	+	.	ID=EMRE3EUKT4062156;Name=YVTN repeat-like/Quinoprotein amine dehydrogenase;Parent=EMRE3EUKG4062156
EMRE3EUKS918382	SGI	CDS	317744	317884	0.45	+	0	ID=EMRE3EUKT4062156.1;Name=EMRE3EUKT4062156.1;Parent=EMRE3EUKT4062156
EMRE3EUKS918382	SGI	CDS	317957	318895	0.45	+	0	ID=EMRE3EUKT4062156.2;Name=EMRE3EUKT4062156.2;Parent=EMRE3EUKT4062156
EMRE3EUKS918382	SGI	gene	319070	321533	0.59	+	.	ID=EMRE3EUKG4062157;Name=Metallo-hydrolase oxidoreductase
EMRE3EUKS918382	SGI	mRNA	319070	321533	0.59	+	.	ID=EMRE3EUKT4062157;Name=Metallo-hydrolase oxidoreductase;Parent=EMRE3EUKG4062157
EMRE3EUKS918382	SGI	CDS	319070	319208	0.59	+	0	ID=EMRE3EUKT4062157.1;Name=EMRE3EUKT4062157.1;Parent=EMRE3EUKT4062157
EMRE3EUKS918382	SGI	CDS	319299	319536	1	+	2	ID=EMRE3EUKT4062157.2;Name=EMRE3EUKT4062157.2;Parent=EMRE3EUKT4062157
EMRE3EUKS918382	SGI	CDS	319607	321533	1	+	1	ID=EMRE3EUKT4062157.3;Name=EMRE3EUKT4062157.3;Parent=EMRE3EUKT4062157
EMRE3EUKS918382	SGI	gene	321559	322174	1.0	-	.	ID=EMRE3EUKG4062158;Name=Translation machinery-associated protein 22
EMRE3EUKS918382	SGI	mRNA	321559	322174	1.0	-	.	ID=EMRE3EUKT4062158;Name=Translation machinery-associated protein 22;Parent=EMRE3EUKG4062158
EMRE3EUKS918382	SGI	CDS	321559	322034	1	-	2	ID=EMRE3EUKT4062158.1;Name=EMRE3EUKT4062158.1;Parent=EMRE3EUKT4062158
EMRE3EUKS918382	SGI	CDS	322114	322174	1	-	0	ID=EMRE3EUKT4062158.2;Name=EMRE3EUKT4062158.2;Parent=EMRE3EUKT4062158
EMRE3EUKS918382	SGI	gene	322232	324052	1.0	-	.	ID=EMRE3EUKG4062159;Name=PIN domain-like protein
EMRE3EUKS918382	SGI	mRNA	322232	324052	1.0	-	.	ID=EMRE3EUKT4062159;Name=PIN domain-like protein;Parent=EMRE3EUKG4062159
EMRE3EUKS918382	SGI	CDS	322232	324052	1	-	0	ID=EMRE3EUKT4062159.1;Name=EMRE3EUKT4062159.1;Parent=EMRE3EUKT4062159
EMRE3EUKS918382	SGI	gene	324384	324777	0.9	+	.	ID=EMRE3EUKG4062160;Name=Rab5-interacting protein (Rab5ip)
EMRE3EUKS918382	SGI	mRNA	324384	324777	0.9	+	.	ID=EMRE3EUKT4062160;Name=Rab5-interacting protein (Rab5ip);Parent=EMRE3EUKG4062160
EMRE3EUKS918382	SGI	CDS	324384	324538	0.9	+	0	ID=EMRE3EUKT4062160.1;Name=EMRE3EUKT4062160.1;Parent=EMRE3EUKT4062160
EMRE3EUKS918382	SGI	CDS	324606	324777	1	+	1	ID=EMRE3EUKT4062160.2;Name=EMRE3EUKT4062160.2;Parent=EMRE3EUKT4062160
EMRE3EUKS918382	SGI	gene	324802	326250	0.8	-	.	ID=EMRE3EUKG4062161;Name=Aspartokinase 1
EMRE3EUKS918382	SGI	mRNA	324802	326250	0.8	-	.	ID=EMRE3EUKT4062161;Name=Aspartokinase 1;Parent=EMRE3EUKG4062161
EMRE3EUKS918382	SGI	CDS	324802	326250	0.8	-	0	ID=EMRE3EUKT4062161.1;Name=EMRE3EUKT4062161.1;Parent=EMRE3EUKT4062161
EMRE3EUKS918382	SGI	gene	326782	328425	0.99	+	.	ID=EMRE3EUKG4062162;Name=Tetratricopeptide repeat protein
EMRE3EUKS918382	SGI	mRNA	326782	328425	0.99	+	.	ID=EMRE3EUKT4062162;Name=Tetratricopeptide repeat protein;Parent=EMRE3EUKG4062162
EMRE3EUKS918382	SGI	CDS	326782	328425	0.99	+	0	ID=EMRE3EUKT4062162.1;Name=EMRE3EUKT4062162.1;Parent=EMRE3EUKT4062162
EMRE3EUKS918382	SGI	gene	328446	329733	1.0	-	.	ID=EMRE3EUKG4062163;Name=Cyclin-K
EMRE3EUKS918382	SGI	mRNA	328446	329733	1.0	-	.	ID=EMRE3EUKT4062163;Name=Cyclin-K;Parent=EMRE3EUKG4062163
EMRE3EUKS918382	SGI	CDS	328446	329267	1	-	0	ID=EMRE3EUKT4062163.1;Name=EMRE3EUKT4062163.1;Parent=EMRE3EUKT4062163
EMRE3EUKS918382	SGI	CDS	329339	329420	1	-	1	ID=EMRE3EUKT4062163.2;Name=EMRE3EUKT4062163.2;Parent=EMRE3EUKT4062163
EMRE3EUKS918382	SGI	CDS	329570	329733	1	-	0	ID=EMRE3EUKT4062163.3;Name=EMRE3EUKT4062163.3;Parent=EMRE3EUKT4062163
EMRE3EUKS918382	SGI	gene	329932	331233	1.0	-	.	ID=EMRE3EUKG4062164;Name=TRNA-dihydrouridine synthase 2
EMRE3EUKS918382	SGI	mRNA	329932	331233	1.0	-	.	ID=EMRE3EUKT4062164;Name=TRNA-dihydrouridine synthase 2;Parent=EMRE3EUKG4062164
EMRE3EUKS918382	SGI	CDS	329932	331233	1	-	0	ID=EMRE3EUKT4062164.1;Name=EMRE3EUKT4062164.1;Parent=EMRE3EUKT4062164
EMRE3EUKS918382	SGI	gene	331440	331913	1.0	+	.	ID=EMRE3EUKG4062165;Name=Conserved predicted protein
EMRE3EUKS918382	SGI	mRNA	331440	331913	1.0	+	.	ID=EMRE3EUKT4062165;Name=Predicted protein;Parent=EMRE3EUKG4062165
EMRE3EUKS918382	SGI	CDS	331440	331913	1	+	0	ID=EMRE3EUKT4062165.1;Name=EMRE3EUKT4062165.1;Parent=EMRE3EUKT4062165
EMRE3EUKS918382	SGI	gene	331955	332317	1.0	+	.	ID=EMRE3EUKG4062166;Name=U7 snRNA-associated Sm-like protein LSm10
EMRE3EUKS918382	SGI	mRNA	331955	332317	1.0	+	.	ID=EMRE3EUKT4062166;Name=U7 snRNA-associated Sm-like protein LSm10;Parent=EMRE3EUKG4062166
EMRE3EUKS918382	SGI	CDS	331955	332317	1	+	0	ID=EMRE3EUKT4062166.1;Name=EMRE3EUKT4062166.1;Parent=EMRE3EUKT4062166
EMRE3EUKS918382	SGI	gene	333526	333983	1.0	+	.	ID=EMRE3EUKG4062167;Name=40S ribosomal protein S24
EMRE3EUKS918382	SGI	mRNA	333526	333983	1.0	+	.	ID=EMRE3EUKT4062167;Name=40S ribosomal protein S24;Parent=EMRE3EUKG4062167
EMRE3EUKS918382	SGI	CDS	333526	333597	1	+	0	ID=EMRE3EUKT4062167.1;Name=EMRE3EUKT4062167.1;Parent=EMRE3EUKT4062167
EMRE3EUKS918382	SGI	CDS	333675	333983	1	+	0	ID=EMRE3EUKT4062167.2;Name=EMRE3EUKT4062167.2;Parent=EMRE3EUKT4062167
EMRE3EUKS918382	SGI	gene	334033	335766	1.0	-	.	ID=EMRE3EUKG4062168;Name=Electron transfer flavoprotein-ubiquinone oxidoreductase
EMRE3EUKS918382	SGI	mRNA	334033	335766	1.0	-	.	ID=EMRE3EUKT4062168;Name=Electron transfer flavoprotein-ubiquinone oxidoreductase;Parent=EMRE3EUKG4062168
EMRE3EUKS918382	SGI	CDS	334033	335766	1	-	0	ID=EMRE3EUKT4062168.1;Name=EMRE3EUKT4062168.1;Parent=EMRE3EUKT4062168
EMRE3EUKS918382	SGI	gene	335842	337531	1.0	-	.	ID=EMRE3EUKG4062169;Name=Rft protein
EMRE3EUKS918382	SGI	mRNA	335842	337531	1.0	-	.	ID=EMRE3EUKT4062169;Name=Rft protein;Parent=EMRE3EUKG4062169
EMRE3EUKS918382	SGI	CDS	335842	337400	1	-	2	ID=EMRE3EUKT4062169.1;Name=EMRE3EUKT4062169.1;Parent=EMRE3EUKT4062169
EMRE3EUKS918382	SGI	CDS	337474	337531	1	-	0	ID=EMRE3EUKT4062169.2;Name=EMRE3EUKT4062169.2;Parent=EMRE3EUKT4062169
EMRE3EUKS918382	SGI	gene	337788	338540	1.0	+	.	ID=EMRE3EUKG4062170;Name=U2 small nuclear ribonucleoprotein A
EMRE3EUKS918382	SGI	mRNA	337788	338540	1.0	+	.	ID=EMRE3EUKT4062170;Name=U2 small nuclear ribonucleoprotein A;Parent=EMRE3EUKG4062170
EMRE3EUKS918382	SGI	CDS	337788	338540	1	+	0	ID=EMRE3EUKT4062170.1;Name=EMRE3EUKT4062170.1;Parent=EMRE3EUKT4062170
EMRE3EUKS918382	SGI	gene	338602	339531	1.0	+	.	ID=EMRE3EUKG4062171;Name=Nbl1 / Borealin N terminal
EMRE3EUKS918382	SGI	mRNA	338602	339531	1.0	+	.	ID=EMRE3EUKT4062171;Name=Nbl1 / Borealin N terminal;Parent=EMRE3EUKG4062171
EMRE3EUKS918382	SGI	CDS	338602	338713	1	+	0	ID=EMRE3EUKT4062171.1;Name=EMRE3EUKT4062171.1;Parent=EMRE3EUKT4062171
EMRE3EUKS918382	SGI	CDS	338894	338991	1	+	2	ID=EMRE3EUKT4062171.2;Name=EMRE3EUKT4062171.2;Parent=EMRE3EUKT4062171
EMRE3EUKS918382	SGI	CDS	339061	339531	1	+	0	ID=EMRE3EUKT4062171.3;Name=EMRE3EUKT4062171.3;Parent=EMRE3EUKT4062171
EMRE3EUKS918382	SGI	gene	339829	341579	1.0	+	.	ID=EMRE3EUKG4062172;Name=Glycosyltransferase-like protein LARGE1
EMRE3EUKS918382	SGI	mRNA	339829	341579	1.0	+	.	ID=EMRE3EUKT4062172;Name=Glycosyltransferase-like protein LARGE1;Parent=EMRE3EUKG4062172
EMRE3EUKS918382	SGI	CDS	339829	341032	1	+	0	ID=EMRE3EUKT4062172.1;Name=EMRE3EUKT4062172.1;Parent=EMRE3EUKT4062172
EMRE3EUKS918382	SGI	CDS	341122	341579	1	+	2	ID=EMRE3EUKT4062172.2;Name=EMRE3EUKT4062172.2;Parent=EMRE3EUKT4062172
EMRE3EUKS918382	SGI	gene	341593	342369	1.0	-	.	ID=EMRE3EUKG4062173;Name=Coiled-coil domain-containing protein 94
EMRE3EUKS918382	SGI	mRNA	341593	342369	1.0	-	.	ID=EMRE3EUKT4062173;Name=Coiled-coil domain-containing protein 94;Parent=EMRE3EUKG4062173
EMRE3EUKS918382	SGI	CDS	341593	342369	1	-	0	ID=EMRE3EUKT4062173.1;Name=EMRE3EUKT4062173.1;Parent=EMRE3EUKT4062173
EMRE3EUKS918382	SGI	gene	342623	343274	1.0	+	.	ID=EMRE3EUKG4062174;Name=Selenoprotein u
EMRE3EUKS918382	SGI	mRNA	342623	343274	1.0	+	.	ID=EMRE3EUKT4062174;Name=Selenoprotein u;Parent=EMRE3EUKG4062174
EMRE3EUKS918382	SGI	CDS	342623	342746	1	+	0	ID=EMRE3EUKT4062174.1;Name=EMRE3EUKT4062174.1;Parent=EMRE3EUKT4062174
EMRE3EUKS918382	SGI	CDS	342817	343274	1	+	2	ID=EMRE3EUKT4062174.2;Name=EMRE3EUKT4062174.2;Parent=EMRE3EUKT4062174
EMRE3EUKS918382	SGI	gene	343308	343841	1.0	+	.	ID=EMRE3EUKG4062175;Name=Sec-independent translocase protein TatB
EMRE3EUKS918382	SGI	mRNA	343308	343841	1.0	+	.	ID=EMRE3EUKT4062175;Name=Sec-independent translocase protein TatB;Parent=EMRE3EUKG4062175
EMRE3EUKS918382	SGI	CDS	343308	343841	1	+	0	ID=EMRE3EUKT4062175.1;Name=EMRE3EUKT4062175.1;Parent=EMRE3EUKT4062175
EMRE3EUKS918382	SGI	gene	343882	344573	0.93	-	.	ID=EMRE3EUKG4062176;Name=Ribosomal protein S16, component of cytosolic 80S ribosome and 40S small subunit
EMRE3EUKS918382	SGI	mRNA	343882	344573	0.93	-	.	ID=EMRE3EUKT4062176;Name=Ribosomal protein S16, component of cytosolic 80S ribosome and 40S small subunit;Parent=EMRE3EUKG4062176
EMRE3EUKS918382	SGI	CDS	343882	344274	1	-	0	ID=EMRE3EUKT4062176.1;Name=EMRE3EUKT4062176.1;Parent=EMRE3EUKT4062176
EMRE3EUKS918382	SGI	CDS	344393	344416	1	-	0	ID=EMRE3EUKT4062176.2;Name=EMRE3EUKT4062176.2;Parent=EMRE3EUKT4062176
EMRE3EUKS918382	SGI	CDS	344565	344573	0.93	-	0	ID=EMRE3EUKT4062176.3;Name=EMRE3EUKT4062176.3;Parent=EMRE3EUKT4062176
EMRE3EUKS918382	SGI	gene	345180	347085	0.97	-	.	ID=EMRE3EUKG4062177;Name=Glucose-6-phosphate 1-dehydrogenase 1
EMRE3EUKS918382	SGI	mRNA	345180	347085	0.97	-	.	ID=EMRE3EUKT4062177;Name=Glucose-6-phosphate 1-dehydrogenase 1;Parent=EMRE3EUKG4062177
EMRE3EUKS918382	SGI	CDS	345180	346464	0.97	-	1	ID=EMRE3EUKT4062177.1;Name=EMRE3EUKT4062177.1;Parent=EMRE3EUKT4062177
EMRE3EUKS918382	SGI	CDS	346520	346918	1	-	1	ID=EMRE3EUKT4062177.2;Name=EMRE3EUKT4062177.2;Parent=EMRE3EUKT4062177
EMRE3EUKS918382	SGI	CDS	346991	347085	1	-	0	ID=EMRE3EUKT4062177.3;Name=EMRE3EUKT4062177.3;Parent=EMRE3EUKT4062177
EMRE3EUKS918382	SGI	gene	347129	348436	1.0	-	.	ID=EMRE3EUKG4062178;Name=Transcription elongation regulator 1-like
EMRE3EUKS918382	SGI	mRNA	347129	348436	1.0	-	.	ID=EMRE3EUKT4062178;Name=Transcription elongation regulator 1-like;Parent=EMRE3EUKG4062178
EMRE3EUKS918382	SGI	CDS	347129	348436	1	-	0	ID=EMRE3EUKT4062178.1;Name=EMRE3EUKT4062178.1;Parent=EMRE3EUKT4062178
EMRE3EUKS918382	SGI	gene	348684	349439	1.0	+	.	ID=EMRE3EUKG4062179;Name=Alpha chain of nascent polypeptide associated complex
EMRE3EUKS918382	SGI	mRNA	348684	349439	1.0	+	.	ID=EMRE3EUKT4062179;Name=Alpha chain of nascent polypeptide associated complex;Parent=EMRE3EUKG4062179
EMRE3EUKS918382	SGI	CDS	348684	348719	1	+	0	ID=EMRE3EUKT4062179.1;Name=EMRE3EUKT4062179.1;Parent=EMRE3EUKT4062179
EMRE3EUKS918382	SGI	CDS	348822	348885	1	+	0	ID=EMRE3EUKT4062179.2;Name=EMRE3EUKT4062179.2;Parent=EMRE3EUKT4062179
EMRE3EUKS918382	SGI	CDS	348961	349439	1	+	2	ID=EMRE3EUKT4062179.3;Name=EMRE3EUKT4062179.3;Parent=EMRE3EUKT4062179
EMRE3EUKS918382	SGI	gene	349542	350819	0.77	-	.	ID=EMRE3EUKG4062180;Name=Glycosyltransferase-like protein LARGE2
EMRE3EUKS918382	SGI	mRNA	349542	350819	0.77	-	.	ID=EMRE3EUKT4062180;Name=Glycosyltransferase-like protein LARGE2;Parent=EMRE3EUKG4062180
EMRE3EUKS918382	SGI	CDS	349542	350819	0.77	-	0	ID=EMRE3EUKT4062180.1;Name=EMRE3EUKT4062180.1;Parent=EMRE3EUKT4062180
EMRE3EUKS918382	SGI	gene	351599	355510	0.95	+	.	ID=EMRE3EUKG4062181;Name=Structural maintenance of chromosomes protein 4
EMRE3EUKS918382	SGI	mRNA	351599	355510	0.95	+	.	ID=EMRE3EUKT4062181;Name=Structural maintenance of chromosomes protein 4;Parent=EMRE3EUKG4062181
EMRE3EUKS918382	SGI	CDS	351599	351790	0.95	+	0	ID=EMRE3EUKT4062181.1;Name=EMRE3EUKT4062181.1;Parent=EMRE3EUKT4062181
EMRE3EUKS918382	SGI	CDS	351862	352053	1	+	0	ID=EMRE3EUKT4062181.2;Name=EMRE3EUKT4062181.2;Parent=EMRE3EUKT4062181
EMRE3EUKS918382	SGI	CDS	352118	355510	1	+	0	ID=EMRE3EUKT4062181.3;Name=EMRE3EUKT4062181.3;Parent=EMRE3EUKT4062181
EMRE3EUKS918382	SGI	gene	355538	359459	0.78	-	.	ID=EMRE3EUKG4062182;Name=Protein kinase-like (PK-like)
EMRE3EUKS918382	SGI	mRNA	355538	359459	0.78	-	.	ID=EMRE3EUKT4062182;Name=Protein kinase-like (PK-like);Parent=EMRE3EUKG4062182
EMRE3EUKS918382	SGI	CDS	355538	356744	1	-	1	ID=EMRE3EUKT4062182.1;Name=EMRE3EUKT4062182.1;Parent=EMRE3EUKT4062182
EMRE3EUKS918382	SGI	CDS	356815	359459	0.78	-	0	ID=EMRE3EUKT4062182.2;Name=EMRE3EUKT4062182.2;Parent=EMRE3EUKT4062182
EMRE3EUKS918382	SGI	gene	360747	361455	1.0	+	.	ID=EMRE3EUKG4062183;Name=Dr1-associated corepressor
EMRE3EUKS918382	SGI	mRNA	360747	361455	1.0	+	.	ID=EMRE3EUKT4062183;Name=Dr1-associated corepressor;Parent=EMRE3EUKG4062183
EMRE3EUKS918382	SGI	CDS	360747	360855	1	+	0	ID=EMRE3EUKT4062183.1;Name=EMRE3EUKT4062183.1;Parent=EMRE3EUKT4062183
EMRE3EUKS918382	SGI	CDS	360923	361019	1	+	2	ID=EMRE3EUKT4062183.2;Name=EMRE3EUKT4062183.2;Parent=EMRE3EUKT4062183
EMRE3EUKS918382	SGI	CDS	361092	361455	1	+	1	ID=EMRE3EUKT4062183.3;Name=EMRE3EUKT4062183.3;Parent=EMRE3EUKT4062183
EMRE3EUKS918382	SGI	gene	361462	362241	1.0	-	.	ID=EMRE3EUKG4062184;Name=Cytochrome b ascorbate-dependent protein 3
EMRE3EUKS918382	SGI	mRNA	361462	362241	1.0	-	.	ID=EMRE3EUKT4062184;Name=Cytochrome b ascorbate-dependent protein 3;Parent=EMRE3EUKG4062184
EMRE3EUKS918382	SGI	CDS	361462	362241	1	-	0	ID=EMRE3EUKT4062184.1;Name=EMRE3EUKT4062184.1;Parent=EMRE3EUKT4062184
EMRE3EUKS918382	SGI	gene	362558	363350	1.0	+	.	ID=EMRE3EUKG4062185;Name=N-terminal nucleophile aminohydrolases (Ntn hydrolases)
EMRE3EUKS918382	SGI	mRNA	362558	363350	1.0	+	.	ID=EMRE3EUKT4062185;Name=N-terminal nucleophile aminohydrolases (Ntn hydrolases);Parent=EMRE3EUKG4062185
EMRE3EUKS918382	SGI	CDS	362558	362614	1	+	0	ID=EMRE3EUKT4062185.1;Name=EMRE3EUKT4062185.1;Parent=EMRE3EUKT4062185
EMRE3EUKS918382	SGI	CDS	362685	363350	1	+	0	ID=EMRE3EUKT4062185.2;Name=EMRE3EUKT4062185.2;Parent=EMRE3EUKT4062185
EMRE3EUKS918382	SGI	gene	363520	364373	0.99	+	.	ID=EMRE3EUKG4062186;Name=Serine/threonine-protein kinase vps15
EMRE3EUKS918382	SGI	mRNA	363520	364373	0.99	+	.	ID=EMRE3EUKT4062186;Name=Serine/threonine-protein kinase vps15;Parent=EMRE3EUKG4062186
EMRE3EUKS918382	SGI	CDS	363520	363777	0.99	+	0	ID=EMRE3EUKT4062186.1;Name=EMRE3EUKT4062186.1;Parent=EMRE3EUKT4062186
EMRE3EUKS918382	SGI	CDS	363842	363958	1	+	0	ID=EMRE3EUKT4062186.2;Name=EMRE3EUKT4062186.2;Parent=EMRE3EUKT4062186
EMRE3EUKS918382	SGI	CDS	364029	364373	1	+	0	ID=EMRE3EUKT4062186.3;Name=EMRE3EUKT4062186.3;Parent=EMRE3EUKT4062186
EMRE3EUKS918382	SGI	gene	364398	365930	0.83	-	.	ID=EMRE3EUKG4062187;Name=P-loop containing nucleoside triphosphate hydrolases
EMRE3EUKS918382	SGI	mRNA	364398	365930	0.83	-	.	ID=EMRE3EUKT4062187;Name=P-loop containing nucleoside triphosphate hydrolases;Parent=EMRE3EUKG4062187
EMRE3EUKS918382	SGI	CDS	364398	365930	0.83	-	0	ID=EMRE3EUKT4062187.1;Name=EMRE3EUKT4062187.1;Parent=EMRE3EUKT4062187
EMRE3EUKS918382	SGI	gene	365967	367895	0.83	-	.	ID=EMRE3EUKG4062188;Name=Ribonuclease H-like
EMRE3EUKS918382	SGI	mRNA	365967	367895	0.83	-	.	ID=EMRE3EUKT4062188;Name=Ribonuclease H-like;Parent=EMRE3EUKG4062188
EMRE3EUKS918382	SGI	CDS	365967	367895	0.83	-	0	ID=EMRE3EUKT4062188.1;Name=EMRE3EUKT4062188.1;Parent=EMRE3EUKT4062188
EMRE3EUKS918382	SGI	gene	368020	369608	0.37	-	.	ID=EMRE3EUKG4062189;Name=Type I PLP-dependent aspartate aminotransferase-like (Major domain)
EMRE3EUKS918382	SGI	mRNA	368020	369608	0.37	-	.	ID=EMRE3EUKT4062189;Name=Type I PLP-dependent aspartate aminotransferase-like (Major domain);Parent=EMRE3EUKG4062189
EMRE3EUKS918382	SGI	CDS	368020	369374	0.95	-	2	ID=EMRE3EUKT4062189.1;Name=EMRE3EUKT4062189.1;Parent=EMRE3EUKT4062189
EMRE3EUKS918382	SGI	CDS	369476	369608	0.37	-	0	ID=EMRE3EUKT4062189.2;Name=EMRE3EUKT4062189.2;Parent=EMRE3EUKT4062189
EMRE3EUKS918382	SGI	gene	369934	370890	1.0	-	.	ID=EMRE3EUKG4062190;Name=50S ribosomal protein l3
EMRE3EUKS918382	SGI	mRNA	369934	370890	1.0	-	.	ID=EMRE3EUKT4062190;Name=50S ribosomal protein l3;Parent=EMRE3EUKG4062190
EMRE3EUKS918382	SGI	CDS	369934	370890	1	-	0	ID=EMRE3EUKT4062190.1;Name=EMRE3EUKT4062190.1;Parent=EMRE3EUKT4062190
EMRE3EUKS918382	SGI	gene	371193	372419	0.44	+	.	ID=EMRE3EUKG4062191;Name=Membrane protein
EMRE3EUKS918382	SGI	mRNA	371193	372419	0.44	+	.	ID=EMRE3EUKT4062191;Name=Membrane protein;Parent=EMRE3EUKG4062191
EMRE3EUKS918382	SGI	CDS	371193	372419	0.44	+	0	ID=EMRE3EUKT4062191.1;Name=EMRE3EUKT4062191.1;Parent=EMRE3EUKT4062191
EMRE3EUKS918382	SGI	gene	372654	373473	1.0	-	.	ID=EMRE3EUKG4062192;Name=Bet v1-like
EMRE3EUKS918382	SGI	mRNA	372654	373473	1.0	-	.	ID=EMRE3EUKT4062192;Name=Bet v1-like;Parent=EMRE3EUKG4062192
EMRE3EUKS918382	SGI	CDS	372654	372737	1	-	0	ID=EMRE3EUKT4062192.1;Name=EMRE3EUKT4062192.1;Parent=EMRE3EUKT4062192
EMRE3EUKS918382	SGI	CDS	372811	373332	1	-	0	ID=EMRE3EUKT4062192.2;Name=EMRE3EUKT4062192.2;Parent=EMRE3EUKT4062192
EMRE3EUKS918382	SGI	CDS	373414	373473	1	-	0	ID=EMRE3EUKT4062192.3;Name=EMRE3EUKT4062192.3;Parent=EMRE3EUKT4062192
EMRE3EUKS918382	SGI	gene	373597	374617	0.99	-	.	ID=EMRE3EUKG4062193;Name=Tobamovirus multiplication protein 1
EMRE3EUKS918382	SGI	mRNA	373597	374617	0.99	-	.	ID=EMRE3EUKT4062193;Name=Tobamovirus multiplication protein 1;Parent=EMRE3EUKG4062193
EMRE3EUKS918382	SGI	CDS	373597	374334	1	-	0	ID=EMRE3EUKT4062193.1;Name=EMRE3EUKT4062193.1;Parent=EMRE3EUKT4062193
EMRE3EUKS918382	SGI	CDS	374477	374617	0.99	-	0	ID=EMRE3EUKT4062193.2;Name=EMRE3EUKT4062193.2;Parent=EMRE3EUKT4062193
EMRE3EUKS918382	SGI	gene	374829	375281	0.99	-	.	ID=EMRE3EUKG4062194;Name=Glyoxalase/Bleomycin resistance protein/Dihydroxybiphenyl dioxygenase
EMRE3EUKS918382	SGI	mRNA	374829	375281	0.99	-	.	ID=EMRE3EUKT4062194;Name=Glyoxalase/Bleomycin resistance protein/Dihydroxybiphenyl dioxygenase;Parent=EMRE3EUKG4062194
EMRE3EUKS918382	SGI	CDS	374829	375281	0.99	-	0	ID=EMRE3EUKT4062194.1;Name=EMRE3EUKT4062194.1;Parent=EMRE3EUKT4062194
EMRE3EUKS918382	SGI	gene	375449	377671	1.0	+	.	ID=EMRE3EUKG4062195;Name=P-loop containing nucleoside triphosphate hydrolases
EMRE3EUKS918382	SGI	mRNA	375449	377671	1.0	+	.	ID=EMRE3EUKT4062195;Name=P-loop containing nucleoside triphosphate hydrolases;Parent=EMRE3EUKG4062195
EMRE3EUKS918382	SGI	CDS	375449	377671	1	+	0	ID=EMRE3EUKT4062195.1;Name=EMRE3EUKT4062195.1;Parent=EMRE3EUKT4062195
EMRE3EUKS918382	SGI	gene	386559	387197	0.53	+	.	ID=EMRE3EUKG4062196;Name=DNase I-like
EMRE3EUKS918382	SGI	mRNA	386559	387197	0.53	+	.	ID=EMRE3EUKT4062196;Name=DNase I-like;Parent=EMRE3EUKG4062196
EMRE3EUKS918382	SGI	CDS	386559	387197	0.53	+	0	ID=EMRE3EUKT4062196.1;Name=EMRE3EUKT4062196.1;Parent=EMRE3EUKT4062196
EMRE3EUKS918382	SGI	gene	394628	394972	0.44	+	.	ID=EMRE3EUKG4062197;Name=Adenosine/AMP deaminase
EMRE3EUKS918382	SGI	mRNA	394628	394972	0.44	+	.	ID=EMRE3EUKT4062197;Name=Adenosine/AMP deaminase;Parent=EMRE3EUKG4062197
EMRE3EUKS918382	SGI	CDS	394628	394972	0.44	+	0	ID=EMRE3EUKT4062197.1;Name=EMRE3EUKT4062197.1;Parent=EMRE3EUKT4062197
EMRE3EUKS918382	SGI	gene	395468	398173	0.42	-	.	ID=EMRE3EUKG4062198;Name=RNA-directed DNA polymerase (Reverse transcriptase), Non LTR Retrotransposon protein
EMRE3EUKS918382	SGI	mRNA	395468	398173	0.42	-	.	ID=EMRE3EUKT4062198;Name=RNA-directed DNA polymerase (Reverse transcriptase), Non LTR Retrotransposon protein;Parent=EMRE3EUKG4062198
EMRE3EUKS918382	SGI	CDS	395468	398173	0.42	-	0	ID=EMRE3EUKT4062198.1;Name=EMRE3EUKT4062198.1;Parent=EMRE3EUKT4062198
EMRE3EUKS918382	SGI	gene	398988	399722	0.64	-	.	ID=EMRE3EUKG4062199;Name=Conserved predicted protein
EMRE3EUKS918382	SGI	mRNA	398988	399722	0.64	-	.	ID=EMRE3EUKT4062199;Name=Predicted protein;Parent=EMRE3EUKG4062199
EMRE3EUKS918382	SGI	CDS	398988	399722	0.64	-	0	ID=EMRE3EUKT4062199.1;Name=EMRE3EUKT4062199.1;Parent=EMRE3EUKT4062199
EMRE3EUKS918382	SGI	gene	408466	410586	1.0	-	.	ID=EMRE3EUKG4062200;Name=P-loop containing nucleoside triphosphate hydrolases
EMRE3EUKS918382	SGI	mRNA	408466	410586	1.0	-	.	ID=EMRE3EUKT4062200;Name=P-loop containing nucleoside triphosphate hydrolases;Parent=EMRE3EUKG4062200
EMRE3EUKS918382	SGI	CDS	408466	410158	1	-	1	ID=EMRE3EUKT4062200.1;Name=EMRE3EUKT4062200.1;Parent=EMRE3EUKT4062200
EMRE3EUKS918382	SGI	CDS	410237	410586	1	-	0	ID=EMRE3EUKT4062200.2;Name=EMRE3EUKT4062200.2;Parent=EMRE3EUKT4062200
EMRE3EUKS918382	SGI	gene	412445	412651	0.69	+	.	ID=EMRE3EUKG4062201;Name=Conserved predicted protein
EMRE3EUKS918382	SGI	mRNA	412445	412651	0.69	+	.	ID=EMRE3EUKT4062201;Name=Predicted protein;Parent=EMRE3EUKG4062201
EMRE3EUKS918382	SGI	CDS	412445	412651	0.69	+	0	ID=EMRE3EUKT4062201.1;Name=EMRE3EUKT4062201.1;Parent=EMRE3EUKT4062201
EMRE3EUKS918382	SGI	gene	416283	417464	0.99	-	.	ID=EMRE3EUKG4062202;Name=Brefeldin A-inhibited guanine nucleotide-exchange protein 2
EMRE3EUKS918382	SGI	mRNA	416283	417464	0.99	-	.	ID=EMRE3EUKT4062202;Name=Brefeldin A-inhibited guanine nucleotide-exchange protein 2;Parent=EMRE3EUKG4062202
EMRE3EUKS918382	SGI	CDS	416283	417464	0.99	-	0	ID=EMRE3EUKT4062202.1;Name=EMRE3EUKT4062202.1;Parent=EMRE3EUKT4062202
EMRE3EUKS918382	SGI	gene	417490	418998	0.84	-	.	ID=EMRE3EUKG4062203;Name=Brefeldin A-inhibited guanine nucleotide-exchange protein 2
EMRE3EUKS918382	SGI	mRNA	417490	418998	0.84	-	.	ID=EMRE3EUKT4062203;Name=Brefeldin A-inhibited guanine nucleotide-exchange protein 2;Parent=EMRE3EUKG4062203
EMRE3EUKS918382	SGI	CDS	417490	418998	0.84	-	0	ID=EMRE3EUKT4062203.1;Name=EMRE3EUKT4062203.1;Parent=EMRE3EUKT4062203
EMRE3EUKS918382	SGI	gene	419527	421032	0.99	+	.	ID=EMRE3EUKG4062204;Name=P-loop containing nucleotide triphosphate hydrolases
EMRE3EUKS918382	SGI	mRNA	419527	421032	0.99	+	.	ID=EMRE3EUKT4062204;Name=P-loop containing nucleotide triphosphate hydrolases;Parent=EMRE3EUKG4062204
EMRE3EUKS918382	SGI	CDS	419527	421032	0.99	+	0	ID=EMRE3EUKT4062204.1;Name=EMRE3EUKT4062204.1;Parent=EMRE3EUKT4062204
EMRE3EUKS918382	SGI	gene	421200	421445	0.84	+	.	ID=EMRE3EUKG4062205;Name=Formate--tetrahydrofolate ligase
EMRE3EUKS918382	SGI	mRNA	421200	421445	0.84	+	.	ID=EMRE3EUKT4062205;Name=Formate--tetrahydrofolate ligase;Parent=EMRE3EUKG4062205
EMRE3EUKS918382	SGI	CDS	421200	421445	0.84	+	0	ID=EMRE3EUKT4062205.1;Name=EMRE3EUKT4062205.1;Parent=EMRE3EUKT4062205
EMRE3EUKS918382	SGI	gene	423831	424727	0.66	+	.	ID=EMRE3EUKG4062206;Name=Protein of unknown function (DUF563)
EMRE3EUKS918382	SGI	mRNA	423831	424727	0.66	+	.	ID=EMRE3EUKT4062206;Name=Protein of unknown function (DUF563);Parent=EMRE3EUKG4062206
EMRE3EUKS918382	SGI	CDS	423831	424727	0.66	+	0	ID=EMRE3EUKT4062206.1;Name=EMRE3EUKT4062206.1;Parent=EMRE3EUKT4062206
EMRE3EUKS918382	SGI	gene	425013	425941	0.48	-	.	ID=EMRE3EUKG4062207;Name=Importin subunit beta-1
EMRE3EUKS918382	SGI	mRNA	425013	425941	0.48	-	.	ID=EMRE3EUKT4062207;Name=Importin subunit beta-1;Parent=EMRE3EUKG4062207
EMRE3EUKS918382	SGI	CDS	425013	425527	0.7	-	2	ID=EMRE3EUKT4062207.1;Name=EMRE3EUKT4062207.1;Parent=EMRE3EUKT4062207
EMRE3EUKS918382	SGI	CDS	425812	425941	0.59	-	0	ID=EMRE3EUKT4062207.2;Name=EMRE3EUKT4062207.2;Parent=EMRE3EUKT4062207
EMRE3EUKS918382	SGI	gene	426175	427745	0.72	-	.	ID=EMRE3EUKG4062208;Name=ARM repeat
EMRE3EUKS918382	SGI	mRNA	426175	427745	0.72	-	.	ID=EMRE3EUKT4062208;Name=ARM repeat;Parent=EMRE3EUKG4062208
EMRE3EUKS918382	SGI	CDS	426175	427335	0.72	-	0	ID=EMRE3EUKT4062208.1;Name=EMRE3EUKT4062208.1;Parent=EMRE3EUKT4062208
EMRE3EUKS918382	SGI	CDS	427445	427491	1	-	2	ID=EMRE3EUKT4062208.2;Name=EMRE3EUKT4062208.2;Parent=EMRE3EUKT4062208
EMRE3EUKS918382	SGI	CDS	427568	427745	1	-	0	ID=EMRE3EUKT4062208.3;Name=EMRE3EUKT4062208.3;Parent=EMRE3EUKT4062208
EMRE3EUKS918382	SGI	gene	427975	428554	0.86	+	.	ID=EMRE3EUKG4062209;Name=YjgF-like
EMRE3EUKS918382	SGI	mRNA	427975	428554	0.86	+	.	ID=EMRE3EUKT4062209;Name=YjgF-like;Parent=EMRE3EUKG4062209
EMRE3EUKS918382	SGI	CDS	427975	428217	0.88	+	0	ID=EMRE3EUKT4062209.1;Name=EMRE3EUKT4062209.1;Parent=EMRE3EUKT4062209
EMRE3EUKS918382	SGI	CDS	428291	428554	0.97	+	0	ID=EMRE3EUKT4062209.2;Name=EMRE3EUKT4062209.2;Parent=EMRE3EUKT4062209
EMRE3EUKS918382	SGI	gene	428583	430996	1.0	-	.	ID=EMRE3EUKG4062210;Name=YVTN repeat-like/Quinoprotein amine dehydrogenase
EMRE3EUKS918382	SGI	mRNA	428583	430996	1.0	-	.	ID=EMRE3EUKT4062210;Name=YVTN repeat-like/Quinoprotein amine dehydrogenase;Parent=EMRE3EUKG4062210
EMRE3EUKS918382	SGI	CDS	428583	430850	1	-	0	ID=EMRE3EUKT4062210.1;Name=EMRE3EUKT4062210.1;Parent=EMRE3EUKT4062210
EMRE3EUKS918382	SGI	CDS	430931	430996	1	-	0	ID=EMRE3EUKT4062210.2;Name=EMRE3EUKT4062210.2;Parent=EMRE3EUKT4062210
EMRE3EUKS918382	SGI	gene	431428	432723	1.0	+	.	ID=EMRE3EUKG4062211;Name=P-loop containing nucleoside triphosphate hydrolases
EMRE3EUKS918382	SGI	mRNA	431428	432723	1.0	+	.	ID=EMRE3EUKT4062211;Name=P-loop containing nucleoside triphosphate hydrolases;Parent=EMRE3EUKG4062211
EMRE3EUKS918382	SGI	CDS	431428	432723	1	+	0	ID=EMRE3EUKT4062211.1;Name=EMRE3EUKT4062211.1;Parent=EMRE3EUKT4062211
EMRE3EUKS918382	SGI	gene	432789	433716	1.0	-	.	ID=EMRE3EUKG4062212;Name=Photosystem I reaction center subunit II
EMRE3EUKS918382	SGI	mRNA	432789	433716	1.0	-	.	ID=EMRE3EUKT4062212;Name=Photosystem I reaction center subunit II;Parent=EMRE3EUKG4062212
EMRE3EUKS918382	SGI	CDS	432789	433159	1	-	2	ID=EMRE3EUKT4062212.1;Name=EMRE3EUKT4062212.1;Parent=EMRE3EUKT4062212
EMRE3EUKS918382	SGI	CDS	433515	433716	1	-	0	ID=EMRE3EUKT4062212.2;Name=EMRE3EUKT4062212.2;Parent=EMRE3EUKT4062212
EMRE3EUKS918382	SGI	gene	433879	435148	0.95	-	.	ID=EMRE3EUKG4062213;Name=Programmed cell death protein 2, C-terminal putative domain
EMRE3EUKS918382	SGI	mRNA	433879	435148	0.95	-	.	ID=EMRE3EUKT4062213;Name=Programmed cell death protein 2, C-terminal putative domain;Parent=EMRE3EUKG4062213
EMRE3EUKS918382	SGI	CDS	433879	434910	1	-	0	ID=EMRE3EUKT4062213.1;Name=EMRE3EUKT4062213.1;Parent=EMRE3EUKT4062213
EMRE3EUKS918382	SGI	CDS	434984	435148	0.95	-	0	ID=EMRE3EUKT4062213.2;Name=EMRE3EUKT4062213.2;Parent=EMRE3EUKT4062213
EMRE3EUKS918382	SGI	gene	436165	437106	0.52	-	.	ID=EMRE3EUKG4062214;Name=CtIP type zinc knuckle (C2H2)
EMRE3EUKS918382	SGI	mRNA	436165	437106	0.52	-	.	ID=EMRE3EUKT4062214;Name=CtIP type zinc knuckle (C2H2);Parent=EMRE3EUKG4062214
EMRE3EUKS918382	SGI	CDS	436165	437106	0.52	-	0	ID=EMRE3EUKT4062214.1;Name=EMRE3EUKT4062214.1;Parent=EMRE3EUKT4062214
EMRE3EUKS918382	SGI	gene	437264	438526	1.0	-	.	ID=EMRE3EUKG4062215;Name=Inhibitor of growth proteins N-terminal histone-binding
EMRE3EUKS918382	SGI	mRNA	437264	438526	1.0	-	.	ID=EMRE3EUKT4062215;Name=Inhibitor of growth proteins N-terminal histone-binding;Parent=EMRE3EUKG4062215
EMRE3EUKS918382	SGI	CDS	437264	438258	1	-	2	ID=EMRE3EUKT4062215.1;Name=EMRE3EUKT4062215.1;Parent=EMRE3EUKT4062215
EMRE3EUKS918382	SGI	CDS	438319	438390	1	-	2	ID=EMRE3EUKT4062215.2;Name=EMRE3EUKT4062215.2;Parent=EMRE3EUKT4062215
EMRE3EUKS918382	SGI	CDS	438481	438526	1	-	0	ID=EMRE3EUKT4062215.3;Name=EMRE3EUKT4062215.3;Parent=EMRE3EUKT4062215
EMRE3EUKS918382	SGI	gene	439096	439503	1.0	+	.	ID=EMRE3EUKG4062216;Name=60S ribosomal protein L32-1
EMRE3EUKS918382	SGI	mRNA	439096	439503	1.0	+	.	ID=EMRE3EUKT4062216;Name=60S ribosomal protein L32-1;Parent=EMRE3EUKG4062216
EMRE3EUKS918382	SGI	CDS	439096	439503	1	+	0	ID=EMRE3EUKT4062216.1;Name=EMRE3EUKT4062216.1;Parent=EMRE3EUKT4062216
EMRE3EUKS918382	SGI	gene	439554	440389	1.0	-	.	ID=EMRE3EUKG4062217;Name=Conserved predicted protein
EMRE3EUKS918382	SGI	mRNA	439554	440389	1.0	-	.	ID=EMRE3EUKT4062217;Name=Predicted protein;Parent=EMRE3EUKG4062217
EMRE3EUKS918382	SGI	CDS	439554	439943	1	-	0	ID=EMRE3EUKT4062217.1;Name=EMRE3EUKT4062217.1;Parent=EMRE3EUKT4062217
EMRE3EUKS918382	SGI	CDS	440024	440163	1	-	2	ID=EMRE3EUKT4062217.2;Name=EMRE3EUKT4062217.2;Parent=EMRE3EUKT4062217
EMRE3EUKS918382	SGI	CDS	440275	440389	1	-	0	ID=EMRE3EUKT4062217.3;Name=EMRE3EUKT4062217.3;Parent=EMRE3EUKT4062217
EMRE3EUKS918382	SGI	gene	440447	442125	1.0	-	.	ID=EMRE3EUKG4062218;Name=Nuclear pore complex glycoprotein p62
EMRE3EUKS918382	SGI	mRNA	440447	442125	1.0	-	.	ID=EMRE3EUKT4062218;Name=Nuclear pore complex glycoprotein p62;Parent=EMRE3EUKG4062218
EMRE3EUKS918382	SGI	CDS	440447	441987	1	-	2	ID=EMRE3EUKT4062218.1;Name=EMRE3EUKT4062218.1;Parent=EMRE3EUKT4062218
EMRE3EUKS918382	SGI	CDS	442107	442125	1	-	0	ID=EMRE3EUKT4062218.2;Name=EMRE3EUKT4062218.2;Parent=EMRE3EUKT4062218
EMRE3EUKS918382	SGI	gene	442401	443066	0.55	+	.	ID=EMRE3EUKG4062219;Name=Protein of unknown function (DUF3172)
EMRE3EUKS918382	SGI	mRNA	442401	443066	0.55	+	.	ID=EMRE3EUKT4062219;Name=Protein of unknown function (DUF3172);Parent=EMRE3EUKG4062219
EMRE3EUKS918382	SGI	CDS	442401	443066	0.55	+	0	ID=EMRE3EUKT4062219.1;Name=EMRE3EUKT4062219.1;Parent=EMRE3EUKT4062219
EMRE3EUKS918382	SGI	gene	443109	444395	1.0	-	.	ID=EMRE3EUKG4062220;Name=Ubiquitin-associated/translation elongation factor EF1B, N-terminal, eukaryote
EMRE3EUKS918382	SGI	mRNA	443109	444395	1.0	-	.	ID=EMRE3EUKT4062220;Name=Ubiquitin-associated/translation elongation factor EF1B, N-terminal, eukaryote;Parent=EMRE3EUKG4062220
EMRE3EUKS918382	SGI	CDS	443109	443803	1	-	2	ID=EMRE3EUKT4062220.1;Name=EMRE3EUKT4062220.1;Parent=EMRE3EUKT4062220
EMRE3EUKS918382	SGI	CDS	443872	444152	1	-	1	ID=EMRE3EUKT4062220.2;Name=EMRE3EUKT4062220.2;Parent=EMRE3EUKT4062220
EMRE3EUKS918382	SGI	CDS	444349	444395	1	-	0	ID=EMRE3EUKT4062220.3;Name=EMRE3EUKT4062220.3;Parent=EMRE3EUKT4062220
EMRE3EUKS918382	SGI	gene	444814	445329	1.0	+	.	ID=EMRE3EUKG4062221;Name=Conserved predicted protein
EMRE3EUKS918382	SGI	mRNA	444814	445329	1.0	+	.	ID=EMRE3EUKT4062221;Name=Predicted protein;Parent=EMRE3EUKG4062221
EMRE3EUKS918382	SGI	CDS	444814	444971	1	+	0	ID=EMRE3EUKT4062221.1;Name=EMRE3EUKT4062221.1;Parent=EMRE3EUKT4062221
EMRE3EUKS918382	SGI	CDS	445053	445329	1	+	1	ID=EMRE3EUKT4062221.2;Name=EMRE3EUKT4062221.2;Parent=EMRE3EUKT4062221
EMRE3EUKS918382	SGI	gene	446020	446532	0.83	+	.	ID=EMRE3EUKG4062222;Name=Conserved predicted protein
EMRE3EUKS918382	SGI	mRNA	446020	446532	0.83	+	.	ID=EMRE3EUKT4062222;Name=Predicted protein;Parent=EMRE3EUKG4062222
EMRE3EUKS918382	SGI	CDS	446020	446177	0.83	+	0	ID=EMRE3EUKT4062222.1;Name=EMRE3EUKT4062222.1;Parent=EMRE3EUKT4062222
EMRE3EUKS918382	SGI	CDS	446256	446532	1	+	1	ID=EMRE3EUKT4062222.2;Name=EMRE3EUKT4062222.2;Parent=EMRE3EUKT4062222
EMRE3EUKS918382	SGI	gene	446662	447783	1.0	+	.	ID=EMRE3EUKG4062223;Name=Fructose-bisphosphate aldolase, class I
EMRE3EUKS918382	SGI	mRNA	446662	447783	1.0	+	.	ID=EMRE3EUKT4062223;Name=Fructose-bisphosphate aldolase, class I;Parent=EMRE3EUKG4062223
EMRE3EUKS918382	SGI	CDS	446662	447783	1	+	0	ID=EMRE3EUKT4062223.1;Name=EMRE3EUKT4062223.1;Parent=EMRE3EUKT4062223
EMRE3EUKS918382	SGI	gene	449732	450942	1.0	+	.	ID=EMRE3EUKG4062224;Name=Dermal papilla-derived protein 6 isogeny
EMRE3EUKS918382	SGI	mRNA	449732	450942	1.0	+	.	ID=EMRE3EUKT4062224;Name=Dermal papilla-derived protein 6 isogeny;Parent=EMRE3EUKG4062224
EMRE3EUKS918382	SGI	CDS	449732	449857	1	+	0	ID=EMRE3EUKT4062224.1;Name=EMRE3EUKT4062224.1;Parent=EMRE3EUKT4062224
EMRE3EUKS918382	SGI	CDS	449959	450942	1	+	0	ID=EMRE3EUKT4062224.2;Name=EMRE3EUKT4062224.2;Parent=EMRE3EUKT4062224
EMRE3EUKS918382	SGI	gene	451004	451507	1.0	+	.	ID=EMRE3EUKG4062225;Name=Acyl-CoA N-acyltransferases (Nat)
EMRE3EUKS918382	SGI	mRNA	451004	451507	1.0	+	.	ID=EMRE3EUKT4062225;Name=Acyl-CoA N-acyltransferases (Nat);Parent=EMRE3EUKG4062225
EMRE3EUKS918382	SGI	CDS	451004	451051	1	+	0	ID=EMRE3EUKT4062225.1;Name=EMRE3EUKT4062225.1;Parent=EMRE3EUKT4062225
EMRE3EUKS918382	SGI	CDS	451112	451507	1	+	0	ID=EMRE3EUKT4062225.2;Name=EMRE3EUKT4062225.2;Parent=EMRE3EUKT4062225
EMRE3EUKS918382	SGI	gene	451599	453698	1.0	-	.	ID=EMRE3EUKG4062226;Name=Transmembrane 9 superfamily member 4
EMRE3EUKS918382	SGI	mRNA	451599	453698	1.0	-	.	ID=EMRE3EUKT4062226;Name=Transmembrane 9 superfamily member 4;Parent=EMRE3EUKG4062226
EMRE3EUKS918382	SGI	CDS	451599	453698	1	-	0	ID=EMRE3EUKT4062226.1;Name=EMRE3EUKT4062226.1;Parent=EMRE3EUKT4062226
EMRE3EUKS918382	SGI	gene	454506	456031	0.63	+	.	ID=EMRE3EUKG4062227;Name=Serine/threonine-protein phosphatase 5
EMRE3EUKS918382	SGI	mRNA	454506	456031	0.63	+	.	ID=EMRE3EUKT4062227;Name=Serine/threonine-protein phosphatase 5;Parent=EMRE3EUKG4062227
EMRE3EUKS918382	SGI	CDS	454506	454557	0.63	+	0	ID=EMRE3EUKT4062227.1;Name=EMRE3EUKT4062227.1;Parent=EMRE3EUKT4062227
EMRE3EUKS918382	SGI	CDS	454641	456031	1	+	2	ID=EMRE3EUKT4062227.2;Name=EMRE3EUKT4062227.2;Parent=EMRE3EUKT4062227
EMRE3EUKS918382	SGI	gene	456117	457268	0.9	-	.	ID=EMRE3EUKG4062228;Name=4-hydroxybenzoate polyprenyltransferase
EMRE3EUKS918382	SGI	mRNA	456117	457268	0.9	-	.	ID=EMRE3EUKT4062228;Name=4-hydroxybenzoate polyprenyltransferase;Parent=EMRE3EUKG4062228
EMRE3EUKS918382	SGI	CDS	456117	457268	0.9	-	0	ID=EMRE3EUKT4062228.1;Name=EMRE3EUKT4062228.1;Parent=EMRE3EUKT4062228
EMRE3EUKS918382	SGI	gene	457510	460122	1.0	+	.	ID=EMRE3EUKG4062229;Name=Structure-specific endonuclease ercc1-xpf catalytic component xpf/ercc4
EMRE3EUKS918382	SGI	mRNA	457510	460122	1.0	+	.	ID=EMRE3EUKT4062229;Name=Structure-specific endonuclease ercc1-xpf catalytic component xpf/ercc4;Parent=EMRE3EUKG4062229
EMRE3EUKS918382	SGI	CDS	457510	458184	1	+	0	ID=EMRE3EUKT4062229.1;Name=EMRE3EUKT4062229.1;Parent=EMRE3EUKT4062229
EMRE3EUKS918382	SGI	CDS	458251	460122	1	+	0	ID=EMRE3EUKT4062229.2;Name=EMRE3EUKT4062229.2;Parent=EMRE3EUKT4062229
EMRE3EUKS918382	SGI	gene	460553	462994	0.58	+	.	ID=EMRE3EUKG4062230;Name=Vacuolar sorting protein 39 domain 2
EMRE3EUKS918382	SGI	mRNA	460553	462994	0.58	+	.	ID=EMRE3EUKT4062230;Name=Vacuolar sorting protein 39 domain 2;Parent=EMRE3EUKG4062230
EMRE3EUKS918382	SGI	CDS	460553	462994	0.58	+	0	ID=EMRE3EUKT4062230.1;Name=EMRE3EUKT4062230.1;Parent=EMRE3EUKT4062230
EMRE3EUKS918382	SGI	gene	463001	464029	0.64	-	.	ID=EMRE3EUKG4062231;Name=EF-hand
EMRE3EUKS918382	SGI	mRNA	463001	464029	0.64	-	.	ID=EMRE3EUKT4062231;Name=EF-hand;Parent=EMRE3EUKG4062231
EMRE3EUKS918382	SGI	CDS	463001	463824	0.86	-	2	ID=EMRE3EUKT4062231.1;Name=EMRE3EUKT4062231.1;Parent=EMRE3EUKT4062231
EMRE3EUKS918382	SGI	CDS	463999	464029	0.64	-	0	ID=EMRE3EUKT4062231.2;Name=EMRE3EUKT4062231.2;Parent=EMRE3EUKT4062231
EMRE3EUKS918382	SGI	gene	464277	465039	1.0	+	.	ID=EMRE3EUKG4062232;Name=P-loop containing nucleoside triphosphate hydrolases
EMRE3EUKS918382	SGI	mRNA	464277	465039	1.0	+	.	ID=EMRE3EUKT4062232;Name=P-loop containing nucleoside triphosphate hydrolases;Parent=EMRE3EUKG4062232
EMRE3EUKS918382	SGI	CDS	464277	464341	1	+	0	ID=EMRE3EUKT4062232.1;Name=EMRE3EUKT4062232.1;Parent=EMRE3EUKT4062232
EMRE3EUKS918382	SGI	CDS	464466	465039	1	+	1	ID=EMRE3EUKT4062232.2;Name=EMRE3EUKT4062232.2;Parent=EMRE3EUKT4062232
EMRE3EUKS918382	SGI	gene	467931	468653	1.0	+	.	ID=EMRE3EUKG4062233;Name=Ras-related protein Rab7
EMRE3EUKS918382	SGI	mRNA	467931	468653	1.0	+	.	ID=EMRE3EUKT4062233;Name=Ras-related protein Rab7;Parent=EMRE3EUKG4062233
EMRE3EUKS918382	SGI	CDS	467931	468653	1	+	0	ID=EMRE3EUKT4062233.1;Name=EMRE3EUKT4062233.1;Parent=EMRE3EUKT4062233
EMRE3EUKS918382	SGI	gene	470010	470975	0.92	-	.	ID=EMRE3EUKG4062234;Name=Breast carcinoma amplified sequence 2 (Bcas2) protein
EMRE3EUKS918382	SGI	mRNA	470010	470975	0.92	-	.	ID=EMRE3EUKT4062234;Name=Breast carcinoma amplified sequence 2 (Bcas2) protein;Parent=EMRE3EUKG4062234
EMRE3EUKS918382	SGI	CDS	470010	470564	1	-	0	ID=EMRE3EUKT4062234.1;Name=EMRE3EUKT4062234.1;Parent=EMRE3EUKT4062234
EMRE3EUKS918382	SGI	CDS	470811	470975	0.92	-	0	ID=EMRE3EUKT4062234.2;Name=EMRE3EUKT4062234.2;Parent=EMRE3EUKT4062234
EMRE3EUKS918382	SGI	gene	471403	472803	0.88	-	.	ID=EMRE3EUKG4062235;Name=Conserved predicted protein
EMRE3EUKS918382	SGI	mRNA	471403	472803	0.88	-	.	ID=EMRE3EUKT4062235;Name=Conserved predicted protein;Parent=EMRE3EUKG4062235
EMRE3EUKS918382	SGI	CDS	471403	472475	0.88	-	2	ID=EMRE3EUKT4062235.1;Name=EMRE3EUKT4062235.1;Parent=EMRE3EUKT4062235
EMRE3EUKS918382	SGI	CDS	472563	472803	0.88	-	0	ID=EMRE3EUKT4062235.2;Name=EMRE3EUKT4062235.2;Parent=EMRE3EUKT4062235
EMRE3EUKS918382	SGI	gene	473566	474108	1.0	-	.	ID=EMRE3EUKG4062236;Name=EF-hand
EMRE3EUKS918382	SGI	mRNA	473566	474108	1.0	-	.	ID=EMRE3EUKT4062236;Name=EF-hand;Parent=EMRE3EUKG4062236
EMRE3EUKS918382	SGI	CDS	473566	474108	1	-	0	ID=EMRE3EUKT4062236.1;Name=EMRE3EUKT4062236.1;Parent=EMRE3EUKT4062236
EMRE3EUKS918382	SGI	gene	474504	475280	1.0	+	.	ID=EMRE3EUKG4062237;Name=Peroxisomal membrane 22 kDa family protein
EMRE3EUKS918382	SGI	mRNA	474504	475280	1.0	+	.	ID=EMRE3EUKT4062237;Name=Peroxisomal membrane 22 kDa family protein;Parent=EMRE3EUKG4062237
EMRE3EUKS918382	SGI	CDS	474504	474586	1	+	0	ID=EMRE3EUKT4062237.1;Name=EMRE3EUKT4062237.1;Parent=EMRE3EUKT4062237
EMRE3EUKS918382	SGI	CDS	474665	475280	1	+	1	ID=EMRE3EUKT4062237.2;Name=EMRE3EUKT4062237.2;Parent=EMRE3EUKT4062237
EMRE3EUKS918382	SGI	gene	475412	475930	0.97	+	.	ID=EMRE3EUKG4062238;Name=Phosphatidylinositol 3-kinase Catalytic Subunit| Chain A| domain 1
EMRE3EUKS918382	SGI	mRNA	475412	475930	0.97	+	.	ID=EMRE3EUKT4062238;Name=Phosphatidylinositol 3-kinase Catalytic Subunit| Chain A| domain 1;Parent=EMRE3EUKG4062238
EMRE3EUKS918382	SGI	CDS	475412	475415	1	+	0	ID=EMRE3EUKT4062238.1;Name=EMRE3EUKT4062238.1;Parent=EMRE3EUKT4062238
EMRE3EUKS918382	SGI	CDS	475526	475601	0.97	+	2	ID=EMRE3EUKT4062238.2;Name=EMRE3EUKT4062238.2;Parent=EMRE3EUKT4062238
EMRE3EUKS918382	SGI	CDS	475672	475930	1	+	1	ID=EMRE3EUKT4062238.3;Name=EMRE3EUKT4062238.3;Parent=EMRE3EUKT4062238
EMRE3EUKS918382	SGI	gene	475961	476854	0.42	-	.	ID=EMRE3EUKG4062239;Name=DNA-binding regulatory protein, YebC/PmpR family
EMRE3EUKS918382	SGI	mRNA	475961	476854	0.42	-	.	ID=EMRE3EUKT4062239;Name=DNA-binding regulatory protein, YebC/PmpR family;Parent=EMRE3EUKG4062239
EMRE3EUKS918382	SGI	CDS	475961	476854	0.42	-	0	ID=EMRE3EUKT4062239.1;Name=EMRE3EUKT4062239.1;Parent=EMRE3EUKT4062239
EMRE3EUKS918382	SGI	gene	477255	478714	0.93	+	.	ID=EMRE3EUKG4062240;Name=Tetratricopeptide repeat
EMRE3EUKS918382	SGI	mRNA	477255	478714	0.93	+	.	ID=EMRE3EUKT4062240;Name=Tetratricopeptide repeat;Parent=EMRE3EUKG4062240
EMRE3EUKS918382	SGI	CDS	477255	477291	0.94	+	0	ID=EMRE3EUKT4062240.1;Name=EMRE3EUKT4062240.1;Parent=EMRE3EUKT4062240
EMRE3EUKS918382	SGI	CDS	477396	478714	0.98	+	2	ID=EMRE3EUKT4062240.2;Name=EMRE3EUKT4062240.2;Parent=EMRE3EUKT4062240
EMRE3EUKS918382	SGI	gene	478736	479668	1.0	-	.	ID=EMRE3EUKG4062241;Name=CRAL/TRIO domain
EMRE3EUKS918382	SGI	mRNA	478736	479668	1.0	-	.	ID=EMRE3EUKT4062241;Name=CRAL/TRIO domain;Parent=EMRE3EUKG4062241
EMRE3EUKS918382	SGI	CDS	478736	479668	1	-	0	ID=EMRE3EUKT4062241.1;Name=EMRE3EUKT4062241.1;Parent=EMRE3EUKT4062241
EMRE3EUKS918382	SGI	gene	479892	481427	1.0	+	.	ID=EMRE3EUKG4062242;Name=Electron Transport| Fmn-binding Protein| Chain A
EMRE3EUKS918382	SGI	mRNA	479892	481427	1.0	+	.	ID=EMRE3EUKT4062242;Name=Electron Transport| Fmn-binding Protein| Chain A;Parent=EMRE3EUKG4062242
EMRE3EUKS918382	SGI	CDS	479892	481427	1	+	0	ID=EMRE3EUKT4062242.1;Name=EMRE3EUKT4062242.1;Parent=EMRE3EUKT4062242
EMRE3EUKS918382	SGI	gene	481449	482313	0.74	-	.	ID=EMRE3EUKG4062243;Name=10 Kd Chaperonin| Protein Cpn10| Chain O
EMRE3EUKS918382	SGI	mRNA	481449	482313	0.74	-	.	ID=EMRE3EUKT4062243;Name=10 Kd Chaperonin| Protein Cpn10| Chain O;Parent=EMRE3EUKG4062243
EMRE3EUKS918382	SGI	CDS	481449	482009	1	-	0	ID=EMRE3EUKT4062243.1;Name=EMRE3EUKT4062243.1;Parent=EMRE3EUKT4062243
EMRE3EUKS918382	SGI	CDS	482197	482313	0.74	-	0	ID=EMRE3EUKT4062243.2;Name=EMRE3EUKT4062243.2;Parent=EMRE3EUKT4062243
EMRE3EUKS918382	SGI	gene	482731	483306	1.0	+	.	ID=EMRE3EUKG4062244;Name=P-loop containing nucleoside triphosphate hydrolases
EMRE3EUKS918382	SGI	mRNA	482731	483306	1.0	+	.	ID=EMRE3EUKT4062244;Name=P-loop containing nucleoside triphosphate hydrolases;Parent=EMRE3EUKG4062244
EMRE3EUKS918382	SGI	CDS	482731	483306	1	+	0	ID=EMRE3EUKT4062244.1;Name=EMRE3EUKT4062244.1;Parent=EMRE3EUKT4062244
EMRE3EUKS918382	SGI	gene	483344	485068	1.0	-	.	ID=EMRE3EUKG4062245;Name=Ribonuclease Inhibitor
EMRE3EUKS918382	SGI	mRNA	483344	485068	1.0	-	.	ID=EMRE3EUKT4062245;Name=Ribonuclease Inhibitor;Parent=EMRE3EUKG4062245
EMRE3EUKS918382	SGI	CDS	483344	485068	1	-	0	ID=EMRE3EUKT4062245.1;Name=EMRE3EUKT4062245.1;Parent=EMRE3EUKT4062245
EMRE3EUKS918382	SGI	gene	485739	486431	1.0	+	.	ID=EMRE3EUKG4062246;Name=Ribosomal biogenesis,methyltransferase,EMG1/NEP1
EMRE3EUKS918382	SGI	mRNA	485739	486431	1.0	+	.	ID=EMRE3EUKT4062246;Name=Ribosomal biogenesis,methyltransferase,EMG1/NEP1;Parent=EMRE3EUKG4062246
EMRE3EUKS918382	SGI	CDS	485739	486431	1	+	0	ID=EMRE3EUKT4062246.1;Name=EMRE3EUKT4062246.1;Parent=EMRE3EUKT4062246
EMRE3EUKS918382	SGI	gene	486447	488954	0.99	-	.	ID=EMRE3EUKG4062247;Name=Conserved predicted protein
EMRE3EUKS918382	SGI	mRNA	486447	488954	0.99	-	.	ID=EMRE3EUKT4062247;Name=Predicted protein;Parent=EMRE3EUKG4062247
EMRE3EUKS918382	SGI	CDS	486447	488954	0.99	-	0	ID=EMRE3EUKT4062247.1;Name=EMRE3EUKT4062247.1;Parent=EMRE3EUKT4062247
EMRE3EUKS918382	SGI	gene	489645	490769	0.79	+	.	ID=EMRE3EUKG4062248;Name=Ribose-phosphate pyrophosphokinase 1
EMRE3EUKS918382	SGI	mRNA	489645	490769	0.79	+	.	ID=EMRE3EUKT4062248;Name=Ribose-phosphate pyrophosphokinase 1;Parent=EMRE3EUKG4062248
EMRE3EUKS918382	SGI	CDS	489645	490769	0.79	+	0	ID=EMRE3EUKT4062248.1;Name=EMRE3EUKT4062248.1;Parent=EMRE3EUKT4062248
EMRE3EUKS918382	SGI	gene	490803	492373	0.44	-	.	ID=EMRE3EUKG4062249;Name=Conserved predicted protein
EMRE3EUKS918382	SGI	mRNA	490803	492373	0.44	-	.	ID=EMRE3EUKT4062249;Name=Conserved predicted protein;Parent=EMRE3EUKG4062249
EMRE3EUKS918382	SGI	CDS	490803	491873	1	-	0	ID=EMRE3EUKT4062249.1;Name=EMRE3EUKT4062249.1;Parent=EMRE3EUKT4062249
EMRE3EUKS918382	SGI	CDS	491943	492095	0.44	-	0	ID=EMRE3EUKT4062249.2;Name=EMRE3EUKT4062249.2;Parent=EMRE3EUKT4062249
EMRE3EUKS918382	SGI	CDS	492203	492373	1	-	0	ID=EMRE3EUKT4062249.3;Name=EMRE3EUKT4062249.3;Parent=EMRE3EUKT4062249
EMRE3EUKS918382	SGI	gene	492400	493669	1.0	-	.	ID=EMRE3EUKG4062250;Name=HSP20-like chaperone
EMRE3EUKS918382	SGI	mRNA	492400	493669	1.0	-	.	ID=EMRE3EUKT4062250;Name=HSP20-like chaperone;Parent=EMRE3EUKG4062250
EMRE3EUKS918382	SGI	CDS	492400	493173	1	-	0	ID=EMRE3EUKT4062250.1;Name=EMRE3EUKT4062250.1;Parent=EMRE3EUKT4062250
EMRE3EUKS918382	SGI	CDS	493326	493385	1	-	0	ID=EMRE3EUKT4062250.2;Name=EMRE3EUKT4062250.2;Parent=EMRE3EUKT4062250
EMRE3EUKS918382	SGI	CDS	493493	493669	1	-	0	ID=EMRE3EUKT4062250.3;Name=EMRE3EUKT4062250.3;Parent=EMRE3EUKT4062250
EMRE3EUKS918382	SGI	gene	493985	495748	0.49	-	.	ID=EMRE3EUKG4062251;Name=Beta-amylase
EMRE3EUKS918382	SGI	mRNA	493985	495748	0.49	-	.	ID=EMRE3EUKT4062251;Name=Beta-amylase;Parent=EMRE3EUKG4062251
EMRE3EUKS918382	SGI	CDS	493985	495748	0.49	-	0	ID=EMRE3EUKT4062251.1;Name=EMRE3EUKT4062251.1;Parent=EMRE3EUKT4062251
EMRE3EUKS918382	SGI	gene	496961	499133	0.71	-	.	ID=EMRE3EUKG4062252;Name=Heat shock 70kDa protein 4
EMRE3EUKS918382	SGI	mRNA	496961	499133	0.71	-	.	ID=EMRE3EUKT4062252;Name=Heat shock 70kDa protein 4;Parent=EMRE3EUKG4062252
EMRE3EUKS918382	SGI	CDS	496961	498188	0.97	-	1	ID=EMRE3EUKT4062252.1;Name=EMRE3EUKT4062252.1;Parent=EMRE3EUKT4062252
EMRE3EUKS918382	SGI	CDS	498745	499133	0.73	-	0	ID=EMRE3EUKT4062252.2;Name=EMRE3EUKT4062252.2;Parent=EMRE3EUKT4062252
EMRE3EUKS918382	SGI	gene	501311	502873	0.87	-	.	ID=EMRE3EUKG4062253;Name=NAD(P)-binding Rossmann-fold domains
EMRE3EUKS918382	SGI	mRNA	501311	502873	0.87	-	.	ID=EMRE3EUKT4062253;Name=NAD(P)-binding Rossmann-fold domains;Parent=EMRE3EUKG4062253
EMRE3EUKS918382	SGI	CDS	501311	502873	0.87	-	0	ID=EMRE3EUKT4062253.1;Name=EMRE3EUKT4062253.1;Parent=EMRE3EUKT4062253
EMRE3EUKS918382	SGI	gene	503065	504032	1.0	+	.	ID=EMRE3EUKG4062254;Name=Cyclin-like protein
EMRE3EUKS918382	SGI	mRNA	503065	504032	1.0	+	.	ID=EMRE3EUKT4062254;Name=Cyclin-like protein;Parent=EMRE3EUKG4062254
EMRE3EUKS918382	SGI	CDS	503065	503124	1	+	0	ID=EMRE3EUKT4062254.1;Name=EMRE3EUKT4062254.1;Parent=EMRE3EUKT4062254
EMRE3EUKS918382	SGI	CDS	503199	504032	1	+	0	ID=EMRE3EUKT4062254.2;Name=EMRE3EUKT4062254.2;Parent=EMRE3EUKT4062254
EMRE3EUKS918382	SGI	gene	505725	506141	0.72	+	.	ID=EMRE3EUKG4062255;Name=Photosystem II reaction center PsbP family protein
EMRE3EUKS918382	SGI	mRNA	505725	506141	0.72	+	.	ID=EMRE3EUKT4062255;Name=Photosystem II reaction center PsbP family protein;Parent=EMRE3EUKG4062255
EMRE3EUKS918382	SGI	CDS	505725	506141	0.72	+	0	ID=EMRE3EUKT4062255.1;Name=EMRE3EUKT4062255.1;Parent=EMRE3EUKT4062255
EMRE3EUKS918382	SGI	gene	508565	509530	0.88	+	.	ID=EMRE3EUKG4062256;Name=Arginine deiminase
EMRE3EUKS918382	SGI	mRNA	508565	509530	0.88	+	.	ID=EMRE3EUKT4062256;Name=Arginine deiminase;Parent=EMRE3EUKG4062256
EMRE3EUKS918382	SGI	CDS	508565	509530	0.88	+	0	ID=EMRE3EUKT4062256.1;Name=EMRE3EUKT4062256.1;Parent=EMRE3EUKT4062256
EMRE3EUKS918382	SGI	gene	513188	514140	0.45	+	.	ID=EMRE3EUKG4062257;Name=Conserved predicted protein
EMRE3EUKS918382	SGI	mRNA	513188	514140	0.45	+	.	ID=EMRE3EUKT4062257;Name=Predicted protein;Parent=EMRE3EUKG4062257
EMRE3EUKS918382	SGI	CDS	513188	513236	0.48	+	0	ID=EMRE3EUKT4062257.1;Name=EMRE3EUKT4062257.1;Parent=EMRE3EUKT4062257
EMRE3EUKS918382	SGI	CDS	513311	514140	0.94	+	2	ID=EMRE3EUKT4062257.2;Name=EMRE3EUKT4062257.2;Parent=EMRE3EUKT4062257
EMRE3EUKS918382	SGI	gene	514202	515811	1.0	-	.	ID=EMRE3EUKG4062258;Name=RuBisCO large subunit-binding protein subunit alpha
EMRE3EUKS918382	SGI	mRNA	514202	515811	1.0	-	.	ID=EMRE3EUKT4062258;Name=RuBisCO large subunit-binding protein subunit alpha;Parent=EMRE3EUKG4062258
EMRE3EUKS918382	SGI	CDS	514202	515745	1	-	2	ID=EMRE3EUKT4062258.1;Name=EMRE3EUKT4062258.1;Parent=EMRE3EUKT4062258
EMRE3EUKS918382	SGI	CDS	515799	515811	1	-	0	ID=EMRE3EUKT4062258.2;Name=EMRE3EUKT4062258.2;Parent=EMRE3EUKT4062258
EMRE3EUKS918382	SGI	gene	515854	516323	1.0	-	.	ID=EMRE3EUKG4062259;Name=Plastid 60 kDa chaperonin alpha subunit
EMRE3EUKS918382	SGI	mRNA	515854	516323	1.0	-	.	ID=EMRE3EUKT4062259;Name=Plastid 60 kDa chaperonin alpha subunit;Parent=EMRE3EUKG4062259
EMRE3EUKS918382	SGI	CDS	515854	515973	1	-	0	ID=EMRE3EUKT4062259.1;Name=EMRE3EUKT4062259.1;Parent=EMRE3EUKT4062259
EMRE3EUKS918382	SGI	CDS	516129	516224	1	-	0	ID=EMRE3EUKT4062259.2;Name=EMRE3EUKT4062259.2;Parent=EMRE3EUKT4062259
EMRE3EUKS918382	SGI	CDS	516303	516323	1	-	0	ID=EMRE3EUKT4062259.3;Name=EMRE3EUKT4062259.3;Parent=EMRE3EUKT4062259
EMRE3EUKS918382	SGI	gene	516510	517529	0.99	-	.	ID=EMRE3EUKG4062260;Name=P-loop containing nucleoside triphosphate hydrolases
EMRE3EUKS918382	SGI	mRNA	516510	517529	0.99	-	.	ID=EMRE3EUKT4062260;Name=P-loop containing nucleoside triphosphate hydrolases;Parent=EMRE3EUKG4062260
EMRE3EUKS918382	SGI	CDS	516510	517529	0.99	-	0	ID=EMRE3EUKT4062260.1;Name=EMRE3EUKT4062260.1;Parent=EMRE3EUKT4062260
EMRE3EUKS918382	SGI	gene	517879	518421	1.0	+	.	ID=EMRE3EUKG4062261;Name=Ubiquitin-conjugating enzyme 19, E2
EMRE3EUKS918382	SGI	mRNA	517879	518421	1.0	+	.	ID=EMRE3EUKT4062261;Name=Ubiquitin-conjugating enzyme 19, E2;Parent=EMRE3EUKG4062261
EMRE3EUKS918382	SGI	CDS	517879	518421	1	+	0	ID=EMRE3EUKT4062261.1;Name=EMRE3EUKT4062261.1;Parent=EMRE3EUKT4062261
EMRE3EUKS918382	SGI	gene	518551	519192	0.98	-	.	ID=EMRE3EUKG4062262;Name=Conserved predicted protein
EMRE3EUKS918382	SGI	mRNA	518551	519192	0.98	-	.	ID=EMRE3EUKT4062262;Name=Predicted protein;Parent=EMRE3EUKG4062262
EMRE3EUKS918382	SGI	CDS	518551	519192	0.98	-	0	ID=EMRE3EUKT4062262.1;Name=EMRE3EUKT4062262.1;Parent=EMRE3EUKT4062262
EMRE3EUKS918382	SGI	gene	519514	520794	1.0	-	.	ID=EMRE3EUKG4062263;Name=Cell cycle checkpoint control protein RAD9A
EMRE3EUKS918382	SGI	mRNA	519514	520794	1.0	-	.	ID=EMRE3EUKT4062263;Name=Cell cycle checkpoint control protein RAD9A;Parent=EMRE3EUKG4062263
EMRE3EUKS918382	SGI	CDS	519514	519950	1	-	2	ID=EMRE3EUKT4062263.1;Name=EMRE3EUKT4062263.1;Parent=EMRE3EUKT4062263
EMRE3EUKS918382	SGI	CDS	520030	520251	1	-	2	ID=EMRE3EUKT4062263.2;Name=EMRE3EUKT4062263.2;Parent=EMRE3EUKT4062263
EMRE3EUKS918382	SGI	CDS	520324	520423	1	-	0	ID=EMRE3EUKT4062263.3;Name=EMRE3EUKT4062263.3;Parent=EMRE3EUKT4062263
EMRE3EUKS918382	SGI	CDS	520487	520612	1	-	0	ID=EMRE3EUKT4062263.4;Name=EMRE3EUKT4062263.4;Parent=EMRE3EUKT4062263
EMRE3EUKS918382	SGI	CDS	520675	520794	1	-	0	ID=EMRE3EUKT4062263.5;Name=EMRE3EUKT4062263.5;Parent=EMRE3EUKT4062263
EMRE3EUKS918382	SGI	gene	520909	522032	1.0	+	.	ID=EMRE3EUKG4062264;Name=Vaccinia Virus protein VP39
EMRE3EUKS918382	SGI	mRNA	520909	522032	1.0	+	.	ID=EMRE3EUKT4062264;Name=Vaccinia Virus protein VP39;Parent=EMRE3EUKG4062264
EMRE3EUKS918382	SGI	CDS	520909	521076	1	+	0	ID=EMRE3EUKT4062264.1;Name=EMRE3EUKT4062264.1;Parent=EMRE3EUKT4062264
EMRE3EUKS918382	SGI	CDS	521147	521218	1	+	0	ID=EMRE3EUKT4062264.2;Name=EMRE3EUKT4062264.2;Parent=EMRE3EUKT4062264
EMRE3EUKS918382	SGI	CDS	521297	521767	1	+	0	ID=EMRE3EUKT4062264.3;Name=EMRE3EUKT4062264.3;Parent=EMRE3EUKT4062264
EMRE3EUKS918382	SGI	CDS	521847	522032	1	+	0	ID=EMRE3EUKT4062264.4;Name=EMRE3EUKT4062264.4;Parent=EMRE3EUKT4062264
EMRE3EUKS918382	SGI	gene	522043	522732	1.0	-	.	ID=EMRE3EUKG4062265;Name=Acyl-CoA N-acyltransferases (Nat)
EMRE3EUKS918382	SGI	mRNA	522043	522732	1.0	-	.	ID=EMRE3EUKT4062265;Name=Acyl-CoA N-acyltransferases (Nat);Parent=EMRE3EUKG4062265
EMRE3EUKS918382	SGI	CDS	522043	522732	1	-	0	ID=EMRE3EUKT4062265.1;Name=EMRE3EUKT4062265.1;Parent=EMRE3EUKT4062265
EMRE3EUKS918382	SGI	gene	522816	523787	0.4	-	.	ID=EMRE3EUKG4062266;Name=Conserved predicted protein
EMRE3EUKS918382	SGI	mRNA	522816	523787	0.4	-	.	ID=EMRE3EUKT4062266;Name=Conserved predicted protein;Parent=EMRE3EUKG4062266
EMRE3EUKS918382	SGI	CDS	522816	523787	0.4	-	0	ID=EMRE3EUKT4062266.1;Name=EMRE3EUKT4062266.1;Parent=EMRE3EUKT4062266
EMRE3EUKS918382	SGI	gene	524295	524918	1.0	+	.	ID=EMRE3EUKG4062267;Name=TPR-like
EMRE3EUKS918382	SGI	mRNA	524295	524918	1.0	+	.	ID=EMRE3EUKT4062267;Name=TPR-like;Parent=EMRE3EUKG4062267
EMRE3EUKS918382	SGI	CDS	524295	524918	1	+	0	ID=EMRE3EUKT4062267.1;Name=EMRE3EUKT4062267.1;Parent=EMRE3EUKT4062267
EMRE3EUKS918382	SGI	gene	525256	526124	0.77	+	.	ID=EMRE3EUKG4062268;Name=Ccb4
EMRE3EUKS918382	SGI	mRNA	525256	526124	0.77	+	.	ID=EMRE3EUKT4062268;Name=Ccb4;Parent=EMRE3EUKG4062268
EMRE3EUKS918382	SGI	CDS	525256	525270	0.77	+	0	ID=EMRE3EUKT4062268.1;Name=EMRE3EUKT4062268.1;Parent=EMRE3EUKT4062268
EMRE3EUKS918382	SGI	CDS	525337	525426	1	+	0	ID=EMRE3EUKT4062268.2;Name=EMRE3EUKT4062268.2;Parent=EMRE3EUKT4062268
EMRE3EUKS918382	SGI	CDS	525486	525682	1	+	0	ID=EMRE3EUKT4062268.3;Name=EMRE3EUKT4062268.3;Parent=EMRE3EUKT4062268
EMRE3EUKS918382	SGI	CDS	525752	526124	1	+	1	ID=EMRE3EUKT4062268.4;Name=EMRE3EUKT4062268.4;Parent=EMRE3EUKT4062268
EMRE3EUKS918382	SGI	gene	526152	526900	1.0	-	.	ID=EMRE3EUKG4062269;Name=Protein of unknown function (DUF2488)
EMRE3EUKS918382	SGI	mRNA	526152	526900	1.0	-	.	ID=EMRE3EUKT4062269;Name=Protein of unknown function (DUF2488);Parent=EMRE3EUKG4062269
EMRE3EUKS918382	SGI	CDS	526152	526317	1	-	1	ID=EMRE3EUKT4062269.1;Name=EMRE3EUKT4062269.1;Parent=EMRE3EUKT4062269
EMRE3EUKS918382	SGI	CDS	526389	526615	1	-	0	ID=EMRE3EUKT4062269.2;Name=EMRE3EUKT4062269.2;Parent=EMRE3EUKT4062269
EMRE3EUKS918382	SGI	CDS	526691	526900	1	-	0	ID=EMRE3EUKT4062269.3;Name=EMRE3EUKT4062269.3;Parent=EMRE3EUKT4062269
EMRE3EUKS918382	SGI	gene	527393	528238	1.0	+	.	ID=EMRE3EUKG4062270;Name=Conserved predicted protein
EMRE3EUKS918382	SGI	mRNA	527393	528238	1.0	+	.	ID=EMRE3EUKT4062270;Name=Predicted protein;Parent=EMRE3EUKG4062270
EMRE3EUKS918382	SGI	CDS	527393	528238	1	+	0	ID=EMRE3EUKT4062270.1;Name=EMRE3EUKT4062270.1;Parent=EMRE3EUKT4062270
EMRE3EUKS918382	SGI	gene	528299	528801	1.0	-	.	ID=EMRE3EUKG4062271;Name=DNA-directed RNA polymerases II, IV and V subunit 11
EMRE3EUKS918382	SGI	mRNA	528299	528801	1.0	-	.	ID=EMRE3EUKT4062271;Name=DNA-directed RNA polymerases II, IV and V subunit 11;Parent=EMRE3EUKG4062271
EMRE3EUKS918382	SGI	CDS	528299	528506	1	-	1	ID=EMRE3EUKT4062271.1;Name=EMRE3EUKT4062271.1;Parent=EMRE3EUKT4062271
EMRE3EUKS918382	SGI	CDS	528594	528683	1	-	1	ID=EMRE3EUKT4062271.2;Name=EMRE3EUKT4062271.2;Parent=EMRE3EUKT4062271
EMRE3EUKS918382	SGI	CDS	528746	528801	1	-	0	ID=EMRE3EUKT4062271.3;Name=EMRE3EUKT4062271.3;Parent=EMRE3EUKT4062271
EMRE3EUKS918382	SGI	gene	529235	531156	1.0	+	.	ID=EMRE3EUKG4062272;Name=Ubiquitin-like-specific protease ESD4-like
EMRE3EUKS918382	SGI	mRNA	529235	531156	1.0	+	.	ID=EMRE3EUKT4062272;Name=Ubiquitin-like-specific protease ESD4-like;Parent=EMRE3EUKG4062272
EMRE3EUKS918382	SGI	CDS	529235	529960	1	+	0	ID=EMRE3EUKT4062272.1;Name=EMRE3EUKT4062272.1;Parent=EMRE3EUKT4062272
EMRE3EUKS918382	SGI	CDS	530033	530165	1	+	0	ID=EMRE3EUKT4062272.2;Name=EMRE3EUKT4062272.2;Parent=EMRE3EUKT4062272
EMRE3EUKS918382	SGI	CDS	530236	530648	1	+	2	ID=EMRE3EUKT4062272.3;Name=EMRE3EUKT4062272.3;Parent=EMRE3EUKT4062272
EMRE3EUKS918382	SGI	CDS	530724	530798	1	+	0	ID=EMRE3EUKT4062272.4;Name=EMRE3EUKT4062272.4;Parent=EMRE3EUKT4062272
EMRE3EUKS918382	SGI	CDS	530882	530986	1	+	0	ID=EMRE3EUKT4062272.5;Name=EMRE3EUKT4062272.5;Parent=EMRE3EUKT4062272
EMRE3EUKS918382	SGI	CDS	531064	531156	1	+	0	ID=EMRE3EUKT4062272.6;Name=EMRE3EUKT4062272.6;Parent=EMRE3EUKT4062272
EMRE3EUKS918382	SGI	gene	531852	533163	0.88	+	.	ID=EMRE3EUKG4062273;Name=Ion channel
EMRE3EUKS918382	SGI	mRNA	531852	533163	0.88	+	.	ID=EMRE3EUKT4062273;Name=Ion channel;Parent=EMRE3EUKG4062273
EMRE3EUKS918382	SGI	CDS	531852	532816	0.89	+	0	ID=EMRE3EUKT4062273.1;Name=EMRE3EUKT4062273.1;Parent=EMRE3EUKT4062273
EMRE3EUKS918382	SGI	CDS	532887	533163	0.92	+	1	ID=EMRE3EUKT4062273.2;Name=EMRE3EUKT4062273.2;Parent=EMRE3EUKT4062273
EMRE3EUKS918382	SGI	gene	533195	533971	0.36	-	.	ID=EMRE3EUKG4062274;Name=N-acetyltransferase ESCO2
EMRE3EUKS918382	SGI	mRNA	533195	533971	0.36	-	.	ID=EMRE3EUKT4062274;Name=N-acetyltransferase ESCO2;Parent=EMRE3EUKG4062274
EMRE3EUKS918382	SGI	CDS	533195	533641	0.95	-	0	ID=EMRE3EUKT4062274.1;Name=EMRE3EUKT4062274.1;Parent=EMRE3EUKT4062274
EMRE3EUKS918382	SGI	CDS	533708	533971	0.4	-	0	ID=EMRE3EUKT4062274.2;Name=EMRE3EUKT4062274.2;Parent=EMRE3EUKT4062274
EMRE3EUKS918382	SGI	gene	534508	535189	1.0	+	.	ID=EMRE3EUKG4062275;Name=Deoxyuridine 5'-triphosphate nucleotidohydrolase
EMRE3EUKS918382	SGI	mRNA	534508	535189	1.0	+	.	ID=EMRE3EUKT4062275;Name=Deoxyuridine 5'-triphosphate nucleotidohydrolase;Parent=EMRE3EUKG4062275
EMRE3EUKS918382	SGI	CDS	534508	534779	1	+	0	ID=EMRE3EUKT4062275.1;Name=EMRE3EUKT4062275.1;Parent=EMRE3EUKT4062275
EMRE3EUKS918382	SGI	CDS	534853	535189	1	+	1	ID=EMRE3EUKT4062275.2;Name=EMRE3EUKT4062275.2;Parent=EMRE3EUKT4062275
EMRE3EUKS918382	SGI	gene	535293	537597	0.79	-	.	ID=EMRE3EUKG4062276;Name=TSA: Wollemia nobilis Ref_Wollemi_Transcript_18892_2584 transcribed RNA sequence
EMRE3EUKS918382	SGI	mRNA	535293	537597	0.79	-	.	ID=EMRE3EUKT4062276;Name=TSA: Wollemia nobilis Ref_Wollemi_Transcript_18892_2584 transcribed RNA sequence;Parent=EMRE3EUKG4062276
EMRE3EUKS918382	SGI	CDS	535293	536498	1	-	0	ID=EMRE3EUKT4062276.1;Name=EMRE3EUKT4062276.1;Parent=EMRE3EUKT4062276
EMRE3EUKS918382	SGI	CDS	536566	537597	0.79	-	0	ID=EMRE3EUKT4062276.2;Name=EMRE3EUKT4062276.2;Parent=EMRE3EUKT4062276
EMRE3EUKS918382	SGI	gene	538154	540514	0.94	+	.	ID=EMRE3EUKG4062277;Name=Vacuolar protein sorting-associated protein 54
EMRE3EUKS918382	SGI	mRNA	538154	540514	0.94	+	.	ID=EMRE3EUKT4062277;Name=Vacuolar protein sorting-associated protein 54;Parent=EMRE3EUKG4062277
EMRE3EUKS918382	SGI	CDS	538154	540514	0.94	+	0	ID=EMRE3EUKT4062277.1;Name=EMRE3EUKT4062277.1;Parent=EMRE3EUKT4062277
EMRE3EUKS918382	SGI	gene	540584	544441	1.0	-	.	ID=EMRE3EUKG4062278;Name=Structural maintenance of chromosomes protein
EMRE3EUKS918382	SGI	mRNA	540584	544441	1.0	-	.	ID=EMRE3EUKT4062278;Name=Structural maintenance of chromosomes protein;Parent=EMRE3EUKG4062278
EMRE3EUKS918382	SGI	CDS	540584	543059	1	-	1	ID=EMRE3EUKT4062278.1;Name=EMRE3EUKT4062278.1;Parent=EMRE3EUKT4062278
EMRE3EUKS918382	SGI	CDS	543125	543502	1	-	1	ID=EMRE3EUKT4062278.2;Name=EMRE3EUKT4062278.2;Parent=EMRE3EUKT4062278
EMRE3EUKS918382	SGI	CDS	543568	543924	1	-	1	ID=EMRE3EUKT4062278.3;Name=EMRE3EUKT4062278.3;Parent=EMRE3EUKT4062278
EMRE3EUKS918382	SGI	CDS	543993	544198	1	-	0	ID=EMRE3EUKT4062278.4;Name=EMRE3EUKT4062278.4;Parent=EMRE3EUKT4062278
EMRE3EUKS918382	SGI	CDS	544274	544441	1	-	0	ID=EMRE3EUKT4062278.5;Name=EMRE3EUKT4062278.5;Parent=EMRE3EUKT4062278
EMRE3EUKS918382	SGI	gene	545147	547759	1.0	+	.	ID=EMRE3EUKG4062279;Name=alpha/beta-Hydrolases
EMRE3EUKS918382	SGI	mRNA	545147	547759	1.0	+	.	ID=EMRE3EUKT4062279;Name=alpha/beta-Hydrolases;Parent=EMRE3EUKG4062279
EMRE3EUKS918382	SGI	CDS	545147	547759	1	+	0	ID=EMRE3EUKT4062279.1;Name=EMRE3EUKT4062279.1;Parent=EMRE3EUKT4062279
EMRE3EUKS918382	SGI	gene	547783	549342	1.0	-	.	ID=EMRE3EUKG4062280;Name=Cell surface protein homologous to bacterial outer membrane proteins
EMRE3EUKS918382	SGI	mRNA	547783	549342	1.0	-	.	ID=EMRE3EUKT4062280;Name=Cell surface protein homologous to bacterial outer membrane proteins;Parent=EMRE3EUKG4062280
EMRE3EUKS918382	SGI	CDS	547783	548124	1	-	0	ID=EMRE3EUKT4062280.1;Name=EMRE3EUKT4062280.1;Parent=EMRE3EUKT4062280
EMRE3EUKS918382	SGI	CDS	548191	548641	1	-	1	ID=EMRE3EUKT4062280.2;Name=EMRE3EUKT4062280.2;Parent=EMRE3EUKT4062280
EMRE3EUKS918382	SGI	CDS	548710	549032	1	-	0	ID=EMRE3EUKT4062280.3;Name=EMRE3EUKT4062280.3;Parent=EMRE3EUKT4062280
EMRE3EUKS918382	SGI	CDS	549106	549342	1	-	0	ID=EMRE3EUKT4062280.4;Name=EMRE3EUKT4062280.4;Parent=EMRE3EUKT4062280
EMRE3EUKS918382	SGI	gene	549619	552272	0.41	+	.	ID=EMRE3EUKG4062281;Name=DNA gyrase/topoisomerase IV, subunit A
EMRE3EUKS918382	SGI	mRNA	549619	552272	0.41	+	.	ID=EMRE3EUKT4062281;Name=DNA gyrase/topoisomerase IV, subunit A;Parent=EMRE3EUKG4062281
EMRE3EUKS918382	SGI	CDS	549619	549741	0.52	+	0	ID=EMRE3EUKT4062281.1;Name=EMRE3EUKT4062281.1;Parent=EMRE3EUKT4062281
EMRE3EUKS918382	SGI	CDS	549816	551242	1	+	0	ID=EMRE3EUKT4062281.2;Name=EMRE3EUKT4062281.2;Parent=EMRE3EUKT4062281
EMRE3EUKS918382	SGI	CDS	551315	551436	1	+	1	ID=EMRE3EUKT4062281.3;Name=EMRE3EUKT4062281.3;Parent=EMRE3EUKT4062281
EMRE3EUKS918382	SGI	CDS	551504	551796	1	+	2	ID=EMRE3EUKT4062281.4;Name=EMRE3EUKT4062281.4;Parent=EMRE3EUKT4062281
EMRE3EUKS918382	SGI	CDS	551870	552037	1	+	0	ID=EMRE3EUKT4062281.5;Name=EMRE3EUKT4062281.5;Parent=EMRE3EUKT4062281
EMRE3EUKS918382	SGI	CDS	552123	552272	0.82	+	0	ID=EMRE3EUKT4062281.6;Name=EMRE3EUKT4062281.6;Parent=EMRE3EUKT4062281
EMRE3EUKS918382	SGI	gene	552847	555973	1.0	-	.	ID=EMRE3EUKG4062282;Name=Ubiquitin carboxyl-terminal hydrolase 5/13
EMRE3EUKS918382	SGI	mRNA	552847	555973	1.0	-	.	ID=EMRE3EUKT4062282;Name=Ubiquitin carboxyl-terminal hydrolase 5/13;Parent=EMRE3EUKG4062282
EMRE3EUKS918382	SGI	CDS	552847	552945	1	-	0	ID=EMRE3EUKT4062282.1;Name=EMRE3EUKT4062282.1;Parent=EMRE3EUKT4062282
EMRE3EUKS918382	SGI	CDS	553007	553083	1	-	2	ID=EMRE3EUKT4062282.2;Name=EMRE3EUKT4062282.2;Parent=EMRE3EUKT4062282
EMRE3EUKS918382	SGI	CDS	553146	553325	1	-	2	ID=EMRE3EUKT4062282.3;Name=EMRE3EUKT4062282.3;Parent=EMRE3EUKT4062282
EMRE3EUKS918382	SGI	CDS	553389	553430	1	-	2	ID=EMRE3EUKT4062282.4;Name=EMRE3EUKT4062282.4;Parent=EMRE3EUKT4062282
EMRE3EUKS918382	SGI	CDS	553502	553628	1	-	0	ID=EMRE3EUKT4062282.5;Name=EMRE3EUKT4062282.5;Parent=EMRE3EUKT4062282
EMRE3EUKS918382	SGI	CDS	553695	553853	1	-	0	ID=EMRE3EUKT4062282.6;Name=EMRE3EUKT4062282.6;Parent=EMRE3EUKT4062282
EMRE3EUKS918382	SGI	CDS	553926	554150	1	-	0	ID=EMRE3EUKT4062282.7;Name=EMRE3EUKT4062282.7;Parent=EMRE3EUKT4062282
EMRE3EUKS918382	SGI	CDS	554225	554503	1	-	0	ID=EMRE3EUKT4062282.8;Name=EMRE3EUKT4062282.8;Parent=EMRE3EUKT4062282
EMRE3EUKS918382	SGI	CDS	554575	554731	1	-	1	ID=EMRE3EUKT4062282.9;Name=EMRE3EUKT4062282.9;Parent=EMRE3EUKT4062282
EMRE3EUKS918382	SGI	CDS	554799	555190	1	-	0	ID=EMRE3EUKT4062282.10;Name=EMRE3EUKT4062282.10;Parent=EMRE3EUKT4062282
EMRE3EUKS918382	SGI	CDS	555253	555378	1	-	0	ID=EMRE3EUKT4062282.11;Name=EMRE3EUKT4062282.11;Parent=EMRE3EUKT4062282
EMRE3EUKS918382	SGI	CDS	555442	555645	1	-	0	ID=EMRE3EUKT4062282.12;Name=EMRE3EUKT4062282.12;Parent=EMRE3EUKT4062282
EMRE3EUKS918382	SGI	CDS	555716	555973	1	-	0	ID=EMRE3EUKT4062282.13;Name=EMRE3EUKT4062282.13;Parent=EMRE3EUKT4062282
EMRE3EUKS918382	SGI	gene	556405	557052	0.61	+	.	ID=EMRE3EUKG4062283;Name=Zinc finger, C3HC4 type (RING finger)
EMRE3EUKS918382	SGI	mRNA	556405	557052	0.61	+	.	ID=EMRE3EUKT4062283;Name=Zinc finger, C3HC4 type (RING finger);Parent=EMRE3EUKG4062283
EMRE3EUKS918382	SGI	CDS	556405	556544	0.61	+	0	ID=EMRE3EUKT4062283.1;Name=EMRE3EUKT4062283.1;Parent=EMRE3EUKT4062283
EMRE3EUKS918382	SGI	CDS	556615	556897	1	+	1	ID=EMRE3EUKT4062283.2;Name=EMRE3EUKT4062283.2;Parent=EMRE3EUKT4062283
EMRE3EUKS918382	SGI	CDS	556969	557052	1	+	0	ID=EMRE3EUKT4062283.3;Name=EMRE3EUKT4062283.3;Parent=EMRE3EUKT4062283
EMRE3EUKS918382	SGI	gene	557404	558069	0.42	+	.	ID=EMRE3EUKG4062284;Name=Chorismate synthase, AroC
EMRE3EUKS918382	SGI	mRNA	557404	558069	0.42	+	.	ID=EMRE3EUKT4062284;Name=Chorismate synthase, AroC;Parent=EMRE3EUKG4062284
EMRE3EUKS918382	SGI	CDS	557404	557586	0.45	+	0	ID=EMRE3EUKT4062284.1;Name=EMRE3EUKT4062284.1;Parent=EMRE3EUKT4062284
EMRE3EUKS918382	SGI	CDS	557695	558069	0.89	+	0	ID=EMRE3EUKT4062284.2;Name=EMRE3EUKT4062284.2;Parent=EMRE3EUKT4062284
EMRE3EUKS918382	SGI	gene	558192	558800	0.94	+	.	ID=EMRE3EUKG4062285;Name=Chorismate synthase, AroC
EMRE3EUKS918382	SGI	mRNA	558192	558800	0.94	+	.	ID=EMRE3EUKT4062285;Name=Chorismate synthase, AroC;Parent=EMRE3EUKG4062285
EMRE3EUKS918382	SGI	CDS	558192	558800	0.94	+	0	ID=EMRE3EUKT4062285.1;Name=EMRE3EUKT4062285.1;Parent=EMRE3EUKT4062285
EMRE3EUKS918382	SGI	gene	558841	561892	0.3	+	.	ID=EMRE3EUKG4062286;Name=Pyruvate phosphate dikinase, PEP/pyruvate binding domain
EMRE3EUKS918382	SGI	mRNA	558841	561892	0.3	+	.	ID=EMRE3EUKT4062286;Name=Pyruvate phosphate dikinase, PEP/pyruvate binding domain;Parent=EMRE3EUKG4062286
EMRE3EUKS918382	SGI	CDS	558841	558899	0.31	+	0	ID=EMRE3EUKT4062286.1;Name=EMRE3EUKT4062286.1;Parent=EMRE3EUKT4062286
EMRE3EUKS918382	SGI	CDS	559069	561892	0.95	+	1	ID=EMRE3EUKT4062286.2;Name=EMRE3EUKT4062286.2;Parent=EMRE3EUKT4062286
EMRE3EUKS918382	SGI	gene	561917	562521	0.89	-	.	ID=EMRE3EUKG4062287;Name=Ribonuclease H-like
EMRE3EUKS918382	SGI	mRNA	561917	562521	0.89	-	.	ID=EMRE3EUKT4062287;Name=Ribonuclease H-like;Parent=EMRE3EUKG4062287
EMRE3EUKS918382	SGI	CDS	561917	562318	0.99	-	0	ID=EMRE3EUKT4062287.1;Name=EMRE3EUKT4062287.1;Parent=EMRE3EUKT4062287
EMRE3EUKS918382	SGI	CDS	562384	562521	0.89	-	0	ID=EMRE3EUKT4062287.2;Name=EMRE3EUKT4062287.2;Parent=EMRE3EUKT4062287
EMRE3EUKS918382	SGI	gene	563138	565775	0.05	+	.	ID=EMRE3EUKG4062288;Name=DNA polymerase phi
EMRE3EUKS918382	SGI	mRNA	563138	565775	0.05	+	.	ID=EMRE3EUKT4062288;Name=DNA polymerase phi;Parent=EMRE3EUKG4062288
EMRE3EUKS918382	SGI	CDS	563138	563224	1	+	0	ID=EMRE3EUKT4062288.1;Name=EMRE3EUKT4062288.1;Parent=EMRE3EUKT4062288
EMRE3EUKS918382	SGI	CDS	563353	563835	0.94	+	0	ID=EMRE3EUKT4062288.2;Name=EMRE3EUKT4062288.2;Parent=EMRE3EUKT4062288
EMRE3EUKS918382	SGI	CDS	563931	564042	0.54	+	0	ID=EMRE3EUKT4062288.3;Name=EMRE3EUKT4062288.3;Parent=EMRE3EUKT4062288
EMRE3EUKS918382	SGI	CDS	564540	564766	0.99	+	2	ID=EMRE3EUKT4062288.4;Name=EMRE3EUKT4062288.4;Parent=EMRE3EUKT4062288
EMRE3EUKS918382	SGI	CDS	564954	565013	0.52	+	0	ID=EMRE3EUKT4062288.5;Name=EMRE3EUKT4062288.5;Parent=EMRE3EUKT4062288
EMRE3EUKS918382	SGI	CDS	565082	565514	0.34	+	0	ID=EMRE3EUKT4062288.6;Name=EMRE3EUKT4062288.6;Parent=EMRE3EUKT4062288
EMRE3EUKS918382	SGI	CDS	565636	565775	0.53	+	2	ID=EMRE3EUKT4062288.7;Name=EMRE3EUKT4062288.7;Parent=EMRE3EUKT4062288
EMRE3EUKS918382	SGI	gene	566129	566824	0.67	+	.	ID=EMRE3EUKG4062289;Name=DNA polymerase V
EMRE3EUKS918382	SGI	mRNA	566129	566824	0.67	+	.	ID=EMRE3EUKT4062289;Name=DNA polymerase V;Parent=EMRE3EUKG4062289
EMRE3EUKS918382	SGI	CDS	566129	566518	0.67	+	0	ID=EMRE3EUKT4062289.1;Name=EMRE3EUKT4062289.1;Parent=EMRE3EUKT4062289
EMRE3EUKS918382	SGI	CDS	566594	566824	0.99	+	0	ID=EMRE3EUKT4062289.2;Name=EMRE3EUKT4062289.2;Parent=EMRE3EUKT4062289
EMRE3EUKS918382	SGI	gene	566972	569611	1.0	+	.	ID=EMRE3EUKG4062290;Name=Golgin candidate 6-like
EMRE3EUKS918382	SGI	mRNA	566972	569611	1.0	+	.	ID=EMRE3EUKT4062290;Name=Golgin candidate 6-like;Parent=EMRE3EUKG4062290
EMRE3EUKS918382	SGI	CDS	566972	567259	1	+	0	ID=EMRE3EUKT4062290.1;Name=EMRE3EUKT4062290.1;Parent=EMRE3EUKT4062290
EMRE3EUKS918382	SGI	CDS	567324	567503	1	+	0	ID=EMRE3EUKT4062290.2;Name=EMRE3EUKT4062290.2;Parent=EMRE3EUKT4062290
EMRE3EUKS918382	SGI	CDS	567575	567747	1	+	0	ID=EMRE3EUKT4062290.3;Name=EMRE3EUKT4062290.3;Parent=EMRE3EUKT4062290
EMRE3EUKS918382	SGI	CDS	567823	569026	1	+	1	ID=EMRE3EUKT4062290.4;Name=EMRE3EUKT4062290.4;Parent=EMRE3EUKT4062290
EMRE3EUKS918382	SGI	CDS	569101	569165	1	+	0	ID=EMRE3EUKT4062290.5;Name=EMRE3EUKT4062290.5;Parent=EMRE3EUKT4062290
EMRE3EUKS918382	SGI	CDS	569248	569611	1	+	1	ID=EMRE3EUKT4062290.6;Name=EMRE3EUKT4062290.6;Parent=EMRE3EUKT4062290
EMRE3EUKS918382	SGI	gene	569952	572216	1.0	+	.	ID=EMRE3EUKG4062291;Name=P-loop containing nucleoside triphosphate hydrolases
EMRE3EUKS918382	SGI	mRNA	569952	572216	1.0	+	.	ID=EMRE3EUKT4062291;Name=P-loop containing nucleoside triphosphate hydrolases;Parent=EMRE3EUKG4062291
EMRE3EUKS918382	SGI	CDS	569952	570308	1	+	0	ID=EMRE3EUKT4062291.1;Name=EMRE3EUKT4062291.1;Parent=EMRE3EUKT4062291
EMRE3EUKS918382	SGI	CDS	570370	571776	1	+	0	ID=EMRE3EUKT4062291.2;Name=EMRE3EUKT4062291.2;Parent=EMRE3EUKT4062291
EMRE3EUKS918382	SGI	CDS	571845	572216	1	+	0	ID=EMRE3EUKT4062291.3;Name=EMRE3EUKT4062291.3;Parent=EMRE3EUKT4062291
EMRE3EUKS918382	SGI	gene	572512	574414	1.0	+	.	ID=EMRE3EUKG4062292;Name=Protein kinase-like (PK-like)
EMRE3EUKS918382	SGI	mRNA	572512	574414	1.0	+	.	ID=EMRE3EUKT4062292;Name=Protein kinase-like (PK-like);Parent=EMRE3EUKG4062292
EMRE3EUKS918382	SGI	CDS	572512	572630	1	+	0	ID=EMRE3EUKT4062292.1;Name=EMRE3EUKT4062292.1;Parent=EMRE3EUKT4062292
EMRE3EUKS918382	SGI	CDS	572704	574414	1	+	1	ID=EMRE3EUKT4062292.2;Name=EMRE3EUKT4062292.2;Parent=EMRE3EUKT4062292
EMRE3EUKS918382	SGI	gene	574760	575938	0.97	-	.	ID=EMRE3EUKG4062293;Name=N-acyl-phosphatidylethanolamine-hydrolyzing phospholipase D
EMRE3EUKS918382	SGI	mRNA	574760	575938	0.97	-	.	ID=EMRE3EUKT4062293;Name=N-acyl-phosphatidylethanolamine-hydrolyzing phospholipase D;Parent=EMRE3EUKG4062293
EMRE3EUKS918382	SGI	CDS	574760	575938	0.97	-	0	ID=EMRE3EUKT4062293.1;Name=EMRE3EUKT4062293.1;Parent=EMRE3EUKT4062293
EMRE3EUKS918382	SGI	gene	576797	578311	1.0	-	.	ID=EMRE3EUKG4062294;Name=Conserved predicted protein
EMRE3EUKS918382	SGI	mRNA	576797	578311	1.0	-	.	ID=EMRE3EUKT4062294;Name=Predicted protein;Parent=EMRE3EUKG4062294
EMRE3EUKS918382	SGI	CDS	576797	576967	1	-	0	ID=EMRE3EUKT4062294.1;Name=EMRE3EUKT4062294.1;Parent=EMRE3EUKT4062294
EMRE3EUKS918382	SGI	CDS	577041	577556	1	-	0	ID=EMRE3EUKT4062294.2;Name=EMRE3EUKT4062294.2;Parent=EMRE3EUKT4062294
EMRE3EUKS918382	SGI	CDS	577634	577687	1	-	0	ID=EMRE3EUKT4062294.3;Name=EMRE3EUKT4062294.3;Parent=EMRE3EUKT4062294
EMRE3EUKS918382	SGI	CDS	577760	578311	1	-	0	ID=EMRE3EUKT4062294.4;Name=EMRE3EUKT4062294.4;Parent=EMRE3EUKT4062294
EMRE3EUKS918382	SGI	gene	578858	582452	1.0	+	.	ID=EMRE3EUKG4062295;Name=Conserved predicted protein
EMRE3EUKS918382	SGI	mRNA	578858	582452	1.0	+	.	ID=EMRE3EUKT4062295;Name=Predicted protein;Parent=EMRE3EUKG4062295
EMRE3EUKS918382	SGI	CDS	578858	579658	1	+	0	ID=EMRE3EUKT4062295.1;Name=EMRE3EUKT4062295.1;Parent=EMRE3EUKT4062295
EMRE3EUKS918382	SGI	CDS	579727	579966	1	+	0	ID=EMRE3EUKT4062295.2;Name=EMRE3EUKT4062295.2;Parent=EMRE3EUKT4062295
EMRE3EUKS918382	SGI	CDS	580034	580347	1	+	0	ID=EMRE3EUKT4062295.3;Name=EMRE3EUKT4062295.3;Parent=EMRE3EUKT4062295
EMRE3EUKS918382	SGI	CDS	580407	580791	1	+	1	ID=EMRE3EUKT4062295.4;Name=EMRE3EUKT4062295.4;Parent=EMRE3EUKT4062295
EMRE3EUKS918382	SGI	CDS	580889	581288	1	+	0	ID=EMRE3EUKT4062295.5;Name=EMRE3EUKT4062295.5;Parent=EMRE3EUKT4062295
EMRE3EUKS918382	SGI	CDS	581356	581933	1	+	2	ID=EMRE3EUKT4062295.6;Name=EMRE3EUKT4062295.6;Parent=EMRE3EUKT4062295
EMRE3EUKS918382	SGI	CDS	582003	582452	1	+	0	ID=EMRE3EUKT4062295.7;Name=EMRE3EUKT4062295.7;Parent=EMRE3EUKT4062295
EMRE3EUKS918382	SGI	gene	583284	584209	1.0	+	.	ID=EMRE3EUKG4062296;Name=Conserved predicted protein
EMRE3EUKS918382	SGI	mRNA	583284	584209	1.0	+	.	ID=EMRE3EUKT4062296;Name=Conserved predicted protein;Parent=EMRE3EUKG4062296
EMRE3EUKS918382	SGI	CDS	583284	583414	1	+	0	ID=EMRE3EUKT4062296.1;Name=EMRE3EUKT4062296.1;Parent=EMRE3EUKT4062296
EMRE3EUKS918382	SGI	CDS	583493	584044	1	+	1	ID=EMRE3EUKT4062296.2;Name=EMRE3EUKT4062296.2;Parent=EMRE3EUKT4062296
EMRE3EUKS918382	SGI	CDS	584113	584209	1	+	1	ID=EMRE3EUKT4062296.3;Name=EMRE3EUKT4062296.3;Parent=EMRE3EUKT4062296
EMRE3EUKS918382	SGI	gene	584243	585406	0.8	-	.	ID=EMRE3EUKG4062297;Name=Phosphatase 2c| Domain 1
EMRE3EUKS918382	SGI	mRNA	584243	585406	0.8	-	.	ID=EMRE3EUKT4062297;Name=Phosphatase 2c| Domain 1;Parent=EMRE3EUKG4062297
EMRE3EUKS918382	SGI	CDS	584243	585406	0.8	-	0	ID=EMRE3EUKT4062297.1;Name=EMRE3EUKT4062297.1;Parent=EMRE3EUKT4062297
EMRE3EUKS918382	SGI	gene	585872	586636	0.67	+	.	ID=EMRE3EUKG4062298;Name=Conserved predicted protein
EMRE3EUKS918382	SGI	mRNA	585872	586636	0.67	+	.	ID=EMRE3EUKT4062298;Name=Conserved predicted protein;Parent=EMRE3EUKG4062298
EMRE3EUKS918382	SGI	CDS	585872	586002	0.7	+	0	ID=EMRE3EUKT4062298.1;Name=EMRE3EUKT4062298.1;Parent=EMRE3EUKT4062298
EMRE3EUKS918382	SGI	CDS	586081	586636	0.95	+	1	ID=EMRE3EUKT4062298.2;Name=EMRE3EUKT4062298.2;Parent=EMRE3EUKT4062298
EMRE3EUKS918382	SGI	gene	586963	587565	0.98	-	.	ID=EMRE3EUKG4062299;Name=Phosphatase 2c| Domain 1
EMRE3EUKS918382	SGI	mRNA	586963	587565	0.98	-	.	ID=EMRE3EUKT4062299;Name=Phosphatase 2c| Domain 1;Parent=EMRE3EUKG4062299
EMRE3EUKS918382	SGI	CDS	586963	587565	0.98	-	0	ID=EMRE3EUKT4062299.1;Name=EMRE3EUKT4062299.1;Parent=EMRE3EUKT4062299
EMRE3EUKS918382	SGI	gene	588130	590988	1.0	-	.	ID=EMRE3EUKG4062300;Name=Alpha,alpha-trehalose-phosphate synthase [UDP-forming] 1
EMRE3EUKS918382	SGI	mRNA	588130	590988	1.0	-	.	ID=EMRE3EUKT4062300;Name=Alpha,alpha-trehalose-phosphate synthase [UDP-forming] 1;Parent=EMRE3EUKG4062300
EMRE3EUKS918382	SGI	CDS	588130	590988	1	-	0	ID=EMRE3EUKT4062300.1;Name=EMRE3EUKT4062300.1;Parent=EMRE3EUKT4062300
EMRE3EUKS918382	SGI	gene	591509	592343	1.0	+	.	ID=EMRE3EUKG4062301;Name=60S ribosomal protein L13
EMRE3EUKS918382	SGI	mRNA	591509	592343	1.0	+	.	ID=EMRE3EUKT4062301;Name=60S ribosomal protein L13;Parent=EMRE3EUKG4062301
EMRE3EUKS918382	SGI	CDS	591509	591641	1	+	0	ID=EMRE3EUKT4062301.1;Name=EMRE3EUKT4062301.1;Parent=EMRE3EUKT4062301
EMRE3EUKS918382	SGI	CDS	591826	592343	1	+	2	ID=EMRE3EUKT4062301.2;Name=EMRE3EUKT4062301.2;Parent=EMRE3EUKT4062301
EMRE3EUKS918382	SGI	gene	592533	594359	1.0	+	.	ID=EMRE3EUKG4062302;Name=YVTN repeat-like/Quinoprotein amine dehydrogenase
EMRE3EUKS918382	SGI	mRNA	592533	594359	1.0	+	.	ID=EMRE3EUKT4062302;Name=YVTN repeat-like/Quinoprotein amine dehydrogenase;Parent=EMRE3EUKG4062302
EMRE3EUKS918382	SGI	CDS	592533	594359	1	+	0	ID=EMRE3EUKT4062302.1;Name=EMRE3EUKT4062302.1;Parent=EMRE3EUKT4062302
EMRE3EUKS918382	SGI	gene	594680	596197	1.0	+	.	ID=EMRE3EUKG4062303;Name=TSA: Wollemia nobilis Ref_Wollemi_Transcript_5859_2201 transcribed RNA sequence
EMRE3EUKS918382	SGI	mRNA	594680	596197	1.0	+	.	ID=EMRE3EUKT4062303;Name=TSA: Wollemia nobilis Ref_Wollemi_Transcript_5859_2201 transcribed RNA sequence;Parent=EMRE3EUKG4062303
EMRE3EUKS918382	SGI	CDS	594680	596197	1	+	0	ID=EMRE3EUKT4062303.1;Name=EMRE3EUKT4062303.1;Parent=EMRE3EUKT4062303
EMRE3EUKS918382	SGI	gene	596224	597309	1.0	-	.	ID=EMRE3EUKG4062304;Name=Conserved predicted protein
EMRE3EUKS918382	SGI	mRNA	596224	597309	1.0	-	.	ID=EMRE3EUKT4062304;Name=Conserved predicted protein;Parent=EMRE3EUKG4062304
EMRE3EUKS918382	SGI	CDS	596224	597309	1	-	0	ID=EMRE3EUKT4062304.1;Name=EMRE3EUKT4062304.1;Parent=EMRE3EUKT4062304
EMRE3EUKS918382	SGI	gene	598188	599733	1.0	+	.	ID=EMRE3EUKG4062305;Name=IISP family transporter: protein transport protein Sec61 alpha subunit
EMRE3EUKS918382	SGI	mRNA	598188	599733	1.0	+	.	ID=EMRE3EUKT4062305;Name=IISP family transporter: protein transport protein Sec61 alpha subunit;Parent=EMRE3EUKG4062305
EMRE3EUKS918382	SGI	CDS	598188	598279	1	+	0	ID=EMRE3EUKT4062305.1;Name=EMRE3EUKT4062305.1;Parent=EMRE3EUKT4062305
EMRE3EUKS918382	SGI	CDS	598392	599733	1	+	1	ID=EMRE3EUKT4062305.2;Name=EMRE3EUKT4062305.2;Parent=EMRE3EUKT4062305
EMRE3EUKS918382	SGI	gene	599936	600486	1.0	+	.	ID=EMRE3EUKG4062306;Name=SMAD/FHA domain-containing protein
EMRE3EUKS918382	SGI	mRNA	599936	600486	1.0	+	.	ID=EMRE3EUKT4062306;Name=SMAD/FHA domain-containing protein;Parent=EMRE3EUKG4062306
EMRE3EUKS918382	SGI	CDS	599936	599954	1	+	0	ID=EMRE3EUKT4062306.1;Name=EMRE3EUKT4062306.1;Parent=EMRE3EUKT4062306
EMRE3EUKS918382	SGI	CDS	600044	600486	1	+	2	ID=EMRE3EUKT4062306.2;Name=EMRE3EUKT4062306.2;Parent=EMRE3EUKT4062306
EMRE3EUKS918382	SGI	gene	600534	601337	0.44	-	.	ID=EMRE3EUKG4062307;Name=Transcription initiation factor TFIID subunit 8
EMRE3EUKS918382	SGI	mRNA	600534	601337	0.44	-	.	ID=EMRE3EUKT4062307;Name=Transcription initiation factor TFIID subunit 8;Parent=EMRE3EUKG4062307
EMRE3EUKS918382	SGI	CDS	600534	601337	0.44	-	0	ID=EMRE3EUKT4062307.1;Name=EMRE3EUKT4062307.1;Parent=EMRE3EUKT4062307
EMRE3EUKS918382	SGI	gene	601904	602363	1.0	+	.	ID=EMRE3EUKG4062308;Name=Zinc finger family protein
EMRE3EUKS918382	SGI	mRNA	601904	602363	1.0	+	.	ID=EMRE3EUKT4062308;Name=Zinc finger family protein;Parent=EMRE3EUKG4062308
EMRE3EUKS918382	SGI	CDS	601904	602076	1	+	0	ID=EMRE3EUKT4062308.1;Name=EMRE3EUKT4062308.1;Parent=EMRE3EUKT4062308
EMRE3EUKS918382	SGI	CDS	602153	602363	1	+	1	ID=EMRE3EUKT4062308.2;Name=EMRE3EUKT4062308.2;Parent=EMRE3EUKT4062308
EMRE3EUKS918382	SGI	gene	602371	603255	1.0	-	.	ID=EMRE3EUKG4062309;Name=HAD-like protein
EMRE3EUKS918382	SGI	mRNA	602371	603255	1.0	-	.	ID=EMRE3EUKT4062309;Name=HAD-like protein;Parent=EMRE3EUKG4062309
EMRE3EUKS918382	SGI	CDS	602371	603255	1	-	0	ID=EMRE3EUKT4062309.1;Name=EMRE3EUKT4062309.1;Parent=EMRE3EUKT4062309
EMRE3EUKS918382	SGI	gene	603487	604653	1.0	+	.	ID=EMRE3EUKG4062310;Name=Atp-binding cassette superfamily
EMRE3EUKS918382	SGI	mRNA	603487	604653	1.0	+	.	ID=EMRE3EUKT4062310;Name=Atp-binding cassette superfamily;Parent=EMRE3EUKG4062310
EMRE3EUKS918382	SGI	CDS	603487	604653	1	+	0	ID=EMRE3EUKT4062310.1;Name=EMRE3EUKT4062310.1;Parent=EMRE3EUKT4062310
EMRE3EUKS918382	SGI	gene	604662	605899	0.72	-	.	ID=EMRE3EUKG4062311;Name=tRNA (guanine-N(7)-)-methyltransferase non-catalytic subunit
EMRE3EUKS918382	SGI	mRNA	604662	605899	0.72	-	.	ID=EMRE3EUKT4062311;Name=tRNA (guanine-N(7)-)-methyltransferase non-catalytic subunit;Parent=EMRE3EUKG4062311
EMRE3EUKS918382	SGI	CDS	604662	605475	1	-	1	ID=EMRE3EUKT4062311.1;Name=EMRE3EUKT4062311.1;Parent=EMRE3EUKT4062311
EMRE3EUKS918382	SGI	CDS	605543	605725	1	-	1	ID=EMRE3EUKT4062311.2;Name=EMRE3EUKT4062311.2;Parent=EMRE3EUKT4062311
EMRE3EUKS918382	SGI	CDS	605802	605899	0.72	-	0	ID=EMRE3EUKT4062311.3;Name=EMRE3EUKT4062311.3;Parent=EMRE3EUKT4062311
EMRE3EUKS918382	SGI	gene	606094	607260	1.0	+	.	ID=EMRE3EUKG4062312;Name=BSD transcription factor
EMRE3EUKS918382	SGI	mRNA	606094	607260	1.0	+	.	ID=EMRE3EUKT4062312;Name=BSD transcription factor;Parent=EMRE3EUKG4062312
EMRE3EUKS918382	SGI	CDS	606094	607260	1	+	0	ID=EMRE3EUKT4062312.1;Name=EMRE3EUKT4062312.1;Parent=EMRE3EUKT4062312
EMRE3EUKS918382	SGI	gene	607383	609767	1.0	+	.	ID=EMRE3EUKG4062313;Name=Conserved predicted protein
EMRE3EUKS918382	SGI	mRNA	607383	609767	1.0	+	.	ID=EMRE3EUKT4062313;Name=Conserved predicted protein;Parent=EMRE3EUKG4062313
EMRE3EUKS918382	SGI	CDS	607383	609767	1	+	0	ID=EMRE3EUKT4062313.1;Name=EMRE3EUKT4062313.1;Parent=EMRE3EUKT4062313
EMRE3EUKS918382	SGI	gene	609862	612619	0.96	+	.	ID=EMRE3EUKG4062314;Name=Phosphatidylinositol 4-kinase alpha 1
EMRE3EUKS918382	SGI	mRNA	609862	612619	0.96	+	.	ID=EMRE3EUKT4062314;Name=Phosphatidylinositol 4-kinase alpha 1;Parent=EMRE3EUKG4062314
EMRE3EUKS918382	SGI	CDS	609862	609949	1	+	0	ID=EMRE3EUKT4062314.1;Name=EMRE3EUKT4062314.1;Parent=EMRE3EUKT4062314
EMRE3EUKS918382	SGI	CDS	610017	612619	0.96	+	2	ID=EMRE3EUKT4062314.2;Name=EMRE3EUKT4062314.2;Parent=EMRE3EUKT4062314
EMRE3EUKS918382	SGI	gene	612696	616617	0.66	-	.	ID=EMRE3EUKG4062315;Name=Phosphatidylinositol 4-kinase alpha 1
EMRE3EUKS918382	SGI	mRNA	612696	616617	0.66	-	.	ID=EMRE3EUKT4062315;Name=Phosphatidylinositol 4-kinase alpha 1;Parent=EMRE3EUKG4062315
EMRE3EUKS918382	SGI	CDS	612696	613292	1	-	0	ID=EMRE3EUKT4062315.1;Name=EMRE3EUKT4062315.1;Parent=EMRE3EUKT4062315
EMRE3EUKS918382	SGI	CDS	613366	616617	0.66	-	0	ID=EMRE3EUKT4062315.2;Name=EMRE3EUKT4062315.2;Parent=EMRE3EUKT4062315
EMRE3EUKS918382	SGI	gene	616659	617786	0.77	-	.	ID=EMRE3EUKG4062316;Name=Conserved predicted protein
EMRE3EUKS918382	SGI	mRNA	616659	617786	0.77	-	.	ID=EMRE3EUKT4062316;Name=Predicted protein;Parent=EMRE3EUKG4062316
EMRE3EUKS918382	SGI	CDS	616659	617786	0.77	-	0	ID=EMRE3EUKT4062316.1;Name=EMRE3EUKT4062316.1;Parent=EMRE3EUKT4062316
EMRE3EUKS918382	SGI	gene	618204	619281	1.0	-	.	ID=EMRE3EUKG4062317;Name=Tether containing UBX domain for GLUT4
EMRE3EUKS918382	SGI	mRNA	618204	619281	1.0	-	.	ID=EMRE3EUKT4062317;Name=Tether containing UBX domain for GLUT4;Parent=EMRE3EUKG4062317
EMRE3EUKS918382	SGI	CDS	618204	619115	1	-	0	ID=EMRE3EUKT4062317.1;Name=EMRE3EUKT4062317.1;Parent=EMRE3EUKT4062317
EMRE3EUKS918382	SGI	CDS	619186	619281	1	-	0	ID=EMRE3EUKT4062317.2;Name=EMRE3EUKT4062317.2;Parent=EMRE3EUKT4062317
EMRE3EUKS918382	SGI	gene	619421	621332	0.95	-	.	ID=EMRE3EUKG4062318;Name=YVTN repeat-like/Quinoprotein amine dehydrogenase
EMRE3EUKS918382	SGI	mRNA	619421	621332	0.95	-	.	ID=EMRE3EUKT4062318;Name=YVTN repeat-like/Quinoprotein amine dehydrogenase;Parent=EMRE3EUKG4062318
EMRE3EUKS918382	SGI	CDS	619421	619744	0.95	-	0	ID=EMRE3EUKT4062318.1;Name=EMRE3EUKT4062318.1;Parent=EMRE3EUKT4062318
EMRE3EUKS918382	SGI	CDS	619812	621059	1	-	0	ID=EMRE3EUKT4062318.2;Name=EMRE3EUKT4062318.2;Parent=EMRE3EUKT4062318
EMRE3EUKS918382	SGI	CDS	621210	621332	1	-	0	ID=EMRE3EUKT4062318.3;Name=EMRE3EUKT4062318.3;Parent=EMRE3EUKT4062318
EMRE3EUKS918382	SGI	gene	621583	622509	0.7	-	.	ID=EMRE3EUKG4062319;Name=Glycosyltransferase family 32 protein
EMRE3EUKS918382	SGI	mRNA	621583	622509	0.7	-	.	ID=EMRE3EUKT4062319;Name=Glycosyltransferase family 32 protein;Parent=EMRE3EUKG4062319
EMRE3EUKS918382	SGI	CDS	621583	622509	0.7	-	0	ID=EMRE3EUKT4062319.1;Name=EMRE3EUKT4062319.1;Parent=EMRE3EUKT4062319
EMRE3EUKS918382	SGI	gene	622860	623215	0.99	+	.	ID=EMRE3EUKG4062320;Name=Conserved predicted protein
EMRE3EUKS918382	SGI	mRNA	622860	623215	0.99	+	.	ID=EMRE3EUKT4062320;Name=Conserved predicted protein;Parent=EMRE3EUKG4062320
EMRE3EUKS918382	SGI	CDS	622860	622941	0.99	+	0	ID=EMRE3EUKT4062320.1;Name=EMRE3EUKT4062320.1;Parent=EMRE3EUKT4062320
EMRE3EUKS918382	SGI	CDS	623082	623215	1	+	2	ID=EMRE3EUKT4062320.2;Name=EMRE3EUKT4062320.2;Parent=EMRE3EUKT4062320
EMRE3EUKS918382	SGI	gene	624203	624712	1.0	+	.	ID=EMRE3EUKG4062321;Name=Conserved predicted protein
EMRE3EUKS918382	SGI	mRNA	624203	624712	1.0	+	.	ID=EMRE3EUKT4062321;Name=Predicted protein;Parent=EMRE3EUKG4062321
EMRE3EUKS918382	SGI	CDS	624203	624712	1	+	0	ID=EMRE3EUKT4062321.1;Name=EMRE3EUKT4062321.1;Parent=EMRE3EUKT4062321
EMRE3EUKS918382	SGI	gene	624851	625802	0.89	-	.	ID=EMRE3EUKG4062322;Name=Conserved predicted protein
EMRE3EUKS918382	SGI	mRNA	624851	625802	0.89	-	.	ID=EMRE3EUKT4062322;Name=Conserved predicted protein;Parent=EMRE3EUKG4062322
EMRE3EUKS918382	SGI	CDS	624851	625465	1	-	0	ID=EMRE3EUKT4062322.1;Name=EMRE3EUKT4062322.1;Parent=EMRE3EUKT4062322
EMRE3EUKS918382	SGI	CDS	625533	625802	0.89	-	0	ID=EMRE3EUKT4062322.2;Name=EMRE3EUKT4062322.2;Parent=EMRE3EUKT4062322
EMRE3EUKS918382	SGI	gene	626026	626526	1.0	-	.	ID=EMRE3EUKG4062323;Name=Conserved predicted protein
EMRE3EUKS918382	SGI	mRNA	626026	626526	1.0	-	.	ID=EMRE3EUKT4062323;Name=Conserved predicted protein;Parent=EMRE3EUKG4062323
EMRE3EUKS918382	SGI	CDS	626026	626526	1	-	0	ID=EMRE3EUKT4062323.1;Name=EMRE3EUKT4062323.1;Parent=EMRE3EUKT4062323
EMRE3EUKS918382	SGI	gene	626911	628323	0.95	+	.	ID=EMRE3EUKG4062324;Name=Ferrochelatase
EMRE3EUKS918382	SGI	mRNA	626911	628323	0.95	+	.	ID=EMRE3EUKT4062324;Name=Ferrochelatase;Parent=EMRE3EUKG4062324
EMRE3EUKS918382	SGI	CDS	626911	628323	0.95	+	0	ID=EMRE3EUKT4062324.1;Name=EMRE3EUKT4062324.1;Parent=EMRE3EUKT4062324
EMRE3EUKS918382	SGI	gene	628457	628865	0.69	-	.	ID=EMRE3EUKG4062325;Name=Conserved predicted protein
EMRE3EUKS918382	SGI	mRNA	628457	628865	0.69	-	.	ID=EMRE3EUKT4062325;Name=Predicted protein;Parent=EMRE3EUKG4062325
EMRE3EUKS918382	SGI	CDS	628457	628504	0.96	-	0	ID=EMRE3EUKT4062325.1;Name=EMRE3EUKT4062325.1;Parent=EMRE3EUKT4062325
EMRE3EUKS918382	SGI	CDS	628580	628665	0.75	-	2	ID=EMRE3EUKT4062325.2;Name=EMRE3EUKT4062325.2;Parent=EMRE3EUKT4062325
EMRE3EUKS918382	SGI	CDS	628784	628865	0.69	-	0	ID=EMRE3EUKT4062325.3;Name=EMRE3EUKT4062325.3;Parent=EMRE3EUKT4062325
EMRE3EUKS918382	SGI	gene	629111	632308	1.0	-	.	ID=EMRE3EUKG4062326;Name=Golgi alpha-mannosidase II| domain 4
EMRE3EUKS918382	SGI	mRNA	629111	632308	1.0	-	.	ID=EMRE3EUKT4062326;Name=Golgi alpha-mannosidase II| domain 4;Parent=EMRE3EUKG4062326
EMRE3EUKS918382	SGI	CDS	629111	632308	1	-	0	ID=EMRE3EUKT4062326.1;Name=EMRE3EUKT4062326.1;Parent=EMRE3EUKT4062326
EMRE3EUKS918382	SGI	gene	632489	633974	1.0	+	.	ID=EMRE3EUKG4062327;Name=YVTN repeat-like/Quinoprotein amine dehydrogenase
EMRE3EUKS918382	SGI	mRNA	632489	633974	1.0	+	.	ID=EMRE3EUKT4062327;Name=YVTN repeat-like/Quinoprotein amine dehydrogenase;Parent=EMRE3EUKG4062327
EMRE3EUKS918382	SGI	CDS	632489	632545	1	+	0	ID=EMRE3EUKT4062327.1;Name=EMRE3EUKT4062327.1;Parent=EMRE3EUKT4062327
EMRE3EUKS918382	SGI	CDS	632622	633974	1	+	0	ID=EMRE3EUKT4062327.2;Name=EMRE3EUKT4062327.2;Parent=EMRE3EUKT4062327
EMRE3EUKS918382	SGI	gene	634004	635628	1.0	+	.	ID=EMRE3EUKG4062328;Name=GTPase activating protein for Arf
EMRE3EUKS918382	SGI	mRNA	634004	635628	1.0	+	.	ID=EMRE3EUKT4062328;Name=GTPase activating protein for Arf;Parent=EMRE3EUKG4062328
EMRE3EUKS918382	SGI	CDS	634004	634102	1	+	0	ID=EMRE3EUKT4062328.1;Name=EMRE3EUKT4062328.1;Parent=EMRE3EUKT4062328
EMRE3EUKS918382	SGI	CDS	634176	634237	1	+	0	ID=EMRE3EUKT4062328.2;Name=EMRE3EUKT4062328.2;Parent=EMRE3EUKT4062328
EMRE3EUKS918382	SGI	CDS	634308	635628	1	+	1	ID=EMRE3EUKT4062328.3;Name=EMRE3EUKT4062328.3;Parent=EMRE3EUKT4062328
EMRE3EUKS918382	SGI	gene	635920	636708	0.5	+	.	ID=EMRE3EUKG4062329;Name=Conserved predicted protein
EMRE3EUKS918382	SGI	mRNA	635920	636708	0.5	+	.	ID=EMRE3EUKT4062329;Name=Predicted protein;Parent=EMRE3EUKG4062329
EMRE3EUKS918382	SGI	CDS	635920	636708	0.5	+	0	ID=EMRE3EUKT4062329.1;Name=EMRE3EUKT4062329.1;Parent=EMRE3EUKT4062329
EMRE3EUKS918382	SGI	gene	636750	639983	0.72	-	.	ID=EMRE3EUKG4062330;Name=SAM domain (Sterile alpha motif) domain containing protein
EMRE3EUKS918382	SGI	mRNA	636750	639983	0.72	-	.	ID=EMRE3EUKT4062330;Name=SAM domain (Sterile alpha motif) domain containing protein;Parent=EMRE3EUKG4062330
EMRE3EUKS918382	SGI	CDS	636750	637294	0.9	-	2	ID=EMRE3EUKT4062330.1;Name=EMRE3EUKT4062330.1;Parent=EMRE3EUKT4062330
EMRE3EUKS918382	SGI	CDS	637368	638298	0.8	-	0	ID=EMRE3EUKT4062330.2;Name=EMRE3EUKT4062330.2;Parent=EMRE3EUKT4062330
EMRE3EUKS918382	SGI	CDS	638364	639479	0.99	-	0	ID=EMRE3EUKT4062330.3;Name=EMRE3EUKT4062330.3;Parent=EMRE3EUKT4062330
EMRE3EUKS918382	SGI	CDS	639570	639983	0.92	-	0	ID=EMRE3EUKT4062330.4;Name=EMRE3EUKT4062330.4;Parent=EMRE3EUKT4062330
EMRE3EUKS918382	SGI	gene	640227	641629	0.98	-	.	ID=EMRE3EUKG4062331;Name=Translation initiation factor eif-2b| domain 2
EMRE3EUKS918382	SGI	mRNA	640227	641629	0.98	-	.	ID=EMRE3EUKT4062331;Name=Translation initiation factor eif-2b| domain 2;Parent=EMRE3EUKG4062331
EMRE3EUKS918382	SGI	CDS	640227	640456	0.98	-	2	ID=EMRE3EUKT4062331.1;Name=EMRE3EUKT4062331.1;Parent=EMRE3EUKT4062331
EMRE3EUKS918382	SGI	CDS	640526	641368	0.98	-	2	ID=EMRE3EUKT4062331.2;Name=EMRE3EUKT4062331.2;Parent=EMRE3EUKT4062331
EMRE3EUKS918382	SGI	CDS	641428	641629	1	-	0	ID=EMRE3EUKT4062331.3;Name=EMRE3EUKT4062331.3;Parent=EMRE3EUKT4062331
EMRE3EUKS918382	SGI	gene	641653	646171	0.41	-	.	ID=EMRE3EUKG4062332;Name=alpha-1,2-Mannosidase
EMRE3EUKS918382	SGI	mRNA	641653	646171	0.41	-	.	ID=EMRE3EUKT4062332;Name=alpha-1,2-Mannosidase;Parent=EMRE3EUKG4062332
EMRE3EUKS918382	SGI	CDS	641653	642750	1	-	0	ID=EMRE3EUKT4062332.1;Name=EMRE3EUKT4062332.1;Parent=EMRE3EUKT4062332
EMRE3EUKS918382	SGI	CDS	642822	642969	0.93	-	1	ID=EMRE3EUKT4062332.2;Name=EMRE3EUKT4062332.2;Parent=EMRE3EUKT4062332
EMRE3EUKS918382	SGI	CDS	643237	646055	0.46	-	0	ID=EMRE3EUKT4062332.3;Name=EMRE3EUKT4062332.3;Parent=EMRE3EUKT4062332
EMRE3EUKS918382	SGI	CDS	646121	646171	0.83	-	0	ID=EMRE3EUKT4062332.4;Name=EMRE3EUKT4062332.4;Parent=EMRE3EUKT4062332
EMRE3EUKS918382	SGI	gene	646490	647180	1.0	+	.	ID=EMRE3EUKG4062333;Name=ER membrane protein complex subunit 7-like protein
EMRE3EUKS918382	SGI	mRNA	646490	647180	1.0	+	.	ID=EMRE3EUKT4062333;Name=ER membrane protein complex subunit 7-like protein;Parent=EMRE3EUKG4062333
EMRE3EUKS918382	SGI	CDS	646490	646643	1	+	0	ID=EMRE3EUKT4062333.1;Name=EMRE3EUKT4062333.1;Parent=EMRE3EUKT4062333
EMRE3EUKS918382	SGI	CDS	646720	647180	1	+	2	ID=EMRE3EUKT4062333.2;Name=EMRE3EUKT4062333.2;Parent=EMRE3EUKT4062333
EMRE3EUKS918382	SGI	gene	647302	648729	0.98	-	.	ID=EMRE3EUKG4062334;Name=Conserved predicted protein
EMRE3EUKS918382	SGI	mRNA	647302	648729	0.98	-	.	ID=EMRE3EUKT4062334;Name=Conserved predicted protein;Parent=EMRE3EUKG4062334
EMRE3EUKS918382	SGI	CDS	647302	648562	0.98	-	1	ID=EMRE3EUKT4062334.1;Name=EMRE3EUKT4062334.1;Parent=EMRE3EUKT4062334
EMRE3EUKS918382	SGI	CDS	648656	648729	0.98	-	0	ID=EMRE3EUKT4062334.2;Name=EMRE3EUKT4062334.2;Parent=EMRE3EUKT4062334
EMRE3EUKS918382	SGI	gene	648999	649895	0.46	+	.	ID=EMRE3EUKG4062335;Name=Signal peptidase I family protein
EMRE3EUKS918382	SGI	mRNA	648999	649895	0.46	+	.	ID=EMRE3EUKT4062335;Name=Signal peptidase I family protein;Parent=EMRE3EUKG4062335
EMRE3EUKS918382	SGI	CDS	648999	649895	0.46	+	0	ID=EMRE3EUKT4062335.1;Name=EMRE3EUKT4062335.1;Parent=EMRE3EUKT4062335
EMRE3EUKS918382	SGI	gene	649917	650325	1.0	-	.	ID=EMRE3EUKG4062336;Name=Conserved predicted protein
EMRE3EUKS918382	SGI	mRNA	649917	650325	1.0	-	.	ID=EMRE3EUKT4062336;Name=Predicted protein;Parent=EMRE3EUKG4062336
EMRE3EUKS918382	SGI	CDS	649917	649990	1	-	2	ID=EMRE3EUKT4062336.1;Name=EMRE3EUKT4062336.1;Parent=EMRE3EUKT4062336
EMRE3EUKS918382	SGI	CDS	650058	650325	1	-	0	ID=EMRE3EUKT4062336.2;Name=EMRE3EUKT4062336.2;Parent=EMRE3EUKT4062336
EMRE3EUKS918382	SGI	gene	650422	652061	1.0	-	.	ID=EMRE3EUKG4062337;Name=Type I PLP-dependent aspartate aminotransferase-like (Major domain)
EMRE3EUKS918382	SGI	mRNA	650422	652061	1.0	-	.	ID=EMRE3EUKT4062337;Name=Type I PLP-dependent aspartate aminotransferase-like (Major domain);Parent=EMRE3EUKG4062337
EMRE3EUKS918382	SGI	CDS	650422	651579	1	-	0	ID=EMRE3EUKT4062337.1;Name=EMRE3EUKT4062337.1;Parent=EMRE3EUKT4062337
EMRE3EUKS918382	SGI	CDS	651651	651715	1	-	2	ID=EMRE3EUKT4062337.2;Name=EMRE3EUKT4062337.2;Parent=EMRE3EUKT4062337
EMRE3EUKS918382	SGI	CDS	651792	651832	1	-	1	ID=EMRE3EUKT4062337.3;Name=EMRE3EUKT4062337.3;Parent=EMRE3EUKT4062337
EMRE3EUKS918382	SGI	CDS	652000	652061	1	-	0	ID=EMRE3EUKT4062337.4;Name=EMRE3EUKT4062337.4;Parent=EMRE3EUKT4062337
EMRE3EUKS918382	SGI	gene	652797	653819	0.53	+	.	ID=EMRE3EUKG4062338;Name=Conserved predicted protein
EMRE3EUKS918382	SGI	mRNA	652797	653819	0.53	+	.	ID=EMRE3EUKT4062338;Name=Conserved predicted protein;Parent=EMRE3EUKG4062338
EMRE3EUKS918382	SGI	CDS	652797	653819	0.53	+	0	ID=EMRE3EUKT4062338.1;Name=EMRE3EUKT4062338.1;Parent=EMRE3EUKT4062338
EMRE3EUKS918382	SGI	gene	653848	654256	0.95	-	.	ID=EMRE3EUKG4062339;Name=Conserved predicted protein
EMRE3EUKS918382	SGI	mRNA	653848	654256	0.95	-	.	ID=EMRE3EUKT4062339;Name=Conserved predicted protein;Parent=EMRE3EUKG4062339
EMRE3EUKS918382	SGI	CDS	653848	654131	0.99	-	2	ID=EMRE3EUKT4062339.1;Name=EMRE3EUKT4062339.1;Parent=EMRE3EUKT4062339
EMRE3EUKS918382	SGI	CDS	654199	654256	0.95	-	0	ID=EMRE3EUKT4062339.2;Name=EMRE3EUKT4062339.2;Parent=EMRE3EUKT4062339
EMRE3EUKS918382	SGI	gene	654569	655852	0.59	-	.	ID=EMRE3EUKG4062340;Name=Conserved predicted protein
EMRE3EUKS918382	SGI	mRNA	654569	655852	0.59	-	.	ID=EMRE3EUKT4062340;Name=Conserved predicted protein;Parent=EMRE3EUKG4062340
EMRE3EUKS918382	SGI	CDS	654569	655852	0.59	-	0	ID=EMRE3EUKT4062340.1;Name=EMRE3EUKT4062340.1;Parent=EMRE3EUKT4062340
EMRE3EUKS918382	SGI	gene	656710	658047	0.58	-	.	ID=EMRE3EUKG4062341;Name=Conserved predicted protein
EMRE3EUKS918382	SGI	mRNA	656710	658047	0.58	-	.	ID=EMRE3EUKT4062341;Name=Conserved predicted protein;Parent=EMRE3EUKG4062341
EMRE3EUKS918382	SGI	CDS	656710	658047	0.58	-	0	ID=EMRE3EUKT4062341.1;Name=EMRE3EUKT4062341.1;Parent=EMRE3EUKT4062341
EMRE3EUKS918382	SGI	gene	658484	659548	0.76	+	.	ID=EMRE3EUKG4062342;Name=Alpha beta-hydrolases superfamily protein
EMRE3EUKS918382	SGI	mRNA	658484	659548	0.76	+	.	ID=EMRE3EUKT4062342;Name=Alpha beta-hydrolases superfamily protein;Parent=EMRE3EUKG4062342
EMRE3EUKS918382	SGI	CDS	658484	659548	0.76	+	0	ID=EMRE3EUKT4062342.1;Name=EMRE3EUKT4062342.1;Parent=EMRE3EUKT4062342
EMRE3EUKS918382	SGI	gene	659550	660218	1.0	-	.	ID=EMRE3EUKG4062343;Name=Conserved predicted protein
EMRE3EUKS918382	SGI	mRNA	659550	660218	1.0	-	.	ID=EMRE3EUKT4062343;Name=Conserved predicted protein;Parent=EMRE3EUKG4062343
EMRE3EUKS918382	SGI	CDS	659550	660218	1	-	0	ID=EMRE3EUKT4062343.1;Name=EMRE3EUKT4062343.1;Parent=EMRE3EUKT4062343
EMRE3EUKS918382	SGI	gene	660334	661056	1.0	-	.	ID=EMRE3EUKG4062344;Name=Beta-Ig-H3/fasciclin
EMRE3EUKS918382	SGI	mRNA	660334	661056	1.0	-	.	ID=EMRE3EUKT4062344;Name=Beta-Ig-H3/fasciclin;Parent=EMRE3EUKG4062344
EMRE3EUKS918382	SGI	CDS	660334	660929	1	-	2	ID=EMRE3EUKT4062344.1;Name=EMRE3EUKT4062344.1;Parent=EMRE3EUKT4062344
EMRE3EUKS918382	SGI	CDS	660996	661056	1	-	0	ID=EMRE3EUKT4062344.2;Name=EMRE3EUKT4062344.2;Parent=EMRE3EUKT4062344
EMRE3EUKS918382	SGI	gene	661361	661953	1.0	-	.	ID=EMRE3EUKG4062345;Name=40S ribosomal protein S14
EMRE3EUKS918382	SGI	mRNA	661361	661953	1.0	-	.	ID=EMRE3EUKT4062345;Name=40S ribosomal protein S14;Parent=EMRE3EUKG4062345
EMRE3EUKS918382	SGI	CDS	661361	661751	1	-	1	ID=EMRE3EUKT4062345.1;Name=EMRE3EUKT4062345.1;Parent=EMRE3EUKT4062345
EMRE3EUKS918382	SGI	CDS	661895	661953	1	-	0	ID=EMRE3EUKT4062345.2;Name=EMRE3EUKT4062345.2;Parent=EMRE3EUKT4062345
EMRE3EUKS918382	SGI	gene	663352	664149	1.0	-	.	ID=EMRE3EUKG4062346;Name=Conserved predicted protein
EMRE3EUKS918382	SGI	mRNA	663352	664149	1.0	-	.	ID=EMRE3EUKT4062346;Name=Predicted protein;Parent=EMRE3EUKG4062346
EMRE3EUKS918382	SGI	CDS	663352	664149	1	-	0	ID=EMRE3EUKT4062346.1;Name=EMRE3EUKT4062346.1;Parent=EMRE3EUKT4062346
EMRE3EUKS918382	SGI	gene	664699	665940	1.0	+	.	ID=EMRE3EUKG4062347;Name=Conserved predicted protein
EMRE3EUKS918382	SGI	mRNA	664699	665940	1.0	+	.	ID=EMRE3EUKT4062347;Name=Predicted protein;Parent=EMRE3EUKG4062347
EMRE3EUKS918382	SGI	CDS	664699	665940	1	+	0	ID=EMRE3EUKT4062347.1;Name=EMRE3EUKT4062347.1;Parent=EMRE3EUKT4062347
EMRE3EUKS918382	SGI	gene	666264	667474	1.0	+	.	ID=EMRE3EUKG4062348;Name=ARM repeat
EMRE3EUKS918382	SGI	mRNA	666264	667474	1.0	+	.	ID=EMRE3EUKT4062348;Name=ARM repeat;Parent=EMRE3EUKG4062348
EMRE3EUKS918382	SGI	CDS	666264	666306	1	+	0	ID=EMRE3EUKT4062348.1;Name=EMRE3EUKT4062348.1;Parent=EMRE3EUKT4062348
EMRE3EUKS918382	SGI	CDS	666372	666456	1	+	2	ID=EMRE3EUKT4062348.2;Name=EMRE3EUKT4062348.2;Parent=EMRE3EUKT4062348
EMRE3EUKS918382	SGI	CDS	666528	667215	1	+	1	ID=EMRE3EUKT4062348.3;Name=EMRE3EUKT4062348.3;Parent=EMRE3EUKT4062348
EMRE3EUKS918382	SGI	CDS	667298	667474	1	+	0	ID=EMRE3EUKT4062348.4;Name=EMRE3EUKT4062348.4;Parent=EMRE3EUKT4062348
EMRE3EUKS918382	SGI	gene	667488	668858	1.0	-	.	ID=EMRE3EUKG4062349;Name=AAR2 protein family
EMRE3EUKS918382	SGI	mRNA	667488	668858	1.0	-	.	ID=EMRE3EUKT4062349;Name=AAR2 protein family;Parent=EMRE3EUKG4062349
EMRE3EUKS918382	SGI	CDS	667488	668858	1	-	0	ID=EMRE3EUKT4062349.1;Name=EMRE3EUKT4062349.1;Parent=EMRE3EUKT4062349
EMRE3EUKS918382	SGI	gene	669223	669714	0.75	+	.	ID=EMRE3EUKG4062350;Name=Cytochrome b6-f complex subunit 8
EMRE3EUKS918382	SGI	mRNA	669223	669714	0.75	+	.	ID=EMRE3EUKT4062350;Name=Cytochrome b6-f complex subunit 8;Parent=EMRE3EUKG4062350
EMRE3EUKS918382	SGI	CDS	669223	669336	0.75	+	0	ID=EMRE3EUKT4062350.1;Name=EMRE3EUKT4062350.1;Parent=EMRE3EUKT4062350
EMRE3EUKS918382	SGI	CDS	669523	669714	1	+	0	ID=EMRE3EUKT4062350.2;Name=EMRE3EUKT4062350.2;Parent=EMRE3EUKT4062350
EMRE3EUKS918382	SGI	gene	669835	672676	0.92	-	.	ID=EMRE3EUKG4062351;Name=Coiled-coil domain-containing protein 132-like isoform x1
EMRE3EUKS918382	SGI	mRNA	669835	672676	0.92	-	.	ID=EMRE3EUKT4062351;Name=Coiled-coil domain-containing protein 132-like isoform x1;Parent=EMRE3EUKG4062351
EMRE3EUKS918382	SGI	CDS	669835	671051	0.99	-	2	ID=EMRE3EUKT4062351.1;Name=EMRE3EUKT4062351.1;Parent=EMRE3EUKT4062351
EMRE3EUKS918382	SGI	CDS	671119	672676	0.93	-	0	ID=EMRE3EUKT4062351.2;Name=EMRE3EUKT4062351.2;Parent=EMRE3EUKT4062351
EMRE3EUKS918382	SGI	gene	673002	673667	0.99	+	.	ID=EMRE3EUKG4062352;Name=Conserved predicted protein
EMRE3EUKS918382	SGI	mRNA	673002	673667	0.99	+	.	ID=EMRE3EUKT4062352;Name=Conserved predicted protein;Parent=EMRE3EUKG4062352
EMRE3EUKS918382	SGI	CDS	673002	673667	0.99	+	0	ID=EMRE3EUKT4062352.1;Name=EMRE3EUKT4062352.1;Parent=EMRE3EUKT4062352
EMRE3EUKS918382	SGI	gene	673681	678718	0.99	-	.	ID=EMRE3EUKG4062353;Name=Adenylyl Cyclase| chain A
EMRE3EUKS918382	SGI	mRNA	673681	678718	0.99	-	.	ID=EMRE3EUKT4062353;Name=Adenylyl Cyclase| chain A;Parent=EMRE3EUKG4062353
EMRE3EUKS918382	SGI	CDS	673681	678005	0.99	-	2	ID=EMRE3EUKT4062353.1;Name=EMRE3EUKT4062353.1;Parent=EMRE3EUKT4062353
EMRE3EUKS918382	SGI	CDS	678073	678718	1	-	0	ID=EMRE3EUKT4062353.2;Name=EMRE3EUKT4062353.2;Parent=EMRE3EUKT4062353
EMRE3EUKS918382	SGI	gene	679225	681820	0.96	-	.	ID=EMRE3EUKG4062354;Name=Conserved predicted protein
EMRE3EUKS918382	SGI	mRNA	679225	681820	0.96	-	.	ID=EMRE3EUKT4062354;Name=Conserved predicted protein;Parent=EMRE3EUKG4062354
EMRE3EUKS918382	SGI	CDS	679225	681006	1	-	0	ID=EMRE3EUKT4062354.1;Name=EMRE3EUKT4062354.1;Parent=EMRE3EUKT4062354
EMRE3EUKS918382	SGI	CDS	681074	681820	0.96	-	0	ID=EMRE3EUKT4062354.2;Name=EMRE3EUKT4062354.2;Parent=EMRE3EUKT4062354
EMRE3EUKS918382	SGI	gene	682402	682761	0.67	+	.	ID=EMRE3EUKG4062355;Name=Conserved predicted protein
EMRE3EUKS918382	SGI	mRNA	682402	682761	0.67	+	.	ID=EMRE3EUKT4062355;Name=Conserved predicted protein;Parent=EMRE3EUKG4062355
EMRE3EUKS918382	SGI	CDS	682402	682761	0.67	+	0	ID=EMRE3EUKT4062355.1;Name=EMRE3EUKT4062355.1;Parent=EMRE3EUKT4062355
EMRE3EUKS918382	SGI	gene	682810	683667	1.0	-	.	ID=EMRE3EUKG4062356;Name=Thylakoid membrane protein
EMRE3EUKS918382	SGI	mRNA	682810	683667	1.0	-	.	ID=EMRE3EUKT4062356;Name=Thylakoid membrane protein;Parent=EMRE3EUKG4062356
EMRE3EUKS918382	SGI	CDS	682810	683667	1	-	0	ID=EMRE3EUKT4062356.1;Name=EMRE3EUKT4062356.1;Parent=EMRE3EUKT4062356
EMRE3EUKS918382	SGI	gene	684124	684381	0.98	+	.	ID=EMRE3EUKG4062357;Name=Conserved predicted protein
EMRE3EUKS918382	SGI	mRNA	684124	684381	0.98	+	.	ID=EMRE3EUKT4062357;Name=Predicted protein;Parent=EMRE3EUKG4062357
EMRE3EUKS918382	SGI	CDS	684124	684381	0.98	+	0	ID=EMRE3EUKT4062357.1;Name=EMRE3EUKT4062357.1;Parent=EMRE3EUKT4062357
EMRE3EUKS918382	SGI	gene	684384	687863	1.0	-	.	ID=EMRE3EUKG4062358;Name=Exosome complex exonuclease DIS3/RRP44
EMRE3EUKS918382	SGI	mRNA	684384	687863	1.0	-	.	ID=EMRE3EUKT4062358;Name=Exosome complex exonuclease DIS3/RRP44;Parent=EMRE3EUKG4062358
EMRE3EUKS918382	SGI	CDS	684384	685097	1	-	0	ID=EMRE3EUKT4062358.1;Name=EMRE3EUKT4062358.1;Parent=EMRE3EUKT4062358
EMRE3EUKS918382	SGI	CDS	685160	687763	1	-	0	ID=EMRE3EUKT4062358.2;Name=EMRE3EUKT4062358.2;Parent=EMRE3EUKT4062358
EMRE3EUKS918382	SGI	CDS	687831	687863	1	-	0	ID=EMRE3EUKT4062358.3;Name=EMRE3EUKT4062358.3;Parent=EMRE3EUKT4062358
EMRE3EUKS918382	SGI	gene	688285	689664	1.0	-	.	ID=EMRE3EUKG4062359;Name=FAD/NAD(P)-binding domain
EMRE3EUKS918382	SGI	mRNA	688285	689664	1.0	-	.	ID=EMRE3EUKT4062359;Name=FAD/NAD(P)-binding domain;Parent=EMRE3EUKG4062359
EMRE3EUKS918382	SGI	CDS	688285	689664	1	-	0	ID=EMRE3EUKT4062359.1;Name=EMRE3EUKT4062359.1;Parent=EMRE3EUKT4062359
EMRE3EUKS918382	SGI	gene	691250	691567	1.0	+	.	ID=EMRE3EUKG4062360;Name=Ribosomal protein S26 component of cytosolic 80S ribosome and 40S small subunit
EMRE3EUKS918382	SGI	mRNA	691250	691567	1.0	+	.	ID=EMRE3EUKT4062360;Name=Ribosomal protein S26 component of cytosolic 80S ribosome and 40S small subunit;Parent=EMRE3EUKG4062360
EMRE3EUKS918382	SGI	CDS	691250	691567	1	+	0	ID=EMRE3EUKT4062360.1;Name=EMRE3EUKT4062360.1;Parent=EMRE3EUKT4062360
EMRE3EUKS918382	SGI	gene	691690	692657	0.99	-	.	ID=EMRE3EUKG4062361;Name=Surfeit locus protein 2 (SURF2)
EMRE3EUKS918382	SGI	mRNA	691690	692657	0.99	-	.	ID=EMRE3EUKT4062361;Name=Surfeit locus protein 2 (SURF2);Parent=EMRE3EUKG4062361
EMRE3EUKS918382	SGI	CDS	691690	691913	1	-	2	ID=EMRE3EUKT4062361.1;Name=EMRE3EUKT4062361.1;Parent=EMRE3EUKT4062361
EMRE3EUKS918382	SGI	CDS	692131	692228	0.99	-	1	ID=EMRE3EUKT4062361.2;Name=EMRE3EUKT4062361.2;Parent=EMRE3EUKT4062361
EMRE3EUKS918382	SGI	CDS	692347	692439	1	-	1	ID=EMRE3EUKT4062361.3;Name=EMRE3EUKT4062361.3;Parent=EMRE3EUKT4062361
EMRE3EUKS918382	SGI	CDS	692509	692657	1	-	0	ID=EMRE3EUKT4062361.4;Name=EMRE3EUKT4062361.4;Parent=EMRE3EUKT4062361
EMRE3EUKS918382	SGI	gene	692683	693612	1.0	-	.	ID=EMRE3EUKG4062362;Name=Conserved predicted protein
EMRE3EUKS918382	SGI	mRNA	692683	693612	1.0	-	.	ID=EMRE3EUKT4062362;Name=Conserved predicted protein;Parent=EMRE3EUKG4062362
EMRE3EUKS918382	SGI	CDS	692683	693612	1	-	0	ID=EMRE3EUKT4062362.1;Name=EMRE3EUKT4062362.1;Parent=EMRE3EUKT4062362
EMRE3EUKS918382	SGI	gene	694006	694965	0.96	+	.	ID=EMRE3EUKG4062363;Name=Nucleic acid binding
EMRE3EUKS918382	SGI	mRNA	694006	694965	0.96	+	.	ID=EMRE3EUKT4062363;Name=Nucleic acid binding;Parent=EMRE3EUKG4062363
EMRE3EUKS918382	SGI	CDS	694006	694965	0.96	+	0	ID=EMRE3EUKT4062363.1;Name=EMRE3EUKT4062363.1;Parent=EMRE3EUKT4062363
EMRE3EUKS918382	SGI	gene	695011	698534	0.59	-	.	ID=EMRE3EUKG4062364;Name=Phosphoglucan, water dikinase
EMRE3EUKS918382	SGI	mRNA	695011	698534	0.59	-	.	ID=EMRE3EUKT4062364;Name=Phosphoglucan, water dikinase;Parent=EMRE3EUKG4062364
EMRE3EUKS918382	SGI	CDS	695011	696536	1	-	2	ID=EMRE3EUKT4062364.1;Name=EMRE3EUKT4062364.1;Parent=EMRE3EUKT4062364
EMRE3EUKS918382	SGI	CDS	696603	696915	1	-	0	ID=EMRE3EUKT4062364.2;Name=EMRE3EUKT4062364.2;Parent=EMRE3EUKT4062364
EMRE3EUKS918382	SGI	CDS	696996	698534	0.59	-	0	ID=EMRE3EUKT4062364.3;Name=EMRE3EUKT4062364.3;Parent=EMRE3EUKT4062364
EMRE3EUKS918382	SGI	gene	699018	699515	0.6	+	.	ID=EMRE3EUKG4062365;Name=Phosphoribosylformimino-5-aminoimidazole carboxamide ribotideisomerase
EMRE3EUKS918382	SGI	mRNA	699018	699515	0.6	+	.	ID=EMRE3EUKT4062365;Name=Phosphoribosylformimino-5-aminoimidazole carboxamide ribotideisomerase;Parent=EMRE3EUKG4062365
EMRE3EUKS918382	SGI	CDS	699018	699515	0.6	+	0	ID=EMRE3EUKT4062365.1;Name=EMRE3EUKT4062365.1;Parent=EMRE3EUKT4062365
EMRE3EUKS918382	SGI	gene	699518	708094	0.64	-	.	ID=EMRE3EUKG4062366;Name=YVTN repeat-like/Quinoprotein amine dehydrogenase
EMRE3EUKS918382	SGI	mRNA	699518	708094	0.64	-	.	ID=EMRE3EUKT4062366;Name=YVTN repeat-like/Quinoprotein amine dehydrogenase;Parent=EMRE3EUKG4062366
EMRE3EUKS918382	SGI	CDS	699518	700282	0.95	-	0	ID=EMRE3EUKT4062366.1;Name=EMRE3EUKT4062366.1;Parent=EMRE3EUKT4062366
EMRE3EUKS918382	SGI	CDS	700407	700577	0.94	-	0	ID=EMRE3EUKT4062366.2;Name=EMRE3EUKT4062366.2;Parent=EMRE3EUKT4062366
EMRE3EUKS918382	SGI	CDS	700737	701143	0.93	-	2	ID=EMRE3EUKT4062366.3;Name=EMRE3EUKT4062366.3;Parent=EMRE3EUKT4062366
EMRE3EUKS918382	SGI	CDS	701519	705315	0.73	-	1	ID=EMRE3EUKT4062366.4;Name=EMRE3EUKT4062366.4;Parent=EMRE3EUKT4062366
EMRE3EUKS918382	SGI	CDS	705386	707826	0.97	-	0	ID=EMRE3EUKT4062366.5;Name=EMRE3EUKT4062366.5;Parent=EMRE3EUKT4062366
EMRE3EUKS918382	SGI	CDS	707906	708094	1	-	0	ID=EMRE3EUKT4062366.6;Name=EMRE3EUKT4062366.6;Parent=EMRE3EUKT4062366
EMRE3EUKS918382	SGI	gene	708136	708570	1.0	-	.	ID=EMRE3EUKG4062367;Name=Ribonuclease P/MRP protein subunit POP5
EMRE3EUKS918382	SGI	mRNA	708136	708570	1.0	-	.	ID=EMRE3EUKT4062367;Name=Ribonuclease P/MRP protein subunit POP5;Parent=EMRE3EUKG4062367
EMRE3EUKS918382	SGI	CDS	708136	708570	1	-	0	ID=EMRE3EUKT4062367.1;Name=EMRE3EUKT4062367.1;Parent=EMRE3EUKT4062367
EMRE3EUKS918382	SGI	gene	709033	710067	1.0	+	.	ID=EMRE3EUKG4062368;Name=YVTN repeat-like/Quinoprotein amine dehydrogenase
EMRE3EUKS918382	SGI	mRNA	709033	710067	1.0	+	.	ID=EMRE3EUKT4062368;Name=YVTN repeat-like/Quinoprotein amine dehydrogenase;Parent=EMRE3EUKG4062368
EMRE3EUKS918382	SGI	CDS	709033	709148	1	+	0	ID=EMRE3EUKT4062368.1;Name=EMRE3EUKT4062368.1;Parent=EMRE3EUKT4062368
EMRE3EUKS918382	SGI	CDS	709212	710067	1	+	1	ID=EMRE3EUKT4062368.2;Name=EMRE3EUKT4062368.2;Parent=EMRE3EUKT4062368
EMRE3EUKS918382	SGI	gene	710094	712150	0.67	-	.	ID=EMRE3EUKG4062369;Name=Beta-amylase
EMRE3EUKS918382	SGI	mRNA	710094	712150	0.67	-	.	ID=EMRE3EUKT4062369;Name=Beta-amylase;Parent=EMRE3EUKG4062369
EMRE3EUKS918382	SGI	CDS	710094	711782	1	-	0	ID=EMRE3EUKT4062369.1;Name=EMRE3EUKT4062369.1;Parent=EMRE3EUKT4062369
EMRE3EUKS918382	SGI	CDS	711863	712150	0.67	-	0	ID=EMRE3EUKT4062369.2;Name=EMRE3EUKT4062369.2;Parent=EMRE3EUKT4062369
EMRE3EUKS918382	SGI	gene	713208	717753	0.99	-	.	ID=EMRE3EUKG4062370;Name=Magnesium chelatase, subunit H, N-terminal
EMRE3EUKS918382	SGI	mRNA	713208	717753	0.99	-	.	ID=EMRE3EUKT4062370;Name=Magnesium chelatase, subunit H, N-terminal;Parent=EMRE3EUKG4062370
EMRE3EUKS918382	SGI	CDS	713208	717320	1	-	0	ID=EMRE3EUKT4062370.1;Name=EMRE3EUKT4062370.1;Parent=EMRE3EUKT4062370
EMRE3EUKS918382	SGI	CDS	717634	717753	0.99	-	0	ID=EMRE3EUKT4062370.2;Name=EMRE3EUKT4062370.2;Parent=EMRE3EUKT4062370
EMRE3EUKS918382	SGI	gene	718391	718786	0.8	+	.	ID=EMRE3EUKG4062371;Name=Cytochrome b5-like Heme/Steroid binding domain
EMRE3EUKS918382	SGI	mRNA	718391	718786	0.8	+	.	ID=EMRE3EUKT4062371;Name=Cytochrome b5-like Heme/Steroid binding domain;Parent=EMRE3EUKG4062371
EMRE3EUKS918382	SGI	CDS	718391	718786	0.8	+	0	ID=EMRE3EUKT4062371.1;Name=EMRE3EUKT4062371.1;Parent=EMRE3EUKT4062371
EMRE3EUKS918382	SGI	gene	720296	720882	0.92	+	.	ID=EMRE3EUKG4062372;Name=Conserved predicted protein
EMRE3EUKS918382	SGI	mRNA	720296	720882	0.92	+	.	ID=EMRE3EUKT4062372;Name=Predicted protein;Parent=EMRE3EUKG4062372
EMRE3EUKS918382	SGI	CDS	720296	720719	0.92	+	0	ID=EMRE3EUKT4062372.1;Name=EMRE3EUKT4062372.1;Parent=EMRE3EUKT4062372
EMRE3EUKS918382	SGI	CDS	720803	720882	1	+	2	ID=EMRE3EUKT4062372.2;Name=EMRE3EUKT4062372.2;Parent=EMRE3EUKT4062372
EMRE3EUKS918382	SGI	gene	721332	722744	1.0	+	.	ID=EMRE3EUKG4062373;Name=Splicing factor U2af large subunit B
EMRE3EUKS918382	SGI	mRNA	721332	722744	1.0	+	.	ID=EMRE3EUKT4062373;Name=Splicing factor U2af large subunit B;Parent=EMRE3EUKG4062373
EMRE3EUKS918382	SGI	CDS	721332	721821	1	+	0	ID=EMRE3EUKT4062373.1;Name=EMRE3EUKT4062373.1;Parent=EMRE3EUKT4062373
EMRE3EUKS918382	SGI	CDS	721906	722744	1	+	2	ID=EMRE3EUKT4062373.2;Name=EMRE3EUKT4062373.2;Parent=EMRE3EUKT4062373
EMRE3EUKS918382	SGI	gene	723071	723982	1.0	+	.	ID=EMRE3EUKG4062374;Name=Aba-responsive element binding protein 3
EMRE3EUKS918382	SGI	mRNA	723071	723982	1.0	+	.	ID=EMRE3EUKT4062374;Name=Aba-responsive element binding protein 3;Parent=EMRE3EUKG4062374
EMRE3EUKS918382	SGI	CDS	723071	723715	1	+	0	ID=EMRE3EUKT4062374.1;Name=EMRE3EUKT4062374.1;Parent=EMRE3EUKT4062374
EMRE3EUKS918382	SGI	CDS	723797	723982	1	+	0	ID=EMRE3EUKT4062374.2;Name=EMRE3EUKT4062374.2;Parent=EMRE3EUKT4062374
EMRE3EUKS918382	SGI	gene	724258	726460	0.92	+	.	ID=EMRE3EUKG4062375;Name=Peptidase M13 family protein
EMRE3EUKS918382	SGI	mRNA	724258	726460	0.92	+	.	ID=EMRE3EUKT4062375;Name=Peptidase M13 family protein;Parent=EMRE3EUKG4062375
EMRE3EUKS918382	SGI	CDS	724258	724309	0.97	+	0	ID=EMRE3EUKT4062375.1;Name=EMRE3EUKT4062375.1;Parent=EMRE3EUKT4062375
EMRE3EUKS918382	SGI	CDS	724410	726460	0.92	+	2	ID=EMRE3EUKT4062375.2;Name=EMRE3EUKT4062375.2;Parent=EMRE3EUKT4062375
EMRE3EUKS918382	SGI	gene	726978	727827	0.37	+	.	ID=EMRE3EUKG4062376;Name=Conserved predicted protein
EMRE3EUKS918382	SGI	mRNA	726978	727827	0.37	+	.	ID=EMRE3EUKT4062376;Name=Predicted protein;Parent=EMRE3EUKG4062376
EMRE3EUKS918382	SGI	CDS	726978	727245	0.4	+	0	ID=EMRE3EUKT4062376.1;Name=EMRE3EUKT4062376.1;Parent=EMRE3EUKT4062376
EMRE3EUKS918382	SGI	CDS	727301	727827	0.68	+	2	ID=EMRE3EUKT4062376.2;Name=EMRE3EUKT4062376.2;Parent=EMRE3EUKT4062376
EMRE3EUKS918382	SGI	gene	727953	730585	0.61	-	.	ID=EMRE3EUKG4062377;Name=Vacuolar transporter chaperone 4
EMRE3EUKS918382	SGI	mRNA	727953	730585	0.61	-	.	ID=EMRE3EUKT4062377;Name=Vacuolar transporter chaperone 4;Parent=EMRE3EUKG4062377
EMRE3EUKS918382	SGI	CDS	727953	728254	0.8	-	2	ID=EMRE3EUKT4062377.1;Name=EMRE3EUKT4062377.1;Parent=EMRE3EUKT4062377
EMRE3EUKS918382	SGI	CDS	728481	730440	0.77	-	0	ID=EMRE3EUKT4062377.2;Name=EMRE3EUKT4062377.2;Parent=EMRE3EUKT4062377
EMRE3EUKS918382	SGI	CDS	730514	730585	0.74	-	0	ID=EMRE3EUKT4062377.3;Name=EMRE3EUKT4062377.3;Parent=EMRE3EUKT4062377
EMRE3EUKS918382	SGI	gene	731483	732700	0.83	-	.	ID=EMRE3EUKG4062378;Name=Cysteine proteinases
EMRE3EUKS918382	SGI	mRNA	731483	732700	0.83	-	.	ID=EMRE3EUKT4062378;Name=Cysteine proteinases;Parent=EMRE3EUKG4062378
EMRE3EUKS918382	SGI	CDS	731483	732700	0.83	-	0	ID=EMRE3EUKT4062378.1;Name=EMRE3EUKT4062378.1;Parent=EMRE3EUKT4062378
EMRE3EUKS918382	SGI	gene	733264	734070	0.64	+	.	ID=EMRE3EUKG4062379;Name=Ribosomal large subunit pseudouridine synthase C
EMRE3EUKS918382	SGI	mRNA	733264	734070	0.64	+	.	ID=EMRE3EUKT4062379;Name=Ribosomal large subunit pseudouridine synthase C;Parent=EMRE3EUKG4062379
EMRE3EUKS918382	SGI	CDS	733264	734070	0.64	+	0	ID=EMRE3EUKT4062379.1;Name=EMRE3EUKT4062379.1;Parent=EMRE3EUKT4062379
EMRE3EUKS918382	SGI	gene	734089	735417	0.68	-	.	ID=EMRE3EUKG4062380;Name=Branched-chain-amino-acid aminotransferase
EMRE3EUKS918382	SGI	mRNA	734089	735417	0.68	-	.	ID=EMRE3EUKT4062380;Name=Branched-chain-amino-acid aminotransferase;Parent=EMRE3EUKG4062380
EMRE3EUKS918382	SGI	CDS	734089	735417	0.68	-	0	ID=EMRE3EUKT4062380.1;Name=EMRE3EUKT4062380.1;Parent=EMRE3EUKT4062380
EMRE3EUKS918382	SGI	gene	736920	738369	0.9	+	.	ID=EMRE3EUKG4062381;Name=Protein kinase-like (PK-like)
EMRE3EUKS918382	SGI	mRNA	736920	738369	0.9	+	.	ID=EMRE3EUKT4062381;Name=Protein kinase-like (PK-like);Parent=EMRE3EUKG4062381
EMRE3EUKS918382	SGI	CDS	736920	737064	1	+	0	ID=EMRE3EUKT4062381.1;Name=EMRE3EUKT4062381.1;Parent=EMRE3EUKT4062381
EMRE3EUKS918382	SGI	CDS	737200	737324	0.9	+	2	ID=EMRE3EUKT4062381.2;Name=EMRE3EUKT4062381.2;Parent=EMRE3EUKT4062381
EMRE3EUKS918382	SGI	CDS	737431	738369	1	+	0	ID=EMRE3EUKT4062381.3;Name=EMRE3EUKT4062381.3;Parent=EMRE3EUKT4062381
EMRE3EUKS918382	SGI	gene	738464	740261	1.0	+	.	ID=EMRE3EUKG4062382;Name=Uncharacterized ACR, YdiU/UPF0061 family
EMRE3EUKS918382	SGI	mRNA	738464	740261	1.0	+	.	ID=EMRE3EUKT4062382;Name=Uncharacterized ACR, YdiU/UPF0061 family;Parent=EMRE3EUKG4062382
EMRE3EUKS918382	SGI	CDS	738464	738480	1	+	0	ID=EMRE3EUKT4062382.1;Name=EMRE3EUKT4062382.1;Parent=EMRE3EUKT4062382
EMRE3EUKS918382	SGI	CDS	738557	740261	1	+	1	ID=EMRE3EUKT4062382.2;Name=EMRE3EUKT4062382.2;Parent=EMRE3EUKT4062382
EMRE3EUKS918382	SGI	gene	740315	743614	0.5	-	.	ID=EMRE3EUKG4062383;Name=Protein kinase-like (PK-like)
EMRE3EUKS918382	SGI	mRNA	740315	743614	0.5	-	.	ID=EMRE3EUKT4062383;Name=Protein kinase-like (PK-like);Parent=EMRE3EUKG4062383
EMRE3EUKS918382	SGI	CDS	740315	740994	1	-	2	ID=EMRE3EUKT4062383.1;Name=EMRE3EUKT4062383.1;Parent=EMRE3EUKT4062383
EMRE3EUKS918382	SGI	CDS	741067	743614	0.5	-	0	ID=EMRE3EUKT4062383.2;Name=EMRE3EUKT4062383.2;Parent=EMRE3EUKT4062383
EMRE3EUKS918382	SGI	gene	744021	745328	0.69	+	.	ID=EMRE3EUKG4062384;Name=Zinc finger, C3HC4 type (RING finger)
EMRE3EUKS918382	SGI	mRNA	744021	745328	0.69	+	.	ID=EMRE3EUKT4062384;Name=Zinc finger, C3HC4 type (RING finger);Parent=EMRE3EUKG4062384
EMRE3EUKS918382	SGI	CDS	744021	744177	0.69	+	0	ID=EMRE3EUKT4062384.1;Name=EMRE3EUKT4062384.1;Parent=EMRE3EUKT4062384
EMRE3EUKS918382	SGI	CDS	744256	745328	1	+	2	ID=EMRE3EUKT4062384.2;Name=EMRE3EUKT4062384.2;Parent=EMRE3EUKT4062384
EMRE3EUKS918382	SGI	gene	745578	746483	0.72	+	.	ID=EMRE3EUKG4062385;Name=Conserved predicted protein
EMRE3EUKS918382	SGI	mRNA	745578	746483	0.72	+	.	ID=EMRE3EUKT4062385;Name=Predicted protein;Parent=EMRE3EUKG4062385
EMRE3EUKS918382	SGI	CDS	745578	746483	0.72	+	0	ID=EMRE3EUKT4062385.1;Name=EMRE3EUKT4062385.1;Parent=EMRE3EUKT4062385
EMRE3EUKS918382	SGI	gene	746757	747941	1.0	+	.	ID=EMRE3EUKG4062386;Name=Conserved predicted protein
EMRE3EUKS918382	SGI	mRNA	746757	747941	1.0	+	.	ID=EMRE3EUKT4062386;Name=Conserved predicted protein;Parent=EMRE3EUKG4062386
EMRE3EUKS918382	SGI	CDS	746757	747941	1	+	0	ID=EMRE3EUKT4062386.1;Name=EMRE3EUKT4062386.1;Parent=EMRE3EUKT4062386
EMRE3EUKS918382	SGI	gene	748037	749422	1.0	-	.	ID=EMRE3EUKG4062387;Name=Conserved predicted protein
EMRE3EUKS918382	SGI	mRNA	748037	749422	1.0	-	.	ID=EMRE3EUKT4062387;Name=Predicted protein;Parent=EMRE3EUKG4062387
EMRE3EUKS918382	SGI	CDS	748037	749422	1	-	0	ID=EMRE3EUKT4062387.1;Name=EMRE3EUKT4062387.1;Parent=EMRE3EUKT4062387
EMRE3EUKS918382	SGI	gene	749780	751624	0.92	-	.	ID=EMRE3EUKG4062388;Name=Class II aaRS and biotin synthetases
EMRE3EUKS918382	SGI	mRNA	749780	751624	0.92	-	.	ID=EMRE3EUKT4062388;Name=Class II aaRS and biotin synthetases;Parent=EMRE3EUKG4062388
EMRE3EUKS918382	SGI	CDS	749780	751369	0.92	-	0	ID=EMRE3EUKT4062388.1;Name=EMRE3EUKT4062388.1;Parent=EMRE3EUKT4062388
EMRE3EUKS918382	SGI	CDS	751457	751624	0.92	-	0	ID=EMRE3EUKT4062388.2;Name=EMRE3EUKT4062388.2;Parent=EMRE3EUKT4062388
EMRE3EUKS918382	SGI	gene	753178	754884	0.97	+	.	ID=EMRE3EUKG4062389;Name=Conserved predicted protein
EMRE3EUKS918382	SGI	mRNA	753178	754884	0.97	+	.	ID=EMRE3EUKT4062389;Name=Predicted protein;Parent=EMRE3EUKG4062389
EMRE3EUKS918382	SGI	CDS	753178	753199	1	+	0	ID=EMRE3EUKT4062389.1;Name=EMRE3EUKT4062389.1;Parent=EMRE3EUKT4062389
EMRE3EUKS918382	SGI	CDS	753417	753472	0.97	+	2	ID=EMRE3EUKT4062389.2;Name=EMRE3EUKT4062389.2;Parent=EMRE3EUKT4062389
EMRE3EUKS918382	SGI	CDS	753905	753956	1	+	0	ID=EMRE3EUKT4062389.3;Name=EMRE3EUKT4062389.3;Parent=EMRE3EUKT4062389
EMRE3EUKS918382	SGI	CDS	754193	754296	1	+	2	ID=EMRE3EUKT4062389.4;Name=EMRE3EUKT4062389.4;Parent=EMRE3EUKT4062389
EMRE3EUKS918382	SGI	CDS	754783	754884	1	+	0	ID=EMRE3EUKT4062389.5;Name=EMRE3EUKT4062389.5;Parent=EMRE3EUKT4062389
EMRE3EUKS918382	SGI	gene	755121	755728	0.97	+	.	ID=EMRE3EUKG4062390;Name=ETC complex I subunit
EMRE3EUKS918382	SGI	mRNA	755121	755728	0.97	+	.	ID=EMRE3EUKT4062390;Name=ETC complex I subunit;Parent=EMRE3EUKG4062390
EMRE3EUKS918382	SGI	CDS	755121	755364	0.97	+	0	ID=EMRE3EUKT4062390.1;Name=EMRE3EUKT4062390.1;Parent=EMRE3EUKT4062390
EMRE3EUKS918382	SGI	CDS	755433	755728	1	+	2	ID=EMRE3EUKT4062390.2;Name=EMRE3EUKT4062390.2;Parent=EMRE3EUKT4062390
EMRE3EUKS918382	SGI	gene	756023	757972	0.88	+	.	ID=EMRE3EUKG4062391;Name=Conserved predicted protein
EMRE3EUKS918382	SGI	mRNA	756023	757972	0.88	+	.	ID=EMRE3EUKT4062391;Name=Predicted protein;Parent=EMRE3EUKG4062391
EMRE3EUKS918382	SGI	CDS	756023	757972	0.88	+	0	ID=EMRE3EUKT4062391.1;Name=EMRE3EUKT4062391.1;Parent=EMRE3EUKT4062391
EMRE3EUKS918382	SGI	gene	758001	758526	1.0	-	.	ID=EMRE3EUKG4062392;Name=MPT family transporter: inner membrane translocase (Import) Tim9
EMRE3EUKS918382	SGI	mRNA	758001	758526	1.0	-	.	ID=EMRE3EUKT4062392;Name=MPT family transporter: inner membrane translocase (Import) Tim9;Parent=EMRE3EUKG4062392
EMRE3EUKS918382	SGI	CDS	758001	758120	1	-	0	ID=EMRE3EUKT4062392.1;Name=EMRE3EUKT4062392.1;Parent=EMRE3EUKT4062392
EMRE3EUKS918382	SGI	CDS	758212	758302	1	-	1	ID=EMRE3EUKT4062392.2;Name=EMRE3EUKT4062392.2;Parent=EMRE3EUKT4062392
EMRE3EUKS918382	SGI	CDS	758435	758526	1	-	0	ID=EMRE3EUKT4062392.3;Name=EMRE3EUKT4062392.3;Parent=EMRE3EUKT4062392
EMRE3EUKS918382	SGI	gene	758874	759551	0.53	-	.	ID=EMRE3EUKG4062393;Name=Mg-protoporphyrin IX chelatase
EMRE3EUKS918382	SGI	mRNA	758874	759551	0.53	-	.	ID=EMRE3EUKT4062393;Name=Mg-protoporphyrin IX chelatase;Parent=EMRE3EUKG4062393
EMRE3EUKS918382	SGI	CDS	758874	759239	0.76	-	0	ID=EMRE3EUKT4062393.1;Name=EMRE3EUKT4062393.1;Parent=EMRE3EUKT4062393
EMRE3EUKS918382	SGI	CDS	759408	759551	0.53	-	0	ID=EMRE3EUKT4062393.2;Name=EMRE3EUKT4062393.2;Parent=EMRE3EUKT4062393
EMRE3EUKS918382	SGI	gene	759611	760000	0.83	-	.	ID=EMRE3EUKG4062394;Name=Mg-protoporphyrin IX chelatase
EMRE3EUKS918382	SGI	mRNA	759611	760000	0.83	-	.	ID=EMRE3EUKT4062394;Name=Mg-protoporphyrin IX chelatase;Parent=EMRE3EUKG4062394
EMRE3EUKS918382	SGI	CDS	759611	760000	0.83	-	0	ID=EMRE3EUKT4062394.1;Name=EMRE3EUKT4062394.1;Parent=EMRE3EUKT4062394
EMRE3EUKS918382	SGI	gene	761797	763833	1.0	+	.	ID=EMRE3EUKG4062395;Name=P-loop containing nucleoside triphosphate hydrolases
EMRE3EUKS918382	SGI	mRNA	761797	763833	1.0	+	.	ID=EMRE3EUKT4062395;Name=P-loop containing nucleoside triphosphate hydrolases;Parent=EMRE3EUKG4062395
EMRE3EUKS918382	SGI	CDS	761797	763833	1	+	0	ID=EMRE3EUKT4062395.1;Name=EMRE3EUKT4062395.1;Parent=EMRE3EUKT4062395
EMRE3EUKS918382	SGI	gene	763874	764398	1.0	-	.	ID=EMRE3EUKG4062396;Name=RNA binding protein
EMRE3EUKS918382	SGI	mRNA	763874	764398	1.0	-	.	ID=EMRE3EUKT4062396;Name=RNA binding protein;Parent=EMRE3EUKG4062396
EMRE3EUKS918382	SGI	CDS	763874	764159	1	-	1	ID=EMRE3EUKT4062396.1;Name=EMRE3EUKT4062396.1;Parent=EMRE3EUKT4062396
EMRE3EUKS918382	SGI	CDS	764232	764398	1	-	0	ID=EMRE3EUKT4062396.2;Name=EMRE3EUKT4062396.2;Parent=EMRE3EUKT4062396
EMRE3EUKS918382	SGI	gene	764617	765774	0.42	+	.	ID=EMRE3EUKG4062397;Name=Protein of unknown function DUF72
EMRE3EUKS918382	SGI	mRNA	764617	765774	0.42	+	.	ID=EMRE3EUKT4062397;Name=Protein of unknown function DUF72;Parent=EMRE3EUKG4062397
EMRE3EUKS918382	SGI	CDS	764617	765774	0.42	+	0	ID=EMRE3EUKT4062397.1;Name=EMRE3EUKT4062397.1;Parent=EMRE3EUKT4062397
EMRE3EUKS918382	SGI	gene	766030	772082	1.0	+	.	ID=EMRE3EUKG4062398;Name=Nucleolar pre-ribosomal-associated protein 1
EMRE3EUKS918382	SGI	mRNA	766030	772082	1.0	+	.	ID=EMRE3EUKT4062398;Name=Nucleolar pre-ribosomal-associated protein 1;Parent=EMRE3EUKG4062398
EMRE3EUKS918382	SGI	CDS	766030	766212	1	+	0	ID=EMRE3EUKT4062398.1;Name=EMRE3EUKT4062398.1;Parent=EMRE3EUKT4062398
EMRE3EUKS918382	SGI	CDS	766274	767976	1	+	0	ID=EMRE3EUKT4062398.2;Name=EMRE3EUKT4062398.2;Parent=EMRE3EUKT4062398
EMRE3EUKS918382	SGI	CDS	768046	771294	1	+	1	ID=EMRE3EUKT4062398.3;Name=EMRE3EUKT4062398.3;Parent=EMRE3EUKT4062398
EMRE3EUKS918382	SGI	CDS	771362	772082	1	+	1	ID=EMRE3EUKT4062398.4;Name=EMRE3EUKT4062398.4;Parent=EMRE3EUKT4062398
EMRE3EUKS918382	SGI	gene	772176	773945	0.91	-	.	ID=EMRE3EUKG4062399;Name=Conserved predicted protein
EMRE3EUKS918382	SGI	mRNA	772176	773945	0.91	-	.	ID=EMRE3EUKT4062399;Name=Conserved predicted protein;Parent=EMRE3EUKG4062399
EMRE3EUKS918382	SGI	CDS	772176	773945	0.91	-	0	ID=EMRE3EUKT4062399.1;Name=EMRE3EUKT4062399.1;Parent=EMRE3EUKT4062399
EMRE3EUKS918382	SGI	gene	774833	775357	1.0	+	.	ID=EMRE3EUKG4062400;Name=Tyrosyl-Transfer RNA Synthetase | subunit E| domain 1
EMRE3EUKS918382	SGI	mRNA	774833	775357	1.0	+	.	ID=EMRE3EUKT4062400;Name=Tyrosyl-Transfer RNA Synthetase | subunit E| domain 1;Parent=EMRE3EUKG4062400
EMRE3EUKS918382	SGI	CDS	774833	775357	1	+	0	ID=EMRE3EUKT4062400.1;Name=EMRE3EUKT4062400.1;Parent=EMRE3EUKT4062400
EMRE3EUKS918382	SGI	gene	775385	776230	1.0	-	.	ID=EMRE3EUKG4062401;Name=Zinc/RING finger domain| C3HC4 (zinc finger)
EMRE3EUKS918382	SGI	mRNA	775385	776230	1.0	-	.	ID=EMRE3EUKT4062401;Name=Zinc/RING finger domain| C3HC4 (zinc finger);Parent=EMRE3EUKG4062401
EMRE3EUKS918382	SGI	CDS	775385	776230	1	-	0	ID=EMRE3EUKT4062401.1;Name=EMRE3EUKT4062401.1;Parent=EMRE3EUKT4062401
EMRE3EUKS918382	SGI	gene	776912	779665	0.97	+	.	ID=EMRE3EUKG4062402;Name=Conserved predicted protein
EMRE3EUKS918382	SGI	mRNA	776912	779665	0.97	+	.	ID=EMRE3EUKT4062402;Name=Predicted protein;Parent=EMRE3EUKG4062402
EMRE3EUKS918382	SGI	CDS	776912	777134	0.98	+	0	ID=EMRE3EUKT4062402.1;Name=EMRE3EUKT4062402.1;Parent=EMRE3EUKT4062402
EMRE3EUKS918382	SGI	CDS	777297	779665	0.97	+	2	ID=EMRE3EUKT4062402.2;Name=EMRE3EUKT4062402.2;Parent=EMRE3EUKT4062402
EMRE3EUKS918382	SGI	gene	780454	781272	0.74	+	.	ID=EMRE3EUKG4062403;Name=DedAprotein
EMRE3EUKS918382	SGI	mRNA	780454	781272	0.74	+	.	ID=EMRE3EUKT4062403;Name=DedAprotein;Parent=EMRE3EUKG4062403
EMRE3EUKS918382	SGI	CDS	780454	781272	0.74	+	0	ID=EMRE3EUKT4062403.1;Name=EMRE3EUKT4062403.1;Parent=EMRE3EUKT4062403
EMRE3EUKS918382	SGI	gene	783134	783777	0.98	-	.	ID=EMRE3EUKG4062404;Name=Thioredoxin-like protein CITRX
EMRE3EUKS918382	SGI	mRNA	783134	783777	0.98	-	.	ID=EMRE3EUKT4062404;Name=Thioredoxin-like protein CITRX;Parent=EMRE3EUKG4062404
EMRE3EUKS918382	SGI	CDS	783134	783481	1	-	0	ID=EMRE3EUKT4062404.1;Name=EMRE3EUKT4062404.1;Parent=EMRE3EUKT4062404
EMRE3EUKS918382	SGI	CDS	783553	783777	0.98	-	0	ID=EMRE3EUKT4062404.2;Name=EMRE3EUKT4062404.2;Parent=EMRE3EUKT4062404
EMRE3EUKS918382	SGI	gene	785321	786709	0.95	+	.	ID=EMRE3EUKG4062405;Name=Protein kinase-like (PK-like)
EMRE3EUKS918382	SGI	mRNA	785321	786709	0.95	+	.	ID=EMRE3EUKT4062405;Name=Protein kinase-like (PK-like);Parent=EMRE3EUKG4062405
EMRE3EUKS918382	SGI	CDS	785321	786709	0.95	+	0	ID=EMRE3EUKT4062405.1;Name=EMRE3EUKT4062405.1;Parent=EMRE3EUKT4062405
EMRE3EUKS918382	SGI	gene	788120	791781	0.79	+	.	ID=EMRE3EUKG4062406;Name=YVTN repeat-like/Quinoprotein amine dehydrogenase
EMRE3EUKS918382	SGI	mRNA	788120	791781	0.79	+	.	ID=EMRE3EUKT4062406;Name=YVTN repeat-like/Quinoprotein amine dehydrogenase;Parent=EMRE3EUKG4062406
EMRE3EUKS918382	SGI	CDS	788120	788205	0.79	+	0	ID=EMRE3EUKT4062406.1;Name=EMRE3EUKT4062406.1;Parent=EMRE3EUKT4062406
EMRE3EUKS918382	SGI	CDS	788325	791781	0.86	+	1	ID=EMRE3EUKT4062406.2;Name=EMRE3EUKT4062406.2;Parent=EMRE3EUKT4062406
EMRE3EUKS918382	SGI	gene	791790	792674	1.0	-	.	ID=EMRE3EUKG4062407;Name=alpha/beta knot
EMRE3EUKS918382	SGI	mRNA	791790	792674	1.0	-	.	ID=EMRE3EUKT4062407;Name=alpha/beta knot;Parent=EMRE3EUKG4062407
EMRE3EUKS918382	SGI	CDS	791790	792674	1	-	0	ID=EMRE3EUKT4062407.1;Name=EMRE3EUKT4062407.1;Parent=EMRE3EUKT4062407
EMRE3EUKS918382	SGI	gene	792748	793780	1.0	+	.	ID=EMRE3EUKG4062408;Name=P-loop containing nucleoside triphosphate hydrolases
EMRE3EUKS918382	SGI	mRNA	792748	793780	1.0	+	.	ID=EMRE3EUKT4062408;Name=P-loop containing nucleoside triphosphate hydrolases;Parent=EMRE3EUKG4062408
EMRE3EUKS918382	SGI	CDS	792748	793075	1	+	0	ID=EMRE3EUKT4062408.1;Name=EMRE3EUKT4062408.1;Parent=EMRE3EUKT4062408
EMRE3EUKS918382	SGI	CDS	793149	793780	1	+	2	ID=EMRE3EUKT4062408.2;Name=EMRE3EUKT4062408.2;Parent=EMRE3EUKT4062408
EMRE3EUKS918382	SGI	gene	794377	796032	0.41	+	.	ID=EMRE3EUKG4062409;Name=Spore Coat Polysaccharide Biosynthesis Protein SpsA| Chain A
EMRE3EUKS918382	SGI	mRNA	794377	796032	0.41	+	.	ID=EMRE3EUKT4062409;Name=Spore Coat Polysaccharide Biosynthesis Protein SpsA| Chain A;Parent=EMRE3EUKG4062409
EMRE3EUKS918382	SGI	CDS	794377	796032	0.41	+	0	ID=EMRE3EUKT4062409.1;Name=EMRE3EUKT4062409.1;Parent=EMRE3EUKT4062409
EMRE3EUKS918382	SGI	gene	796427	801368	0.98	+	.	ID=EMRE3EUKG4062410;Name=Condensin complex subunit 1
EMRE3EUKS918382	SGI	mRNA	796427	801368	0.98	+	.	ID=EMRE3EUKT4062410;Name=Condensin complex subunit 1;Parent=EMRE3EUKG4062410
EMRE3EUKS918382	SGI	CDS	796427	796556	1	+	0	ID=EMRE3EUKT4062410.1;Name=EMRE3EUKT4062410.1;Parent=EMRE3EUKT4062410
EMRE3EUKS918382	SGI	CDS	796648	797068	0.98	+	2	ID=EMRE3EUKT4062410.2;Name=EMRE3EUKT4062410.2;Parent=EMRE3EUKT4062410
EMRE3EUKS918382	SGI	CDS	797382	797515	0.98	+	1	ID=EMRE3EUKT4062410.3;Name=EMRE3EUKT4062410.3;Parent=EMRE3EUKT4062410
EMRE3EUKS918382	SGI	CDS	797626	801368	1	+	2	ID=EMRE3EUKT4062410.4;Name=EMRE3EUKT4062410.4;Parent=EMRE3EUKT4062410
EMRE3EUKS918382	SGI	gene	801409	802827	1.0	-	.	ID=EMRE3EUKG4062411;Name=Conserved predicted protein
EMRE3EUKS918382	SGI	mRNA	801409	802827	1.0	-	.	ID=EMRE3EUKT4062411;Name=Conserved predicted protein;Parent=EMRE3EUKG4062411
EMRE3EUKS918382	SGI	CDS	801409	802827	1	-	0	ID=EMRE3EUKT4062411.1;Name=EMRE3EUKT4062411.1;Parent=EMRE3EUKT4062411
EMRE3EUKS918382	SGI	gene	803598	804251	1.0	+	.	ID=EMRE3EUKG4062412;Name=Conserved predicted protein
EMRE3EUKS918382	SGI	mRNA	803598	804251	1.0	+	.	ID=EMRE3EUKT4062412;Name=Conserved predicted protein;Parent=EMRE3EUKG4062412
EMRE3EUKS918382	SGI	CDS	803598	804251	1	+	0	ID=EMRE3EUKT4062412.1;Name=EMRE3EUKT4062412.1;Parent=EMRE3EUKT4062412
EMRE3EUKS918382	SGI	gene	805157	806647	0.99	+	.	ID=EMRE3EUKG4062413;Name=MscS family transporter: small-conductance mechanosensitive ion channel
EMRE3EUKS918382	SGI	mRNA	805157	806647	0.99	+	.	ID=EMRE3EUKT4062413;Name=MscS family transporter: small-conductance mechanosensitive ion channel;Parent=EMRE3EUKG4062413
EMRE3EUKS918382	SGI	CDS	805157	806647	0.99	+	0	ID=EMRE3EUKT4062413.1;Name=EMRE3EUKT4062413.1;Parent=EMRE3EUKT4062413
EMRE3EUKS918382	SGI	gene	806675	809530	0.91	-	.	ID=EMRE3EUKG4062414;Name=FAD/NAD(P)-binding oxidoreductase family protein
EMRE3EUKS918382	SGI	mRNA	806675	809530	0.91	-	.	ID=EMRE3EUKT4062414;Name=FAD/NAD(P)-binding oxidoreductase family protein;Parent=EMRE3EUKG4062414
EMRE3EUKS918382	SGI	CDS	806675	808109	0.91	-	1	ID=EMRE3EUKT4062414.1;Name=EMRE3EUKT4062414.1;Parent=EMRE3EUKT4062414
EMRE3EUKS918382	SGI	CDS	808193	809323	0.95	-	1	ID=EMRE3EUKT4062414.2;Name=EMRE3EUKT4062414.2;Parent=EMRE3EUKT4062414
EMRE3EUKS918382	SGI	CDS	809457	809530	1	-	0	ID=EMRE3EUKT4062414.3;Name=EMRE3EUKT4062414.3;Parent=EMRE3EUKT4062414
EMRE3EUKS918382	SGI	gene	809602	811734	1.0	-	.	ID=EMRE3EUKG4062415;Name=alpha/beta-Hydrolases
EMRE3EUKS918382	SGI	mRNA	809602	811734	1.0	-	.	ID=EMRE3EUKT4062415;Name=alpha/beta-Hydrolases;Parent=EMRE3EUKG4062415
EMRE3EUKS918382	SGI	CDS	809602	811734	1	-	0	ID=EMRE3EUKT4062415.1;Name=EMRE3EUKT4062415.1;Parent=EMRE3EUKT4062415
EMRE3EUKS918382	SGI	gene	812872	813731	1.0	-	.	ID=EMRE3EUKG4062416;Name=Spore Coat Polysaccharide Biosynthesis Protein SpsA| Chain A
EMRE3EUKS918382	SGI	mRNA	812872	813731	1.0	-	.	ID=EMRE3EUKT4062416;Name=Spore Coat Polysaccharide Biosynthesis Protein SpsA| Chain A;Parent=EMRE3EUKG4062416
EMRE3EUKS918382	SGI	CDS	812872	813397	1	-	1	ID=EMRE3EUKT4062416.1;Name=EMRE3EUKT4062416.1;Parent=EMRE3EUKT4062416
EMRE3EUKS918382	SGI	CDS	813484	813579	1	-	1	ID=EMRE3EUKT4062416.2;Name=EMRE3EUKT4062416.2;Parent=EMRE3EUKT4062416
EMRE3EUKS918382	SGI	CDS	813646	813731	1	-	0	ID=EMRE3EUKT4062416.3;Name=EMRE3EUKT4062416.3;Parent=EMRE3EUKT4062416
EMRE3EUKS918382	SGI	gene	814827	815858	0.94	+	.	ID=EMRE3EUKG4062417;Name=NAD(P)-binding Rossmann-fold domains
EMRE3EUKS918382	SGI	mRNA	814827	815858	0.94	+	.	ID=EMRE3EUKT4062417;Name=NAD(P)-binding Rossmann-fold domains;Parent=EMRE3EUKG4062417
EMRE3EUKS918382	SGI	CDS	814827	815858	0.94	+	0	ID=EMRE3EUKT4062417.1;Name=EMRE3EUKT4062417.1;Parent=EMRE3EUKT4062417
EMRE3EUKS918382	SGI	gene	816479	820447	1.0	+	.	ID=EMRE3EUKG4062418;Name=YVTN repeat-like/Quinoprotein amine dehydrogenase
EMRE3EUKS918382	SGI	mRNA	816479	820447	1.0	+	.	ID=EMRE3EUKT4062418;Name=YVTN repeat-like/Quinoprotein amine dehydrogenase;Parent=EMRE3EUKG4062418
EMRE3EUKS918382	SGI	CDS	816479	816787	1	+	0	ID=EMRE3EUKT4062418.1;Name=EMRE3EUKT4062418.1;Parent=EMRE3EUKT4062418
EMRE3EUKS918382	SGI	CDS	816852	816977	1	+	0	ID=EMRE3EUKT4062418.2;Name=EMRE3EUKT4062418.2;Parent=EMRE3EUKT4062418
EMRE3EUKS918382	SGI	CDS	817079	820447	1	+	0	ID=EMRE3EUKT4062418.3;Name=EMRE3EUKT4062418.3;Parent=EMRE3EUKT4062418
EMRE3EUKS918382	SGI	gene	820476	823184	0.86	-	.	ID=EMRE3EUKG4062419;Name=Conserved predicted protein
EMRE3EUKS918382	SGI	mRNA	820476	823184	0.86	-	.	ID=EMRE3EUKT4062419;Name=Predicted protein;Parent=EMRE3EUKG4062419
EMRE3EUKS918382	SGI	CDS	820476	823184	0.86	-	0	ID=EMRE3EUKT4062419.1;Name=EMRE3EUKT4062419.1;Parent=EMRE3EUKT4062419
EMRE3EUKS918382	SGI	gene	823644	824873	0.74	-	.	ID=EMRE3EUKG4062420;Name=Conserved predicted protein
EMRE3EUKS918382	SGI	mRNA	823644	824873	0.74	-	.	ID=EMRE3EUKT4062420;Name=Predicted protein;Parent=EMRE3EUKG4062420
EMRE3EUKS918382	SGI	CDS	823644	824873	0.74	-	0	ID=EMRE3EUKT4062420.1;Name=EMRE3EUKT4062420.1;Parent=EMRE3EUKT4062420
EMRE3EUKS918382	SGI	gene	827780	828506	1.0	+	.	ID=EMRE3EUKG4062421;Name=Ubiquitin Conjugating Enzyme
EMRE3EUKS918382	SGI	mRNA	827780	828506	1.0	+	.	ID=EMRE3EUKT4062421;Name=Ubiquitin Conjugating Enzyme;Parent=EMRE3EUKG4062421
EMRE3EUKS918382	SGI	CDS	827780	827803	1	+	0	ID=EMRE3EUKT4062421.1;Name=EMRE3EUKT4062421.1;Parent=EMRE3EUKT4062421
EMRE3EUKS918382	SGI	CDS	827896	827977	1	+	0	ID=EMRE3EUKT4062421.2;Name=EMRE3EUKT4062421.2;Parent=EMRE3EUKT4062421
EMRE3EUKS918382	SGI	CDS	828046	828506	1	+	2	ID=EMRE3EUKT4062421.3;Name=EMRE3EUKT4062421.3;Parent=EMRE3EUKT4062421
EMRE3EUKS918382	SGI	gene	828942	829629	0.68	+	.	ID=EMRE3EUKG4062422;Name=40S ribosomal protein S15
EMRE3EUKS918382	SGI	mRNA	828942	829629	0.68	+	.	ID=EMRE3EUKT4062422;Name=40S ribosomal protein S15;Parent=EMRE3EUKG4062422
EMRE3EUKS918382	SGI	CDS	828942	829010	0.68	+	0	ID=EMRE3EUKT4062422.1;Name=EMRE3EUKT4062422.1;Parent=EMRE3EUKT4062422
EMRE3EUKS918382	SGI	CDS	829162	829629	1	+	0	ID=EMRE3EUKT4062422.2;Name=EMRE3EUKT4062422.2;Parent=EMRE3EUKT4062422
EMRE3EUKS918382	SGI	gene	829695	830657	0.91	-	.	ID=EMRE3EUKG4062423;Name=Mitochondrial carrier domain-containing protein
EMRE3EUKS918382	SGI	mRNA	829695	830657	0.91	-	.	ID=EMRE3EUKT4062423;Name=Mitochondrial carrier domain-containing protein;Parent=EMRE3EUKG4062423
EMRE3EUKS918382	SGI	CDS	829695	830657	0.91	-	0	ID=EMRE3EUKT4062423.1;Name=EMRE3EUKT4062423.1;Parent=EMRE3EUKT4062423
EMRE3EUKS918382	SGI	gene	831328	833595	0.71	-	.	ID=EMRE3EUKG4062424;Name=TSA: Wollemia nobilis Ref_Wollemi_Transcript_13206_2550 transcribed RNA sequence
EMRE3EUKS918382	SGI	mRNA	831328	833595	0.71	-	.	ID=EMRE3EUKT4062424;Name=TSA: Wollemia nobilis Ref_Wollemi_Transcript_13206_2550 transcribed RNA sequence;Parent=EMRE3EUKG4062424
EMRE3EUKS918382	SGI	CDS	831328	833595	0.71	-	0	ID=EMRE3EUKT4062424.1;Name=EMRE3EUKT4062424.1;Parent=EMRE3EUKT4062424
EMRE3EUKS918382	SGI	gene	834236	835838	1.0	-	.	ID=EMRE3EUKG4062425;Name=Dynein-1-beta heavy chain, flagellar inner armI1 complex
EMRE3EUKS918382	SGI	mRNA	834236	835838	1.0	-	.	ID=EMRE3EUKT4062425;Name=Dynein-1-beta heavy chain, flagellar inner armI1 complex;Parent=EMRE3EUKG4062425
EMRE3EUKS918382	SGI	CDS	834236	835231	1	-	0	ID=EMRE3EUKT4062425.1;Name=EMRE3EUKT4062425.1;Parent=EMRE3EUKT4062425
EMRE3EUKS918382	SGI	CDS	835314	835838	1	-	0	ID=EMRE3EUKT4062425.2;Name=EMRE3EUKT4062425.2;Parent=EMRE3EUKT4062425
EMRE3EUKS918382	SGI	gene	836079	837059	1.0	-	.	ID=EMRE3EUKG4062426;Name=Conserved predicted protein
EMRE3EUKS918382	SGI	mRNA	836079	837059	1.0	-	.	ID=EMRE3EUKT4062426;Name=Conserved predicted protein;Parent=EMRE3EUKG4062426
EMRE3EUKS918382	SGI	CDS	836079	837059	1	-	0	ID=EMRE3EUKT4062426.1;Name=EMRE3EUKT4062426.1;Parent=EMRE3EUKT4062426
EMRE3EUKS918382	SGI	gene	837448	837930	1.0	+	.	ID=EMRE3EUKG4062427;Name=NADH dehydrogenase [ubiquinone] 1 alpha subcomplex subunit 12
EMRE3EUKS918382	SGI	mRNA	837448	837930	1.0	+	.	ID=EMRE3EUKT4062427;Name=NADH dehydrogenase [ubiquinone] 1 alpha subcomplex subunit 12;Parent=EMRE3EUKG4062427
EMRE3EUKS918382	SGI	CDS	837448	837930	1	+	0	ID=EMRE3EUKT4062427.1;Name=EMRE3EUKT4062427.1;Parent=EMRE3EUKT4062427
EMRE3EUKS918382	SGI	gene	837985	839425	1.0	-	.	ID=EMRE3EUKG4062428;Name=P-loop containing nucleoside triphosphate hydrolases
EMRE3EUKS918382	SGI	mRNA	837985	839425	1.0	-	.	ID=EMRE3EUKT4062428;Name=P-loop containing nucleoside triphosphate hydrolases;Parent=EMRE3EUKG4062428
EMRE3EUKS918382	SGI	CDS	837985	838939	1	-	1	ID=EMRE3EUKT4062428.1;Name=EMRE3EUKT4062428.1;Parent=EMRE3EUKT4062428
EMRE3EUKS918382	SGI	CDS	839055	839146	1	-	0	ID=EMRE3EUKT4062428.2;Name=EMRE3EUKT4062428.2;Parent=EMRE3EUKT4062428
EMRE3EUKS918382	SGI	CDS	839234	839425	1	-	0	ID=EMRE3EUKT4062428.3;Name=EMRE3EUKT4062428.3;Parent=EMRE3EUKT4062428
EMRE3EUKS918382	SGI	gene	839758	840816	1.0	+	.	ID=EMRE3EUKG4062429;Name=S-adenosyl-L-methionine-dependent methyltransferases
EMRE3EUKS918382	SGI	mRNA	839758	840816	1.0	+	.	ID=EMRE3EUKT4062429;Name=S-adenosyl-L-methionine-dependent methyltransferases;Parent=EMRE3EUKG4062429
EMRE3EUKS918382	SGI	CDS	839758	840816	1	+	0	ID=EMRE3EUKT4062429.1;Name=EMRE3EUKT4062429.1;Parent=EMRE3EUKT4062429
EMRE3EUKS918382	SGI	gene	841566	842528	1.0	+	.	ID=EMRE3EUKG4062430;Name=Zinc finger, C3HC4 type (RING finger)
EMRE3EUKS918382	SGI	mRNA	841566	842528	1.0	+	.	ID=EMRE3EUKT4062430;Name=Zinc finger, C3HC4 type (RING finger);Parent=EMRE3EUKG4062430
EMRE3EUKS918382	SGI	CDS	841566	842528	1	+	0	ID=EMRE3EUKT4062430.1;Name=EMRE3EUKT4062430.1;Parent=EMRE3EUKT4062430
EMRE3EUKS918382	SGI	gene	842657	843992	1.0	-	.	ID=EMRE3EUKG4062431;Name=rRNA 2'-O-methyltransferase fibrillarin
EMRE3EUKS918382	SGI	mRNA	842657	843992	1.0	-	.	ID=EMRE3EUKT4062431;Name=rRNA 2'-O-methyltransferase fibrillarin;Parent=EMRE3EUKG4062431
EMRE3EUKS918382	SGI	CDS	842657	842725	1	-	0	ID=EMRE3EUKT4062431.1;Name=EMRE3EUKT4062431.1;Parent=EMRE3EUKT4062431
EMRE3EUKS918382	SGI	CDS	842979	843784	1	-	2	ID=EMRE3EUKT4062431.2;Name=EMRE3EUKT4062431.2;Parent=EMRE3EUKT4062431
EMRE3EUKS918382	SGI	CDS	843962	843992	1	-	0	ID=EMRE3EUKT4062431.3;Name=EMRE3EUKT4062431.3;Parent=EMRE3EUKT4062431
EMRE3EUKS918382	SGI	gene	844264	845149	0.49	-	.	ID=EMRE3EUKG4062432;Name=ATP-dependent Clp protease proteolytic subunit
EMRE3EUKS918382	SGI	mRNA	844264	845149	0.49	-	.	ID=EMRE3EUKT4062432;Name=ATP-dependent Clp protease proteolytic subunit;Parent=EMRE3EUKG4062432
EMRE3EUKS918382	SGI	CDS	844264	845038	0.93	-	1	ID=EMRE3EUKT4062432.1;Name=EMRE3EUKT4062432.1;Parent=EMRE3EUKT4062432
EMRE3EUKS918382	SGI	CDS	845106	845149	0.5	-	0	ID=EMRE3EUKT4062432.2;Name=EMRE3EUKT4062432.2;Parent=EMRE3EUKT4062432
EMRE3EUKS918382	SGI	gene	846593	847687	0.78	+	.	ID=EMRE3EUKG4062433;Name=Concanavalin A-like lectins/glucanases
EMRE3EUKS918382	SGI	mRNA	846593	847687	0.78	+	.	ID=EMRE3EUKT4062433;Name=Concanavalin A-like lectins/glucanases;Parent=EMRE3EUKG4062433
EMRE3EUKS918382	SGI	CDS	846593	847687	0.78	+	0	ID=EMRE3EUKT4062433.1;Name=EMRE3EUKT4062433.1;Parent=EMRE3EUKT4062433
EMRE3EUKS918382	SGI	gene	848080	848751	1.0	+	.	ID=EMRE3EUKG4062434;Name=Ubiquitin-conjugating enzyme E2 S
EMRE3EUKS918382	SGI	mRNA	848080	848751	1.0	+	.	ID=EMRE3EUKT4062434;Name=Ubiquitin-conjugating enzyme E2 S;Parent=EMRE3EUKG4062434
EMRE3EUKS918382	SGI	CDS	848080	848751	1	+	0	ID=EMRE3EUKT4062434.1;Name=EMRE3EUKT4062434.1;Parent=EMRE3EUKT4062434
EMRE3EUKS918382	SGI	gene	848785	850479	0.79	-	.	ID=EMRE3EUKG4062435;Name=Type I PLP-dependent aspartate aminotransferase-like (Major domain)
EMRE3EUKS918382	SGI	mRNA	848785	850479	0.79	-	.	ID=EMRE3EUKT4062435;Name=Type I PLP-dependent aspartate aminotransferase-like (Major domain);Parent=EMRE3EUKG4062435
EMRE3EUKS918382	SGI	CDS	848785	850479	0.79	-	0	ID=EMRE3EUKT4062435.1;Name=EMRE3EUKT4062435.1;Parent=EMRE3EUKT4062435
EMRE3EUKS918382	SGI	gene	851094	854000	1.0	+	.	ID=EMRE3EUKG4062436;Name=Eukaryotic translation initiation factor 3 subunit A
EMRE3EUKS918382	SGI	mRNA	851094	854000	1.0	+	.	ID=EMRE3EUKT4062436;Name=Eukaryotic translation initiation factor 3 subunit A;Parent=EMRE3EUKG4062436
EMRE3EUKS918382	SGI	CDS	851094	851171	1	+	0	ID=EMRE3EUKT4062436.1;Name=EMRE3EUKT4062436.1;Parent=EMRE3EUKT4062436
EMRE3EUKS918382	SGI	CDS	851256	854000	1	+	0	ID=EMRE3EUKT4062436.2;Name=EMRE3EUKT4062436.2;Parent=EMRE3EUKT4062436
EMRE3EUKS918382	SGI	gene	854292	855712	1.0	+	.	ID=EMRE3EUKG4062437;Name=S-acyltransferase
EMRE3EUKS918382	SGI	mRNA	854292	855712	1.0	+	.	ID=EMRE3EUKT4062437;Name=S-acyltransferase;Parent=EMRE3EUKG4062437
EMRE3EUKS918382	SGI	CDS	854292	854505	1	+	0	ID=EMRE3EUKT4062437.1;Name=EMRE3EUKT4062437.1;Parent=EMRE3EUKT4062437
EMRE3EUKS918382	SGI	CDS	854597	854765	1	+	2	ID=EMRE3EUKT4062437.2;Name=EMRE3EUKT4062437.2;Parent=EMRE3EUKT4062437
EMRE3EUKS918382	SGI	CDS	854857	855712	1	+	1	ID=EMRE3EUKT4062437.3;Name=EMRE3EUKT4062437.3;Parent=EMRE3EUKT4062437
EMRE3EUKS918382	SGI	gene	856305	860786	0.55	+	.	ID=EMRE3EUKG4062438;Name=Calcium-dependent phosphotriesterase
EMRE3EUKS918382	SGI	mRNA	856305	860786	0.55	+	.	ID=EMRE3EUKT4062438;Name=Calcium-dependent phosphotriesterase;Parent=EMRE3EUKG4062438
EMRE3EUKS918382	SGI	CDS	856305	856365	0.69	+	0	ID=EMRE3EUKT4062438.1;Name=EMRE3EUKT4062438.1;Parent=EMRE3EUKT4062438
EMRE3EUKS918382	SGI	CDS	856476	856532	0.8	+	2	ID=EMRE3EUKT4062438.2;Name=EMRE3EUKT4062438.2;Parent=EMRE3EUKT4062438
EMRE3EUKS918382	SGI	CDS	856612	856740	0.79	+	2	ID=EMRE3EUKT4062438.3;Name=EMRE3EUKT4062438.3;Parent=EMRE3EUKT4062438
EMRE3EUKS918382	SGI	CDS	857425	858223	0.8	+	2	ID=EMRE3EUKT4062438.4;Name=EMRE3EUKT4062438.4;Parent=EMRE3EUKT4062438
EMRE3EUKS918382	SGI	CDS	858334	858633	1	+	1	ID=EMRE3EUKT4062438.5;Name=EMRE3EUKT4062438.5;Parent=EMRE3EUKT4062438
EMRE3EUKS918382	SGI	CDS	858703	859963	0.96	+	1	ID=EMRE3EUKT4062438.6;Name=EMRE3EUKT4062438.6;Parent=EMRE3EUKT4062438
EMRE3EUKS918382	SGI	CDS	860559	860786	1	+	0	ID=EMRE3EUKT4062438.7;Name=EMRE3EUKT4062438.7;Parent=EMRE3EUKT4062438
EMRE3EUKS918382	SGI	gene	860874	864171	0.97	-	.	ID=EMRE3EUKG4062439;Name=ARM repeat
EMRE3EUKS918382	SGI	mRNA	860874	864171	0.97	-	.	ID=EMRE3EUKT4062439;Name=ARM repeat;Parent=EMRE3EUKG4062439
EMRE3EUKS918382	SGI	CDS	860874	861640	1	-	2	ID=EMRE3EUKT4062439.1;Name=EMRE3EUKT4062439.1;Parent=EMRE3EUKT4062439
EMRE3EUKS918382	SGI	CDS	861715	863998	0.98	-	0	ID=EMRE3EUKT4062439.2;Name=EMRE3EUKT4062439.2;Parent=EMRE3EUKT4062439
EMRE3EUKS918382	SGI	CDS	864079	864171	0.99	-	0	ID=EMRE3EUKT4062439.3;Name=EMRE3EUKT4062439.3;Parent=EMRE3EUKT4062439
EMRE3EUKS918382	SGI	gene	864313	865275	0.97	-	.	ID=EMRE3EUKG4062440;Name=Glycolipid transfer protein (GLTP)
EMRE3EUKS918382	SGI	mRNA	864313	865275	0.97	-	.	ID=EMRE3EUKT4062440;Name=Glycolipid transfer protein (GLTP);Parent=EMRE3EUKG4062440
EMRE3EUKS918382	SGI	CDS	864313	864684	1	-	0	ID=EMRE3EUKT4062440.1;Name=EMRE3EUKT4062440.1;Parent=EMRE3EUKT4062440
EMRE3EUKS918382	SGI	CDS	864819	864928	1	-	2	ID=EMRE3EUKT4062440.2;Name=EMRE3EUKT4062440.2;Parent=EMRE3EUKT4062440
EMRE3EUKS918382	SGI	CDS	865131	865275	0.97	-	0	ID=EMRE3EUKT4062440.3;Name=EMRE3EUKT4062440.3;Parent=EMRE3EUKT4062440
EMRE3EUKS918382	SGI	gene	865608	866432	0.97	-	.	ID=EMRE3EUKG4062441;Name=Protein of unknown function (DUF2807)
EMRE3EUKS918382	SGI	mRNA	865608	866432	0.97	-	.	ID=EMRE3EUKT4062441;Name=Protein of unknown function (DUF2807);Parent=EMRE3EUKG4062441
EMRE3EUKS918382	SGI	CDS	865608	866432	0.97	-	0	ID=EMRE3EUKT4062441.1;Name=EMRE3EUKT4062441.1;Parent=EMRE3EUKT4062441
EMRE3EUKS918382	SGI	gene	866648	867467	1.0	-	.	ID=EMRE3EUKG4062442;Name=Pleckstrin likey domain-containing family A member 8
EMRE3EUKS918382	SGI	mRNA	866648	867467	1.0	-	.	ID=EMRE3EUKT4062442;Name=Pleckstrin likey domain-containing family A member 8;Parent=EMRE3EUKG4062442
EMRE3EUKS918382	SGI	CDS	866648	867023	1	-	1	ID=EMRE3EUKT4062442.1;Name=EMRE3EUKT4062442.1;Parent=EMRE3EUKT4062442
EMRE3EUKS918382	SGI	CDS	867098	867287	1	-	2	ID=EMRE3EUKT4062442.2;Name=EMRE3EUKT4062442.2;Parent=EMRE3EUKT4062442
EMRE3EUKS918382	SGI	CDS	867353	867467	1	-	0	ID=EMRE3EUKT4062442.3;Name=EMRE3EUKT4062442.3;Parent=EMRE3EUKT4062442
EMRE3EUKS918382	SGI	gene	867758	868570	0.76	-	.	ID=EMRE3EUKG4062443;Name=Conserved predicted protein
EMRE3EUKS918382	SGI	mRNA	867758	868570	0.76	-	.	ID=EMRE3EUKT4062443;Name=Predicted protein;Parent=EMRE3EUKG4062443
EMRE3EUKS918382	SGI	CDS	867758	868570	0.76	-	0	ID=EMRE3EUKT4062443.1;Name=EMRE3EUKT4062443.1;Parent=EMRE3EUKT4062443
EMRE3EUKS918382	SGI	gene	869245	871086	1.0	+	.	ID=EMRE3EUKG4062444;Name=MLO-like protein 11
EMRE3EUKS918382	SGI	mRNA	869245	871086	1.0	+	.	ID=EMRE3EUKT4062444;Name=MLO-like protein 11;Parent=EMRE3EUKG4062444
EMRE3EUKS918382	SGI	CDS	869245	869247	1	+	0	ID=EMRE3EUKT4062444.1;Name=EMRE3EUKT4062444.1;Parent=EMRE3EUKT4062444
EMRE3EUKS918382	SGI	CDS	869326	871086	1	+	0	ID=EMRE3EUKT4062444.2;Name=EMRE3EUKT4062444.2;Parent=EMRE3EUKT4062444
EMRE3EUKS918382	SGI	gene	871362	872381	1.0	-	.	ID=EMRE3EUKG4062445;Name=Barwin-like endoglucanases
EMRE3EUKS918382	SGI	mRNA	871362	872381	1.0	-	.	ID=EMRE3EUKT4062445;Name=Barwin-like endoglucanases;Parent=EMRE3EUKG4062445
EMRE3EUKS918382	SGI	CDS	871362	872381	1	-	0	ID=EMRE3EUKT4062445.1;Name=EMRE3EUKT4062445.1;Parent=EMRE3EUKT4062445
EMRE3EUKS918382	SGI	gene	873043	874035	0.98	+	.	ID=EMRE3EUKG4062446;Name=Barwin-like endoglucanases
EMRE3EUKS918382	SGI	mRNA	873043	874035	0.98	+	.	ID=EMRE3EUKT4062446;Name=Barwin-like endoglucanases;Parent=EMRE3EUKG4062446
EMRE3EUKS918382	SGI	CDS	873043	874035	0.98	+	0	ID=EMRE3EUKT4062446.1;Name=EMRE3EUKT4062446.1;Parent=EMRE3EUKT4062446
EMRE3EUKS918382	SGI	gene	874489	876280	1.0	+	.	ID=EMRE3EUKG4062447;Name=Barwin-like endoglucanases
EMRE3EUKS918382	SGI	mRNA	874489	876280	1.0	+	.	ID=EMRE3EUKT4062447;Name=Barwin-like endoglucanases;Parent=EMRE3EUKG4062447
EMRE3EUKS918382	SGI	CDS	874489	876003	1	+	0	ID=EMRE3EUKT4062447.1;Name=EMRE3EUKT4062447.1;Parent=EMRE3EUKT4062447
EMRE3EUKS918382	SGI	CDS	876092	876280	1	+	0	ID=EMRE3EUKT4062447.2;Name=EMRE3EUKT4062447.2;Parent=EMRE3EUKT4062447
EMRE3EUKS918382	SGI	gene	876297	878972	1.0	-	.	ID=EMRE3EUKG4062448;Name=P-loop containing nucleoside triphosphate hydrolases
EMRE3EUKS918382	SGI	mRNA	876297	878972	1.0	-	.	ID=EMRE3EUKT4062448;Name=P-loop containing nucleoside triphosphate hydrolases;Parent=EMRE3EUKG4062448
EMRE3EUKS918382	SGI	CDS	876297	878972	1	-	0	ID=EMRE3EUKT4062448.1;Name=EMRE3EUKT4062448.1;Parent=EMRE3EUKT4062448
EMRE3EUKS918382	SGI	gene	879567	880157	1.0	+	.	ID=EMRE3EUKG4062449;Name=Ubiquitin conjugating enzyme E2
EMRE3EUKS918382	SGI	mRNA	879567	880157	1.0	+	.	ID=EMRE3EUKT4062449;Name=Ubiquitin conjugating enzyme E2;Parent=EMRE3EUKG4062449
EMRE3EUKS918382	SGI	CDS	879567	880157	1	+	0	ID=EMRE3EUKT4062449.1;Name=EMRE3EUKT4062449.1;Parent=EMRE3EUKT4062449
EMRE3EUKS918382	SGI	gene	880213	885492	0.97	-	.	ID=EMRE3EUKG4062450;Name=Peptidase family C50
EMRE3EUKS918382	SGI	mRNA	880213	885492	0.97	-	.	ID=EMRE3EUKT4062450;Name=Peptidase family C50;Parent=EMRE3EUKG4062450
EMRE3EUKS918382	SGI	CDS	880213	882888	0.98	-	0	ID=EMRE3EUKT4062450.1;Name=EMRE3EUKT4062450.1;Parent=EMRE3EUKT4062450
EMRE3EUKS918382	SGI	CDS	882958	885492	0.99	-	0	ID=EMRE3EUKT4062450.2;Name=EMRE3EUKT4062450.2;Parent=EMRE3EUKT4062450
EMRE3EUKS918382	SGI	gene	886006	887511	0.98	+	.	ID=EMRE3EUKG4062451;Name=YVTN repeat-like/Quinoprotein amine dehydrogenase
EMRE3EUKS918382	SGI	mRNA	886006	887511	0.98	+	.	ID=EMRE3EUKT4062451;Name=YVTN repeat-like/Quinoprotein amine dehydrogenase;Parent=EMRE3EUKG4062451
EMRE3EUKS918382	SGI	CDS	886006	887511	0.98	+	0	ID=EMRE3EUKT4062451.1;Name=EMRE3EUKT4062451.1;Parent=EMRE3EUKT4062451
EMRE3EUKS918382	SGI	gene	887517	889300	1.0	-	.	ID=EMRE3EUKG4062452;Name=Sulfite oxidase molybdopterin-binding component
EMRE3EUKS918382	SGI	mRNA	887517	889300	1.0	-	.	ID=EMRE3EUKT4062452;Name=Sulfite oxidase molybdopterin-binding component;Parent=EMRE3EUKG4062452
EMRE3EUKS918382	SGI	CDS	887517	888361	1	-	2	ID=EMRE3EUKT4062452.1;Name=EMRE3EUKT4062452.1;Parent=EMRE3EUKT4062452
EMRE3EUKS918382	SGI	CDS	888436	889300	1	-	0	ID=EMRE3EUKT4062452.2;Name=EMRE3EUKT4062452.2;Parent=EMRE3EUKT4062452
EMRE3EUKS918382	SGI	gene	889477	891582	1.0	-	.	ID=EMRE3EUKG4062453;Name=NAD(P)-binding protein
EMRE3EUKS918382	SGI	mRNA	889477	891582	1.0	-	.	ID=EMRE3EUKT4062453;Name=NAD(P)-binding protein;Parent=EMRE3EUKG4062453
EMRE3EUKS918382	SGI	CDS	889477	891582	1	-	0	ID=EMRE3EUKT4062453.1;Name=EMRE3EUKT4062453.1;Parent=EMRE3EUKT4062453
EMRE3EUKS918382	SGI	gene	892058	893316	1.0	-	.	ID=EMRE3EUKG4062454;Name=NAD(P)-binding Rossmann-fold domains
EMRE3EUKS918382	SGI	mRNA	892058	893316	1.0	-	.	ID=EMRE3EUKT4062454;Name=NAD(P)-binding Rossmann-fold domains;Parent=EMRE3EUKG4062454
EMRE3EUKS918382	SGI	CDS	892058	892906	1	-	0	ID=EMRE3EUKT4062454.1;Name=EMRE3EUKT4062454.1;Parent=EMRE3EUKT4062454
EMRE3EUKS918382	SGI	CDS	892971	893111	1	-	0	ID=EMRE3EUKT4062454.2;Name=EMRE3EUKT4062454.2;Parent=EMRE3EUKT4062454
EMRE3EUKS918382	SGI	CDS	893272	893316	1	-	0	ID=EMRE3EUKT4062454.3;Name=EMRE3EUKT4062454.3;Parent=EMRE3EUKT4062454
EMRE3EUKS918382	SGI	gene	893413	894906	1.0	-	.	ID=EMRE3EUKG4062455;Name=YVTN repeat-like/Quinoprotein amine dehydrogenase
EMRE3EUKS918382	SGI	mRNA	893413	894906	1.0	-	.	ID=EMRE3EUKT4062455;Name=YVTN repeat-like/Quinoprotein amine dehydrogenase;Parent=EMRE3EUKG4062455
EMRE3EUKS918382	SGI	CDS	893413	894906	1	-	0	ID=EMRE3EUKT4062455.1;Name=EMRE3EUKT4062455.1;Parent=EMRE3EUKT4062455
EMRE3EUKS918382	SGI	gene	895441	896490	1.0	+	.	ID=EMRE3EUKG4062456;Name=S-adenosyl-L-methionine-dependent methyltransferases
EMRE3EUKS918382	SGI	mRNA	895441	896490	1.0	+	.	ID=EMRE3EUKT4062456;Name=S-adenosyl-L-methionine-dependent methyltransferases;Parent=EMRE3EUKG4062456
EMRE3EUKS918382	SGI	CDS	895441	896490	1	+	0	ID=EMRE3EUKT4062456.1;Name=EMRE3EUKT4062456.1;Parent=EMRE3EUKT4062456
EMRE3EUKS918382	SGI	gene	896626	897429	1.0	-	.	ID=EMRE3EUKG4062457;Name=Mitochondrial import inner membrane translocase subunit tim17 tim22 tim23 family protein
EMRE3EUKS918382	SGI	mRNA	896626	897429	1.0	-	.	ID=EMRE3EUKT4062457;Name=Mitochondrial import inner membrane translocase subunit tim17 tim22 tim23 family protein;Parent=EMRE3EUKG4062457
EMRE3EUKS918382	SGI	CDS	896626	897429	1	-	0	ID=EMRE3EUKT4062457.1;Name=EMRE3EUKT4062457.1;Parent=EMRE3EUKT4062457
EMRE3EUKS918382	SGI	gene	897745	898669	1.0	+	.	ID=EMRE3EUKG4062458;Name=Calcium homeostasis regulater-like protein CHoR1
EMRE3EUKS918382	SGI	mRNA	897745	898669	1.0	+	.	ID=EMRE3EUKT4062458;Name=Calcium homeostasis regulater-like protein CHoR1;Parent=EMRE3EUKG4062458
EMRE3EUKS918382	SGI	CDS	897745	898235	1	+	0	ID=EMRE3EUKT4062458.1;Name=EMRE3EUKT4062458.1;Parent=EMRE3EUKT4062458
EMRE3EUKS918382	SGI	CDS	898369	898669	1	+	1	ID=EMRE3EUKT4062458.2;Name=EMRE3EUKT4062458.2;Parent=EMRE3EUKT4062458
EMRE3EUKS918382	SGI	gene	898710	899327	1.0	-	.	ID=EMRE3EUKG4062459;Name=RNA-binding domain, RBD
EMRE3EUKS918382	SGI	mRNA	898710	899327	1.0	-	.	ID=EMRE3EUKT4062459;Name=RNA-binding domain, RBD;Parent=EMRE3EUKG4062459
EMRE3EUKS918382	SGI	CDS	898710	899327	1	-	0	ID=EMRE3EUKT4062459.1;Name=EMRE3EUKT4062459.1;Parent=EMRE3EUKT4062459
EMRE3EUKS918382	SGI	gene	899908	901313	0.7	+	.	ID=EMRE3EUKG4062460;Name=Conserved predicted protein
EMRE3EUKS918382	SGI	mRNA	899908	901313	0.7	+	.	ID=EMRE3EUKT4062460;Name=Predicted protein;Parent=EMRE3EUKG4062460
EMRE3EUKS918382	SGI	CDS	899908	900075	0.7	+	0	ID=EMRE3EUKT4062460.1;Name=EMRE3EUKT4062460.1;Parent=EMRE3EUKT4062460
EMRE3EUKS918382	SGI	CDS	900144	901313	0.71	+	0	ID=EMRE3EUKT4062460.2;Name=EMRE3EUKT4062460.2;Parent=EMRE3EUKT4062460
EMRE3EUKS918382	SGI	gene	902060	903793	0.97	+	.	ID=EMRE3EUKG4062461;Name=YVTN repeat-like/Quinoprotein amine dehydrogenase
EMRE3EUKS918382	SGI	mRNA	902060	903793	0.97	+	.	ID=EMRE3EUKT4062461;Name=YVTN repeat-like/Quinoprotein amine dehydrogenase;Parent=EMRE3EUKG4062461
EMRE3EUKS918382	SGI	CDS	902060	903793	0.97	+	0	ID=EMRE3EUKT4062461.1;Name=EMRE3EUKT4062461.1;Parent=EMRE3EUKT4062461
EMRE3EUKS918382	SGI	gene	904187	907042	0.37	+	.	ID=EMRE3EUKG4062462;Name=(Trans)glycosidases
EMRE3EUKS918382	SGI	mRNA	904187	907042	0.37	+	.	ID=EMRE3EUKT4062462;Name=(Trans)glycosidases;Parent=EMRE3EUKG4062462
EMRE3EUKS918382	SGI	CDS	904187	904381	0.38	+	0	ID=EMRE3EUKT4062462.1;Name=EMRE3EUKT4062462.1;Parent=EMRE3EUKT4062462
EMRE3EUKS918382	SGI	CDS	905210	907042	0.72	+	0	ID=EMRE3EUKT4062462.2;Name=EMRE3EUKT4062462.2;Parent=EMRE3EUKT4062462
EMRE3EUKS918382	SGI	gene	907798	909645	1.0	+	.	ID=EMRE3EUKG4062463;Name=(Trans)glycosidases
EMRE3EUKS918382	SGI	mRNA	907798	909645	1.0	+	.	ID=EMRE3EUKT4062463;Name=(Trans)glycosidases;Parent=EMRE3EUKG4062463
EMRE3EUKS918382	SGI	CDS	907798	909645	1	+	0	ID=EMRE3EUKT4062463.1;Name=EMRE3EUKT4062463.1;Parent=EMRE3EUKT4062463
EMRE3EUKS918382	SGI	gene	910055	912851	0.98	+	.	ID=EMRE3EUKG4062464;Name=V-type proton ATPase subunit a
EMRE3EUKS918382	SGI	mRNA	910055	912851	0.98	+	.	ID=EMRE3EUKT4062464;Name=V-type proton ATPase subunit a;Parent=EMRE3EUKG4062464
EMRE3EUKS918382	SGI	CDS	910055	910093	1	+	0	ID=EMRE3EUKT4062464.1;Name=EMRE3EUKT4062464.1;Parent=EMRE3EUKT4062464
EMRE3EUKS918382	SGI	CDS	910271	910697	0.98	+	0	ID=EMRE3EUKT4062464.2;Name=EMRE3EUKT4062464.2;Parent=EMRE3EUKT4062464
EMRE3EUKS918382	SGI	CDS	910774	912851	0.98	+	2	ID=EMRE3EUKT4062464.3;Name=EMRE3EUKT4062464.3;Parent=EMRE3EUKT4062464
EMRE3EUKS918382	SGI	gene	912858	915246	1.0	-	.	ID=EMRE3EUKG4062465;Name=Phospholipase DDHD1
EMRE3EUKS918382	SGI	mRNA	912858	915246	1.0	-	.	ID=EMRE3EUKT4062465;Name=Phospholipase DDHD1;Parent=EMRE3EUKG4062465
EMRE3EUKS918382	SGI	CDS	912858	914913	1	-	1	ID=EMRE3EUKT4062465.1;Name=EMRE3EUKT4062465.1;Parent=EMRE3EUKT4062465
EMRE3EUKS918382	SGI	CDS	914984	915077	1	-	2	ID=EMRE3EUKT4062465.2;Name=EMRE3EUKT4062465.2;Parent=EMRE3EUKT4062465
EMRE3EUKS918382	SGI	CDS	915177	915246	1	-	0	ID=EMRE3EUKT4062465.3;Name=EMRE3EUKT4062465.3;Parent=EMRE3EUKT4062465
EMRE3EUKS918382	SGI	gene	915392	916553	0.59	-	.	ID=EMRE3EUKG4062466;Name=Immunoglobulins
EMRE3EUKS918382	SGI	mRNA	915392	916553	0.59	-	.	ID=EMRE3EUKT4062466;Name=Immunoglobulins;Parent=EMRE3EUKG4062466
EMRE3EUKS918382	SGI	CDS	915392	916347	1	-	2	ID=EMRE3EUKT4062466.1;Name=EMRE3EUKT4062466.1;Parent=EMRE3EUKT4062466
EMRE3EUKS918382	SGI	CDS	916487	916553	0.59	-	0	ID=EMRE3EUKT4062466.2;Name=EMRE3EUKT4062466.2;Parent=EMRE3EUKT4062466
EMRE3EUKS918382	SGI	gene	916778	917887	1.0	+	.	ID=EMRE3EUKG4062467;Name=Conserved predicted protein
EMRE3EUKS918382	SGI	mRNA	916778	917887	1.0	+	.	ID=EMRE3EUKT4062467;Name=Predicted protein;Parent=EMRE3EUKG4062467
EMRE3EUKS918382	SGI	CDS	916778	917887	1	+	0	ID=EMRE3EUKT4062467.1;Name=EMRE3EUKT4062467.1;Parent=EMRE3EUKT4062467
EMRE3EUKS918382	SGI	gene	918256	920076	0.73	-	.	ID=EMRE3EUKG4062468;Name=Conserved predicted protein
EMRE3EUKS918382	SGI	mRNA	918256	920076	0.73	-	.	ID=EMRE3EUKT4062468;Name=Predicted protein;Parent=EMRE3EUKG4062468
EMRE3EUKS918382	SGI	CDS	918256	920076	0.73	-	0	ID=EMRE3EUKT4062468.1;Name=EMRE3EUKT4062468.1;Parent=EMRE3EUKT4062468
EMRE3EUKS918382	SGI	gene	920974	921957	0.76	+	.	ID=EMRE3EUKG4062469;Name=Conserved predicted protein
EMRE3EUKS918382	SGI	mRNA	920974	921957	0.76	+	.	ID=EMRE3EUKT4062469;Name=Predicted protein;Parent=EMRE3EUKG4062469
EMRE3EUKS918382	SGI	CDS	920974	921957	0.76	+	0	ID=EMRE3EUKT4062469.1;Name=EMRE3EUKT4062469.1;Parent=EMRE3EUKT4062469
EMRE3EUKS918382	SGI	gene	922904	924800	0.65	-	.	ID=EMRE3EUKG4062470;Name=Mate efflux protein, multi antimicrobial extrusion family
EMRE3EUKS918382	SGI	mRNA	922904	924800	0.65	-	.	ID=EMRE3EUKT4062470;Name=Mate efflux protein, multi antimicrobial extrusion family;Parent=EMRE3EUKG4062470
EMRE3EUKS918382	SGI	CDS	922904	924523	0.67	-	0	ID=EMRE3EUKT4062470.1;Name=EMRE3EUKT4062470.1;Parent=EMRE3EUKT4062470
EMRE3EUKS918382	SGI	CDS	924792	924800	0.65	-	0	ID=EMRE3EUKT4062470.2;Name=EMRE3EUKT4062470.2;Parent=EMRE3EUKT4062470
EMRE3EUKS918382	SGI	gene	925314	926654	0.48	+	.	ID=EMRE3EUKG4062471;Name=Seed maturation-like protein
EMRE3EUKS918382	SGI	mRNA	925314	926654	0.48	+	.	ID=EMRE3EUKT4062471;Name=Seed maturation-like protein;Parent=EMRE3EUKG4062471
EMRE3EUKS918382	SGI	CDS	925314	926654	0.48	+	0	ID=EMRE3EUKT4062471.1;Name=EMRE3EUKT4062471.1;Parent=EMRE3EUKT4062471
EMRE3EUKS918382	SGI	gene	926954	929936	1.0	+	.	ID=EMRE3EUKG4062472;Name=Alanine--tRNA ligase
EMRE3EUKS918382	SGI	mRNA	926954	929936	1.0	+	.	ID=EMRE3EUKT4062472;Name=Alanine--tRNA ligase;Parent=EMRE3EUKG4062472
EMRE3EUKS918382	SGI	CDS	926954	927167	1	+	0	ID=EMRE3EUKT4062472.1;Name=EMRE3EUKT4062472.1;Parent=EMRE3EUKT4062472
EMRE3EUKS918382	SGI	CDS	927232	929936	1	+	2	ID=EMRE3EUKT4062472.2;Name=EMRE3EUKT4062472.2;Parent=EMRE3EUKT4062472
EMRE3EUKS918382	SGI	gene	930379	931692	0.75	+	.	ID=EMRE3EUKG4062473;Name=Glycosyltransferase-like protein LARGE1
EMRE3EUKS918382	SGI	mRNA	930379	931692	0.75	+	.	ID=EMRE3EUKT4062473;Name=Glycosyltransferase-like protein LARGE1;Parent=EMRE3EUKG4062473
EMRE3EUKS918382	SGI	CDS	930379	931692	0.75	+	0	ID=EMRE3EUKT4062473.1;Name=EMRE3EUKT4062473.1;Parent=EMRE3EUKT4062473
EMRE3EUKS918382	SGI	gene	933979	935292	0.72	+	.	ID=EMRE3EUKG4062474;Name=Glycosyltransferase-like protein LARGE1
EMRE3EUKS918382	SGI	mRNA	933979	935292	0.72	+	.	ID=EMRE3EUKT4062474;Name=Glycosyltransferase-like protein LARGE1;Parent=EMRE3EUKG4062474
EMRE3EUKS918382	SGI	CDS	933979	935292	0.72	+	0	ID=EMRE3EUKT4062474.1;Name=EMRE3EUKT4062474.1;Parent=EMRE3EUKT4062474
EMRE3EUKS918382	SGI	gene	935369	935989	0.97	+	.	ID=EMRE3EUKG4062475;Name=Rpo26-18kD subunit of DNA-directed RNA polymerases I, II, III
EMRE3EUKS918382	SGI	mRNA	935369	935989	0.97	+	.	ID=EMRE3EUKT4062475;Name=Rpo26-18kD subunit of DNA-directed RNA polymerases I, II, III;Parent=EMRE3EUKG4062475
EMRE3EUKS918382	SGI	CDS	935369	935400	0.97	+	0	ID=EMRE3EUKT4062475.1;Name=EMRE3EUKT4062475.1;Parent=EMRE3EUKT4062475
EMRE3EUKS918382	SGI	CDS	935500	935606	1	+	1	ID=EMRE3EUKT4062475.2;Name=EMRE3EUKT4062475.2;Parent=EMRE3EUKT4062475
EMRE3EUKS918382	SGI	CDS	935697	935989	1	+	2	ID=EMRE3EUKT4062475.3;Name=EMRE3EUKT4062475.3;Parent=EMRE3EUKT4062475
EMRE3EUKS918382	SGI	gene	935994	937874	0.68	-	.	ID=EMRE3EUKG4062476;Name=Beta-tubulin polyglutamylase
EMRE3EUKS918382	SGI	mRNA	935994	937874	0.68	-	.	ID=EMRE3EUKT4062476;Name=Beta-tubulin polyglutamylase;Parent=EMRE3EUKG4062476
EMRE3EUKS918382	SGI	CDS	935994	936072	1	-	1	ID=EMRE3EUKT4062476.1;Name=EMRE3EUKT4062476.1;Parent=EMRE3EUKT4062476
EMRE3EUKS918382	SGI	CDS	936147	937689	0.75	-	2	ID=EMRE3EUKT4062476.2;Name=EMRE3EUKT4062476.2;Parent=EMRE3EUKT4062476
EMRE3EUKS918382	SGI	CDS	937847	937874	0.68	-	0	ID=EMRE3EUKT4062476.3;Name=EMRE3EUKT4062476.3;Parent=EMRE3EUKT4062476
EMRE3EUKS918382	SGI	gene	938482	939672	1.0	+	.	ID=EMRE3EUKG4062477;Name=Alcohol dehydrogenase GroES-like domain
EMRE3EUKS918382	SGI	mRNA	938482	939672	1.0	+	.	ID=EMRE3EUKT4062477;Name=Alcohol dehydrogenase GroES-like domain;Parent=EMRE3EUKG4062477
EMRE3EUKS918382	SGI	CDS	938482	939672	1	+	0	ID=EMRE3EUKT4062477.1;Name=EMRE3EUKT4062477.1;Parent=EMRE3EUKT4062477
EMRE3EUKS918382	SGI	gene	939930	941486	0.44	+	.	ID=EMRE3EUKG4062478;Name=Inorganic polyphosphate/atp-NAD kinase| domain 2
EMRE3EUKS918382	SGI	mRNA	939930	941486	0.44	+	.	ID=EMRE3EUKT4062478;Name=Inorganic polyphosphate/atp-NAD kinase| domain 2;Parent=EMRE3EUKG4062478
EMRE3EUKS918382	SGI	CDS	939930	940242	0.44	+	0	ID=EMRE3EUKT4062478.1;Name=EMRE3EUKT4062478.1;Parent=EMRE3EUKT4062478
EMRE3EUKS918382	SGI	CDS	940333	941486	1	+	2	ID=EMRE3EUKT4062478.2;Name=EMRE3EUKT4062478.2;Parent=EMRE3EUKT4062478
EMRE3EUKS918382	SGI	gene	941540	942308	0.99	-	.	ID=EMRE3EUKG4062479;Name=Zeta-cop, subunit of COP-I complex
EMRE3EUKS918382	SGI	mRNA	941540	942308	0.99	-	.	ID=EMRE3EUKT4062479;Name=Zeta-cop, subunit of COP-I complex;Parent=EMRE3EUKG4062479
EMRE3EUKS918382	SGI	CDS	941540	942011	1	-	1	ID=EMRE3EUKT4062479.1;Name=EMRE3EUKT4062479.1;Parent=EMRE3EUKT4062479
EMRE3EUKS918382	SGI	CDS	942196	942308	0.99	-	0	ID=EMRE3EUKT4062479.2;Name=EMRE3EUKT4062479.2;Parent=EMRE3EUKT4062479
EMRE3EUKS918382	SGI	gene	942635	943441	1.0	+	.	ID=EMRE3EUKG4062480;Name=N-terminal nucleophile aminohydrolases (Ntn hydrolases)
EMRE3EUKS918382	SGI	mRNA	942635	943441	1.0	+	.	ID=EMRE3EUKT4062480;Name=N-terminal nucleophile aminohydrolases (Ntn hydrolases);Parent=EMRE3EUKG4062480
EMRE3EUKS918382	SGI	CDS	942635	943441	1	+	0	ID=EMRE3EUKT4062480.1;Name=EMRE3EUKT4062480.1;Parent=EMRE3EUKT4062480
EMRE3EUKS918382	SGI	gene	943559	944014	0.77	-	.	ID=EMRE3EUKG4062481;Name=Conserved predicted protein
EMRE3EUKS918382	SGI	mRNA	943559	944014	0.77	-	.	ID=EMRE3EUKT4062481;Name=Predicted protein;Parent=EMRE3EUKG4062481
EMRE3EUKS918382	SGI	CDS	943559	944014	0.77	-	0	ID=EMRE3EUKT4062481.1;Name=EMRE3EUKT4062481.1;Parent=EMRE3EUKT4062481
EMRE3EUKS918382	SGI	gene	945152	947113	0.98	+	.	ID=EMRE3EUKG4062482;Name=Pyruvate kinase 2
EMRE3EUKS918382	SGI	mRNA	945152	947113	0.98	+	.	ID=EMRE3EUKT4062482;Name=Pyruvate kinase 2;Parent=EMRE3EUKG4062482
EMRE3EUKS918382	SGI	CDS	945152	947113	0.98	+	0	ID=EMRE3EUKT4062482.1;Name=EMRE3EUKT4062482.1;Parent=EMRE3EUKT4062482
EMRE3EUKS918382	SGI	gene	947432	948347	1.0	+	.	ID=EMRE3EUKG4062483;Name=Thylakoid formation protein 1
EMRE3EUKS918382	SGI	mRNA	947432	948347	1.0	+	.	ID=EMRE3EUKT4062483;Name=Thylakoid formation protein 1;Parent=EMRE3EUKG4062483
EMRE3EUKS918382	SGI	CDS	947432	947487	1	+	0	ID=EMRE3EUKT4062483.1;Name=EMRE3EUKT4062483.1;Parent=EMRE3EUKT4062483
EMRE3EUKS918382	SGI	CDS	947594	948347	1	+	1	ID=EMRE3EUKT4062483.2;Name=EMRE3EUKT4062483.2;Parent=EMRE3EUKT4062483
EMRE3EUKS918382	SGI	gene	948715	949854	0.98	+	.	ID=EMRE3EUKG4062484;Name=Histone-deactylase complex 1
EMRE3EUKS918382	SGI	mRNA	948715	949854	0.98	+	.	ID=EMRE3EUKT4062484;Name=Histone-deactylase complex 1;Parent=EMRE3EUKG4062484
EMRE3EUKS918382	SGI	CDS	948715	948811	0.98	+	0	ID=EMRE3EUKT4062484.1;Name=EMRE3EUKT4062484.1;Parent=EMRE3EUKT4062484
EMRE3EUKS918382	SGI	CDS	948923	949854	0.98	+	2	ID=EMRE3EUKT4062484.2;Name=EMRE3EUKT4062484.2;Parent=EMRE3EUKT4062484
EMRE3EUKS918382	SGI	gene	952517	953650	0.9	-	.	ID=EMRE3EUKG4062485;Name=S-adenosyl-L-methionine-dependent methyltransferases
EMRE3EUKS918382	SGI	mRNA	952517	953650	0.9	-	.	ID=EMRE3EUKT4062485;Name=S-adenosyl-L-methionine-dependent methyltransferases;Parent=EMRE3EUKG4062485
EMRE3EUKS918382	SGI	CDS	952517	953404	1	-	0	ID=EMRE3EUKT4062485.1;Name=EMRE3EUKT4062485.1;Parent=EMRE3EUKT4062485
EMRE3EUKS918382	SGI	CDS	953477	953650	0.9	-	0	ID=EMRE3EUKT4062485.2;Name=EMRE3EUKT4062485.2;Parent=EMRE3EUKT4062485
EMRE3EUKS918382	SGI	gene	953833	956132	0.78	+	.	ID=EMRE3EUKG4062486;Name=Class I (E and Q) tRNA synthetase
EMRE3EUKS918382	SGI	mRNA	953833	956132	0.78	+	.	ID=EMRE3EUKT4062486;Name=Class I (E and Q) tRNA synthetase;Parent=EMRE3EUKG4062486
EMRE3EUKS918382	SGI	CDS	953833	953993	0.78	+	0	ID=EMRE3EUKT4062486.1;Name=EMRE3EUKT4062486.1;Parent=EMRE3EUKT4062486
EMRE3EUKS918382	SGI	CDS	954110	956132	1	+	1	ID=EMRE3EUKT4062486.2;Name=EMRE3EUKT4062486.2;Parent=EMRE3EUKT4062486
EMRE3EUKS918382	SGI	gene	956135	957154	0.51	-	.	ID=EMRE3EUKG4062487;Name=DNA polymerase type I
EMRE3EUKS918382	SGI	mRNA	956135	957154	0.51	-	.	ID=EMRE3EUKT4062487;Name=DNA polymerase type I;Parent=EMRE3EUKG4062487
EMRE3EUKS918382	SGI	CDS	956135	957154	0.51	-	0	ID=EMRE3EUKT4062487.1;Name=EMRE3EUKT4062487.1;Parent=EMRE3EUKT4062487
EMRE3EUKS918382	SGI	gene	957329	957832	0.32	-	.	ID=EMRE3EUKG4062488;Name=Conserved predicted protein
EMRE3EUKS918382	SGI	mRNA	957329	957832	0.32	-	.	ID=EMRE3EUKT4062488;Name=Predicted protein;Parent=EMRE3EUKG4062488
EMRE3EUKS918382	SGI	CDS	957329	957535	0.63	-	0	ID=EMRE3EUKT4062488.1;Name=EMRE3EUKT4062488.1;Parent=EMRE3EUKT4062488
EMRE3EUKS918382	SGI	CDS	957647	957832	0.32	-	0	ID=EMRE3EUKT4062488.2;Name=EMRE3EUKT4062488.2;Parent=EMRE3EUKT4062488
EMRE3EUKS918382	SGI	gene	958002	958810	1.0	-	.	ID=EMRE3EUKG4062489;Name=Light-harvesting complex I chlorophyll a/b binding protein 5
EMRE3EUKS918382	SGI	mRNA	958002	958810	1.0	-	.	ID=EMRE3EUKT4062489;Name=Light-harvesting complex I chlorophyll a/b binding protein 5;Parent=EMRE3EUKG4062489
EMRE3EUKS918382	SGI	CDS	958002	958621	1	-	2	ID=EMRE3EUKT4062489.1;Name=EMRE3EUKT4062489.1;Parent=EMRE3EUKT4062489
EMRE3EUKS918382	SGI	CDS	958699	958810	1	-	0	ID=EMRE3EUKT4062489.2;Name=EMRE3EUKT4062489.2;Parent=EMRE3EUKT4062489
EMRE3EUKS918382	SGI	gene	959165	960742	0.78	+	.	ID=EMRE3EUKG4062490;Name=Tetratricopeptide repeat (TPR)-like superfamily protein
EMRE3EUKS918382	SGI	mRNA	959165	960742	0.78	+	.	ID=EMRE3EUKT4062490;Name=Tetratricopeptide repeat (TPR)-like superfamily protein;Parent=EMRE3EUKG4062490
EMRE3EUKS918382	SGI	CDS	959165	960742	0.78	+	0	ID=EMRE3EUKT4062490.1;Name=EMRE3EUKT4062490.1;Parent=EMRE3EUKT4062490
EMRE3EUKS918382	SGI	gene	960765	964041	1.0	-	.	ID=EMRE3EUKG4062491;Name=Polyribonucleotide nucleotidyltransferase 1
EMRE3EUKS918382	SGI	mRNA	960765	964041	1.0	-	.	ID=EMRE3EUKT4062491;Name=Polyribonucleotide nucleotidyltransferase 1;Parent=EMRE3EUKG4062491
EMRE3EUKS918382	SGI	CDS	960765	961849	1	-	2	ID=EMRE3EUKT4062491.1;Name=EMRE3EUKT4062491.1;Parent=EMRE3EUKT4062491
EMRE3EUKS918382	SGI	CDS	962077	962851	1	-	0	ID=EMRE3EUKT4062491.2;Name=EMRE3EUKT4062491.2;Parent=EMRE3EUKT4062491
EMRE3EUKS918382	SGI	CDS	963073	963636	1	-	0	ID=EMRE3EUKT4062491.3;Name=EMRE3EUKT4062491.3;Parent=EMRE3EUKT4062491
EMRE3EUKS918382	SGI	CDS	963757	964041	1	-	0	ID=EMRE3EUKT4062491.4;Name=EMRE3EUKT4062491.4;Parent=EMRE3EUKT4062491
EMRE3EUKS918382	SGI	gene	964145	965072	0.99	+	.	ID=EMRE3EUKG4062492;Name=4-hydroxybenzoate synthetase (Chorismate lyase)
EMRE3EUKS918382	SGI	mRNA	964145	965072	0.99	+	.	ID=EMRE3EUKT4062492;Name=4-hydroxybenzoate synthetase (Chorismate lyase);Parent=EMRE3EUKG4062492
EMRE3EUKS918382	SGI	CDS	964145	964438	0.99	+	0	ID=EMRE3EUKT4062492.1;Name=EMRE3EUKT4062492.1;Parent=EMRE3EUKT4062492
EMRE3EUKS918382	SGI	CDS	964507	964871	1	+	0	ID=EMRE3EUKT4062492.2;Name=EMRE3EUKT4062492.2;Parent=EMRE3EUKT4062492
EMRE3EUKS918382	SGI	CDS	964940	965072	1	+	1	ID=EMRE3EUKT4062492.3;Name=EMRE3EUKT4062492.3;Parent=EMRE3EUKT4062492
EMRE3EUKS918382	SGI	gene	965343	966461	1.0	+	.	ID=EMRE3EUKG4062493;Name=Glutamine cyclotransferase
EMRE3EUKS918382	SGI	mRNA	965343	966461	1.0	+	.	ID=EMRE3EUKT4062493;Name=Glutamine cyclotransferase;Parent=EMRE3EUKG4062493
EMRE3EUKS918382	SGI	CDS	965343	966461	1	+	0	ID=EMRE3EUKT4062493.1;Name=EMRE3EUKT4062493.1;Parent=EMRE3EUKT4062493
EMRE3EUKS918382	SGI	gene	966984	968038	0.75	+	.	ID=EMRE3EUKG4062494;Name=Conserved predicted protein
EMRE3EUKS918382	SGI	mRNA	966984	968038	0.75	+	.	ID=EMRE3EUKT4062494;Name=Predicted protein;Parent=EMRE3EUKG4062494
EMRE3EUKS918382	SGI	CDS	966984	967248	0.75	+	0	ID=EMRE3EUKT4062494.1;Name=EMRE3EUKT4062494.1;Parent=EMRE3EUKT4062494
EMRE3EUKS918382	SGI	CDS	967479	968038	0.88	+	2	ID=EMRE3EUKT4062494.2;Name=EMRE3EUKT4062494.2;Parent=EMRE3EUKT4062494
EMRE3EUKS918382	SGI	gene	968473	969186	1.0	-	.	ID=EMRE3EUKG4062495;Name=RNA-binding domain, RBD
EMRE3EUKS918382	SGI	mRNA	968473	969186	1.0	-	.	ID=EMRE3EUKT4062495;Name=RNA-binding domain, RBD;Parent=EMRE3EUKG4062495
EMRE3EUKS918382	SGI	CDS	968473	969186	1	-	0	ID=EMRE3EUKT4062495.1;Name=EMRE3EUKT4062495.1;Parent=EMRE3EUKT4062495
EMRE3EUKS918382	SGI	gene	969260	971227	0.7	-	.	ID=EMRE3EUKG4062496;Name=P-loop containing nucleoside triphosphate hydrolases
EMRE3EUKS918382	SGI	mRNA	969260	971227	0.7	-	.	ID=EMRE3EUKT4062496;Name=P-loop containing nucleoside triphosphate hydrolases;Parent=EMRE3EUKG4062496
EMRE3EUKS918382	SGI	CDS	969260	971227	0.7	-	0	ID=EMRE3EUKT4062496.1;Name=EMRE3EUKT4062496.1;Parent=EMRE3EUKT4062496
EMRE3EUKS918382	SGI	gene	971565	973007	0.8	-	.	ID=EMRE3EUKG4062497;Name=3-ketoacyl-CoA synthase
EMRE3EUKS918382	SGI	mRNA	971565	973007	0.8	-	.	ID=EMRE3EUKT4062497;Name=3-ketoacyl-CoA synthase;Parent=EMRE3EUKG4062497
EMRE3EUKS918382	SGI	CDS	971565	973007	0.8	-	0	ID=EMRE3EUKT4062497.1;Name=EMRE3EUKT4062497.1;Parent=EMRE3EUKT4062497
EMRE3EUKS918382	SGI	gene	973607	975361	1.0	+	.	ID=EMRE3EUKG4062498;Name=3-ketoacyl-CoA synthase 17
EMRE3EUKS918382	SGI	mRNA	973607	975361	1.0	+	.	ID=EMRE3EUKT4062498;Name=3-ketoacyl-CoA synthase 17;Parent=EMRE3EUKG4062498
EMRE3EUKS918382	SGI	CDS	973607	973717	1	+	0	ID=EMRE3EUKT4062498.1;Name=EMRE3EUKT4062498.1;Parent=EMRE3EUKT4062498
EMRE3EUKS918382	SGI	CDS	973845	973935	1	+	0	ID=EMRE3EUKT4062498.2;Name=EMRE3EUKT4062498.2;Parent=EMRE3EUKT4062498
EMRE3EUKS918382	SGI	CDS	974031	975361	1	+	2	ID=EMRE3EUKT4062498.3;Name=EMRE3EUKT4062498.3;Parent=EMRE3EUKT4062498
EMRE3EUKS918382	SGI	gene	975470	976093	1.0	+	.	ID=EMRE3EUKG4062499;Name=Ubiquitin fusion protein
EMRE3EUKS918382	SGI	mRNA	975470	976093	1.0	+	.	ID=EMRE3EUKT4062499;Name=Ubiquitin fusion protein;Parent=EMRE3EUKG4062499
EMRE3EUKS918382	SGI	CDS	975470	976093	1	+	0	ID=EMRE3EUKT4062499.1;Name=EMRE3EUKT4062499.1;Parent=EMRE3EUKT4062499
EMRE3EUKS918382	SGI	gene	976195	977727	1.0	+	.	ID=EMRE3EUKG4062500;Name=MFS general substrate transporter like domains
EMRE3EUKS918382	SGI	mRNA	976195	977727	1.0	+	.	ID=EMRE3EUKT4062500;Name=MFS general substrate transporter like domains;Parent=EMRE3EUKG4062500
EMRE3EUKS918382	SGI	CDS	976195	977727	1	+	0	ID=EMRE3EUKT4062500.1;Name=EMRE3EUKT4062500.1;Parent=EMRE3EUKT4062500
EMRE3EUKS918382	SGI	gene	977825	979398	0.91	+	.	ID=EMRE3EUKG4062501;Name=Conserved predicted protein
EMRE3EUKS918382	SGI	mRNA	977825	979398	0.91	+	.	ID=EMRE3EUKT4062501;Name=Predicted protein;Parent=EMRE3EUKG4062501
EMRE3EUKS918382	SGI	CDS	977825	977999	1	+	0	ID=EMRE3EUKT4062501.1;Name=EMRE3EUKT4062501.1;Parent=EMRE3EUKT4062501
EMRE3EUKS918382	SGI	CDS	978068	979398	0.91	+	2	ID=EMRE3EUKT4062501.2;Name=EMRE3EUKT4062501.2;Parent=EMRE3EUKT4062501
EMRE3EUKS918382	SGI	gene	979444	979995	0.98	-	.	ID=EMRE3EUKG4062502;Name=Conserved predicted protein
EMRE3EUKS918382	SGI	mRNA	979444	979995	0.98	-	.	ID=EMRE3EUKT4062502;Name=Conserved predicted protein;Parent=EMRE3EUKG4062502
EMRE3EUKS918382	SGI	CDS	979444	979995	0.98	-	0	ID=EMRE3EUKT4062502.1;Name=EMRE3EUKT4062502.1;Parent=EMRE3EUKT4062502
EMRE3EUKS918382	SGI	gene	980255	981157	0.9	+	.	ID=EMRE3EUKG4062503;Name=Ribonuclease Inhibitor
EMRE3EUKS918382	SGI	mRNA	980255	981157	0.9	+	.	ID=EMRE3EUKT4062503;Name=Ribonuclease Inhibitor;Parent=EMRE3EUKG4062503
EMRE3EUKS918382	SGI	CDS	980255	981157	0.9	+	0	ID=EMRE3EUKT4062503.1;Name=EMRE3EUKT4062503.1;Parent=EMRE3EUKT4062503
EMRE3EUKS918382	SGI	gene	981172	983508	0.71	-	.	ID=EMRE3EUKG4062504;Name=PHD finger protein 3
EMRE3EUKS918382	SGI	mRNA	981172	983508	0.71	-	.	ID=EMRE3EUKT4062504;Name=PHD finger protein 3;Parent=EMRE3EUKG4062504
EMRE3EUKS918382	SGI	CDS	981172	983508	0.71	-	0	ID=EMRE3EUKT4062504.1;Name=EMRE3EUKT4062504.1;Parent=EMRE3EUKT4062504
EMRE3EUKS918382	SGI	gene	983723	984265	0.94	+	.	ID=EMRE3EUKG4062505;Name=Conserved predicted protein
EMRE3EUKS918382	SGI	mRNA	983723	984265	0.94	+	.	ID=EMRE3EUKT4062505;Name=Predicted protein;Parent=EMRE3EUKG4062505
EMRE3EUKS918382	SGI	CDS	983723	984265	0.94	+	0	ID=EMRE3EUKT4062505.1;Name=EMRE3EUKT4062505.1;Parent=EMRE3EUKT4062505
EMRE3EUKS918382	SGI	gene	984492	986243	0.93	+	.	ID=EMRE3EUKG4062506;Name=Ribonuclease Inhibitor
EMRE3EUKS918382	SGI	mRNA	984492	986243	0.93	+	.	ID=EMRE3EUKT4062506;Name=Ribonuclease Inhibitor;Parent=EMRE3EUKG4062506
EMRE3EUKS918382	SGI	CDS	984492	986243	0.93	+	0	ID=EMRE3EUKT4062506.1;Name=EMRE3EUKT4062506.1;Parent=EMRE3EUKT4062506
EMRE3EUKS918382	SGI	gene	986377	987247	0.96	-	.	ID=EMRE3EUKG4062507;Name=Conserved predicted protein
EMRE3EUKS918382	SGI	mRNA	986377	987247	0.96	-	.	ID=EMRE3EUKT4062507;Name=Predicted protein;Parent=EMRE3EUKG4062507
EMRE3EUKS918382	SGI	CDS	986377	986394	0.96	-	0	ID=EMRE3EUKT4062507.1;Name=EMRE3EUKT4062507.1;Parent=EMRE3EUKT4062507
EMRE3EUKS918382	SGI	CDS	986486	987247	0.98	-	0	ID=EMRE3EUKT4062507.2;Name=EMRE3EUKT4062507.2;Parent=EMRE3EUKT4062507
EMRE3EUKS918382	SGI	gene	987283	988707	0.48	-	.	ID=EMRE3EUKG4062508;Name=Pseudouridine synthase, RsuA/RluB/C/D/E/F
EMRE3EUKS918382	SGI	mRNA	987283	988707	0.48	-	.	ID=EMRE3EUKT4062508;Name=Pseudouridine synthase, RsuA/RluB/C/D/E/F;Parent=EMRE3EUKG4062508
EMRE3EUKS918382	SGI	CDS	987283	987691	0.99	-	1	ID=EMRE3EUKT4062508.1;Name=EMRE3EUKT4062508.1;Parent=EMRE3EUKT4062508
EMRE3EUKS918382	SGI	CDS	987766	988250	0.99	-	0	ID=EMRE3EUKT4062508.2;Name=EMRE3EUKT4062508.2;Parent=EMRE3EUKT4062508
EMRE3EUKS918382	SGI	CDS	988314	988402	0.48	-	2	ID=EMRE3EUKT4062508.3;Name=EMRE3EUKT4062508.3;Parent=EMRE3EUKT4062508
EMRE3EUKS918382	SGI	CDS	988671	988707	0.48	-	0	ID=EMRE3EUKT4062508.4;Name=EMRE3EUKT4062508.4;Parent=EMRE3EUKT4062508
EMRE3EUKS918382	SGI	gene	988762	989676	0.97	-	.	ID=EMRE3EUKG4062509;Name=Photosystem ii s4 domain protein
EMRE3EUKS918382	SGI	mRNA	988762	989676	0.97	-	.	ID=EMRE3EUKT4062509;Name=Photosystem ii s4 domain protein;Parent=EMRE3EUKG4062509
EMRE3EUKS918382	SGI	CDS	988762	989676	0.97	-	0	ID=EMRE3EUKT4062509.1;Name=EMRE3EUKT4062509.1;Parent=EMRE3EUKT4062509
EMRE3EUKS918382	SGI	gene	989950	992711	1.0	+	.	ID=EMRE3EUKG4062510;Name=G patch domain-containing protein TGH
EMRE3EUKS918382	SGI	mRNA	989950	992711	1.0	+	.	ID=EMRE3EUKT4062510;Name=G patch domain-containing protein TGH;Parent=EMRE3EUKG4062510
EMRE3EUKS918382	SGI	CDS	989950	990108	1	+	0	ID=EMRE3EUKT4062510.1;Name=EMRE3EUKT4062510.1;Parent=EMRE3EUKT4062510
EMRE3EUKS918382	SGI	CDS	990198	992711	1	+	0	ID=EMRE3EUKT4062510.2;Name=EMRE3EUKT4062510.2;Parent=EMRE3EUKT4062510
EMRE3EUKS918382	SGI	gene	992765	993682	1.0	-	.	ID=EMRE3EUKG4062511;Name=SRF-like
EMRE3EUKS918382	SGI	mRNA	992765	993682	1.0	-	.	ID=EMRE3EUKT4062511;Name=SRF-like;Parent=EMRE3EUKG4062511
EMRE3EUKS918382	SGI	CDS	992765	993682	1	-	0	ID=EMRE3EUKT4062511.1;Name=EMRE3EUKT4062511.1;Parent=EMRE3EUKT4062511
EMRE3EUKS918382	SGI	gene	994365	995252	0.97	+	.	ID=EMRE3EUKG4062512;Name=Conserved predicted protein
EMRE3EUKS918382	SGI	mRNA	994365	995252	0.97	+	.	ID=EMRE3EUKT4062512;Name=Predicted protein;Parent=EMRE3EUKG4062512
EMRE3EUKS918382	SGI	CDS	994365	995252	0.97	+	0	ID=EMRE3EUKT4062512.1;Name=EMRE3EUKT4062512.1;Parent=EMRE3EUKT4062512
EMRE3EUKS918382	SGI	gene	995283	997538	1.0	-	.	ID=EMRE3EUKG4062513;Name=Purple acid phosphatase, N-terminal domain
EMRE3EUKS918382	SGI	mRNA	995283	997538	1.0	-	.	ID=EMRE3EUKT4062513;Name=Purple acid phosphatase, N-terminal domain;Parent=EMRE3EUKG4062513
EMRE3EUKS918382	SGI	CDS	995283	997538	1	-	0	ID=EMRE3EUKT4062513.1;Name=EMRE3EUKT4062513.1;Parent=EMRE3EUKT4062513
EMRE3EUKS918382	SGI	gene	998065	999087	1.0	-	.	ID=EMRE3EUKG4062514;Name=Conserved predicted protein
EMRE3EUKS918382	SGI	mRNA	998065	999087	1.0	-	.	ID=EMRE3EUKT4062514;Name=Conserved predicted protein;Parent=EMRE3EUKG4062514
EMRE3EUKS918382	SGI	CDS	998065	999087	1	-	0	ID=EMRE3EUKT4062514.1;Name=EMRE3EUKT4062514.1;Parent=EMRE3EUKT4062514
EMRE3EUKS918382	SGI	gene	999293	999991	1.0	+	.	ID=EMRE3EUKG4062515;Name=Succinate dehydrogenase assembly factor 2, mitochondrial-like
EMRE3EUKS918382	SGI	mRNA	999293	999991	1.0	+	.	ID=EMRE3EUKT4062515;Name=Succinate dehydrogenase assembly factor 2, mitochondrial-like;Parent=EMRE3EUKG4062515
EMRE3EUKS918382	SGI	CDS	999293	999508	1	+	0	ID=EMRE3EUKT4062515.1;Name=EMRE3EUKT4062515.1;Parent=EMRE3EUKT4062515
EMRE3EUKS918382	SGI	CDS	999589	999804	1	+	0	ID=EMRE3EUKT4062515.2;Name=EMRE3EUKT4062515.2;Parent=EMRE3EUKT4062515
EMRE3EUKS918382	SGI	CDS	999878	999991	1	+	0	ID=EMRE3EUKT4062515.3;Name=EMRE3EUKT4062515.3;Parent=EMRE3EUKT4062515
EMRE3EUKS918382	SGI	gene	1000114	1001520	0.99	+	.	ID=EMRE3EUKG4062516;Name=Ribosomal protein S35
EMRE3EUKS918382	SGI	mRNA	1000114	1001520	0.99	+	.	ID=EMRE3EUKT4062516;Name=Ribosomal protein S35;Parent=EMRE3EUKG4062516
EMRE3EUKS918382	SGI	CDS	1000114	1001520	0.99	+	0	ID=EMRE3EUKT4062516.1;Name=EMRE3EUKT4062516.1;Parent=EMRE3EUKT4062516
EMRE3EUKS918382	SGI	gene	1001768	1002019	0.52	-	.	ID=EMRE3EUKG4062517;Name=Mago binding
EMRE3EUKS918382	SGI	mRNA	1001768	1002019	0.52	-	.	ID=EMRE3EUKT4062517;Name=Mago binding;Parent=EMRE3EUKG4062517
EMRE3EUKS918382	SGI	CDS	1001768	1002019	0.52	-	0	ID=EMRE3EUKT4062517.1;Name=EMRE3EUKT4062517.1;Parent=EMRE3EUKT4062517
EMRE3EUKS918382	SGI	gene	1002221	1002822	1.0	+	.	ID=EMRE3EUKG4062518;Name=ER membrane protein complex subunit 4
EMRE3EUKS918382	SGI	mRNA	1002221	1002822	1.0	+	.	ID=EMRE3EUKT4062518;Name=ER membrane protein complex subunit 4;Parent=EMRE3EUKG4062518
EMRE3EUKS918382	SGI	CDS	1002221	1002304	1	+	0	ID=EMRE3EUKT4062518.1;Name=EMRE3EUKT4062518.1;Parent=EMRE3EUKT4062518
EMRE3EUKS918382	SGI	CDS	1002379	1002822	1	+	0	ID=EMRE3EUKT4062518.2;Name=EMRE3EUKT4062518.2;Parent=EMRE3EUKT4062518
EMRE3EUKS918382	SGI	gene	1002990	1003616	0.87	+	.	ID=EMRE3EUKG4062519;Name=CBS-domain pair
EMRE3EUKS918382	SGI	mRNA	1002990	1003616	0.87	+	.	ID=EMRE3EUKT4062519;Name=CBS-domain pair;Parent=EMRE3EUKG4062519
EMRE3EUKS918382	SGI	CDS	1002990	1003616	0.87	+	0	ID=EMRE3EUKT4062519.1;Name=EMRE3EUKT4062519.1;Parent=EMRE3EUKT4062519
EMRE3EUKS918382	SGI	gene	1004037	1005197	1.0	-	.	ID=EMRE3EUKG4062520;Name=Conserved predicted protein
EMRE3EUKS918382	SGI	mRNA	1004037	1005197	1.0	-	.	ID=EMRE3EUKT4062520;Name=Conserved predicted protein;Parent=EMRE3EUKG4062520
EMRE3EUKS918382	SGI	CDS	1004037	1005197	1	-	0	ID=EMRE3EUKT4062520.1;Name=EMRE3EUKT4062520.1;Parent=EMRE3EUKT4062520
EMRE3EUKS918382	SGI	gene	1005297	1006076	1.0	-	.	ID=EMRE3EUKG4062521;Name=Protein nasp
EMRE3EUKS918382	SGI	mRNA	1005297	1006076	1.0	-	.	ID=EMRE3EUKT4062521;Name=Protein nasp;Parent=EMRE3EUKG4062521
EMRE3EUKS918382	SGI	CDS	1005297	1006076	1	-	0	ID=EMRE3EUKT4062521.1;Name=EMRE3EUKT4062521.1;Parent=EMRE3EUKT4062521
EMRE3EUKS918382	SGI	gene	1006254	1007846	0.99	-	.	ID=EMRE3EUKG4062522;Name=Conserved predicted protein
EMRE3EUKS918382	SGI	mRNA	1006254	1007846	0.99	-	.	ID=EMRE3EUKT4062522;Name=Conserved predicted protein;Parent=EMRE3EUKG4062522
EMRE3EUKS918382	SGI	CDS	1006254	1007846	0.99	-	0	ID=EMRE3EUKT4062522.1;Name=EMRE3EUKT4062522.1;Parent=EMRE3EUKT4062522
EMRE3EUKS918382	SGI	gene	1008011	1009564	0.99	-	.	ID=EMRE3EUKG4062523;Name=Cysteine desulfurase/selenocysteine lyase family PLP dependent transferase superfamily protein
EMRE3EUKS918382	SGI	mRNA	1008011	1009564	0.99	-	.	ID=EMRE3EUKT4062523;Name=Cysteine desulfurase/selenocysteine lyase family PLP dependent transferase superfamily protein;Parent=EMRE3EUKG4062523
EMRE3EUKS918382	SGI	CDS	1008011	1009564	0.99	-	0	ID=EMRE3EUKT4062523.1;Name=EMRE3EUKT4062523.1;Parent=EMRE3EUKT4062523
EMRE3EUKS918382	SGI	gene	1009887	1010861	0.93	+	.	ID=EMRE3EUKG4062524;Name=50S ribosomal protein L1
EMRE3EUKS918382	SGI	mRNA	1009887	1010861	0.93	+	.	ID=EMRE3EUKT4062524;Name=50S ribosomal protein L1;Parent=EMRE3EUKG4062524
EMRE3EUKS918382	SGI	CDS	1009887	1010861	0.93	+	0	ID=EMRE3EUKT4062524.1;Name=EMRE3EUKT4062524.1;Parent=EMRE3EUKT4062524
EMRE3EUKS918382	SGI	gene	1011288	1012421	1.0	+	.	ID=EMRE3EUKG4062525;Name=Zinc transporter zupT, Zinc transporter ZIP, metal ion transmembrane transporter activity
EMRE3EUKS918382	SGI	mRNA	1011288	1012421	1.0	+	.	ID=EMRE3EUKT4062525;Name=Zinc transporter zupT, Zinc transporter ZIP, metal ion transmembrane transporter activity;Parent=EMRE3EUKG4062525
EMRE3EUKS918382	SGI	CDS	1011288	1012421	1	+	0	ID=EMRE3EUKT4062525.1;Name=EMRE3EUKT4062525.1;Parent=EMRE3EUKT4062525
EMRE3EUKS918382	SGI	gene	1013187	1013557	0.91	-	.	ID=EMRE3EUKG4062526;Name=Unnamed product
EMRE3EUKS918382	SGI	mRNA	1013187	1013557	0.91	-	.	ID=EMRE3EUKT4062526;Name=Unnamed product;Parent=EMRE3EUKG4062526
EMRE3EUKS918382	SGI	CDS	1013187	1013372	1	-	0	ID=EMRE3EUKT4062526.1;Name=EMRE3EUKT4062526.1;Parent=EMRE3EUKT4062526
EMRE3EUKS918382	SGI	CDS	1013453	1013557	0.91	-	0	ID=EMRE3EUKT4062526.2;Name=EMRE3EUKT4062526.2;Parent=EMRE3EUKT4062526
EMRE3EUKS918382	SGI	gene	1014400	1015022	0.96	+	.	ID=EMRE3EUKG4062527;Name=Conserved predicted protein
EMRE3EUKS918382	SGI	mRNA	1014400	1015022	0.96	+	.	ID=EMRE3EUKT4062527;Name=Conserved predicted protein;Parent=EMRE3EUKG4062527
EMRE3EUKS918382	SGI	CDS	1014400	1014852	0.98	+	0	ID=EMRE3EUKT4062527.1;Name=EMRE3EUKT4062527.1;Parent=EMRE3EUKT4062527
EMRE3EUKS918382	SGI	CDS	1014942	1015022	0.98	+	0	ID=EMRE3EUKT4062527.2;Name=EMRE3EUKT4062527.2;Parent=EMRE3EUKT4062527
EMRE3EUKS918382	SGI	gene	1015193	1016410	0.99	+	.	ID=EMRE3EUKG4062528;Name=Amidase signature (AS) enzymes
EMRE3EUKS918382	SGI	mRNA	1015193	1016410	0.99	+	.	ID=EMRE3EUKT4062528;Name=Amidase signature (AS) enzymes;Parent=EMRE3EUKG4062528
EMRE3EUKS918382	SGI	CDS	1015193	1016410	0.99	+	0	ID=EMRE3EUKT4062528.1;Name=EMRE3EUKT4062528.1;Parent=EMRE3EUKT4062528
EMRE3EUKS918382	SGI	gene	1016431	1017399	0.94	-	.	ID=EMRE3EUKG4062529;Name=Indole-3-glycerol phosphate synthase
EMRE3EUKS918382	SGI	mRNA	1016431	1017399	0.94	-	.	ID=EMRE3EUKT4062529;Name=Indole-3-glycerol phosphate synthase;Parent=EMRE3EUKG4062529
EMRE3EUKS918382	SGI	CDS	1016431	1017399	0.94	-	0	ID=EMRE3EUKT4062529.1;Name=EMRE3EUKT4062529.1;Parent=EMRE3EUKT4062529
EMRE3EUKS918382	SGI	gene	1017562	1018515	1.0	+	.	ID=EMRE3EUKG4062530;Name=alpha/beta-Hydrolases
EMRE3EUKS918382	SGI	mRNA	1017562	1018515	1.0	+	.	ID=EMRE3EUKT4062530;Name=alpha/beta-Hydrolases;Parent=EMRE3EUKG4062530
EMRE3EUKS918382	SGI	CDS	1017562	1018515	1	+	0	ID=EMRE3EUKT4062530.1;Name=EMRE3EUKT4062530.1;Parent=EMRE3EUKT4062530
EMRE3EUKS918382	SGI	gene	1018538	1019281	0.51	+	.	ID=EMRE3EUKG4062531;Name=Chaperone J-domain
EMRE3EUKS918382	SGI	mRNA	1018538	1019281	0.51	+	.	ID=EMRE3EUKT4062531;Name=Chaperone J-domain;Parent=EMRE3EUKG4062531
EMRE3EUKS918382	SGI	CDS	1018538	1019281	0.51	+	0	ID=EMRE3EUKT4062531.1;Name=EMRE3EUKT4062531.1;Parent=EMRE3EUKT4062531
EMRE3EUKS918382	SGI	gene	1019358	1020347	0.98	+	.	ID=EMRE3EUKG4062532;Name=DNA-damage-repair/toleration protein DRT111
EMRE3EUKS918382	SGI	mRNA	1019358	1020347	0.98	+	.	ID=EMRE3EUKT4062532;Name=DNA-damage-repair/toleration protein DRT111;Parent=EMRE3EUKG4062532
EMRE3EUKS918382	SGI	CDS	1019358	1020347	0.98	+	0	ID=EMRE3EUKT4062532.1;Name=EMRE3EUKT4062532.1;Parent=EMRE3EUKT4062532
EMRE3EUKS918382	SGI	gene	1020350	1021173	1.0	-	.	ID=EMRE3EUKG4062533;Name=P-loop containing nucleoside triphosphate hydrolases
EMRE3EUKS918382	SGI	mRNA	1020350	1021173	1.0	-	.	ID=EMRE3EUKT4062533;Name=P-loop containing nucleoside triphosphate hydrolases;Parent=EMRE3EUKG4062533
EMRE3EUKS918382	SGI	CDS	1020350	1021056	1	-	2	ID=EMRE3EUKT4062533.1;Name=EMRE3EUKT4062533.1;Parent=EMRE3EUKT4062533
EMRE3EUKS918382	SGI	CDS	1021122	1021173	1	-	0	ID=EMRE3EUKT4062533.2;Name=EMRE3EUKT4062533.2;Parent=EMRE3EUKT4062533
EMRE3EUKS918382	SGI	gene	1021500	1021823	1.0	+	.	ID=EMRE3EUKG4062534;Name=Complex 1 protein (LYR family)
EMRE3EUKS918382	SGI	mRNA	1021500	1021823	1.0	+	.	ID=EMRE3EUKT4062534;Name=Complex 1 protein (LYR family);Parent=EMRE3EUKG4062534
EMRE3EUKS918382	SGI	CDS	1021500	1021823	1	+	0	ID=EMRE3EUKT4062534.1;Name=EMRE3EUKT4062534.1;Parent=EMRE3EUKT4062534
EMRE3EUKS918382	SGI	gene	1021965	1022651	0.96	-	.	ID=EMRE3EUKG4062535;Name=monothiol glutaredoxin, Grx4 family
EMRE3EUKS918382	SGI	mRNA	1021965	1022651	0.96	-	.	ID=EMRE3EUKT4062535;Name=monothiol glutaredoxin, Grx4 family;Parent=EMRE3EUKG4062535
EMRE3EUKS918382	SGI	CDS	1021965	1022651	0.96	-	0	ID=EMRE3EUKT4062535.1;Name=EMRE3EUKT4062535.1;Parent=EMRE3EUKT4062535
EMRE3EUKS918382	SGI	gene	1022839	1024007	0.61	+	.	ID=EMRE3EUKG4062536;Name=NAD(P)-binding Rossmann-fold domains
EMRE3EUKS918382	SGI	mRNA	1022839	1024007	0.61	+	.	ID=EMRE3EUKT4062536;Name=NAD(P)-binding Rossmann-fold domains;Parent=EMRE3EUKG4062536
EMRE3EUKS918382	SGI	CDS	1022839	1022952	0.61	+	0	ID=EMRE3EUKT4062536.1;Name=EMRE3EUKT4062536.1;Parent=EMRE3EUKT4062536
EMRE3EUKS918382	SGI	CDS	1023018	1024007	1	+	0	ID=EMRE3EUKT4062536.2;Name=EMRE3EUKT4062536.2;Parent=EMRE3EUKT4062536
EMRE3EUKS918382	SGI	gene	1024054	1024832	1.0	-	.	ID=EMRE3EUKG4062537;Name=Thioredoxin-like/ATP binding protein
EMRE3EUKS918382	SGI	mRNA	1024054	1024832	1.0	-	.	ID=EMRE3EUKT4062537;Name=Thioredoxin-like/ATP binding protein;Parent=EMRE3EUKG4062537
EMRE3EUKS918382	SGI	CDS	1024054	1024683	1	-	0	ID=EMRE3EUKT4062537.1;Name=EMRE3EUKT4062537.1;Parent=EMRE3EUKT4062537
EMRE3EUKS918382	SGI	CDS	1024749	1024832	1	-	0	ID=EMRE3EUKT4062537.2;Name=EMRE3EUKT4062537.2;Parent=EMRE3EUKT4062537
EMRE3EUKS918382	SGI	gene	1025159	1026826	0.96	+	.	ID=EMRE3EUKG4062538;Name=Conserved predicted protein
EMRE3EUKS918382	SGI	mRNA	1025159	1026826	0.96	+	.	ID=EMRE3EUKT4062538;Name=Predicted protein;Parent=EMRE3EUKG4062538
EMRE3EUKS918382	SGI	CDS	1025159	1026826	0.96	+	0	ID=EMRE3EUKT4062538.1;Name=EMRE3EUKT4062538.1;Parent=EMRE3EUKT4062538
EMRE3EUKS918382	SGI	gene	1026838	1027860	1.0	-	.	ID=EMRE3EUKG4062539;Name=Transcription initiation factor TFIID component TAF4 family
EMRE3EUKS918382	SGI	mRNA	1026838	1027860	1.0	-	.	ID=EMRE3EUKT4062539;Name=Transcription initiation factor TFIID component TAF4 family;Parent=EMRE3EUKG4062539
EMRE3EUKS918382	SGI	CDS	1026838	1027860	1	-	0	ID=EMRE3EUKT4062539.1;Name=EMRE3EUKT4062539.1;Parent=EMRE3EUKT4062539
EMRE3EUKS918382	SGI	gene	1027950	1029337	1.0	-	.	ID=EMRE3EUKG4062540;Name=Acyl-CoA N-acyltransferases (Nat)
EMRE3EUKS918382	SGI	mRNA	1027950	1029337	1.0	-	.	ID=EMRE3EUKT4062540;Name=Acyl-CoA N-acyltransferases (Nat);Parent=EMRE3EUKG4062540
EMRE3EUKS918382	SGI	CDS	1027950	1028601	1	-	1	ID=EMRE3EUKT4062540.1;Name=EMRE3EUKT4062540.1;Parent=EMRE3EUKT4062540
EMRE3EUKS918382	SGI	CDS	1028673	1029337	1	-	0	ID=EMRE3EUKT4062540.2;Name=EMRE3EUKT4062540.2;Parent=EMRE3EUKT4062540
EMRE3EUKS918382	SGI	gene	1029370	1031782	1.0	-	.	ID=EMRE3EUKG4062541;Name=P-loop containing nucleoside triphosphate hydrolases
EMRE3EUKS918382	SGI	mRNA	1029370	1031782	1.0	-	.	ID=EMRE3EUKT4062541;Name=P-loop containing nucleoside triphosphate hydrolases;Parent=EMRE3EUKG4062541
EMRE3EUKS918382	SGI	CDS	1029370	1031585	1	-	2	ID=EMRE3EUKT4062541.1;Name=EMRE3EUKT4062541.1;Parent=EMRE3EUKT4062541
EMRE3EUKS918382	SGI	CDS	1031704	1031782	1	-	0	ID=EMRE3EUKT4062541.2;Name=EMRE3EUKT4062541.2;Parent=EMRE3EUKT4062541
EMRE3EUKS918382	SGI	gene	1031957	1033746	1.0	-	.	ID=EMRE3EUKG4062542;Name=FAD/NAD(P)-binding domain
EMRE3EUKS918382	SGI	mRNA	1031957	1033746	1.0	-	.	ID=EMRE3EUKT4062542;Name=FAD/NAD(P)-binding domain;Parent=EMRE3EUKG4062542
EMRE3EUKS918382	SGI	CDS	1031957	1033035	1	-	2	ID=EMRE3EUKT4062542.1;Name=EMRE3EUKT4062542.1;Parent=EMRE3EUKT4062542
EMRE3EUKS918382	SGI	CDS	1033100	1033493	1	-	0	ID=EMRE3EUKT4062542.2;Name=EMRE3EUKT4062542.2;Parent=EMRE3EUKT4062542
EMRE3EUKS918382	SGI	CDS	1033636	1033746	1	-	0	ID=EMRE3EUKT4062542.3;Name=EMRE3EUKT4062542.3;Parent=EMRE3EUKT4062542
EMRE3EUKS918382	SGI	gene	1034029	1035058	1.0	-	.	ID=EMRE3EUKG4062543;Name=Ubiquitin carboxyl-terminal hydrolase isozyme L5
EMRE3EUKS918382	SGI	mRNA	1034029	1035058	1.0	-	.	ID=EMRE3EUKT4062543;Name=Ubiquitin carboxyl-terminal hydrolase isozyme L5;Parent=EMRE3EUKG4062543
EMRE3EUKS918382	SGI	CDS	1034029	1034963	1	-	2	ID=EMRE3EUKT4062543.1;Name=EMRE3EUKT4062543.1;Parent=EMRE3EUKT4062543
EMRE3EUKS918382	SGI	CDS	1035037	1035058	1	-	0	ID=EMRE3EUKT4062543.2;Name=EMRE3EUKT4062543.2;Parent=EMRE3EUKT4062543
EMRE3EUKS918382	SGI	gene	1038828	1039043	0.0	+	.	ID=EMRE3EUKG4062544;Name=Conserved predicted protein
EMRE3EUKS918382	SGI	mRNA	1038828	1039043	0.0	+	.	ID=EMRE3EUKT4062544;Name=Predicted protein;Parent=EMRE3EUKG4062544
EMRE3EUKS918382	SGI	CDS	1038828	1039043	0	+	0	ID=EMRE3EUKT4062544.1;Name=EMRE3EUKT4062544.1;Parent=EMRE3EUKT4062544
EMRE3EUKS918382	SGI	gene	826795	827637	0.0	+	.	ID=EMRE3EUKG4062545;Name=Ferric-chelate reductase 1
EMRE3EUKS918382	SGI	mRNA	826795	827637	0.0	+	.	ID=EMRE3EUKT4062545;Name=Ferric-chelate reductase 1;Parent=EMRE3EUKG4062545
EMRE3EUKS918382	SGI	CDS	826795	827637	0	+	0	ID=EMRE3EUKT4062545.1;Name=EMRE3EUKT4062545.1;Parent=EMRE3EUKT4062545
EMRE3EUKS918382	SGI	gene	465110	466441	0.0	-	.	ID=EMRE3EUKG4062546;Name=Glycoside hydrolase family 31 protein
EMRE3EUKS918382	SGI	mRNA	465110	466441	0.0	-	.	ID=EMRE3EUKT4062546;Name=Glycoside hydrolase family 31 protein;Parent=EMRE3EUKG4062546
EMRE3EUKS918382	SGI	CDS	465110	466441	0	-	0	ID=EMRE3EUKT4062546.1;Name=EMRE3EUKT4062546.1;Parent=EMRE3EUKT4062546
EMRE3EUKS918382	SGI	gene	45955	46422	0.0	-	.	ID=EMRE3EUKG4062547;Name=Conserved predicted protein
EMRE3EUKS918382	SGI	mRNA	45955	46422	0.0	-	.	ID=EMRE3EUKT4062547;Name=Predicted protein;Parent=EMRE3EUKG4062547
EMRE3EUKS918382	SGI	CDS	45955	46422	0	-	0	ID=EMRE3EUKT4062547.1;Name=EMRE3EUKT4062547.1;Parent=EMRE3EUKT4062547
EMRE3EUKS918382	SGI	gene	465110	467545	0.0	-	.	ID=EMRE3EUKG4062548;Name=Glycoside hydrolase family 31 protein
EMRE3EUKS918382	SGI	mRNA	465110	467545	0.0	-	.	ID=EMRE3EUKT4062548;Name=Glycoside hydrolase family 31 protein;Parent=EMRE3EUKG4062548
EMRE3EUKS918382	SGI	CDS	465110	467545	0	-	0	ID=EMRE3EUKT4062548.1;Name=EMRE3EUKT4062548.1;Parent=EMRE3EUKT4062548
EMRE3EUKS918383	SGI	gene	9118	10233	1.0	+	.	ID=EMRE3EUKG4062549;Name=PAP_fibrillin
EMRE3EUKS918383	SGI	mRNA	9118	10233	1.0	+	.	ID=EMRE3EUKT4062549;Name=PAP_fibrillin;Parent=EMRE3EUKG4062549
EMRE3EUKS918383	SGI	CDS	9118	10233	1	+	0	ID=EMRE3EUKT4062549.1;Name=EMRE3EUKT4062549.1;Parent=EMRE3EUKT4062549
EMRE3EUKS918383	SGI	gene	10465	11265	0.54	-	.	ID=EMRE3EUKG4062550;Name=Conserved predicted protein
EMRE3EUKS918383	SGI	mRNA	10465	11265	0.54	-	.	ID=EMRE3EUKT4062550;Name=Predicted protein;Parent=EMRE3EUKG4062550
EMRE3EUKS918383	SGI	CDS	10465	10877	0.6	-	2	ID=EMRE3EUKT4062550.1;Name=EMRE3EUKT4062550.1;Parent=EMRE3EUKT4062550
EMRE3EUKS918383	SGI	CDS	10963	11183	0.68	-	1	ID=EMRE3EUKT4062550.2;Name=EMRE3EUKT4062550.2;Parent=EMRE3EUKT4062550
EMRE3EUKS918383	SGI	CDS	11255	11265	0.67	-	0	ID=EMRE3EUKT4062550.3;Name=EMRE3EUKT4062550.3;Parent=EMRE3EUKT4062550
EMRE3EUKS918383	SGI	gene	11863	13419	0.94	+	.	ID=EMRE3EUKG4062551;Name=Nucleoporin GLE1
EMRE3EUKS918383	SGI	mRNA	11863	13419	0.94	+	.	ID=EMRE3EUKT4062551;Name=Nucleoporin GLE1;Parent=EMRE3EUKG4062551
EMRE3EUKS918383	SGI	CDS	11863	13419	0.94	+	0	ID=EMRE3EUKT4062551.1;Name=EMRE3EUKT4062551.1;Parent=EMRE3EUKT4062551
EMRE3EUKS918383	SGI	gene	13504	14247	1.0	-	.	ID=EMRE3EUKG4062552;Name=Conserved predicted protein
EMRE3EUKS918383	SGI	mRNA	13504	14247	1.0	-	.	ID=EMRE3EUKT4062552;Name=Conserved predicted protein;Parent=EMRE3EUKG4062552
EMRE3EUKS918383	SGI	CDS	13504	14247	1	-	0	ID=EMRE3EUKT4062552.1;Name=EMRE3EUKT4062552.1;Parent=EMRE3EUKT4062552
EMRE3EUKS918383	SGI	gene	14445	15564	0.55	+	.	ID=EMRE3EUKG4062553;Name=Conserved predicted protein
EMRE3EUKS918383	SGI	mRNA	14445	15564	0.55	+	.	ID=EMRE3EUKT4062553;Name=Conserved predicted protein;Parent=EMRE3EUKG4062553
[truncated: 24,742 more rows]
