# Supplementary material for: Central transcriptional regulator controls photosynthetic growth and carbon storage in response to high light
Source: Nat Commun. 2024 Jun 6;15:4842. doi: 10.1038/s41467-024-49090-7 (PMC11156908; doi:10.1038/s41467-024-49090-7)
Supplement: Supplementary file 10 — Source Data [file 41467_2024_49090_MOESM10_ESM.zip › Source_Data/Source_Data.xlsx]

## Sheet: Figure 1
The gene expression values depicted in volcano plots are based on the RNA-seq data sets availible at NCBI SRA PRJNA1024918 [https://www.ncbi.nlm.nih.gov/bioproject/?term=PRJNA1024918].
Additional annotation files used to determine gene loci are also availble in the Source Data folder in the form of transcript sequences (pico_024561_nuc_p0_v3.0.0.cds.fa) and gene coordinates (pico_024561_nuc_p0_v3.0.0.genes.gff3). The files will also be accessible via the genome assembly at NCBI code JAACMV000000000 [https://www.ncbi.nlm.nih.gov/nuccore/1811192891])

## Sheet: Figure 4a and b
Figure.4A
Strain	Culture_ID	Inhibitor Treatment	Flash number	NPQ	Time (min)
TG2-WT	230210_S2A	No Treatment	1	-0.00250573	5
TG2-WT	230210_S2A	No Treatment	2	0.289203	10
TG2-WT	230210_S2A	No Treatment	3	0.284158	15
TG2-WT	230210_S2A	No Treatment	4	0.458539	20
TG2-WT	230210_S2A	No Treatment	5	0.477348	25
TG1-MYB99	230213_S1A	No Treatment	1	0.000205365	5
TG1-MYB99	230213_S1A	No Treatment	2	0.297544	10
TG1-MYB99	230213_S1A	No Treatment	3	0.339116	15
TG1-MYB99	230213_S1A	No Treatment	4	0.58034	20
TG1-MYB99	230213_S1A	No Treatment	5	0.693545	25
TG1-MYB99	230214_S1A	No Treatment	1	0.000116444	5
TG1-MYB99	230214_S1A	No Treatment	2	0.233543	10
TG1-MYB99	230214_S1A	No Treatment	3	0.247371	15
TG1-MYB99	230214_S1A	No Treatment	4	0.341972	20
TG1-MYB99	230214_S1A	No Treatment	5	0.312397	25
TG1-MYB99	230214_S1B	No Treatment	1	-0.000142482	5
TG1-MYB99	230214_S1B	No Treatment	2	0.212842	10
TG1-MYB99	230214_S1B	No Treatment	3	0.21807	15
TG1-MYB99	230214_S1B	No Treatment	4	0.369607	20
TG1-MYB99	230214_S1B	No Treatment	5	0.417757	25
TG1-WT	230221_S2A	No Treatment	1	0.000660947	5
TG1-WT	230221_S2A	No Treatment	2	0.219272	10
TG1-WT	230221_S2A	No Treatment	3	0.240265	15
TG1-WT	230221_S2A	No Treatment	4	0.420275	20
TG1-WT	230221_S2A	No Treatment	5	0.483854	25
TG2-WT	230221_S2B	No Treatment	1	0.00243743	5
TG2-WT	230221_S2B	No Treatment	2	0.177821	10
TG2-WT	230221_S2B	No Treatment	3	0.171818	15
TG2-WT	230221_S2B	No Treatment	4	0.365475	20
TG2-WT	230221_S2B	No Treatment	5	0.367279	25
TG1-WT	230428_S2A	No Treatment	1	-0.000512928	5
TG1-WT	230428_S2A	No Treatment	2	0.292461	10
TG1-WT	230428_S2A	No Treatment	3	0.30107	15
TG1-WT	230428_S2A	No Treatment	4	0.503572	20
TG1-WT	230428_S2A	No Treatment	5	0.588969	25
TG2-WT	230428_S2B	No Treatment	1	0.000405296	5
TG2-WT	230428_S2B	No Treatment	2	0.344095	10
TG2-WT	230428_S2B	No Treatment	3	0.319616	15
TG2-WT	230428_S2B	No Treatment	4	0.631988	20
TG2-WT	230428_S2B	No Treatment	5	0.647688	25
TG1-WT	230428_S2C	No Treatment	1	-0.000412428	5
TG1-WT	230428_S2C	No Treatment	2	0.300061	10
TG1-WT	230428_S2C	No Treatment	3	0.301165	15
TG1-WT	230428_S2C	No Treatment	4	0.504922	20
TG1-WT	230428_S2C	No Treatment	5	0.590004	25
TG2-WT	230210_S2A	OG	1	-0.000245048	5
TG2-WT	230210_S2A	OG	2	0.0067907	10
TG2-WT	230210_S2A	OG	3	0.0421958	15
TG2-WT	230210_S2A	OG	4	0.145812	20
TG2-WT	230210_S2A	OG	5	0.228997	25
TG1-MYB99	230213_S1A	OG	1	-0.000767652	5
TG1-MYB99	230213_S1A	OG	2	0.103888	10
TG1-MYB99	230213_S1A	OG	3	0.152023	15
TG1-MYB99	230213_S1A	OG	4	0.266469	20
TG1-MYB99	230213_S1A	OG	5	0.343071	25
TG1-MYB99	230214_S1A	OG	1	-0.000363593	5
TG1-MYB99	230214_S1A	OG	2	0.167133	10
TG1-MYB99	230214_S1A	OG	3	0.308857	15
TG1-MYB99	230214_S1A	OG	4	0.538506	20
TG1-MYB99	230214_S1A	OG	5	0.727639	25
TG1-MYB99	230214_S1B	OG	1	-0.000757152	5
TG1-MYB99	230214_S1B	OG	2	0.216117	10
TG1-MYB99	230214_S1B	OG	3	0.401698	15
TG1-MYB99	230214_S1B	OG	4	0.689352	20
TG1-MYB99	230214_S1B	OG	5	0.926011	25
TG1-WT	230221_S2A	OG	1	-0.000149367	5
TG1-WT	230221_S2A	OG	2	0.0880233	10
TG1-WT	230221_S2A	OG	3	0.145167	15
TG1-WT	230221_S2A	OG	4	0.263963	20
TG1-WT	230221_S2A	OG	5	0.352953	25
TG2-WT	230221_S2B	OG	1	-0.000955148	5
TG2-WT	230221_S2B	OG	2	0.104682	10
TG2-WT	230221_S2B	OG	3	0.199519	15
TG2-WT	230221_S2B	OG	4	0.366359	20
TG2-WT	230221_S2B	OG	5	0.517611	25
TG2-WT	230222_S2B	OG	1	0.000732117	5
TG2-WT	230222_S2B	OG	2	0.0137175	10
TG2-WT	230222_S2B	OG	3	0.0330382	15
TG2-WT	230222_S2B	OG	4	0.110001	20
TG2-WT	230222_S2B	OG	5	0.176613	25
TG2-WT	230222_S2D	OG	1	-0.000638674	5
TG2-WT	230222_S2D	OG	2	-0.0277156	10
TG2-WT	230222_S2D	OG	3	-0.0268036	15
TG2-WT	230222_S2D	OG	4	0.0336514	20
TG2-WT	230222_S2D	OG	5	0.0828009	25
TG1-WT	230228_S1A	OG	1	-0.000172184	5
TG1-WT	230228_S1A	OG	2	0.112119	10
TG1-WT	230228_S1A	OG	3	0.165978	15
TG1-WT	230228_S1A	OG	4	0.284663	20
TG1-WT	230228_S1A	OG	5	0.367445	25
TG1-WT	230301_S1A	OG	1	-0.000224198	5
TG1-WT	230301_S1A	OG	2	0.109831	10
TG1-WT	230301_S1A	OG	3	0.148387	15
TG1-WT	230301_S1A	OG	4	0.233834	20
TG1-WT	230301_S1A	OG	5	0.291863	25
TG1-WT	230301_S1C	OG	1	0.000416983	5
TG1-WT	230301_S1C	OG	2	0.0617909	10
TG1-WT	230301_S1C	OG	3	0.0942831	15
TG1-WT	230301_S1C	OG	4	0.184158	20
TG1-WT	230301_S1C	OG	5	0.25034	25
TG1-WT	230301_S1E	OG	1	-0.000890393	5
TG1-WT	230301_S1E	OG	2	0.17945	10
TG1-WT	230301_S1E	OG	3	0.331824	15
TG1-WT	230301_S1E	OG	4	0.560596	20
TG1-WT	230301_S1E	OG	5	0.762632	25
Figure.4B
Strain	Culture_ID	Inhibitor Treatment	Flash number	NPQ	Time (min)
TG1-WT	230413_S2A	AA10	1	0.000798378	5
TG1-WT	230413_S2A	AA10	2	0.119797	10
TG1-WT	230413_S2A	AA10	3	0.125632	15
TG1-WT	230413_S2A	AA10	4	0.186871	20
TG1-WT	230413_S2A	AA10	5	0.206808	25
TG2-WT	230413_S2B	AA10	1	6.97268e-05	5
TG2-WT	230413_S2B	AA10	2	0.212497	10
TG2-WT	230413_S2B	AA10	3	0.214515	15
TG2-WT	230413_S2B	AA10	4	0.422343	20
TG2-WT	230413_S2B	AA10	5	0.485426	25
TG1-MYB99	230413_S2C	AA10	1	0.000939329	5
TG1-MYB99	230413_S2C	AA10	2	0.13539	10
TG1-MYB99	230413_S2C	AA10	3	0.149741	15
TG1-MYB99	230413_S2C	AA10	4	0.291478	20
TG1-MYB99	230413_S2C	AA10	5	0.347915	25
TG1-WT	230413_S2E	AA10	1	0.000818383	5
TG1-WT	230413_S2E	AA10	2	0.120184	10
TG1-WT	230413_S2E	AA10	3	0.125835	15
TG1-WT	230413_S2E	AA10	4	0.187014	20
TG1-WT	230413_S2E	AA10	5	0.205319	25
TG2-WT	230428_S2B	AA10	1	-0.00060815	5
TG2-WT	230428_S2B	AA10	2	0.290617	10
TG2-WT	230428_S2B	AA10	3	0.281395	15
TG2-WT	230428_S2B	AA10	4	0.397197	20
TG2-WT	230428_S2B	AA10	5	0.427956	25
TG1-MYB99	230428_S2C	AA10	1	0.000146482	5
TG1-MYB99	230428_S2C	AA10	2	0.207629	10
TG1-MYB99	230428_S2C	AA10	3	0.198588	15
TG1-MYB99	230428_S2C	AA10	4	0.368001	20
TG1-MYB99	230428_S2C	AA10	5	0.420437	25
TG1-WT	230429_S2A	AA10	1	7.72934e-05	5
TG1-WT	230429_S2A	AA10	2	0.20726	10
TG1-WT	230429_S2A	AA10	3	0.202375	15
TG1-WT	230429_S2A	AA10	4	0.369125	20
TG1-WT	230429_S2A	AA10	5	0.427175	25
TG2-WT	230429_S2B	AA10	1	0.000940644	5
TG2-WT	230429_S2B	AA10	2	0.207203	10
TG2-WT	230429_S2B	AA10	3	0.221015	15
TG2-WT	230429_S2B	AA10	4	0.359057	20
TG2-WT	230429_S2B	AA10	5	0.407038	25
TG1-MYB99	230429_S2C	AA10	1	-0.000658007	5
TG1-MYB99	230429_S2C	AA10	2	0.174826	10
TG1-MYB99	230429_S2C	AA10	3	0.17048	15
TG1-MYB99	230429_S2C	AA10	4	0.296136	20
TG1-MYB99	230429_S2C	AA10	5	0.337439	25
TG2-WT	230210_S2A	No Treatment	1	-0.00250573	5
TG2-WT	230210_S2A	No Treatment	2	0.289203	10
TG2-WT	230210_S2A	No Treatment	3	0.284158	15
TG2-WT	230210_S2A	No Treatment	4	0.458539	20
TG2-WT	230210_S2A	No Treatment	5	0.477348	25
TG1-MYB99	230213_S1A	No Treatment	1	0.000205365	5
TG1-MYB99	230213_S1A	No Treatment	2	0.297544	10
TG1-MYB99	230213_S1A	No Treatment	3	0.339116	15
TG1-MYB99	230213_S1A	No Treatment	4	0.58034	20
TG1-MYB99	230213_S1A	No Treatment	5	0.693545	25
TG1-MYB99	230214_S1A	No Treatment	1	0.000116444	5
TG1-MYB99	230214_S1A	No Treatment	2	0.233543	10
TG1-MYB99	230214_S1A	No Treatment	3	0.247371	15
TG1-MYB99	230214_S1A	No Treatment	4	0.341972	20
TG1-MYB99	230214_S1A	No Treatment	5	0.312397	25
TG1-MYB99	230214_S1B	No Treatment	1	-0.000142482	5
TG1-MYB99	230214_S1B	No Treatment	2	0.212842	10
TG1-MYB99	230214_S1B	No Treatment	3	0.21807	15
TG1-MYB99	230214_S1B	No Treatment	4	0.369607	20
TG1-MYB99	230214_S1B	No Treatment	5	0.417757	25
TG1-WT	230221_S2A	No Treatment	1	0.000660947	5
TG1-WT	230221_S2A	No Treatment	2	0.219272	10
TG1-WT	230221_S2A	No Treatment	3	0.240265	15
TG1-WT	230221_S2A	No Treatment	4	0.420275	20
TG1-WT	230221_S2A	No Treatment	5	0.483854	25
TG2-WT	230221_S2B	No Treatment	1	0.00243743	5
TG2-WT	230221_S2B	No Treatment	2	0.177821	10
TG2-WT	230221_S2B	No Treatment	3	0.171818	15
TG2-WT	230221_S2B	No Treatment	4	0.365475	20
TG2-WT	230221_S2B	No Treatment	5	0.367279	25
TG1-WT	230428_S2A	No Treatment	1	-0.000512928	5
TG1-WT	230428_S2A	No Treatment	2	0.292461	10
TG1-WT	230428_S2A	No Treatment	3	0.30107	15
TG1-WT	230428_S2A	No Treatment	4	0.503572	20
TG1-WT	230428_S2A	No Treatment	5	0.588969	25
TG2-WT	230428_S2B	No Treatment	1	0.000405296	5
TG2-WT	230428_S2B	No Treatment	2	0.344095	10
TG2-WT	230428_S2B	No Treatment	3	0.319616	15
TG2-WT	230428_S2B	No Treatment	4	0.631988	20
TG2-WT	230428_S2B	No Treatment	5	0.647688	25
TG1-WT	230428_S2C	No Treatment	1	-0.000412428	5
TG1-WT	230428_S2C	No Treatment	2	0.300061	10
TG1-WT	230428_S2C	No Treatment	3	0.301165	15
TG1-WT	230428_S2C	No Treatment	4	0.504922	20
TG1-WT	230428_S2C	No Treatment	5	0.590004	25

## Sheet: Supplementary Fig 10.
Compound	Strain	Replicate	Normalized Abundance
Alanine	TG1	1	0.770906
Alanine	TG1	2	0.894359
Alanine	TG1	3	0.528565
Alanine	TG2	1	1
Alanine	TG2	2	1
Alanine	TG2	3	1
Alanine	TG1-MYB99	1	0.367523
Alanine	TG1-MYB99	2	0.836064
Alanine	TG1-MYB99	3	0.527768
Arginine	TG1	1	0.212924
Arginine	TG1	2	0.166569
Arginine	TG1	3	2.42471
Arginine	TG2	1	1
Arginine	TG2	2	1
Arginine	TG2	3	1
Arginine	TG1-MYB99	1	0.844567
Arginine	TG1-MYB99	2	1.04739
Arginine	TG1-MYB99	3	1.64533
Asparagine	TG1	1	2.39742
Asparagine	TG1	2	0.723132
Asparagine	TG1	3	1.91169
Asparagine	TG2	1	1
Asparagine	TG2	2	1
Asparagine	TG2	3	1
Asparagine	TG1-MYB99	1	2.89426
Asparagine	TG1-MYB99	2	1.07165
Asparagine	TG1-MYB99	3	1.30363
Aspartic acid	TG1	1	0.528879
Aspartic acid	TG1	2	0.638355
Aspartic acid	TG1	3	0.696293
Aspartic acid	TG2	1	1
Aspartic acid	TG2	2	1
Aspartic acid	TG2	3	1
Aspartic acid	TG1-MYB99	1	0.38496
Aspartic acid	TG1-MYB99	2	0.395626
Aspartic acid	TG1-MYB99	3	0.550489
Glutamic acid	TG1	1	0.64518
Glutamic acid	TG1	2	0.568992
Glutamic acid	TG1	3	0.619316
Glutamic acid	TG2	1	1
Glutamic acid	TG2	2	1
Glutamic acid	TG2	3	1
Glutamic acid	TG1-MYB99	1	0.587633
Glutamic acid	TG1-MYB99	2	0.39018
Glutamic acid	TG1-MYB99	3	0.424204
Glutamine	TG1	1	0.857463
Glutamine	TG1	2	0.977643
Glutamine	TG1	3	1.03658
Glutamine	TG2	1	1
Glutamine	TG2	2	1
Glutamine	TG2	3	1
Glutamine	TG1-MYB99	1	0.480448
Glutamine	TG1-MYB99	2	0.602487
Glutamine	TG1-MYB99	3	0.336385
Histidine	TG1	1	1.25306
Histidine	TG1	2	0.93062
Histidine	TG1	3	0.557559
Histidine	TG2	1	1
Histidine	TG2	2	1
Histidine	TG2	3	1
Histidine	TG1-MYB99	1	0.473768
Histidine	TG1-MYB99	2	0.484322
Histidine	TG1-MYB99	3	0.378112
Isoleucine	TG1	1	1.69258
Isoleucine	TG1	2	0.810354
Isoleucine	TG1	3	1.42999
Isoleucine	TG2	1	1
Isoleucine	TG2	2	1
Isoleucine	TG2	3	1
Isoleucine	TG1-MYB99	1	0.987229
Isoleucine	TG1-MYB99	2	0.875279
Isoleucine	TG1-MYB99	3	0.634363
Lysine	TG1	1	3.58295
Lysine	TG1	2	1.56424
Lysine	TG1	3	1.64225
Lysine	TG2	1	1
Lysine	TG2	2	1
Lysine	TG2	3	1
Lysine	TG1-MYB99	1	2.24694
Lysine	TG1-MYB99	2	1.85569
Lysine	TG1-MYB99	3	2.32518
Methionine	TG1	1	1.62285
Methionine	TG1	2	1.74589
Methionine	TG1	3	1.25004
Methionine	TG2	1	1
Methionine	TG2	2	1
Methionine	TG2	3	1
Methionine	TG1-MYB99	1	1.2722
Methionine	TG1-MYB99	2	1.42677
Methionine	TG1-MYB99	3	1.46053
Phenylalanine	TG1	1	0.605511
Phenylalanine	TG1	2	0.739739
Phenylalanine	TG1	3	0.43048
Phenylalanine	TG2	1	1
Phenylalanine	TG2	2	1
Phenylalanine	TG2	3	1
Phenylalanine	TG1-MYB99	1	0.7334
Phenylalanine	TG1-MYB99	2	0.55737
Phenylalanine	TG1-MYB99	3	0.364695
Proline	TG1	1	1.47761
Proline	TG1	2	0.946635
Proline	TG1	3	0.642834
Proline	TG2	1	1
Proline	TG2	2	1
Proline	TG2	3	1
Proline	TG1-MYB99	1	1.12897
Proline	TG1-MYB99	2	0.758402
Proline	TG1-MYB99	3	0.363893
Serine	TG1	1	1.32144
Serine	TG1	2	2.35339
Serine	TG1	3	4.64024
Serine	TG2	1	1
Serine	TG2	2	1
Serine	TG2	3	1
Serine	TG1-MYB99	1	0.634832
Serine	TG1-MYB99	2	1.46367
Serine	TG1-MYB99	3	1.23344
Threonine	TG1	1	0.887005
Threonine	TG1	2	1.1116
Threonine	TG1	3	1.87964
Threonine	TG2	1	1
Threonine	TG2	2	1
Threonine	TG2	3	1
Threonine	TG1-MYB99	1	0.870553
Threonine	TG1-MYB99	2	1.04517
Threonine	TG1-MYB99	3	0.965484
Tryptophan	TG1	1	1.01527
Tryptophan	TG1	2	0.934592
Tryptophan	TG1	3	1.3585
Tryptophan	TG2	1	1
Tryptophan	TG2	2	1
Tryptophan	TG2	3	1
Tryptophan	TG1-MYB99	1	1.16301
Tryptophan	TG1-MYB99	2	1.03276
Tryptophan	TG1-MYB99	3	0.487964
Tyrosine	TG1	1	0.753717
Tyrosine	TG1	2	0.784874
Tyrosine	TG1	3	0.862686
Tyrosine	TG2	1	1
Tyrosine	TG2	2	1
Tyrosine	TG2	3	1
Tyrosine	TG1-MYB99	1	1.44848
Tyrosine	TG1-MYB99	2	0.977935
Tyrosine	TG1-MYB99	3	0.656886
Valine	TG1	1	1.05129
Valine	TG1	2	0.973718
Valine	TG1	3	1.06176
Valine	TG2	1	1
Valine	TG2	2	1
Valine	TG2	3	1
Valine	TG1-MYB99	1	0.890893
Valine	TG1-MYB99	2	1.14926
Valine	TG1-MYB99	3	0.595614

## Sheet: Supplementary Fig 11.
Time	Strain	Compound	Label	Mean_Label	SD_Label
0	MYB99	Alanine	0	0.966422	0.00021867
0	MYB99	Alanine	1	0.0329189	0.000154943
0	MYB99	Alanine	2	0.000446667	9.32756e-05
0	MYB99	Alanine	3	0.0002123	0.000253499
0	MYB99	Arginine	0	0.939441	0.00148601
0	MYB99	Arginine	1	0.0596254	0.00162887
0	MYB99	Arginine	2	0.000669355	0.000417057
0	MYB99	Arginine	6	0.000396	0.000175362
0	MYB99	Asparagine	0	0.958663	0.000665783
0	MYB99	Asparagine	1	0.0411559	0.00048991
0	MYB99	Asparagine	2	0.0002725	0.000163342
0	MYB99	Aspartic acid	0	0.962475	0.00282225
0	MYB99	Aspartic acid	1	0.0366263	0.00228976
0	MYB99	Aspartic acid	2	0.000898359	0.00102912
0	MYB99	Glutamic acid	0	0.947807	0.000533349
0	MYB99	Glutamic acid	1	0.0507309	0.000169241
0	MYB99	Glutamic acid	2	0.00105569	4.67887e-05
0	MYB99	Glutamic acid	5	0.0006105	0.000449013
0	MYB99	Glutamine	0	0.948449	0.000686694
0	MYB99	Glutamine	1	0.0504029	0.000503339
0	MYB99	Glutamine	2	0.000927357	0.000147127
0	MYB99	Glutamine	5	0.00033185	0.000411748
0	MYB99	Histidine	0	0.951353	0.0199002
0	MYB99	Histidine	1	0.0486472	0.0199002
0	MYB99	Isoleucine	0	0.135265	0.0318143
0	MYB99	Isoleucine	1	0.819793	0.0296506
0	MYB99	Isoleucine	2	0.0441831	0.00222977
0	MYB99	Isoleucine	3	0.000758667	0.000112793
0	MYB99	Lysine	0	0.937833	0.00101441
0	MYB99	Lysine	1	0.0607454	0.000916479
0	MYB99	Lysine	2	0.00142143	0.000104066
0	MYB99	Methionine	0	0.916398	0.0506699
0	MYB99	Methionine	1	0.082956	0.0507727
0	MYB99	Methionine	2	0.000752	0.000285671
0	MYB99	Methionine	4	0.000436	NA
0	MYB99	phenylalanine	0	0.76317	0.0675431
0	MYB99	phenylalanine	1	0.0702332	0.00797591
0	MYB99	phenylalanine	2	0.00201853	0.000532229
0	MYB99	phenylalanine	3	0.120971	0.0445251
0	MYB99	phenylalanine	4	0.0133391	0.0180427
0	MYB99	phenylalanine	8	0.0344428	0.0316345
0	MYB99	phenylalanine	9	0.000815	NA
0	MYB99	Proline	0	0.951599	0.0065863
0	MYB99	Proline	1	0.0474393	0.00642894
0	MYB99	Proline	2	0.000953327	0.000157552
0	MYB99	Proline	4	1.2775e-05	8.09637e-06
0	MYB99	Pyroglutamatic	0	0.910282	0.0325329
0	MYB99	Pyroglutamatic	1	0.0487314	0.00131646
0	MYB99	Pyroglutamatic	2	0.000781667	0.000152225
0	MYB99	Pyroglutamatic	3	0.0341823	0.0301796
0	MYB99	Pyroglutamatic	4	0.00207095	0.00161199
0	MYB99	Pyroglutamatic	5	0.00395145	0.00253888
0	MYB99	Serine	0	0.966648	0.000409574
0	MYB99	Serine	1	0.0332161	0.000284988
0	MYB99	Serine	2	0.000204	6.6468e-05
0	MYB99	Threonine	0	0.959226	0.00190654
0	MYB99	Threonine	1	0.0405453	0.00194117
0	MYB99	Threonine	2	0.000229	0.000122748
0	MYB99	Tryptophan	0	0.866361	0.0067942
0	MYB99	Tryptophan	1	0.0777034	0.00965699
0	MYB99	Tryptophan	3	0.0497555	0.0142467
0	MYB99	Tryptophan	8	0.0144127	NA
0	MYB99	Tryptophan	9	0.00412623	NA
0	MYB99	Tyrosine	0	0.828242	0.0694057
0	MYB99	Tyrosine	1	0.0727778	0.00222106
0	MYB99	Tyrosine	2	0.00825026	0.011909
0	MYB99	Tyrosine	3	0.00669407	0.00627151
0	MYB99	Tyrosine	5	0.00773215	0.00557359
0	MYB99	Tyrosine	6	0.000638	NA
0	MYB99	Tyrosine	8	0.073472	0.0584232
0	MYB99	Tyrosine	9	0.00727566	0.000791525
0	MYB99	Valine	0	0.950767	0.000386435
0	MYB99	Valine	1	0.048644	0.00067838
0	MYB99	Valine	2	0.000588667	0.000308158
0	TG1	Alanine	0	0.961914	0.00226694
0	TG1	Alanine	1	0.0330011	0.00168824
0	TG1	Alanine	2	0.00149552	0.00105596
0	TG1	Alanine	3	0.00358879	0.00234733
0	TG1	Arginine	0	0.948051	0.00650553
0	TG1	Arginine	1	0.0519494	0.00650553
0	TG1	Asparagine	0	0.959994	0.00135719
0	TG1	Asparagine	1	0.0398203	0.00120399
0	TG1	Asparagine	2	0.0002785	7.42462e-05
0	TG1	Aspartic acid	0	0.959166	0.00365234
0	TG1	Aspartic acid	1	0.039629	0.00418669
0	TG1	Aspartic acid	2	0.000680667	0.000103249
0	TG1	Aspartic acid	3	0.000435	NA
0	TG1	Aspartic acid	4	0.000379333	0.000339256
0	TG1	Glutamic acid	0	0.947752	0.000508154
0	TG1	Glutamic acid	1	0.051104	0.000558492
0	TG1	Glutamic acid	2	0.00114322	5.13889e-05
0	TG1	Glutamic acid	3	3.13e-06	NA
0	TG1	Glutamine	0	0.947655	0.00074793
0	TG1	Glutamine	1	0.0513016	0.000773962
0	TG1	Glutamine	2	0.00104204	4.53003e-05
0	TG1	Glutamine	3	4.91e-06	NA
0	TG1	Histidine	0	0.936083	0.0176086
0	TG1	Histidine	1	0.063708	0.017852
0	TG1	Histidine	2	0.000627	NA
0	TG1	Isoleucine	0	0.108399	0.00544526
0	TG1	Isoleucine	1	0.843975	0.00495441
0	TG1	Isoleucine	2	0.0467349	0.000693368
0	TG1	Isoleucine	3	0.000891667	9.11391e-05
0	TG1	Lysine	0	0.936383	0.000873069
0	TG1	Lysine	1	0.0623784	0.00103829
0	TG1	Lysine	2	0.00123898	0.000179557
0	TG1	Methionine	0	0.951849	0.00305124
0	TG1	Methionine	1	0.0481514	0.00305124
0	TG1	phenylalanine	0	0.895737	0.0373422
0	TG1	phenylalanine	1	0.0795158	0.00248879
0	TG1	phenylalanine	2	0.00299504	5.90158e-05
0	TG1	phenylalanine	3	0.033265	0.0409441
0	TG1	phenylalanine	4	0.00172125	NA
0	TG1	Proline	0	0.951471	0.00803848
0	TG1	Proline	1	0.0474787	0.00777943
0	TG1	Proline	2	0.00105068	0.000295128
0	TG1	Pyroglutamatic	0	0.948295	0.00140862
0	TG1	Pyroglutamatic	1	0.0500773	0.000972499
0	TG1	Pyroglutamatic	2	0.000897251	0.000310184
0	TG1	Pyroglutamatic	3	0.000169367	0.000155154
0	TG1	Pyroglutamatic	4	0.000180833	0.000117148
0	TG1	Pyroglutamatic	5	0.000380667	0.000276554
0	TG1	Serine	0	0.967238	0.00162651
0	TG1	Serine	1	0.0322111	0.00206307
0	TG1	Serine	2	0.000452	0.000268848
0	TG1	Serine	3	0.000295	NA
0	TG1	Threonine	0	0.953525	0.00541975
0	TG1	Threonine	1	0.0464751	0.00541975
0	TG1	Tryptophan	0	0.4078	0.0682375
0	TG1	Tryptophan	1	0.0376443	0.00284581
0	TG1	Tryptophan	3	0.0388145	0.0248086
0	TG1	Tryptophan	5	0.253382	NA
0	TG1	Tryptophan	8	0.42693	0.0975
0	TG1	Tryptophan	11	0.0298363	0.0137949
0	TG1	Tyrosine	0	0.868532	0.0668478
0	TG1	Tyrosine	1	0.0759768	0.0190411
0	TG1	Tyrosine	3	0.00654585	0.00256148
0	TG1	Tyrosine	5	0.0176449	NA
0	TG1	Tyrosine	6	0.00254131	NA
0	TG1	Tyrosine	8	0.133197	NA
0	TG1	Valine	0	0.951113	0.00192233
0	TG1	Valine	1	0.0485508	0.00225608
0	TG1	Valine	2	0.0005045	0.000284964
0	TG2	Alanine	0	0.961205	0.000822728
0	TG2	Alanine	1	0.0354048	0.00123426
0	TG2	Alanine	2	0.00104076	0.000433785
0	TG2	Alanine	3	0.0023498	0.00154697
0	TG2	Arginine	0	0.938918	0.00427273
0	TG2	Arginine	1	0.0604101	0.00413239
0	TG2	Arginine	2	0.000686619	0.000548176
0	TG2	Arginine	6	0.000644	NA
0	TG2	Asparagine	0	0.957546	0.0014032
0	TG2	Asparagine	1	0.0424536	0.0014032
0	TG2	Aspartic acid	0	0.964989	0.00636586
0	TG2	Aspartic acid	1	0.0344893	0.00605462
0	TG2	Aspartic acid	2	0.000403	0.000277274
0	TG2	Aspartic acid	3	3.31e-05	NA
0	TG2	Aspartic acid	4	0.0001083	4.59181e-05
0	TG2	Glutamic acid	0	0.947577	0.000205743
0	TG2	Glutamic acid	1	0.0513541	0.000251536
0	TG2	Glutamic acid	2	0.0010682	4.92319e-05
0	TG2	Glutamic acid	5	2.37e-06	NA
0	TG2	Glutamine	0	0.947287	0.00037742
0	TG2	Glutamine	1	0.0516622	0.00030931
0	TG2	Glutamine	2	0.00105081	7.5589e-05
0	TG2	Histidine	0	0.945862	0.00656348
0	TG2	Histidine	1	0.0531626	0.00668411
0	TG2	Histidine	4	0.000861	NA
0	TG2	Histidine	5	0.0010321	0.000117525
0	TG2	Isoleucine	0	0.144697	0.0396369
0	TG2	Isoleucine	1	0.810658	0.0367053
0	TG2	Isoleucine	2	0.0440246	0.00295115
0	TG2	Isoleucine	3	0.000620333	0.000185052
0	TG2	Lysine	0	0.936492	0.000460767
0	TG2	Lysine	1	0.0623524	0.00042091
0	TG2	Lysine	2	0.00115597	4.08493e-05
0	TG2	Methionine	0	0.949858	0.00227263
0	TG2	Methionine	1	0.0501415	0.00227263
0	TG2	phenylalanine	0	0.845567	0.0412015
0	TG2	phenylalanine	1	0.0772227	0.00430067
0	TG2	phenylalanine	2	0.00135606	0.000796332
0	TG2	phenylalanine	3	0.0516689	0.0230268
0	TG2	phenylalanine	9	0.0414082	0.0348262
0	TG2	Proline	0	0.946498	0.00101512
0	TG2	Proline	1	0.0523961	0.00102939
0	TG2	Proline	2	0.00110637	1.74928e-05
0	TG2	Pyroglutamatic	0	0.94889	0.000745245
0	TG2	Pyroglutamatic	1	0.0497592	0.000369475
0	TG2	Pyroglutamatic	2	0.000961793	0.00011433
0	TG2	Pyroglutamatic	3	0.000120733	9.93604e-05
0	TG2	Pyroglutamatic	4	6.80667e-05	6.60985e-05
0	TG2	Pyroglutamatic	5	0.0001994	0.000173054
0	TG2	Serine	0	0.966592	0.00150231
0	TG2	Serine	1	0.0333689	0.00157067
0	TG2	Serine	2	0.000118	NA
0	TG2	Threonine	0	0.96441	0.00292369
0	TG2	Threonine	1	0.0355322	0.00289693
0	TG2	Threonine	2	0.000174	NA
0	TG2	Tryptophan	0	0.463393	0.0446901
0	TG2	Tryptophan	1	0.0385874	0.0059186
0	TG2	Tryptophan	5	0.0123827	NA
0	TG2	Tryptophan	8	0.469001	0.0804455
0	TG2	Tryptophan	9	0.00381805	NA
0	TG2	Tryptophan	11	0.0708533	NA
0	TG2	Tyrosine	0	0.90839	0.00347813
0	TG2	Tyrosine	1	0.0816443	0.000948853
0	TG2	Tyrosine	2	0.00122133	NA
0	TG2	Tyrosine	3	0.00334665	0.00192638
0	TG2	Tyrosine	9	0.00621157	0.00225119
0	TG2	Valine	0	0.952751	0.0098391
0	TG2	Valine	1	0.0471336	0.00965696
0	TG2	Valine	2	0.000205	NA
0	TG2	Valine	5	0.000142	NA
30	MYB99	Alanine	0	0.900747	0.0229447
30	MYB99	Alanine	1	0.0746676	0.0127727
30	MYB99	Alanine	2	0.0149119	0.00576691
30	MYB99	Alanine	3	0.00967395	0.00451033
30	MYB99	Arginine	0	0.932069	0.0027228
30	MYB99	Arginine	1	0.0665376	0.00248878
30	MYB99	Arginine	2	0.000939375	0.000412192
30	MYB99	Arginine	6	0.000453667	0.000209288
30	MYB99	Asparagine	0	0.957141	0.00098695
30	MYB99	Asparagine	1	0.0425096	0.000974738
30	MYB99	Asparagine	2	0.000349333	0.000217038
30	MYB99	Aspartic acid	0	0.901898	0.0173616
30	MYB99	Aspartic acid	1	0.0798515	0.0107262
30	MYB99	Aspartic acid	2	0.0131699	0.00434655
30	MYB99	Aspartic acid	3	0.00347667	0.00154501
30	MYB99	Aspartic acid	4	0.00160385	0.00081519
30	MYB99	Glutamic acid	0	0.946493	0.000883127
30	MYB99	Glutamic acid	1	0.0519981	0.00100864
30	MYB99	Glutamic acid	2	0.00123897	0.000154774
30	MYB99	Glutamic acid	3	3.875e-06	1.6617e-06
30	MYB99	Glutamic acid	5	0.0004014	0.000558049
30	MYB99	Glutamine	0	0.948819	0.00150189
30	MYB99	Glutamine	1	0.0502039	0.0014929
30	MYB99	Glutamine	2	0.000913	9.07138e-05
30	MYB99	Glutamine	5	0.000192	NA
30	MYB99	Histidine	0	0.945758	0.0213214
30	MYB99	Histidine	1	0.0518923	0.019556
30	MYB99	Histidine	2	0.00352444	0.00207157
30	MYB99	Isoleucine	0	0.124495	0.0188257
30	MYB99	Isoleucine	1	0.828062	0.0183973
30	MYB99	Isoleucine	2	0.0465094	0.000458178
30	MYB99	Isoleucine	3	0.000933653	9.11985e-05
30	MYB99	Lysine	0	0.932767	0.000619933
30	MYB99	Lysine	1	0.0648371	0.000161131
30	MYB99	Lysine	2	0.00225357	0.000355519
30	MYB99	Lysine	3	0.000214	1.9799e-05
30	MYB99	Methionine	0	0.911439	0.0646458
30	MYB99	Methionine	1	0.0878913	0.0638867
30	MYB99	Methionine	2	0.000717	0.000353553
30	MYB99	Methionine	4	0.000576	NA
30	MYB99	phenylalanine	0	0.646936	0.0258817
30	MYB99	phenylalanine	1	0.140875	0.0168132
30	MYB99	phenylalanine	2	0.0676433	0.00891621
30	MYB99	phenylalanine	3	0.0757492	0.0193793
30	MYB99	phenylalanine	4	0.0211442	0.00541647
30	MYB99	phenylalanine	5	0.00996259	0.00328011
30	MYB99	phenylalanine	6	0.00300686	0.00168696
30	MYB99	phenylalanine	7	0.000941	NA
30	MYB99	phenylalanine	8	0.0341011	0.0262524
30	MYB99	phenylalanine	9	0.000804	NA
30	MYB99	Proline	0	0.94757	0.000280678
30	MYB99	Proline	1	0.0512378	0.000526979
30	MYB99	Proline	2	0.00118624	0.000274054
30	MYB99	Proline	3	2.08e-06	NA
30	MYB99	Proline	4	7.83e-06	2.48902e-06
30	MYB99	Pyroglutamatic	0	0.911948	0.0138679
30	MYB99	Pyroglutamatic	1	0.0485582	0.00157398
30	MYB99	Pyroglutamatic	2	0.00111901	0.000204394
30	MYB99	Pyroglutamatic	3	0.0334557	0.0125298
30	MYB99	Pyroglutamatic	4	0.00231316	0.000491865
30	MYB99	Pyroglutamatic	5	0.00260629	0.00238668
30	MYB99	Serine	0	0.946329	0.00570389
30	MYB99	Serine	1	0.0481389	0.00385813
30	MYB99	Serine	2	0.0039445	0.00126028
30	MYB99	Serine	3	0.00158791	0.000608788
30	MYB99	Threonine	0	0.953897	0.00273842
30	MYB99	Threonine	1	0.0450803	0.00255243
30	MYB99	Threonine	2	0.00102294	0.000214225
30	MYB99	Tryptophan	0	0.909579	0.0246989
30	MYB99	Tryptophan	1	0.0824976	0.010999
30	MYB99	Tryptophan	2	0.0237688	NA
30	MYB99	Tyrosine	0	0.735126	0.116474
30	MYB99	Tyrosine	1	0.0890242	0.00785614
30	MYB99	Tyrosine	2	0.0183817	0.0011055
30	MYB99	Tyrosine	3	0.00940721	0.00372127
30	MYB99	Tyrosine	4	0.00494097	0.00121891
30	MYB99	Tyrosine	5	0.00177683	0.000637464
30	MYB99	Tyrosine	8	0.1325	0.110429
30	MYB99	Tyrosine	9	0.0132643	0.00234667
30	MYB99	Valine	0	0.937648	0.00818575
30	MYB99	Valine	1	0.0578704	0.00562985
30	MYB99	Valine	2	0.00369352	0.00202723
30	MYB99	Valine	3	0.000787456	0.000575532
30	TG1	Alanine	0	0.899229	0.0109572
30	TG1	Alanine	1	0.0746038	0.00774886
30	TG1	Alanine	2	0.0146158	0.00177605
30	TG1	Alanine	3	0.0115518	0.00163427
30	TG1	Arginine	0	0.940508	0.00775833
30	TG1	Arginine	1	0.0591877	0.00730762
30	TG1	Arginine	2	0.000912	NA
30	TG1	Asparagine	0	0.954591	0.00118362
30	TG1	Asparagine	1	0.0433949	0.000214932
30	TG1	Asparagine	2	0.00201449	0.00135617
30	TG1	Aspartic acid	0	0.861679	0.0287536
30	TG1	Aspartic acid	1	0.095559	0.00285976
30	TG1	Aspartic acid	2	0.0299074	0.0178769
30	TG1	Aspartic acid	3	0.00863939	0.00648797
30	TG1	Aspartic acid	4	0.0042156	0.00331289
30	TG1	Glutamic acid	0	0.946389	0.000681977
30	TG1	Glutamic acid	1	0.0522149	0.000505314
30	TG1	Glutamic acid	2	0.00138138	0.000171203
30	TG1	Glutamic acid	3	1.9385e-05	1.85474e-05
30	TG1	Glutamic acid	5	4.48e-06	NA
30	TG1	Glutamine	0	0.947671	5.72036e-05
30	TG1	Glutamine	1	0.0512845	0.000106963
30	TG1	Glutamine	2	0.00101869	4.79227e-05
30	TG1	Glutamine	3	3.96e-05	5.0346e-05
30	TG1	Histidine	0	0.910471	0.0193995
30	TG1	Histidine	1	0.0830841	0.0151513
30	TG1	Histidine	2	0.00494477	0.00384206
30	TG1	Histidine	3	0.00450167	NA
30	TG1	Isoleucine	0	0.145871	0.0344855
30	TG1	Isoleucine	1	0.807225	0.0327683
30	TG1	Isoleucine	2	0.0459252	0.00185353
30	TG1	Isoleucine	3	0.000979077	6.01321e-05
30	TG1	Lysine	0	0.933809	0.00258033
30	TG1	Lysine	1	0.0641764	0.00247544
30	TG1	Lysine	2	0.00201462	0.000141174
30	TG1	Methionine	0	0.951633	0.00050129
30	TG1	Methionine	1	0.0483673	0.00050129
30	TG1	phenylalanine	0	0.533826	0.0485104
30	TG1	phenylalanine	1	0.117428	0.00390383
30	TG1	phenylalanine	2	0.0596754	0.0215818
30	TG1	phenylalanine	3	0.061897	0.0304429
30	TG1	phenylalanine	4	0.0239136	0.0150597
30	TG1	phenylalanine	5	0.0108205	0.00868621
30	TG1	phenylalanine	6	0.00387177	0.00525552
30	TG1	phenylalanine	7	0.00180319	NA
30	TG1	phenylalanine	8	0.132805	0.0199568
30	TG1	phenylalanine	9	0.0551621	0.00997638
30	TG1	Proline	0	0.946913	0.000677751
30	TG1	Proline	1	0.0521394	0.000601525
30	TG1	Proline	2	0.000947808	0.000241337
30	TG1	Pyroglutamatic	0	0.946933	0.000829835
30	TG1	Pyroglutamatic	1	0.0510018	0.000358215
30	TG1	Pyroglutamatic	2	0.0013161	6.35722e-05
30	TG1	Pyroglutamatic	3	0.000252667	0.000164512
30	TG1	Pyroglutamatic	4	0.0001669	0.000106555
30	TG1	Pyroglutamatic	5	0.000329667	0.000269537
30	TG1	Serine	0	0.930714	0.0115535
30	TG1	Serine	1	0.0567819	0.00567414
30	TG1	Serine	2	0.00828018	0.00368591
30	TG1	Serine	3	0.00422369	0.00226381
30	TG1	Threonine	0	0.946357	0.00142074
30	TG1	Threonine	1	0.0518318	0.00238045
30	TG1	Threonine	2	0.00181082	0.00100882
30	TG1	Tryptophan	0	0.405234	0.0533072
30	TG1	Tryptophan	1	0.038197	0.0112587
30	TG1	Tryptophan	3	0.0386302	0.00320733
30	TG1	Tryptophan	5	0.0958012	0.119197
30	TG1	Tryptophan	8	0.43248	0.133315
30	TG1	Tryptophan	11	0.0344678	0.0148398
30	TG1	Tyrosine	0	0.710679	0.0330236
30	TG1	Tyrosine	1	0.102812	0.0280527
30	TG1	Tyrosine	2	0.0176017	0.000943128
30	TG1	Tyrosine	3	0.00746956	0.0041143
30	TG1	Tyrosine	4	0.0015952	0.000511448
30	TG1	Tyrosine	5	0.00149414	NA
30	TG1	Tyrosine	8	0.150359	0.0049928
30	TG1	Tyrosine	9	0.00951757	0.0018087
30	TG1	Valine	0	0.934959	0.0052025
30	TG1	Valine	1	0.061876	0.0053893
30	TG1	Valine	2	0.0028369	0.00029801
30	TG1	Valine	3	0.000802	NA
30	TG1	Valine	5	9.155e-05	2.75065e-05
30	TG2	Alanine	0	0.850537	0.0116715
30	TG2	Alanine	1	0.0933251	0.00582861
30	TG2	Alanine	2	0.0264311	0.00247986
30	TG2	Alanine	3	0.0297072	0.00374345
30	TG2	Arginine	0	0.923407	0.00593695
30	TG2	Arginine	1	0.074991	0.00554131
30	TG2	Arginine	2	0.00150968	0.000264213
30	TG2	Arginine	6	0.000278	NA
30	TG2	Asparagine	0	0.950064	0.00111409
30	TG2	Asparagine	1	0.0478709	0.00302695
30	TG2	Asparagine	2	0.00309832	0.00155795
30	TG2	Aspartic acid	0	0.853332	0.0213488
30	TG2	Aspartic acid	1	0.106861	0.015734
30	TG2	Aspartic acid	2	0.0260028	0.0036305
30	TG2	Aspartic acid	3	0.00819484	0.00144124
30	TG2	Aspartic acid	4	0.00560931	0.000794143
30	TG2	Glutamic acid	0	0.945405	0.000383273
30	TG2	Glutamic acid	1	0.0527227	0.000354912
30	TG2	Glutamic acid	2	0.0017879	4.80538e-05
30	TG2	Glutamic acid	3	7.99333e-05	3.29669e-05
30	TG2	Glutamic acid	4	3.16e-06	NA
30	TG2	Glutamic acid	5	5.93e-06	6.18011e-06
30	TG2	Glutamine	0	0.947342	0.000362218
30	TG2	Glutamine	1	0.0516176	0.000335946
30	TG2	Glutamine	2	0.00104078	7.98226e-05
30	TG2	Histidine	0	0.849619	0.0568005
30	TG2	Histidine	1	0.121144	0.0501799
30	TG2	Histidine	2	0.0140808	0.00805415
30	TG2	Histidine	3	0.0147276	0.00408785
30	TG2	Histidine	4	0.00128508	NA
30	TG2	Isoleucine	0	0.145217	0.0519758
30	TG2	Isoleucine	1	0.808914	0.0487971
30	TG2	Isoleucine	2	0.0445341	0.00296809
30	TG2	Isoleucine	3	0.00117486	0.000252946
30	TG2	Isoleucine	4	0.00016855	0.000139229
30	TG2	Isoleucine	5	2.89e-05	NA
30	TG2	Isoleucine	6	5.6e-05	3.56382e-05
30	TG2	Lysine	0	0.920783	0.00297288
30	TG2	Lysine	1	0.0721398	0.00181292
30	TG2	Lysine	2	0.00618621	0.000446254
30	TG2	Lysine	3	0.000890937	0.000829549
30	TG2	Methionine	0	0.949522	0.00210574
30	TG2	Methionine	1	0.0504776	0.00210574
30	TG2	phenylalanine	0	0.439588	0.0277458
30	TG2	phenylalanine	1	0.114717	0.0124689
30	TG2	phenylalanine	2	0.100514	0.0106313
30	TG2	phenylalanine	3	0.0978256	0.0112302
30	TG2	phenylalanine	4	0.0628447	0.00304453
30	TG2	phenylalanine	5	0.0404701	0.00273373
30	TG2	phenylalanine	6	0.0169358	0.0031333
30	TG2	phenylalanine	7	0.00705275	0.00107283
30	TG2	phenylalanine	8	0.0551412	0.0167501
30	TG2	phenylalanine	9	0.0649107	0.0466433
30	TG2	Proline	0	0.945062	0.00151573
30	TG2	Proline	1	0.0538572	0.00157063
30	TG2	Proline	2	0.00107868	0.000117382
30	TG2	Proline	4	6.12e-06	NA
30	TG2	Pyroglutamatic	0	0.945479	0.00055683
30	TG2	Pyroglutamatic	1	0.051746	0.000171849
30	TG2	Pyroglutamatic	2	0.00166441	8.09399e-05
30	TG2	Pyroglutamatic	3	0.000324667	0.000204363
30	TG2	Pyroglutamatic	4	0.000227767	0.000146948
30	TG2	Pyroglutamatic	5	0.000558	0.000329786
30	TG2	Serine	0	0.911326	0.0112998
30	TG2	Serine	1	0.0677791	0.00674102
30	TG2	Serine	2	0.0123579	0.0024094
30	TG2	Serine	3	0.00853728	0.00217818
30	TG2	Threonine	0	0.950032	0.0023551
30	TG2	Threonine	1	0.0478596	0.00148774
30	TG2	Threonine	2	0.00170888	0.000593217
30	TG2	Threonine	4	0.0011981	NA
30	TG2	Tryptophan	0	0.519549	0.0759613
30	TG2	Tryptophan	1	0.0735576	0.0195701
30	TG2	Tryptophan	2	0.0320233	0.00271046
30	TG2	Tryptophan	3	0.0252334	0.0090418
30	TG2	Tryptophan	4	0.0145613	0.00514613
30	TG2	Tryptophan	5	0.0287442	NA
30	TG2	Tryptophan	8	0.322494	0.10212
30	TG2	Tryptophan	11	0.0235615	NA
30	TG2	Tyrosine	0	0.652994	0.017245
30	TG2	Tyrosine	1	0.0998188	0.0105235
30	TG2	Tyrosine	2	0.0572288	0.0139519
30	TG2	Tyrosine	3	0.0438126	0.00800823
30	TG2	Tyrosine	4	0.0266854	0.0040679
30	TG2	Tyrosine	5	0.00485057	0.00161633
30	TG2	Tyrosine	6	0.00289092	0.00103795
30	TG2	Tyrosine	7	0.00143893	NA
30	TG2	Tyrosine	8	0.105101	0.0268123
30	TG2	Tyrosine	9	0.00775493	0.00241621
30	TG2	Valine	0	0.91021	0.00768599
30	TG2	Valine	1	0.0729087	0.00480375
30	TG2	Valine	2	0.00962275	0.0020386
30	TG2	Valine	3	0.00608545	0.000895842
30	TG2	Valine	4	0.000581667	0.000428911
30	TG2	Valine	5	0.000591	0.000287536
60	MYB99	Alanine	0	0.803937	0.00300279
60	MYB99	Alanine	1	0.0922075	0.00300938
60	MYB99	Alanine	2	0.0474228	0.00110806
60	MYB99	Alanine	3	0.056433	0.00271124
60	MYB99	Arginine	0	0.917947	0.001923
60	MYB99	Arginine	1	0.0798061	0.00185661
60	MYB99	Arginine	2	0.00185923	0.000278423
60	MYB99	Arginine	6	0.000581	0.000292742
60	MYB99	Asparagine	0	0.948117	0.00146856
60	MYB99	Asparagine	1	0.0469286	0.00136864
60	MYB99	Asparagine	2	0.00286096	0.000406437
60	MYB99	Asparagine	3	0.00109188	0.000262737
60	MYB99	Asparagine	4	0.00100124	0.000137081
60	MYB99	Aspartic acid	0	0.755167	0.00804996
60	MYB99	Aspartic acid	1	0.125493	0.00240992
60	MYB99	Aspartic acid	2	0.0504607	0.00237138
60	MYB99	Aspartic acid	3	0.0364223	0.00296532
60	MYB99	Aspartic acid	4	0.032457	0.000313714
60	MYB99	Glutamic acid	0	0.942112	0.000764647
60	MYB99	Glutamic acid	1	0.0535589	0.00057545
60	MYB99	Glutamic acid	2	0.0034039	0.000226729
60	MYB99	Glutamic acid	3	0.000785	5.82065e-05
60	MYB99	Glutamic acid	4	5.08e-05	3.91169e-05
60	MYB99	Glutamic acid	5	8.879e-05	0.000142285
60	MYB99	Glutamine	0	0.947291	0.000844877
60	MYB99	Glutamine	1	0.0514903	0.000948043
60	MYB99	Glutamine	2	0.00112546	5.22398e-05
60	MYB99	Glutamine	5	0.000281	NA
60	MYB99	Histidine	0	0.748854	0.0293311
60	MYB99	Histidine	1	0.0864577	0.0210932
60	MYB99	Histidine	2	0.0456095	0.0044931
60	MYB99	Histidine	3	0.0657662	0.0172808
60	MYB99	Histidine	4	0.0349737	0.00506278
60	MYB99	Histidine	5	0.0183392	0.00331143
60	MYB99	Isoleucine	0	0.116159	0.00496272
60	MYB99	Isoleucine	1	0.819837	0.00490191
60	MYB99	Isoleucine	2	0.05475	0.000122967
60	MYB99	Isoleucine	3	0.00526951	0.000119635
60	MYB99	Isoleucine	4	0.00317387	0.00014927
60	MYB99	Isoleucine	5	0.000634	4.55302e-05
60	MYB99	Isoleucine	6	0.000265	7.07107e-05
60	MYB99	Lysine	0	0.916401	0.00136776
60	MYB99	Lysine	1	0.0692331	0.000509317
60	MYB99	Lysine	2	0.00931039	0.000483862
60	MYB99	Lysine	3	0.00426061	0.000487964
60	MYB99	Lysine	4	0.000763	7.89367e-05
60	MYB99	Lysine	5	9.62e-05	NA
60	MYB99	Methionine	0	0.941487	0.00254624
60	MYB99	Methionine	1	0.0575309	0.00162565
60	MYB99	Methionine	2	0.00147308	0.000621508
60	MYB99	phenylalanine	0	0.301485	0.0219109
60	MYB99	phenylalanine	1	0.057334	0.00717356
60	MYB99	phenylalanine	2	0.0517862	0.0076223
60	MYB99	phenylalanine	3	0.0983559	0.0182902
60	MYB99	phenylalanine	4	0.0994626	0.00819365
60	MYB99	phenylalanine	5	0.121258	0.0109423
60	MYB99	phenylalanine	6	0.114505	0.00671897
60	MYB99	phenylalanine	7	0.0898743	0.000119671
60	MYB99	phenylalanine	8	0.0478144	0.000894593
60	MYB99	phenylalanine	9	0.0181252	0.00156462
60	MYB99	Proline	0	0.947463	0.000379743
60	MYB99	Proline	1	0.051479	0.000358037
60	MYB99	Proline	2	0.00105385	4.17087e-05
60	MYB99	Proline	4	1.09e-05	NA
60	MYB99	Pyroglutamatic	0	0.907628	0.0288097
60	MYB99	Pyroglutamatic	1	0.051621	0.000873367
60	MYB99	Pyroglutamatic	2	0.00325602	0.000129826
60	MYB99	Pyroglutamatic	3	0.0336927	0.0286202
60	MYB99	Pyroglutamatic	4	0.00224842	0.00186759
60	MYB99	Pyroglutamatic	5	0.00155388	0.00120772
60	MYB99	Serine	0	0.866783	0.000954504
60	MYB99	Serine	1	0.0734466	0.00126085
60	MYB99	Serine	2	0.0310475	0.000490827
60	MYB99	Serine	3	0.0287226	0.000686622
60	MYB99	Threonine	0	0.935083	0.00345046
60	MYB99	Threonine	1	0.0542929	0.00218052
60	MYB99	Threonine	2	0.0059972	0.000814255
60	MYB99	Threonine	3	0.0026893	0.000353514
60	MYB99	Threonine	4	0.00193737	0.000191906
60	MYB99	Tryptophan	0	0.81255	0.0110193
60	MYB99	Tryptophan	1	0.0898543	0.0257183
60	MYB99	Tryptophan	2	0.0147142	NA
60	MYB99	Tryptophan	3	0.0432119	0.0382347
60	MYB99	Tryptophan	4	0.0291167	0.00824713
60	MYB99	Tryptophan	5	0.0187697	0.00635712
60	MYB99	Tryptophan	6	0.016418	0.00784191
60	MYB99	Tryptophan	8	0.0339227	NA
60	MYB99	Tyrosine	0	0.59685	0.0464485
60	MYB99	Tyrosine	1	0.0776172	0.00930232
60	MYB99	Tyrosine	2	0.0338218	0.00489244
60	MYB99	Tyrosine	3	0.0384129	0.00619619
60	MYB99	Tyrosine	4	0.0422012	0.00493481
60	MYB99	Tyrosine	5	0.0484793	0.00301481
60	MYB99	Tyrosine	6	0.0372977	0.0020937
60	MYB99	Tyrosine	7	0.0264277	0.00234072
60	MYB99	Tyrosine	8	0.0909332	0.0638714
60	MYB99	Tyrosine	9	0.0079586	0.00287467
60	MYB99	Valine	0	0.855882	0.000997596
60	MYB99	Valine	1	0.0796618	0.00225138
60	MYB99	Valine	2	0.0307153	0.000463436
60	MYB99	Valine	3	0.0220519	0.000511054
60	MYB99	Valine	4	0.00735229	0.000413917
60	MYB99	Valine	5	0.00433692	0.000694571
60	TG1	Alanine	0	0.847701	0.0536278
60	TG1	Alanine	1	0.0810733	0.0210934
60	TG1	Alanine	2	0.0305478	0.011769
60	TG1	Alanine	3	0.0406781	0.0208835
60	TG1	Arginine	0	0.918458	0.000865421
60	TG1	Arginine	1	0.0814223	0.00104421
60	TG1	Arginine	2	0.00036	NA
60	TG1	Asparagine	0	0.939798	0.009124
60	TG1	Asparagine	1	0.056625	0.0109276
60	TG1	Asparagine	2	0.00266232	0.00119794
60	TG1	Asparagine	3	0.000547274	8.58788e-05
60	TG1	Asparagine	4	0.000825	0.000206475
60	TG1	Aspartic acid	0	0.767959	0.00629444
60	TG1	Aspartic acid	1	0.130011	0.00249575
60	TG1	Aspartic acid	2	0.0509958	0.0117973
60	TG1	Aspartic acid	3	0.0260388	0.00122863
60	TG1	Aspartic acid	4	0.0249955	0.00668944
60	TG1	Glutamic acid	0	0.942155	0.00239807
60	TG1	Glutamic acid	1	0.0545118	0.00233331
60	TG1	Glutamic acid	2	0.00280767	0.000134306
60	TG1	Glutamic acid	3	0.000524	4.00375e-05
60	TG1	Glutamic acid	5	3.94e-06	NA
60	TG1	Glutamine	0	0.945379	0.00231039
60	TG1	Glutamine	1	0.0535661	0.00222012
60	TG1	Glutamine	2	0.00104366	0.00038538
60	TG1	Glutamine	3	3.34e-05	NA
60	TG1	Histidine	0	0.827951	0.0389932
60	TG1	Histidine	1	0.0878648	0.00614648
60	TG1	Histidine	2	0.0298974	0.00674408
60	TG1	Histidine	3	0.0329667	0.0180197
60	TG1	Histidine	4	0.0154355	0.0106731
60	TG1	Histidine	5	0.00588447	0.00346698
60	TG1	Isoleucine	0	0.128208	0.038456
60	TG1	Isoleucine	1	0.818453	0.0321171
60	TG1	Isoleucine	2	0.0509402	0.00469057
60	TG1	Isoleucine	3	0.00174922	0.00108364
60	TG1	Isoleucine	4	0.000973518	0.000146397
60	TG1	Lysine	0	0.918213	0.00489008
60	TG1	Lysine	1	0.0724431	0.00421234
60	TG1	Lysine	2	0.00718161	0.000398323
60	TG1	Lysine	3	0.00289897	0.000496769
60	TG1	Lysine	4	0.000688	NA
60	TG1	Methionine	0	0.956108	0.0210306
60	TG1	Methionine	1	0.0438916	0.0210306
60	TG1	phenylalanine	0	0.414019	0.0261692
60	TG1	phenylalanine	1	0.103876	0.00701004
60	TG1	phenylalanine	2	0.0604984	0.00643555
60	TG1	phenylalanine	3	0.0604818	0.0095996
60	TG1	phenylalanine	4	0.0645593	0.0129036
60	TG1	phenylalanine	5	0.0557725	0.00603581
60	TG1	phenylalanine	6	0.0419552	0.0121803
60	TG1	phenylalanine	7	0.0325531	0.0140234
60	TG1	phenylalanine	8	0.106559	0.0162062
60	TG1	phenylalanine	9	0.0597256	0.0277859
60	TG1	Proline	0	0.946093	0.00189054
60	TG1	Proline	1	0.0527322	0.00184393
60	TG1	Proline	2	0.00117492	0.000125662
60	TG1	Pyroglutamatic	0	0.940559	0.00423222
60	TG1	Pyroglutamatic	1	0.0553352	0.00247919
60	TG1	Pyroglutamatic	2	0.00241608	5.21271e-05
60	TG1	Pyroglutamatic	3	0.000507761	0.000641155
60	TG1	Pyroglutamatic	4	0.000378733	0.000480522
60	TG1	Pyroglutamatic	5	0.000802704	0.00103044
60	TG1	Serine	0	0.885831	0.0133785
60	TG1	Serine	1	0.0694641	0.0086659
60	TG1	Serine	2	0.0246354	0.0011855
60	TG1	Serine	3	0.0200695	0.00527983
60	TG1	Threonine	0	0.931634	0.00866784
60	TG1	Threonine	1	0.0610017	0.00522507
60	TG1	Threonine	2	0.00530054	0.0020867
60	TG1	Threonine	3	0.00169885	0.000868089
60	TG1	Threonine	4	0.00139694	0.000678733
60	TG1	Tryptophan	0	0.459477	0.119162
60	TG1	Tryptophan	1	0.143375	0.050817
60	TG1	Tryptophan	2	0.0721095	NA
60	TG1	Tryptophan	3	0.00731005	NA
60	TG1	Tryptophan	4	0.00386587	NA
60	TG1	Tryptophan	5	0.0987165	0.108418
60	TG1	Tryptophan	8	0.341349	0.182241
60	TG1	Tryptophan	11	0.0100178	0.00555548
60	TG1	Tyrosine	0	0.696434	0.10769
60	TG1	Tyrosine	1	0.0765835	0.0283929
60	TG1	Tyrosine	2	0.0256865	0.014426
60	TG1	Tyrosine	3	0.0242642	0.0157376
60	TG1	Tyrosine	4	0.0185257	0.0131368
60	TG1	Tyrosine	5	0.0134128	0.00125621
60	TG1	Tyrosine	6	0.0108464	0.00907492
60	TG1	Tyrosine	7	0.0146868	0.000437717
60	TG1	Tyrosine	8	0.122522	0.0090426
60	TG1	Tyrosine	9	0.00640456	0.00479121
60	TG1	Valine	0	0.90667	0.0273028
60	TG1	Valine	1	0.0697751	0.0114601
60	TG1	Valine	2	0.0129145	0.00730691
60	TG1	Valine	3	0.00820376	0.00661066
60	TG1	Valine	4	0.00223266	0.000714774
60	TG1	Valine	5	0.00142242	0.00112206
60	TG2	Alanine	0	0.714271	0.022165
60	TG2	Alanine	1	0.105809	0.00464178
60	TG2	Alanine	2	0.0619324	0.00814915
60	TG2	Alanine	3	0.117987	0.0168186
60	TG2	Arginine	0	0.893001	0.00780849
60	TG2	Arginine	1	0.103855	0.00719083
60	TG2	Arginine	2	0.00301319	0.00087242
60	TG2	Arginine	6	0.000393	NA
60	TG2	Asparagine	0	0.916671	0.00940315
60	TG2	Asparagine	1	0.0619892	0.00386292
60	TG2	Asparagine	2	0.00938668	0.0021518
60	TG2	Asparagine	3	0.00485689	0.00108691
60	TG2	Asparagine	4	0.00709659	0.00259572
60	TG2	Aspartic acid	0	0.636995	0.0296017
60	TG2	Aspartic acid	1	0.156653	0.00652294
60	TG2	Aspartic acid	2	0.0678907	0.00613035
60	TG2	Aspartic acid	3	0.0558788	0.00801738
60	TG2	Aspartic acid	4	0.0825826	0.0139379
60	TG2	Glutamic acid	0	0.938852	0.00140706
60	TG2	Glutamic acid	1	0.0547273	0.000547605
60	TG2	Glutamic acid	2	0.00440442	0.000453465
60	TG2	Glutamic acid	3	0.00146464	0.00029329
60	TG2	Glutamic acid	4	0.000273	0.00013
60	TG2	Glutamic acid	5	0.000278667	0.0001279
60	TG2	Glutamine	0	0.946159	0.000266777
60	TG2	Glutamine	1	0.0522455	0.000160993
60	TG2	Glutamine	2	0.0015111	0.00012725
60	TG2	Glutamine	3	8.45333e-05	8.02344e-05
60	TG2	Histidine	0	0.674384	0.0574999
60	TG2	Histidine	1	0.0602538	0.00988336
60	TG2	Histidine	2	0.0359168	0.0078111
60	TG2	Histidine	3	0.0859893	0.0157562
60	TG2	Histidine	4	0.0732803	0.00684109
60	TG2	Histidine	5	0.0701759	0.031384
60	TG2	Isoleucine	0	0.115742	0.0395664
60	TG2	Isoleucine	1	0.80092	0.0462428
60	TG2	Isoleucine	2	0.0623816	0.00423424
60	TG2	Isoleucine	3	0.00877081	0.00197614
60	TG2	Isoleucine	4	0.00898034	0.00463558
60	TG2	Isoleucine	5	0.00176425	0.000807293
60	TG2	Isoleucine	6	0.00144051	0.00091505
60	TG2	Lysine	0	0.847756	0.0103348
60	TG2	Lysine	1	0.0880947	0.00211859
60	TG2	Lysine	2	0.0320933	0.00323329
60	TG2	Lysine	3	0.0225587	0.00401567
60	TG2	Lysine	4	0.00673449	0.00200541
60	TG2	Lysine	5	0.00159245	0.000444043
60	TG2	Lysine	6	0.00117058	0.000846638
60	TG2	Methionine	0	0.929901	0.00503993
60	TG2	Methionine	1	0.0676926	0.00253824
60	TG2	Methionine	2	0.00360905	0.00272968
60	TG2	phenylalanine	0	0.19217	0.0389555
60	TG2	phenylalanine	1	0.0368145	0.00868742
60	TG2	phenylalanine	2	0.0358106	0.0102065
60	TG2	phenylalanine	3	0.05962	0.0120487
60	TG2	phenylalanine	4	0.0850874	0.0127547
60	TG2	phenylalanine	5	0.12485	0.00647899
60	TG2	phenylalanine	6	0.138795	0.00764084
60	TG2	phenylalanine	7	0.152911	0.0229245
60	TG2	phenylalanine	8	0.103156	0.0204426
60	TG2	phenylalanine	9	0.070786	0.0250485
60	TG2	Proline	0	0.945708	0.0018465
60	TG2	Proline	1	0.0532392	0.00171662
60	TG2	Proline	2	0.00105289	0.000150083
60	TG2	Pyroglutamatic	0	0.940304	0.00132062
60	TG2	Pyroglutamatic	1	0.0534515	0.000120729
60	TG2	Pyroglutamatic	2	0.00417398	0.000464891
60	TG2	Pyroglutamatic	3	0.00125617	0.000328217
60	TG2	Pyroglutamatic	4	0.000265833	0.00020087
60	TG2	Pyroglutamatic	5	0.000549	0.000336171
60	TG2	Serine	0	0.816663	0.0163433
60	TG2	Serine	1	0.0842891	0.00524016
60	TG2	Serine	2	0.0414639	0.00307121
60	TG2	Serine	3	0.0575842	0.0101919
60	TG2	Threonine	0	0.892206	0.0241315
60	TG2	Threonine	1	0.0800165	0.0117532
60	TG2	Threonine	2	0.0135467	0.00544845
60	TG2	Threonine	3	0.00596661	0.00293507
60	TG2	Threonine	4	0.00826425	0.00425319
60	TG2	Tryptophan	0	0.414108	0.062974
60	TG2	Tryptophan	1	0.13731	0.104452
60	TG2	Tryptophan	2	0.237587	NA
60	TG2	Tryptophan	3	0.00977847	0.00991328
60	TG2	Tryptophan	4	0.0138794	0.0128195
60	TG2	Tryptophan	5	0.0271388	0.0228024
60	TG2	Tryptophan	6	0.0240236	0.0269914
60	TG2	Tryptophan	7	0.0208908	0.014789
60	TG2	Tryptophan	8	0.284117	0.240662
60	TG2	Tryptophan	11	0.00247818	NA
60	TG2	Tyrosine	0	0.43103	0.0277295
60	TG2	Tyrosine	1	0.0601312	0.0079329
60	TG2	Tyrosine	2	0.0331304	0.00413885
60	TG2	Tyrosine	3	0.0470136	0.00436394
60	TG2	Tyrosine	4	0.0613951	0.00360813
60	TG2	Tyrosine	5	0.0639163	0.0115771
60	TG2	Tyrosine	6	0.0796307	0.010749
60	TG2	Tyrosine	7	0.0872344	0.0257755
60	TG2	Tyrosine	8	0.102115	0.028432
60	TG2	Tyrosine	9	0.0344042	0.017972
60	TG2	Valine	0	0.773223	0.0246348
60	TG2	Valine	1	0.0920478	0.000919244
60	TG2	Valine	2	0.0535348	0.0111395
60	TG2	Valine	3	0.0479462	0.00516297
60	TG2	Valine	4	0.016089	0.00263168
60	TG2	Valine	5	0.0171591	0.00675714
180	MYB99	Alanine	0	0.556371	0.0863799
180	MYB99	Alanine	1	0.0886958	0.00584894
180	MYB99	Alanine	2	0.12505	0.0259434
180	MYB99	Alanine	3	0.229884	0.0552064
180	MYB99	Arginine	0	0.826685	0.0247146
180	MYB99	Arginine	1	0.166174	0.0227609
180	MYB99	Arginine	2	0.00675085	0.00179662
180	MYB99	Arginine	6	0.0005845	4.73762e-05
180	MYB99	Asparagine	0	0.851091	0.0305689
180	MYB99	Asparagine	1	0.0731252	0.00594048
180	MYB99	Asparagine	2	0.0179528	0.00626922
180	MYB99	Asparagine	3	0.0246783	0.00748231
180	MYB99	Asparagine	4	0.0331523	0.0109509
180	MYB99	Aspartic acid	0	0.438931	0.0831224
180	MYB99	Aspartic acid	1	0.157772	0.00869566
180	MYB99	Aspartic acid	2	0.076507	0.0125421
180	MYB99	Aspartic acid	3	0.137429	0.0264352
180	MYB99	Aspartic acid	4	0.189361	0.0360043
180	MYB99	Glutamic acid	0	0.918777	0.00794718
180	MYB99	Glutamic acid	1	0.0570528	0.00127788
180	MYB99	Glutamic acid	2	0.0109884	0.00254582
180	MYB99	Glutamic acid	3	0.00730992	0.00207174
180	MYB99	Glutamic acid	4	0.00302283	0.00113375
180	MYB99	Glutamic acid	5	0.0028486	0.000974088
180	MYB99	Glutamine	0	0.936025	0.00381884
180	MYB99	Glutamine	1	0.0544507	0.00130532
180	MYB99	Glutamine	2	0.00521922	0.001031
180	MYB99	Glutamine	3	0.0027131	0.000863164
180	MYB99	Glutamine	4	0.000830881	0.000367027
180	MYB99	Glutamine	5	0.000761239	0.000410502
180	MYB99	Histidine	0	0.568494	0.0427768
180	MYB99	Histidine	1	0.0303371	0.00551764
180	MYB99	Histidine	2	0.0203232	0.00277687
180	MYB99	Histidine	3	0.0756463	0.00773565
180	MYB99	Histidine	4	0.155705	0.0218835
180	MYB99	Histidine	5	0.149495	0.0297281
180	MYB99	Isoleucine	0	0.0774541	0.00483783
180	MYB99	Isoleucine	1	0.819333	0.0266533
180	MYB99	Isoleucine	2	0.0604839	0.00452659
180	MYB99	Isoleucine	3	0.0132235	0.00656164
180	MYB99	Isoleucine	4	0.0172305	0.00901723
180	MYB99	Isoleucine	5	0.00680231	0.00410303
180	MYB99	Isoleucine	6	0.00547281	0.0034567
180	MYB99	Lysine	0	0.82928	0.0145934
180	MYB99	Lysine	1	0.0759116	0.00316778
180	MYB99	Lysine	2	0.0318909	0.0036503
180	MYB99	Lysine	3	0.029569	0.00435897
180	MYB99	Lysine	4	0.0150565	0.00365662
180	MYB99	Lysine	5	0.00986918	0.00310079
180	MYB99	Lysine	6	0.00842283	0.00308798
180	MYB99	Methionine	0	0.83339	0.0550603
180	MYB99	Methionine	1	0.131259	0.036127
180	MYB99	Methionine	2	0.0140541	0.00522717
180	MYB99	Methionine	3	0.0114047	0.000969367
180	MYB99	Methionine	4	0.0115914	0.00555276
180	MYB99	Methionine	5	0.00315375	0.000164869
180	MYB99	phenylalanine	0	0.161177	0.0241057
180	MYB99	phenylalanine	1	0.0172695	0.00219137
180	MYB99	phenylalanine	2	0.00842195	0.00296097
180	MYB99	phenylalanine	3	0.0819295	0.0236934
180	MYB99	phenylalanine	4	0.0210016	0.00789764
180	MYB99	phenylalanine	5	0.0471026	0.00926036
180	MYB99	phenylalanine	6	0.10681	0.0141003
180	MYB99	phenylalanine	7	0.188469	0.0161264
180	MYB99	phenylalanine	8	0.227524	0.0167561
180	MYB99	phenylalanine	9	0.140294	0.0132633
180	MYB99	Proline	0	0.948449	0.00172347
180	MYB99	Proline	1	0.0502937	0.00202918
180	MYB99	Proline	2	0.00125237	0.000329629
180	MYB99	Proline	4	7e-06	3.60624e-06
180	MYB99	Pyroglutamatic	0	0.900062	0.0222063
180	MYB99	Pyroglutamatic	1	0.0546306	0.000521363
180	MYB99	Pyroglutamatic	2	0.0100922	0.00223442
180	MYB99	Pyroglutamatic	3	0.0281592	0.0196889
180	MYB99	Pyroglutamatic	4	0.0040699	0.00113025
180	MYB99	Pyroglutamatic	5	0.00298607	0.0015704
180	MYB99	Serine	0	0.693867	0.114919
180	MYB99	Serine	1	0.0909161	0.0205925
180	MYB99	Serine	2	0.0924139	0.0417101
180	MYB99	Serine	3	0.122803	0.0532904
180	MYB99	Threonine	0	0.702462	0.0704615
180	MYB99	Threonine	1	0.112046	0.0157265
180	MYB99	Threonine	2	0.0413485	0.0109505
180	MYB99	Threonine	3	0.0625314	0.0192852
180	MYB99	Threonine	4	0.0816124	0.0246023
180	MYB99	Tryptophan	0	0.716672	0.120999
180	MYB99	Tryptophan	1	0.0611018	0.0249866
180	MYB99	Tryptophan	3	0.06068	0.0311942
180	MYB99	Tryptophan	5	0.019402	NA
180	MYB99	Tryptophan	6	0.0351024	0.00883413
180	MYB99	Tryptophan	7	0.0565186	0.0154737
180	MYB99	Tryptophan	8	0.100473	0.00431112
180	MYB99	Tryptophan	9	0.0378232	NA
180	MYB99	Tryptophan	11	0.0122847	NA
180	MYB99	Tyrosine	0	0.467762	0.0709503
180	MYB99	Tyrosine	1	0.0441842	0.00654264
180	MYB99	Tyrosine	2	0.00620045	0.00206174
180	MYB99	Tyrosine	3	0.0106558	0.00148444
180	MYB99	Tyrosine	4	0.015974	0.00291544
180	MYB99	Tyrosine	5	0.0390616	0.0107246
180	MYB99	Tyrosine	6	0.0642005	0.00462167
180	MYB99	Tyrosine	7	0.110642	0.0169883
180	MYB99	Tyrosine	8	0.162402	0.0510963
180	MYB99	Tyrosine	9	0.0789171	0.0120651
180	MYB99	Valine	0	0.674704	0.126811
180	MYB99	Valine	1	0.0671107	0.00560394
180	MYB99	Valine	2	0.0791194	0.0311834
180	MYB99	Valine	3	0.0754842	0.0336112
180	MYB99	Valine	4	0.0509354	0.0272428
180	MYB99	Valine	5	0.0526461	0.029448
180	TG1	Alanine	0	0.565926	0.062262
180	TG1	Alanine	1	0.0896766	0.0027944
180	TG1	Alanine	2	0.0973191	0.0113626
180	TG1	Alanine	3	0.247078	0.0502674
180	TG1	Arginine	0	0.835069	0.0198294
180	TG1	Arginine	1	0.16411	0.0211462
180	TG1	Arginine	2	0.00246379	NA
180	TG1	Asparagine	0	0.849098	0.0367874
180	TG1	Asparagine	1	0.0744466	0.00737326
180	TG1	Asparagine	2	0.0192813	0.00299357
180	TG1	Asparagine	3	0.0210876	0.00686357
180	TG1	Asparagine	4	0.0360865	0.019656
180	TG1	Aspartic acid	0	0.456041	0.0747735
180	TG1	Aspartic acid	1	0.161763	0.00436919
180	TG1	Aspartic acid	2	0.0764271	0.0105908
180	TG1	Aspartic acid	3	0.11024	0.0110399
180	TG1	Aspartic acid	4	0.195529	0.0755991
180	TG1	Glutamic acid	0	0.924359	0.0119033
180	TG1	Glutamic acid	1	0.0522688	0.0117807
180	TG1	Glutamic acid	2	0.0108348	0.00123572
180	TG1	Glutamic acid	3	0.00791567	0.00179553
180	TG1	Glutamic acid	4	0.00212306	0.00089465
180	TG1	Glutamic acid	5	0.00249867	0.00159798
180	TG1	Glutamine	0	0.935629	0.00151075
180	TG1	Glutamine	1	0.0551623	0.000840825
180	TG1	Glutamine	2	0.00525832	0.000647497
180	TG1	Glutamine	3	0.00271988	0.000752628
180	TG1	Glutamine	4	0.000547	0.00037711
180	TG1	Glutamine	5	0.000682825	0.000612594
180	TG1	Histidine	0	0.550794	0.0710783
180	TG1	Histidine	1	0.0510119	0.015695
180	TG1	Histidine	2	0.0258193	0.0111874
180	TG1	Histidine	3	0.0795765	0.00707524
180	TG1	Histidine	4	0.132273	0.0328079
180	TG1	Histidine	5	0.159385	0.0672576
180	TG1	Histidine	6	0.00171026	0.000383381
180	TG1	Isoleucine	0	0.119491	0.045892
180	TG1	Isoleucine	1	0.790886	0.0465648
180	TG1	Isoleucine	2	0.0613629	0.00369132
180	TG1	Isoleucine	3	0.00931243	0.0034864
180	TG1	Isoleucine	4	0.0119729	0.00647913
180	TG1	Isoleucine	5	0.0033233	0.00221438
180	TG1	Isoleucine	6	0.00365076	0.00289855
180	TG1	Lysine	0	0.841734	0.0343995
180	TG1	Lysine	1	0.0755021	0.00217548
180	TG1	Lysine	2	0.0268432	0.00690424
180	TG1	Lysine	3	0.0261938	0.0108032
180	TG1	Lysine	4	0.014395	0.00621572
180	TG1	Lysine	5	0.00696083	0.00396638
180	TG1	Lysine	6	0.00837125	0.00650201
180	TG1	Methionine	0	0.856569	0.0482426
180	TG1	Methionine	1	0.117059	0.0316141
180	TG1	Methionine	2	0.012223	0.00642067
180	TG1	Methionine	3	0.00597582	0.0040076
180	TG1	Methionine	4	0.0135483	0.000444303
180	TG1	Methionine	5	0.00339943	NA
180	TG1	phenylalanine	0	0.219061	0.0216026
180	TG1	phenylalanine	1	0.0604498	0.00996761
180	TG1	phenylalanine	2	0.0383067	0.0138685
180	TG1	phenylalanine	3	0.083955	0.030337
180	TG1	phenylalanine	4	0.024557	0.00922396
180	TG1	phenylalanine	5	0.0351306	0.0115699
180	TG1	phenylalanine	6	0.0896286	0.0434455
180	TG1	phenylalanine	7	0.111919	0.00943364
180	TG1	phenylalanine	8	0.203885	0.0278511
180	TG1	phenylalanine	9	0.133107	0.0664745
180	TG1	Proline	0	0.946989	0.00159035
180	TG1	Proline	1	0.0518879	0.00158234
180	TG1	Proline	2	0.00112261	8.90328e-06
180	TG1	Pyroglutamatic	0	0.927962	0.0109238
180	TG1	Pyroglutamatic	1	0.0509094	0.011032
180	TG1	Pyroglutamatic	2	0.0104704	0.000974412
180	TG1	Pyroglutamatic	3	0.00648172	0.00140726
180	TG1	Pyroglutamatic	4	0.00173139	0.000919189
180	TG1	Pyroglutamatic	5	0.00244484	0.0014125
180	TG1	Serine	0	0.705532	0.00982147
180	TG1	Serine	1	0.101654	0.00747814
180	TG1	Serine	2	0.0820209	0.00858897
180	TG1	Serine	3	0.110794	0.0129104
180	TG1	Threonine	0	0.682483	0.0796453
180	TG1	Threonine	1	0.134963	0.0067693
180	TG1	Threonine	2	0.0449641	0.00881521
180	TG1	Threonine	3	0.0453995	0.0200589
180	TG1	Threonine	4	0.0921913	0.0565191
180	TG1	Tryptophan	0	0.306767	0.151898
180	TG1	Tryptophan	1	0.201807	0.244813
180	TG1	Tryptophan	2	0.235731	0.320586
180	TG1	Tryptophan	3	0.00246465	NA
180	TG1	Tryptophan	5	0.0943847	0.0963806
180	TG1	Tryptophan	7	0.012288	0.0165859
180	TG1	Tryptophan	8	0.309963	0.265253
180	TG1	Tryptophan	9	0.00674298	NA
180	TG1	Tryptophan	11	0.017392	0.0155819
180	TG1	Tyrosine	0	0.477802	0.118113
180	TG1	Tyrosine	1	0.0534999	0.00529452
180	TG1	Tyrosine	2	0.0161981	0.00424403
180	TG1	Tyrosine	3	0.0229268	0.0166699
180	TG1	Tyrosine	4	0.00855504	0.00404784
180	TG1	Tyrosine	5	0.0111115	NA
180	TG1	Tyrosine	6	0.0389824	0.00338186
180	TG1	Tyrosine	7	0.0913749	0.0310327
180	TG1	Tyrosine	8	0.207308	0.0202707
180	TG1	Tyrosine	9	0.0850488	0.064489
180	TG1	Valine	0	0.695546	0.118005
180	TG1	Valine	1	0.0777446	0.00529915
180	TG1	Valine	2	0.0949635	0.0561731
180	TG1	Valine	3	0.0589786	0.0308484
180	TG1	Valine	4	0.0271537	0.0181088
180	TG1	Valine	5	0.0456134	0.0318607
180	TG2	Alanine	0	0.40308	0.0503595
180	TG2	Alanine	1	0.0752322	0.00263387
180	TG2	Alanine	2	0.120289	0.0139915
180	TG2	Alanine	3	0.401398	0.0392687
180	TG2	Arginine	0	0.762241	0.0170979
180	TG2	Arginine	1	0.228803	0.013939
180	TG2	Arginine	2	0.00818269	0.0035421
180	TG2	Arginine	3	0.000386	NA
180	TG2	Arginine	6	0.000967842	0.000278377
180	TG2	Asparagine	0	0.68625	0.052547
180	TG2	Asparagine	1	0.104178	0.00828556
180	TG2	Asparagine	2	0.0370862	0.00517137
180	TG2	Asparagine	3	0.0508735	0.0097034
180	TG2	Asparagine	4	0.121612	0.0319533
180	TG2	Aspartic acid	0	0.28317	0.0458641
180	TG2	Aspartic acid	1	0.170888	0.0142324
180	TG2	Aspartic acid	2	0.071448	0.00246458
180	TG2	Aspartic acid	3	0.139046	0.0125919
180	TG2	Aspartic acid	4	0.335449	0.0495069
180	TG2	Glutamic acid	0	0.904562	0.00464507
180	TG2	Glutamic acid	1	0.0569847	0.000237171
180	TG2	Glutamic acid	2	0.0132174	0.000989504
180	TG2	Glutamic acid	3	0.0120477	0.00155781
180	TG2	Glutamic acid	4	0.00479271	0.000671135
180	TG2	Glutamic acid	5	0.00839552	0.00165518
180	TG2	Glutamine	0	0.933303	0.00496838
180	TG2	Glutamine	1	0.0510101	0.00655145
180	TG2	Glutamine	2	0.00652852	0.000394825
180	TG2	Glutamine	3	0.00445743	0.000341655
180	TG2	Glutamine	4	0.00196189	0.000746534
180	TG2	Glutamine	5	0.00273857	0.000598128
180	TG2	Histidine	0	0.455337	0.0947445
180	TG2	Histidine	1	0.0333754	0.00528807
180	TG2	Histidine	2	0.0111447	0.00711586
180	TG2	Histidine	3	0.0609406	0.0159924
180	TG2	Histidine	4	0.138337	0.0287945
180	TG2	Histidine	5	0.290561	0.0483972
180	TG2	Histidine	6	0.0103041	0.00392601
180	TG2	Isoleucine	0	0.0642742	0.0027494
180	TG2	Isoleucine	1	0.775273	0.0402486
180	TG2	Isoleucine	2	0.0682053	0.0174644
180	TG2	Isoleucine	3	0.0168373	0.00567178
180	TG2	Isoleucine	4	0.0369748	0.00975235
180	TG2	Isoleucine	5	0.0166789	0.00651469
180	TG2	Isoleucine	6	0.0217568	0.00876025
180	TG2	Lysine	0	0.655186	0.0263901
180	TG2	Lysine	1	0.0781575	0.00241993
180	TG2	Lysine	2	0.0578504	0.00175285
180	TG2	Lysine	3	0.0744586	0.00696523
180	TG2	Lysine	4	0.0477153	0.00637533
180	TG2	Lysine	5	0.0340383	0.00547103
180	TG2	Lysine	6	0.0525938	0.0104303
180	TG2	Methionine	0	0.600035	0.0253919
180	TG2	Methionine	1	0.204396	0.0152476
180	TG2	Methionine	2	0.0506555	0.00402425
180	TG2	Methionine	3	0.0376357	0.00942471
180	TG2	Methionine	4	0.077363	0.019637
180	TG2	Methionine	5	0.0299152	0.00181498
180	TG2	phenylalanine	0	0.0848975	0.0241681
180	TG2	phenylalanine	1	0.00876939	0.00273888
180	TG2	phenylalanine	2	0.00190117	0.00150418
180	TG2	phenylalanine	3	0.00601762	0.00334678
180	TG2	phenylalanine	4	0.00759662	0.00159679
180	TG2	phenylalanine	5	0.0206164	0.00816933
180	TG2	phenylalanine	6	0.0585781	0.00734194
180	TG2	phenylalanine	7	0.153745	0.0115416
180	TG2	phenylalanine	8	0.300689	0.00950009
180	TG2	phenylalanine	9	0.357189	0.0424976
180	TG2	Proline	0	0.946449	0.000352455
180	TG2	Proline	1	0.052387	0.000327595
180	TG2	Proline	2	0.0011638	3.28978e-05
180	TG2	Pyroglutamatic	0	0.908525	0.00473267
180	TG2	Pyroglutamatic	1	0.0563203	0.000633662
180	TG2	Pyroglutamatic	2	0.0122686	0.000909707
180	TG2	Pyroglutamatic	3	0.0110352	0.00155105
180	TG2	Pyroglutamatic	4	0.00435401	0.000702147
180	TG2	Pyroglutamatic	5	0.00749689	0.0015628
180	TG2	Serine	0	0.504925	0.056393
180	TG2	Serine	1	0.108586	0.0138808
180	TG2	Serine	2	0.127182	0.0116905
180	TG2	Serine	3	0.259306	0.0456869
180	TG2	Threonine	0	0.525292	0.0408975
180	TG2	Threonine	1	0.142025	0.00980252
180	TG2	Threonine	2	0.0474094	0.000857817
180	TG2	Threonine	3	0.102036	0.0366324
180	TG2	Threonine	4	0.183237	0.0252405
180	TG2	Tryptophan	0	0.267677	0.037576
180	TG2	Tryptophan	1	0.097902	0.153252
180	TG2	Tryptophan	2	0.489865	NA
180	TG2	Tryptophan	3	0.0129295	NA
180	TG2	Tryptophan	5	0.02889	0.0278535
180	TG2	Tryptophan	6	0.0143988	NA
180	TG2	Tryptophan	7	0.0330018	0.0284044
180	TG2	Tryptophan	8	0.35444	0.308402
180	TG2	Tryptophan	9	0.0138643	0.0128466
180	TG2	Tryptophan	10	0.0218109	0.0244586
180	TG2	Tryptophan	11	0.0196463	0.020643
180	TG2	Tyrosine	0	0.315754	0.0782291
180	TG2	Tyrosine	1	0.0234446	0.00731593
180	TG2	Tyrosine	2	0.00238879	NA
180	TG2	Tyrosine	3	0.00427778	0.00374627
180	TG2	Tyrosine	4	0.00347637	0.00159815
180	TG2	Tyrosine	5	0.00504258	0.00372198
180	TG2	Tyrosine	6	0.0430676	0.00386867
180	TG2	Tyrosine	7	0.114652	0.00769875
180	TG2	Tyrosine	8	0.229696	0.0183581
180	TG2	Tyrosine	9	0.260952	0.0539372
180	TG2	Valine	0	0.427882	0.0754894
180	TG2	Valine	1	0.0572316	0.0020692
180	TG2	Valine	2	0.110981	0.0177336
180	TG2	Valine	3	0.11956	0.0144961
180	TG2	Valine	4	0.102816	0.0188422
180	TG2	Valine	5	0.181528	0.0315266
300	MYB99	Alanine	0	0.419965	0.1206
300	MYB99	Alanine	1	0.0807857	0.00570221
300	MYB99	Alanine	2	0.17277	0.0395987
300	MYB99	Alanine	3	0.326479	0.0759009
300	MYB99	Arginine	0	0.771429	0.0232849
300	MYB99	Arginine	1	0.217097	0.0217503
300	MYB99	Arginine	2	0.010187	0.00128593
300	MYB99	Arginine	3	0.000786525	0.000402368
300	MYB99	Arginine	4	0.000471	0.00016122
300	MYB99	Arginine	6	0.0002795	0.000183141
300	MYB99	Asparagine	0	0.749519	0.0526373
300	MYB99	Asparagine	1	0.0865428	0.00398311
300	MYB99	Asparagine	2	0.0311526	0.00956477
300	MYB99	Asparagine	3	0.0560657	0.0170862
300	MYB99	Asparagine	4	0.0767201	0.0221508
300	MYB99	Aspartic acid	0	0.30181	0.084404
300	MYB99	Aspartic acid	1	0.153314	0.010653
300	MYB99	Aspartic acid	2	0.0836183	0.0114067
300	MYB99	Aspartic acid	3	0.196295	0.0336781
300	MYB99	Aspartic acid	4	0.264963	0.0503379
300	MYB99	Glutamic acid	0	0.878957	0.0107247
300	MYB99	Glutamic acid	1	0.0600124	0.0016897
300	MYB99	Glutamic acid	2	0.0207848	0.00208819
300	MYB99	Glutamic acid	3	0.0183363	0.00286979
300	MYB99	Glutamic acid	4	0.0107588	0.00312796
300	MYB99	Glutamic acid	5	0.0111503	0.00351116
300	MYB99	Glutamine	0	0.910722	0.00521875
300	MYB99	Glutamine	1	0.0577244	0.00122607
300	MYB99	Glutamine	2	0.0122803	0.000902157
300	MYB99	Glutamine	3	0.0094968	0.00149657
300	MYB99	Glutamine	4	0.00486881	0.00182289
300	MYB99	Glutamine	5	0.00490759	0.00185602
300	MYB99	Histidine	0	0.552838	0.0124188
300	MYB99	Histidine	1	0.0244569	0.00833213
300	MYB99	Histidine	2	0.0125381	0.00532425
300	MYB99	Histidine	3	0.0640423	0.00630425
300	MYB99	Histidine	4	0.147672	0.0109726
300	MYB99	Histidine	5	0.195429	0.00603655
300	MYB99	Histidine	6	0.0030235	0.00117619
300	MYB99	Isoleucine	0	0.0663127	0.00140044
300	MYB99	Isoleucine	1	0.818114	0.0281099
300	MYB99	Isoleucine	2	0.056319	0.000848632
300	MYB99	Isoleucine	3	0.0143514	0.00557078
300	MYB99	Isoleucine	4	0.0213414	0.00991329
300	MYB99	Isoleucine	5	0.0128447	0.00768506
300	MYB99	Isoleucine	6	0.0107173	0.00642695
300	MYB99	Lysine	0	0.782538	0.0243998
300	MYB99	Lysine	1	0.0727349	0.00207473
300	MYB99	Lysine	2	0.0359783	0.00351792
300	MYB99	Lysine	3	0.0395305	0.00421422
300	MYB99	Lysine	4	0.0254867	0.00552666
300	MYB99	Lysine	5	0.0232539	0.00694245
300	MYB99	Lysine	6	0.0204782	0.00637359
300	MYB99	Methionine	0	0.666773	0.0987779
300	MYB99	Methionine	1	0.202737	0.050067
300	MYB99	Methionine	2	0.035156	0.0127836
300	MYB99	Methionine	3	0.0322514	0.0111256
300	MYB99	Methionine	4	0.0443729	0.0172409
300	MYB99	Methionine	5	0.0187095	0.00936282
300	MYB99	phenylalanine	0	0.173988	0.0435935
300	MYB99	phenylalanine	1	0.0163007	0.00423618
300	MYB99	phenylalanine	2	0.00300344	0.000948878
300	MYB99	phenylalanine	3	0.0696463	0.016996
300	MYB99	phenylalanine	4	0.0125961	0.00367584
300	MYB99	phenylalanine	5	0.035101	0.00477046
300	MYB99	phenylalanine	6	0.0941742	0.00781945
300	MYB99	phenylalanine	7	0.19034	0.0192647
300	MYB99	phenylalanine	8	0.252626	0.0266322
300	MYB99	phenylalanine	9	0.152224	0.0158759
300	MYB99	Proline	0	0.947198	0.000645275
300	MYB99	Proline	1	0.0515559	0.000660423
300	MYB99	Proline	2	0.0012131	2.29459e-05
300	MYB99	Proline	3	3.09e-05	1.62037e-05
300	MYB99	Proline	4	6.73e-06	NA
300	MYB99	Pyroglutamatic	0	0.862869	0.0135971
300	MYB99	Pyroglutamatic	1	0.0570371	0.000907407
300	MYB99	Pyroglutamatic	2	0.0193953	0.00233675
300	MYB99	Pyroglutamatic	3	0.0402685	0.0199637
300	MYB99	Pyroglutamatic	4	0.0106805	0.00220252
300	MYB99	Pyroglutamatic	5	0.00975002	0.00335992
300	MYB99	Serine	0	0.549136	0.11601
300	MYB99	Serine	1	0.10367	0.0152546
300	MYB99	Serine	2	0.140204	0.0428585
300	MYB99	Serine	3	0.206989	0.062698
300	MYB99	Threonine	0	0.541055	0.115885
300	MYB99	Threonine	1	0.125254	0.0112293
300	MYB99	Threonine	2	0.0576526	0.0179087
300	MYB99	Threonine	3	0.116443	0.0374187
300	MYB99	Threonine	4	0.159595	0.0511559
300	MYB99	Tryptophan	0	0.692407	0.0725064
300	MYB99	Tryptophan	1	0.0431792	0.0114067
300	MYB99	Tryptophan	6	0.0225658	0.0125011
300	MYB99	Tryptophan	7	0.0731498	0.0369297
300	MYB99	Tryptophan	8	0.0855407	0.0214193
300	MYB99	Tryptophan	9	0.044606	0.0267002
300	MYB99	Tryptophan	10	0.0484591	0.00961341
300	MYB99	Tryptophan	11	0.0206513	0.000471944
300	MYB99	Tyrosine	0	0.430536	0.0342092
300	MYB99	Tyrosine	1	0.0404526	0.0033461
300	MYB99	Tyrosine	2	0.00378534	0.00109498
300	MYB99	Tyrosine	3	0.00605982	0.00227204
300	MYB99	Tyrosine	4	0.0115726	0.00229315
300	MYB99	Tyrosine	5	0.0289506	0.0071024
300	MYB99	Tyrosine	6	0.0694878	0.00659935
300	MYB99	Tyrosine	7	0.135603	0.0152521
300	MYB99	Tyrosine	8	0.165558	0.0162848
300	MYB99	Tyrosine	9	0.110014	0.0133858
300	MYB99	Valine	0	0.538594	0.150054
300	MYB99	Valine	1	0.0610589	0.00229712
300	MYB99	Valine	2	0.0942939	0.0189307
300	MYB99	Valine	3	0.100945	0.0317485
300	MYB99	Valine	4	0.098882	0.0498208
300	MYB99	Valine	5	0.106226	0.0518661
300	TG1	Alanine	0	0.451758	0.139835
300	TG1	Alanine	1	0.0762453	0.00843003
300	TG1	Alanine	2	0.132203	0.0133291
300	TG1	Alanine	3	0.339794	0.134945
300	TG1	Arginine	0	0.739932	0.0726333
300	TG1	Arginine	1	0.25573	0.0769072
300	TG1	Arginine	2	0.00650762	0.00288868
300	TG1	Asparagine	0	0.732726	0.0602203
300	TG1	Asparagine	1	0.0910803	0.00487833
300	TG1	Asparagine	2	0.0318007	0.00265793
300	TG1	Asparagine	3	0.0502152	0.0110325
300	TG1	Asparagine	4	0.0941776	0.0461168
300	TG1	Aspartic acid	0	0.308077	0.0667186
300	TG1	Aspartic acid	1	0.156957	0.0225543
300	TG1	Aspartic acid	2	0.0773148	0.0177025
300	TG1	Aspartic acid	3	0.161272	0.00565221
300	TG1	Aspartic acid	4	0.296379	0.100967
300	TG1	Glutamic acid	0	0.871971	0.00289895
300	TG1	Glutamic acid	1	0.0631791	0.00527644
300	TG1	Glutamic acid	2	0.0222253	0.00225816
300	TG1	Glutamic acid	3	0.0214431	0.00168482
300	TG1	Glutamic acid	4	0.00885298	0.00151883
300	TG1	Glutamic acid	5	0.0123288	0.00558301
300	TG1	Glutamine	0	0.905874	0.00255561
300	TG1	Glutamine	1	0.0599095	0.00337174
300	TG1	Glutamine	2	0.0136513	0.00150312
300	TG1	Glutamine	3	0.0113379	0.000975763
300	TG1	Glutamine	4	0.00403362	0.000714732
300	TG1	Glutamine	5	0.00519348	0.00245894
300	TG1	Histidine	0	0.525338	0.117723
300	TG1	Histidine	1	0.0364355	0.00719372
300	TG1	Histidine	2	0.0101827	0.0045847
300	TG1	Histidine	3	0.0525651	0.0117619
300	TG1	Histidine	4	0.144982	0.0154822
300	TG1	Histidine	5	0.221964	0.112717
300	TG1	Histidine	6	0.00853246	0.0071929
300	TG1	Isoleucine	0	0.0669604	0.0142913
300	TG1	Isoleucine	1	0.830831	0.00620739
300	TG1	Isoleucine	2	0.0589514	0.00230724
300	TG1	Isoleucine	3	0.00993686	0.00126009
300	TG1	Isoleucine	4	0.0183286	0.00887879
300	TG1	Isoleucine	5	0.00663914	0.00337838
300	TG1	Isoleucine	6	0.00835227	0.00552444
300	TG1	Lysine	0	0.787685	0.0487715
300	TG1	Lysine	1	0.0736102	0.00364718
300	TG1	Lysine	2	0.0314822	0.00670042
300	TG1	Lysine	3	0.0387761	0.0132256
300	TG1	Lysine	4	0.0251108	0.00893971
300	TG1	Lysine	5	0.0195995	0.00899761
300	TG1	Lysine	6	0.0237363	0.0148471
300	TG1	Methionine	0	0.685604	0.0677642
300	TG1	Methionine	1	0.19104	0.0201205
300	TG1	Methionine	2	0.0338966	0.00715892
300	TG1	Methionine	3	0.026988	0.00671182
300	TG1	Methionine	4	0.0439133	0.0217128
300	TG1	Methionine	5	0.0185578	0.0131464
300	TG1	phenylalanine	0	0.168535	0.0417269
300	TG1	phenylalanine	1	0.0215195	0.00393639
300	TG1	phenylalanine	2	0.0170418	0.00962049
300	TG1	phenylalanine	3	0.0421256	0.0305507
300	TG1	phenylalanine	4	0.0188134	0.0082965
300	TG1	phenylalanine	5	0.0341287	0.0182707
300	TG1	phenylalanine	6	0.0774503	0.0351043
300	TG1	phenylalanine	7	0.161114	0.0311354
300	TG1	phenylalanine	8	0.246026	0.0125546
300	TG1	phenylalanine	9	0.213246	0.0831732
300	TG1	Proline	0	0.945115	0.00193617
300	TG1	Proline	1	0.0531687	0.00153105
300	TG1	Proline	2	0.00160529	0.000554297
300	TG1	Proline	3	0.0001344	7.15592e-05
300	TG1	Proline	5	6.61e-05	NA
300	TG1	Pyroglutamatic	0	0.879015	0.00349684
300	TG1	Pyroglutamatic	1	0.0620051	0.00540231
300	TG1	Pyroglutamatic	2	0.0209814	0.00189134
300	TG1	Pyroglutamatic	3	0.0188652	0.00164742
300	TG1	Pyroglutamatic	4	0.00807582	0.00173376
300	TG1	Pyroglutamatic	5	0.0110573	0.00483351
300	TG1	Serine	0	0.570905	0.01536
300	TG1	Serine	1	0.115084	0.0106735
300	TG1	Serine	2	0.127125	0.012013
300	TG1	Serine	3	0.186885	0.0328413
300	TG1	Threonine	0	0.550796	0.159177
300	TG1	Threonine	1	0.135472	0.0012237
300	TG1	Threonine	2	0.0490549	0.00848719
300	TG1	Threonine	3	0.0877086	0.0380072
300	TG1	Threonine	4	0.176969	0.113008
300	TG1	Tryptophan	0	0.226119	0.0562465
300	TG1	Tryptophan	1	0.178307	0.232514
300	TG1	Tryptophan	2	0.473237	NA
300	TG1	Tryptophan	3	0.0002	NA
300	TG1	Tryptophan	5	0.104176	0.0859182
300	TG1	Tryptophan	6	0.0071188	NA
300	TG1	Tryptophan	7	0.0184836	0.0165694
300	TG1	Tryptophan	8	0.364745	0.32132
300	TG1	Tryptophan	9	0.00884111	0.0120153
300	TG1	Tryptophan	10	0.0112915	0.0156391
300	TG1	Tryptophan	11	0.0287242	0.0340482
300	TG1	Tyrosine	0	0.433332	0.0341971
300	TG1	Tyrosine	1	0.0399024	0.006449
300	TG1	Tyrosine	2	0.00631411	0.00332924
300	TG1	Tyrosine	3	0.0160246	0.00544606
300	TG1	Tyrosine	4	0.0106871	0.0052845
300	TG1	Tyrosine	5	0.0105055	0.00856835
300	TG1	Tyrosine	6	0.04339	0.014488
300	TG1	Tyrosine	7	0.0979892	0.00602818
300	TG1	Tyrosine	8	0.210012	0.0275739
300	TG1	Tyrosine	9	0.135346	0.069783
300	TG1	Valine	0	0.587373	0.12545
300	TG1	Valine	1	0.0665614	0.00972722
300	TG1	Valine	2	0.0972951	0.0154892
300	TG1	Valine	3	0.094628	0.0321713
300	TG1	Valine	4	0.0600081	0.0272916
300	TG1	Valine	5	0.0941343	0.0602314
300	TG2	Alanine	0	0.24325	0.0384873
300	TG2	Alanine	1	0.0560602	0.00226193
300	TG2	Alanine	2	0.145082	0.00165146
300	TG2	Alanine	3	0.555608	0.0422715
300	TG2	Arginine	0	0.684494	0.0476319
300	TG2	Arginine	1	0.296606	0.0403546
300	TG2	Arginine	2	0.0150542	0.00358811
300	TG2	Arginine	3	0.0026082	0.000482117
300	TG2	Arginine	4	0.0016119	0.000716938
300	TG2	Arginine	5	0.000374	0.000127279
300	TG2	Arginine	6	0.00117565	0.000979555
300	TG2	Asparagine	0	0.516747	0.0290656
300	TG2	Asparagine	1	0.0998013	0.00968973
300	TG2	Asparagine	2	0.0812873	0.0666788
300	TG2	Asparagine	3	0.0798263	0.013352
300	TG2	Asparagine	4	0.222338	0.0599334
300	TG2	Aspartic acid	0	0.175888	0.0243933
300	TG2	Aspartic acid	1	0.133138	0.0118179
300	TG2	Aspartic acid	2	0.0604512	0.00237262
300	TG2	Aspartic acid	3	0.167904	0.00729381
300	TG2	Aspartic acid	4	0.462619	0.0351715
300	TG2	Glutamic acid	0	0.849092	0.00960642
300	TG2	Glutamic acid	1	0.0572691	0.000809105
300	TG2	Glutamic acid	2	0.022387	0.00190884
300	TG2	Glutamic acid	3	0.0258236	0.00266606
300	TG2	Glutamic acid	4	0.0151038	0.00139685
300	TG2	Glutamic acid	5	0.0303248	0.00498289
300	TG2	Glutamine	0	0.896475	0.00584806
300	TG2	Glutamine	1	0.0562405	0.000360122
300	TG2	Glutamine	2	0.013067	0.000976542
300	TG2	Glutamine	3	0.0138711	0.00210524
300	TG2	Glutamine	4	0.00689324	0.000659377
300	TG2	Glutamine	5	0.0134531	0.00224518
300	TG2	Histidine	0	0.415775	0.0390256
300	TG2	Histidine	1	0.0257737	0.00513968
300	TG2	Histidine	2	0.00150382	0.000651344
300	TG2	Histidine	3	0.0432825	0.00691585
300	TG2	Histidine	4	0.161423	0.0314966
300	TG2	Histidine	5	0.31751	0.0530289
300	TG2	Histidine	6	0.0347315	0.00732236
300	TG2	Isoleucine	0	0.0567235	0.0103921
300	TG2	Isoleucine	1	0.784417	0.0534037
300	TG2	Isoleucine	2	0.0516	0.00250478
300	TG2	Isoleucine	3	0.0137409	0.00653658
300	TG2	Isoleucine	4	0.0377488	0.0157922
300	TG2	Isoleucine	5	0.0238936	0.0139959
300	TG2	Isoleucine	6	0.0318758	0.00969917
300	TG2	Lysine	0	0.565104	0.0412778
300	TG2	Lysine	1	0.0640399	0.00261302
300	TG2	Lysine	2	0.0527392	0.0072415
300	TG2	Lysine	3	0.0827964	0.00962729
300	TG2	Lysine	4	0.0615884	0.00574767
300	TG2	Lysine	5	0.0638382	0.00578452
300	TG2	Lysine	6	0.109894	0.0220873
300	TG2	Methionine	0	0.406895	0.0512479
300	TG2	Methionine	1	0.216869	0.00457935
300	TG2	Methionine	2	0.06695	0.00505593
300	TG2	Methionine	3	0.0615259	0.00113204
300	TG2	Methionine	4	0.15533	0.0155959
300	TG2	Methionine	5	0.0924301	0.0272496
300	TG2	phenylalanine	0	0.0703449	0.014624
300	TG2	phenylalanine	1	0.00603396	0.00329537
300	TG2	phenylalanine	2	0.00211377	NA
300	TG2	phenylalanine	3	0.0125322	0.0167516
300	TG2	phenylalanine	4	0.00435086	0.00180631
300	TG2	phenylalanine	5	0.0136983	0.00476231
300	TG2	phenylalanine	6	0.0428256	0.00847172
300	TG2	phenylalanine	7	0.136332	0.0151225
300	TG2	phenylalanine	8	0.313801	0.00705525
300	TG2	phenylalanine	9	0.403554	0.0398104
300	TG2	Proline	0	0.944322	0.00231871
300	TG2	Proline	1	0.0538836	0.00211189
300	TG2	Proline	2	0.00140817	0.000126442
300	TG2	Proline	3	0.000211333	8.53249e-05
300	TG2	Proline	4	3.545e-05	4.87904e-06
300	TG2	Proline	5	0.0001515	7.89953e-05
300	TG2	Pyroglutamatic	0	0.857809	0.0092409
300	TG2	Pyroglutamatic	1	0.0554541	0.000338097
300	TG2	Pyroglutamatic	2	0.021469	0.00161158
300	TG2	Pyroglutamatic	3	0.0242342	0.00268628
300	TG2	Pyroglutamatic	4	0.013584	0.00123734
300	TG2	Pyroglutamatic	5	0.0274499	0.00445413
300	TG2	Serine	0	0.409333	0.0409308
300	TG2	Serine	1	0.10106	0.0142545
300	TG2	Serine	2	0.147701	0.0085973
300	TG2	Serine	3	0.341906	0.030644
300	TG2	Threonine	0	0.305683	0.0897232
300	TG2	Threonine	1	0.137963	0.0227952
300	TG2	Threonine	2	0.057287	0.00784867
300	TG2	Threonine	3	0.117257	0.00696203
300	TG2	Threonine	4	0.38181	0.0777396
300	TG2	Tryptophan	0	0.156771	0.158402
300	TG2	Tryptophan	1	0.317327	0.0449608
300	TG2	Tryptophan	2	0.601579	0.0545893
300	TG2	Tryptophan	3	0.00027	NA
300	TG2	Tryptophan	5	0.0574094	NA
300	TG2	Tryptophan	7	0.0133213	0.0228649
300	TG2	Tryptophan	8	0.126326	0.2119
300	TG2	Tryptophan	9	0.0197188	0.0337296
300	TG2	Tryptophan	10	0.0329488	0.0561939
300	TG2	Tryptophan	11	0.0190836	0.0323629
300	TG2	Tyrosine	0	0.308774	0.0616464
300	TG2	Tyrosine	1	0.0217188	0.00531653
300	TG2	Tyrosine	3	0.00685983	0.00790058
300	TG2	Tyrosine	4	0.00250095	0.00205065
300	TG2	Tyrosine	5	0.00235128	0.000776319
300	TG2	Tyrosine	6	0.0297453	0.00340362
300	TG2	Tyrosine	7	0.103397	0.0113699
300	TG2	Tyrosine	8	0.235111	0.0181818
300	TG2	Tyrosine	9	0.293445	0.0546431
300	TG2	Valine	0	0.340378	0.0637957
300	TG2	Valine	1	0.0396335	0.00590116
300	TG2	Valine	2	0.0924841	0.00814592
300	TG2	Valine	3	0.124449	0.0356498
300	TG2	Valine	4	0.130973	0.00957253
300	TG2	Valine	5	0.272083	0.0413151
600	MYB99	Alanine	0	0.228515	0.0824243
600	MYB99	Alanine	1	0.0713708	0.00317366
600	MYB99	Alanine	2	0.234949	0.0261611
600	MYB99	Alanine	3	0.465165	0.059133
600	MYB99	Arginine	0	0.685055	0.0414485
600	MYB99	Arginine	1	0.283805	0.0390011
600	MYB99	Arginine	2	0.0169474	0.00237161
600	MYB99	Arginine	3	0.00471493	0.00122539
600	MYB99	Arginine	4	0.00445393	0.00167162
600	MYB99	Arginine	5	0.00264131	0.00139867
600	MYB99	Arginine	6	0.00238172	0.00117813
600	MYB99	Asparagine	0	0.56392	0.0670577
600	MYB99	Asparagine	1	0.0917225	0.000426461
600	MYB99	Asparagine	2	0.0479423	0.00939007
600	MYB99	Asparagine	3	0.122023	0.0260461
600	MYB99	Asparagine	4	0.174393	0.0320627
600	MYB99	Aspartic acid	0	0.169743	0.054684
600	MYB99	Aspartic acid	1	0.110349	0.0195295
600	MYB99	Aspartic acid	2	0.0906481	0.00516263
600	MYB99	Aspartic acid	3	0.262751	0.0275247
600	MYB99	Aspartic acid	4	0.366508	0.0446917
600	MYB99	Glutamic acid	0	0.78079	0.0346328
600	MYB99	Glutamic acid	1	0.0597382	0.00146722
600	MYB99	Glutamic acid	2	0.0358064	0.00415293
600	MYB99	Glutamic acid	3	0.0436951	0.0078205
600	MYB99	Glutamic acid	4	0.0386626	0.0117699
600	MYB99	Glutamic acid	5	0.0413082	0.0121793
600	MYB99	Glutamine	0	0.833842	0.0244126
600	MYB99	Glutamine	1	0.0601132	0.00123095
600	MYB99	Glutamine	2	0.0274638	0.00357776
600	MYB99	Glutamine	3	0.0297824	0.00554925
600	MYB99	Glutamine	4	0.0236198	0.00791618
600	MYB99	Glutamine	5	0.025179	0.00860404
600	MYB99	Histidine	0	0.441959	0.0367625
600	MYB99	Histidine	1	0.0237353	0.005599
600	MYB99	Histidine	2	0.0123928	0.00620601
600	MYB99	Histidine	3	0.0728226	0.00474266
600	MYB99	Histidine	4	0.187152	0.0173409
600	MYB99	Histidine	5	0.235345	0.0381277
600	MYB99	Histidine	6	0.0265928	0.013255
600	MYB99	Isoleucine	0	0.0533209	0.00296415
600	MYB99	Isoleucine	1	0.818772	0.0338882
600	MYB99	Isoleucine	2	0.0527388	0.00170079
600	MYB99	Isoleucine	3	0.0132236	0.00425817
600	MYB99	Isoleucine	4	0.0224676	0.00944493
600	MYB99	Isoleucine	5	0.0207979	0.0115805
600	MYB99	Isoleucine	6	0.0186797	0.0100071
600	MYB99	Lysine	0	0.658307	0.014993
600	MYB99	Lysine	1	0.0672552	0.0045041
600	MYB99	Lysine	2	0.0458408	0.00547962
600	MYB99	Lysine	3	0.0594711	0.00214081
600	MYB99	Lysine	4	0.0509153	0.0039267
600	MYB99	Lysine	5	0.0617299	0.00993099
600	MYB99	Lysine	6	0.0564803	0.0108229
600	MYB99	Methionine	0	0.42301	0.122675
600	MYB99	Methionine	1	0.256667	0.0424412
600	MYB99	Methionine	2	0.0597967	0.0113386
600	MYB99	Methionine	3	0.0652433	0.0115461
600	MYB99	Methionine	4	0.116495	0.0244472
600	MYB99	Methionine	5	0.0787876	0.0345891
600	MYB99	phenylalanine	0	0.177965	0.0668222
600	MYB99	phenylalanine	1	0.01432	0.00434451
600	MYB99	phenylalanine	2	0.0016742	0.000712361
600	MYB99	phenylalanine	3	0.0786046	0.00935849
600	MYB99	phenylalanine	4	0.00909897	0.00188098
600	MYB99	phenylalanine	5	0.0289903	0.0062609
600	MYB99	phenylalanine	6	0.089022	0.012785
600	MYB99	phenylalanine	7	0.187128	0.0236505
600	MYB99	phenylalanine	8	0.255157	0.028261
600	MYB99	phenylalanine	9	0.15804	0.019964
600	MYB99	Proline	0	0.945607	0.00158055
600	MYB99	Proline	1	0.0513442	0.000433194
600	MYB99	Proline	2	0.00165101	0.000247958
600	MYB99	Proline	3	0.000637667	0.00031844
600	MYB99	Proline	4	0.000358767	0.000291378
600	MYB99	Proline	5	0.0004019	0.000296128
600	MYB99	Pyroglutamatic	0	0.788487	0.0245307
600	MYB99	Pyroglutamatic	1	0.0582473	0.00080542
600	MYB99	Pyroglutamatic	2	0.0345219	0.00468402
600	MYB99	Pyroglutamatic	3	0.0474882	0.00448345
600	MYB99	Pyroglutamatic	4	0.0341848	0.0108071
600	MYB99	Pyroglutamatic	5	0.0370711	0.0117033
600	MYB99	Serine	0	0.414876	0.181956
600	MYB99	Serine	1	0.104285	0.00913443
600	MYB99	Serine	2	0.181168	0.0599219
600	MYB99	Serine	3	0.299671	0.125724
600	MYB99	Threonine	0	0.330401	0.10374
600	MYB99	Threonine	1	0.104637	0.00613642
600	MYB99	Threonine	2	0.0668882	0.0115551
600	MYB99	Threonine	3	0.203198	0.0401509
600	MYB99	Threonine	4	0.294876	0.0595106
600	MYB99	Tryptophan	0	0.497556	0.0723709
600	MYB99	Tryptophan	1	0.0484696	0.00784662
600	MYB99	Tryptophan	3	0.0442658	0.0247201
600	MYB99	Tryptophan	6	0.0210335	0.00165382
600	MYB99	Tryptophan	7	0.0766101	0.0395656
600	MYB99	Tryptophan	8	0.122942	0.0477593
600	MYB99	Tryptophan	9	0.0988766	0.0378215
600	MYB99	Tryptophan	10	0.0969822	0.00628168
600	MYB99	Tryptophan	11	0.0487593	0.013453
600	MYB99	Tyrosine	0	0.382416	0.0380255
600	MYB99	Tyrosine	1	0.0326649	0.00328004
600	MYB99	Tyrosine	2	0.00290628	0.00115072
600	MYB99	Tyrosine	3	0.0137468	0.0187595
600	MYB99	Tyrosine	4	0.00885107	0.00193002
600	MYB99	Tyrosine	5	0.0307891	0.00808654
600	MYB99	Tyrosine	6	0.0756706	0.0178611
600	MYB99	Tyrosine	7	0.158855	0.0393115
600	MYB99	Tyrosine	8	0.16057	0.0619186
600	MYB99	Tyrosine	9	0.13353	0.0263819
600	MYB99	Valine	0	0.384558	0.13227
600	MYB99	Valine	1	0.0469318	0.0091902
600	MYB99	Valine	2	0.0896925	0.00449593
600	MYB99	Valine	3	0.115808	0.0162593
600	MYB99	Valine	4	0.173333	0.0593979
600	MYB99	Valine	5	0.189677	0.0693976
600	TG1	Alanine	0	0.265138	0.144299
600	TG1	Alanine	1	0.0650679	0.0205066
600	TG1	Alanine	2	0.177138	0.00203682
600	TG1	Alanine	3	0.492656	0.163575
600	TG1	Arginine	0	0.603154	0.0623202
600	TG1	Arginine	1	0.369518	0.0695659
600	TG1	Arginine	2	0.0173605	0.00283812
600	TG1	Arginine	3	0.00481611	0.00206729
600	TG1	Arginine	4	0.00322747	0.00204088
600	TG1	Arginine	5	0.000865474	0.00035281
600	TG1	Arginine	6	0.00202085	0.00160916
600	TG1	Asparagine	0	0.556184	0.102806
600	TG1	Asparagine	1	0.0915014	0.00588059
600	TG1	Asparagine	2	0.0397963	0.00602083
600	TG1	Asparagine	3	0.101623	0.0172719
600	TG1	Asparagine	4	0.210895	0.0951322
600	TG1	Aspartic acid	0	0.17776	0.0455468
600	TG1	Aspartic acid	1	0.122564	0.0411838
600	TG1	Aspartic acid	2	0.0743023	0.0274796
600	TG1	Aspartic acid	3	0.209197	0.0100182
600	TG1	Aspartic acid	4	0.416177	0.123762
600	TG1	Glutamic acid	0	0.774316	0.0115861
600	TG1	Glutamic acid	1	0.0636884	0.0118897
600	TG1	Glutamic acid	2	0.0365955	0.00538855
600	TG1	Glutamic acid	3	0.0464891	0.00106376
600	TG1	Glutamic acid	4	0.0310074	0.00586807
600	TG1	Glutamic acid	5	0.0479039	0.0224535
600	TG1	Glutamine	0	0.82831	0.00231238
600	TG1	Glutamine	1	0.063501	0.00789124
600	TG1	Glutamine	2	0.0292881	0.00629877
600	TG1	Glutamine	3	0.0329878	0.00154574
600	TG1	Glutamine	4	0.0183359	0.00262931
600	TG1	Glutamine	5	0.0275768	0.0119859
600	TG1	Histidine	0	0.425555	0.107037
600	TG1	Histidine	1	0.0268923	0.00126422
600	TG1	Histidine	2	0.00994969	0.00607388
600	TG1	Histidine	3	0.0458901	0.00235893
600	TG1	Histidine	4	0.144248	0.0270488
600	TG1	Histidine	5	0.300558	0.0581252
600	TG1	Histidine	6	0.0469068	0.0244974
600	TG1	Isoleucine	0	0.0603456	0.024465
600	TG1	Isoleucine	1	0.821733	0.0207811
600	TG1	Isoleucine	2	0.0568427	0.00993608
600	TG1	Isoleucine	3	0.0108294	0.0035572
600	TG1	Isoleucine	4	0.0193088	0.00283481
600	TG1	Isoleucine	5	0.0127743	0.00545028
600	TG1	Isoleucine	6	0.0181663	0.00972389
600	TG1	Lysine	0	0.652909	0.0428025
600	TG1	Lysine	1	0.0687496	0.0109663
600	TG1	Lysine	2	0.0411865	0.00465118
600	TG1	Lysine	3	0.0598357	0.00356036
600	TG1	Lysine	4	0.046865	0.00528219
600	TG1	Lysine	5	0.055463	0.011871
600	TG1	Lysine	6	0.074991	0.038131
600	TG1	Methionine	0	0.45902	0.0937818
600	TG1	Methionine	1	0.241835	0.00908796
600	TG1	Methionine	2	0.0553354	0.00332116
600	TG1	Methionine	3	0.0513112	0.00612661
600	TG1	Methionine	4	0.112307	0.048528
600	TG1	Methionine	5	0.0801919	0.0467163
600	TG1	phenylalanine	0	0.230507	0.0100802
600	TG1	phenylalanine	1	0.0197421	0.00144816
600	TG1	phenylalanine	2	0.00334155	0.00187672
600	TG1	phenylalanine	3	0.0108296	0.00534692
600	TG1	phenylalanine	4	0.0104948	0.00721744
600	TG1	phenylalanine	5	0.0224623	0.0170361
600	TG1	phenylalanine	6	0.0663778	0.0380926
600	TG1	phenylalanine	7	0.152091	0.0397379
600	TG1	phenylalanine	8	0.256442	0.0140837
600	TG1	phenylalanine	9	0.227712	0.0915865
600	TG1	Proline	0	0.943829	0.00131427
600	TG1	Proline	1	0.0527058	0.00120394
600	TG1	Proline	2	0.00178718	0.000123756
600	TG1	Proline	3	0.000782667	0.000108427
600	TG1	Proline	4	0.000370333	7.12905e-05
600	TG1	Proline	5	0.000524667	0.000340178
600	TG1	Pyroglutamatic	0	0.786398	0.0114811
600	TG1	Pyroglutamatic	1	0.0628408	0.0104444
600	TG1	Pyroglutamatic	2	0.0352338	0.00461259
600	TG1	Pyroglutamatic	3	0.0429202	0.00116743
600	TG1	Pyroglutamatic	4	0.0281585	0.00546492
600	TG1	Pyroglutamatic	5	0.0444487	0.0206148
600	TG1	Serine	0	0.484354	0.0235999
600	TG1	Serine	1	0.125584	0.00717666
600	TG1	Serine	2	0.151288	0.0123505
600	TG1	Serine	3	0.238774	0.0380174
600	TG1	Threonine	0	0.337986	0.106819
600	TG1	Threonine	1	0.11031	0.0230342
600	TG1	Threonine	2	0.0622558	0.0209506
600	TG1	Threonine	3	0.158731	0.0150453
600	TG1	Threonine	4	0.330717	0.135026
600	TG1	Tryptophan	0	0.218683	0.340317
600	TG1	Tryptophan	1	0.253288	0.200551
600	TG1	Tryptophan	2	0.592743	0.0148361
600	TG1	Tryptophan	3	9.48e-05	NA
600	TG1	Tryptophan	5	0.0568464	0.0801553
600	TG1	Tryptophan	6	0.000343	0.000155563
600	TG1	Tryptophan	7	0.0200682	0.0324609
600	TG1	Tryptophan	8	0.048071	0.0692161
600	TG1	Tryptophan	9	0.00180095	0.000925824
600	TG1	Tryptophan	10	0.0121365	0.0170923
600	TG1	Tryptophan	11	0.0132326	0.0195937
600	TG1	Tyrosine	0	0.372059	0.0828905
600	TG1	Tyrosine	1	0.0283711	0.00511193
600	TG1	Tyrosine	2	0.00284333	0.00210329
600	TG1	Tyrosine	3	0.00560135	0.000560718
600	TG1	Tyrosine	4	0.00294475	0.00146033
600	TG1	Tyrosine	5	0.0031095	0.00157135
600	TG1	Tyrosine	6	0.0414948	0.0160304
600	TG1	Tyrosine	7	0.103282	0.00689171
600	TG1	Tyrosine	8	0.268719	0.0102205
600	TG1	Tyrosine	9	0.175427	0.0882934
600	TG1	Valine	0	0.405376	0.114894
600	TG1	Valine	1	0.0569109	0.0274671
600	TG1	Valine	2	0.106279	0.0220153
600	TG1	Valine	3	0.115435	0.00961429
600	TG1	Valine	4	0.117519	0.0419504
600	TG1	Valine	5	0.19848	0.116263
600	TG2	Alanine	0	0.146986	0.0826004
600	TG2	Alanine	1	0.0362717	0.00169882
600	TG2	Alanine	2	0.172673	0.00494555
600	TG2	Alanine	3	0.644069	0.0798144
600	TG2	Arginine	0	0.557904	0.0445819
600	TG2	Arginine	1	0.371286	0.0327516
600	TG2	Arginine	2	0.0238747	0.00217879
600	TG2	Arginine	3	0.00975176	0.00149687
600	TG2	Arginine	4	0.0120453	0.00224174
600	TG2	Arginine	5	0.00937847	0.00213884
600	TG2	Arginine	6	0.0157597	0.00398225
600	TG2	Asparagine	0	0.422794	0.0414773
600	TG2	Asparagine	1	0.0816734	0.0079698
600	TG2	Asparagine	2	0.0417073	0.00395228
600	TG2	Asparagine	3	0.122889	0.0068318
600	TG2	Asparagine	4	0.330936	0.0421327
600	TG2	Aspartic acid	0	0.0962193	0.0122035
600	TG2	Aspartic acid	1	0.0714944	0.011962
600	TG2	Aspartic acid	2	0.0487923	0.00373347
600	TG2	Aspartic acid	3	0.213159	0.00318092
600	TG2	Aspartic acid	4	0.570335	0.0306297
600	TG2	Glutamic acid	0	0.716425	0.0133011
600	TG2	Glutamic acid	1	0.0527872	0.00118057
600	TG2	Glutamic acid	2	0.0353189	0.00257327
600	TG2	Glutamic acid	3	0.0506953	0.0016273
600	TG2	Glutamic acid	4	0.0479543	0.00284287
600	TG2	Glutamic acid	5	0.0968196	0.00997177
600	TG2	Glutamine	0	0.800961	0.0076232
600	TG2	Glutamine	1	0.05495	0.00112835
600	TG2	Glutamine	2	0.0260539	0.00250286
600	TG2	Glutamine	3	0.0342915	0.0011486
600	TG2	Glutamine	4	0.0281053	0.00169845
600	TG2	Glutamine	5	0.0556384	0.00593355
600	TG2	Histidine	0	0.338055	0.0703641
600	TG2	Histidine	1	0.0162901	0.00577766
600	TG2	Histidine	2	0.00396146	NA
600	TG2	Histidine	3	0.0249626	0.00314564
600	TG2	Histidine	4	0.147582	0.0168464
600	TG2	Histidine	5	0.322369	0.0476082
600	TG2	Histidine	6	0.149421	0.0626097
600	TG2	Isoleucine	0	0.0446274	0.00720628
600	TG2	Isoleucine	1	0.777531	0.0170144
600	TG2	Isoleucine	2	0.0493821	0.00750548
600	TG2	Isoleucine	3	0.0112072	0.00252403
600	TG2	Isoleucine	4	0.0280748	0.00271015
600	TG2	Isoleucine	5	0.0327796	0.00394893
600	TG2	Isoleucine	6	0.0563976	0.00955499
600	TG2	Lysine	0	0.409665	0.0643984
600	TG2	Lysine	1	0.0479718	0.00555289
600	TG2	Lysine	2	0.0460443	0.00803336
600	TG2	Lysine	3	0.0801023	0.0102904
600	TG2	Lysine	4	0.0770002	0.00943492
600	TG2	Lysine	5	0.122448	0.0139256
600	TG2	Lysine	6	0.216769	0.0383379
600	TG2	Methionine	0	0.186781	0.0312467
600	TG2	Methionine	1	0.198815	0.00706658
600	TG2	Methionine	2	0.069043	0.00193687
600	TG2	Methionine	3	0.0653036	0.00217443
600	TG2	Methionine	4	0.203604	0.0106422
600	TG2	Methionine	5	0.276454	0.0274697
600	TG2	phenylalanine	0	0.0735002	0.0166852
600	TG2	phenylalanine	1	0.00639646	0.00141149
600	TG2	phenylalanine	2	0.000377	7.9196e-05
600	TG2	phenylalanine	3	0.00687684	NA
600	TG2	phenylalanine	4	0.00128868	0.00050417
600	TG2	phenylalanine	5	0.00633628	0.00179573
600	TG2	phenylalanine	6	0.03664	0.00723813
600	TG2	phenylalanine	7	0.135706	0.0112229
600	TG2	phenylalanine	8	0.336477	0.00746358
600	TG2	phenylalanine	9	0.401112	0.0308017
600	TG2	Proline	0	0.94003	0.00123149
600	TG2	Proline	1	0.0522006	0.000188205
600	TG2	Proline	2	0.00236383	0.000172068
600	TG2	Proline	3	0.00172623	0.000333073
600	TG2	Proline	4	0.00119198	0.000168047
600	TG2	Proline	5	0.00248732	0.000706424
600	TG2	Pyroglutamatic	0	0.732826	0.0127007
600	TG2	Pyroglutamatic	1	0.0524747	0.00107999
600	TG2	Pyroglutamatic	2	0.0334106	0.00235112
600	TG2	Pyroglutamatic	3	0.0480581	0.00169115
600	TG2	Pyroglutamatic	4	0.0442027	0.00222375
600	TG2	Pyroglutamatic	5	0.0890283	0.00930645
600	TG2	Serine	0	0.200362	0.0586435
600	TG2	Serine	1	0.0382768	0.0158665
600	TG2	Serine	2	0.191102	0.013983
600	TG2	Serine	3	0.57026	0.0574815
600	TG2	Threonine	0	0.245843	0.077561
600	TG2	Threonine	1	0.0967317	0.0238617
600	TG2	Threonine	2	0.0460561	0.0134049
600	TG2	Threonine	3	0.167757	0.0207412
600	TG2	Threonine	4	0.443613	0.0941375
600	TG2	Tryptophan	0	0.0372257	0.0528563
600	TG2	Tryptophan	1	0.388422	0.279532
600	TG2	Tryptophan	2	0.724436	0.116756
600	TG2	Tryptophan	3	0.000443	NA
600	TG2	Tryptophan	5	0.00278273	0.00316038
600	TG2	Tryptophan	7	0.000276	NA
600	TG2	Tryptophan	8	0.0330388	0.0262315
600	TG2	Tryptophan	9	0.0154891	0.0217403
600	TG2	Tryptophan	10	0.0224789	0.0307245
600	TG2	Tryptophan	11	0.0182935	0.0237407
600	TG2	Tyrosine	0	0.270104	0.0579265
600	TG2	Tyrosine	1	0.0136401	0.00550374
600	TG2	Tyrosine	3	0.00420025	0.00341995
600	TG2	Tyrosine	4	0.000602	NA
600	TG2	Tyrosine	5	0.00255236	NA
600	TG2	Tyrosine	6	0.0263925	0.00573435
600	TG2	Tyrosine	7	0.106215	0.00803381
600	TG2	Tyrosine	8	0.264825	0.0194211
600	TG2	Tyrosine	9	0.314972	0.0404279
600	TG2	Valine	0	0.240456	0.0451781
600	TG2	Valine	1	0.0254766	0.00700387
600	TG2	Valine	2	0.0612714	0.0149956
600	TG2	Valine	3	0.0899358	0.0139596
600	TG2	Valine	4	0.186625	0.0141012
600	TG2	Valine	5	0.396235	0.053039

## Sheet: Supplementary Fig 12. and 13.
Reaction	Enzyme	TG1	TG2	TG1-MYB99	C. Ohadii	UTEX 2973	PCC 11801	C. protothecoides	PCC 6803	Arabidopsis HL
RUBP.p + CO2 -> 3PGA.p + 3PGA.p + dummy	RUBISCO_CO2	111.313	119.917	110.924	76.489	107.9	119.38	108.45	127	129
TP.p + E4P.p -> SBP	SBA	36.9667	41.502	37.008	25.496	38.7		1.4	36	61
SBP -> S7P.p	SBPase	36.9667	41.502	37.008	25.496	38.7		1.4	36	61
TP.p + EC2 <-> X5P.p	TK1	74.4858	83.733	74.416	50.9929	78.5	81.006	36.117	75.9	61
S7P.p <-> R5P.p + EC2	TK2	36.9667	41.502	37.008	25.4964	38.7	39.945	36.11	37.3	61
F6P.p <-> E4P.p + EC2	TK3	37.5208	42.231	37.408	25.4964	39.8	41.062	36.11	38.5	65
X5P.p <-> RU5P.p	PPE	74.4858	83.733	74.416	50.9929	78.5	81.006	72.34	75.9	126
R5P.p <-> RU5P.p	PPI	36.8273	41.189	36.857	25.4964	37.5	38.448	36.117	35.6	61
RU5P.p -> RUBP.p	PRK	111.313	125.13	111.273	76.4892	116	119.454	108.676	127	183
G6P.p + dummy -> RU5P.p + CO2	G6PD	1.67901e-09	3.11565e-07	4.10538e-07		0	0	0	16
PYR.p + dummy -> ACA.p + CO2	PDH	8.07155	13.243	8.12	0	12.1	14.646	8.459	11.8	12
PYR.c + dummy -> ACA.c + CO2	PDH	3.02905	4.102	2.325	0			2.49
PEP.c + CO2 -> OAA	PEP Carboxylase	5.58255	9.957	5.012		5.1	9.474	6.83	11.6
MAL + dummy -> PYR.c + CO2	Malic Enzyme	0.885641	3.818	1.482		0	3.495	3.36	5.3
3PGA.p/TP.c <-> 3PGA.c/TP.c	TPT	23.7472	33.579	20.066	23.84			8.459		24
PEP.p <-> PEP.c	PEP:PTS	-10.521	-16.665	-9.982	-0.317			28.74
Reaction	Enzyme	TG1	TG2	TG1-MYB99		UTEX 2973	PCC 11801	C. protothecoides	PCC 6803	Arabidopsis HL
RUBP.p + CO2 -> 3PGA.p + 3PGA.p + dummy	RUBISCO_CO2	6.6287	11.5	7.74804		13.1638	12.4155	0.142069	4.699	0.27993
TP.p + E4P.p -> SBP	SBA	2.20137	3.98004	2.58501		4.7214	0	0.001834	1.332	0.13237
SBP -> S7P.p	SBPase	2.20137	3.98004	2.58501		4.7214	0	0.001834	1.332	0.13237
TP.p + EC2 <-> X5P.p	TK1	4.43563	8.02999	5.19796		9.577	8.42462	0.0473133	2.8083	0.13237
S7P.p <-> R5P.p + EC2	TK2	2.20137	3.98004	2.58501		4.7214	4.15428	0.0473041	1.3801	0.13237
F6P.p <-> E4P.p + EC2	TK3	2.23436	4.04995	2.61295		4.8556	4.27045	0.0473041	1.4245	0.14105
X5P.p <-> RU5P.p	PPE	4.43563	8.02999	5.19796		9.577	8.42462	0.0947654	2.8083	0.27342
R5P.p <-> RU5P.p	PPI	2.19307	3.95003	2.57446		4.575	3.99859	0.0473133	1.3172	0.13237
RU5P.p -> RUBP.p	PRK	6.6287	12	7.77242		14.152	12.4232	0.142366	4.699	0.39711
G6P.p + dummy -> RU5P.p + CO2	G6PD	9.99849e-11	2.98791e-08	2.86761e-08		0	0	0	0.592	0
PYR.p + dummy -> ACA.p + CO2	PDH	0.480661	1.27	0.567182		1.4762	1.52318	0.0110813	0.4366	0.02604
PYR.c + dummy -> ACA.c + CO2	PDH	0.18038	0.393382	0.162401		0	0	0.0032619	0	0
PEP.c + CO2 -> OAA	PEP Carboxylase	0.332441	0.954876	0.350088		0.6222	0.985296	0.0089473	0.4292	0
MAL + dummy -> PYR.c + CO2	Malic Enzyme	0.0527399	0.366146	0.103518		0	0.36348	0.0044016	0.1961	0
3PGA.p/TP.c <-> 3PGA.c/TP.c	TPT	1.41414	3.22023	1.40161				0.0110813	0	0.05208
PEP.p <-> PEP.c	PEP:PTS	-0.626528	-1.59817	-0.697243				0.0376494	0	0

## Sheet: Supplementary Fig 16.
Metabolite	mol fraction	Strain_Condition
Ala	0.123691	TG1_HL
Arginine	0.0769736	TG1_HL
Aspartic acid	0.0480939	TG1_HL
Asparagine	0.0480939	TG1_HL
Cysteine	0.00591325	TG1_HL
Glutamic acid	0.0752687	TG1_HL
Glutamine	0.0752687	TG1_HL
Histidine	0.0202283	TG1_HL
Isoleucine	0.0207884	TG1_HL
Leucine	0.0415769	TG1_HL
Lysine	0.0636611	TG1_HL
Methionine	0.00842012	TG1_HL
Serine	0.0557299	TG1_HL
Threonine	0.035561	TG1_HL
Tyrosine	0.0283199	TG1_HL
Valine	0.0724109	TG1_HL
Phe	0.04	TG1_HL
Trp	0.012	TG1_HL
Gly	0.088	TG1_HL
Pro	0.06	TG1_HL
Alanine	0.120857	TG1_HL
Arginine	0.0812129	TG1_HL
Aspartic acid	0.0460123	TG1_HL
Asparagine	0.0460123	TG1_HL
Cysteine	0.00443199	TG1_HL
Glutamic acid	0.0755123	TG1_HL
Glutamine	0.0755123	TG1_HL
Histidine	0.0198659	TG1_HL
Isoleucine	0.0276902	TG1_HL
Leucine	0.0553803	TG1_HL
Lysine	0.058601	TG1_HL
Methionine	0.00790319	TG1_HL
Serine	0.053023	TG1_HL
Threonine	0.0314733	TG1_HL
Tyrosine	0.0206255	TG1_HL
Valine	0.0758861	TG1_HL
Phe	0.04	TG1_HL
Trp	0.012	TG1_HL
Gly	0.088	TG1_HL
Pro	0.06	TG1_HL
Alanine	0.118045	TG1_HL
Arginine	0.0815608	TG1_HL
Aspartic acid	0.0467131	TG1_HL
Asparagine	0.0467131	TG1_HL
Cysteine	0.00550532	TG1_HL
Glutamic acid	0.0725659	TG1_HL
Glutamine	0.0725659	TG1_HL
Histidine	0.0168125	TG1_HL
Isoleucine	0.0296064	TG1_HL
Leucine	0.0592128	TG1_HL
Lysine	0.0653963	TG1_HL
Methionine	0.00819217	TG1_HL
Serine	0.0559848	TG1_HL
Threonine	0.0323573	TG1_HL
Tyrosine	0.0213976	TG1_HL
Valine	0.0673715	TG1_HL
Phe	0.04	TG1_HL
Trp	0.012	TG1_HL
Gly	0.088	TG1_HL
Pro	0.06	TG1_HL
Alanine	0.117938	TG1-MYB99_HL
Arginine	0.0824467	TG1-MYB99_HL
Aspartic acid	0.0447536	TG1-MYB99_HL
Asparagine	0.0447536	TG1-MYB99_HL
Cysteine	0.00551895	TG1-MYB99_HL
Glutamic acid	0.0699614	TG1-MYB99_HL
Glutamine	0.0699614	TG1-MYB99_HL
Histidine	0.0214018	TG1-MYB99_HL
Isoleucine	0.0305809	TG1-MYB99_HL
Leucine	0.0611617	TG1-MYB99_HL
Lysine	0.0640553	TG1-MYB99_HL
Methionine	0.00862818	TG1-MYB99_HL
Serine	0.0513007	TG1-MYB99_HL
Threonine	0.0313604	TG1-MYB99_HL
Tyrosine	0.0230184	TG1-MYB99_HL
Valine	0.0731593	TG1-MYB99_HL
Phe	0.04	TG1-MYB99_HL
Trp	0.012	TG1-MYB99_HL
Gly	0.088	TG1-MYB99_HL
Pro	0.06	TG1-MYB99_HL
Alanine	0.119384	TG1-MYB99_HL
Arginine	0.0947553	TG1-MYB99_HL
Aspartic acid	0.0495398	TG1-MYB99_HL
Asparagine	0.0495398	TG1-MYB99_HL
Cysteine	0.00417305	TG1-MYB99_HL
Glutamic acid	0.0768631	TG1-MYB99_HL
Glutamine	0.0768631	TG1-MYB99_HL
Histidine	0.01389	TG1-MYB99_HL
Isoleucine	0.0291509	TG1-MYB99_HL
Leucine	0.0583018	TG1-MYB99_HL
Lysine	0.0602254	TG1-MYB99_HL
Methionine	0.00481023	TG1-MYB99_HL
Serine	0.0509098	TG1-MYB99_HL
Threonine	0.0275644	TG1-MYB99_HL
Tyrosine	0.017509	TG1-MYB99_HL
Valine	0.0665202	TG1-MYB99_HL
Phe	0.04	TG1-MYB99_HL
Trp	0.012	TG1-MYB99_HL
Gly	0.088	TG1-MYB99_HL
Pro	0.06	TG1-MYB99_HL
Alanine	0.118272	TG1-MYB99_HL
Arginine	0.0875569	TG1-MYB99_HL
Aspartic acid	0.0454534	TG1-MYB99_HL
Asparagine	0.0454534	TG1-MYB99_HL
Cysteine	0.0046803	TG1-MYB99_HL
Glutamic acid	0.0688865	TG1-MYB99_HL
Glutamine	0.0688865	TG1-MYB99_HL
Histidine	0.0173669	TG1-MYB99_HL
Isoleucine	0.0341653	TG1-MYB99_HL
Leucine	0.0683307	TG1-MYB99_HL
Lysine	0.058456	TG1-MYB99_HL
Methionine	0.00948984	TG1-MYB99_HL
Serine	0.0554818	TG1-MYB99_HL
Threonine	0.0311707	TG1-MYB99_HL
Tyrosine	0.0177542	TG1-MYB99_HL
Valine	0.0685956	TG1-MYB99_HL
Phe	0.04	TG1-MYB99_HL
Trp	0.012	TG1-MYB99_HL
Gly	0.088	TG1-MYB99_HL
Pro	0.06	TG1-MYB99_HL
Alanine	0.122791	TG2_HL
Arginine	0.0948874	TG2_HL
Aspartic acid	0.0467912	TG2_HL
Asparagine	0.0467912	TG2_HL
Cysteine	0.00666266	TG2_HL
Glutamic acid	0.0701762	TG2_HL
Glutamine	0.0701762	TG2_HL
Histidine	0.024456	TG2_HL
Isoleucine	0.0312233	TG2_HL
Leucine	0.0624466	TG2_HL
Lysine	0.0508847	TG2_HL
Methionine	0.0069639	TG2_HL
Serine	0.0457011	TG2_HL
Threonine	0.0278387	TG2_HL
Tyrosine	0.0247508	TG2_HL
Valine	0.0674591	TG2_HL
Phe	0.04	TG2_HL
Trp	0.012	TG2_HL
Gly	0.088	TG2_HL
Pro	0.06	TG2_HL
Alanine	0.123467	TG2_HL
Arginine	0.0714977	TG2_HL
Aspartic acid	0.0425919	TG2_HL
Asparagine	0.0425919	TG2_HL
Cysteine	0.00697258	TG2_HL
Glutamic acid	0.0654746	TG2_HL
Glutamine	0.0654746	TG2_HL
Histidine	0.0322419	TG2_HL
Isoleucine	0.0304343	TG2_HL
Leucine	0.0608686	TG2_HL
Lysine	0.0658489	TG2_HL
Methionine	0.00920957	TG2_HL
Serine	0.0477361	TG2_HL
Threonine	0.0317394	TG2_HL
Tyrosine	0.0271689	TG2_HL
Valine	0.0766824	TG2_HL
Phe	0.04	TG2_HL
Trp	0.012	TG2_HL
Gly	0.088	TG2_HL
Pro	0.06	TG2_HL
Alanine	0.127241	TG2_HL
Arginine	0.0636458	TG2_HL
Aspartic acid	0.0508048	TG2_HL
Asparagine	0.0508048	TG2_HL
Cysteine	0.00582027	TG2_HL
Glutamic acid	0.0670784	TG2_HL
Glutamine	0.0670784	TG2_HL
Histidine	0.0346762	TG2_HL
Isoleucine	0.0328285	TG2_HL
Leucine	0.065657	TG2_HL
Lysine	0.0467248	TG2_HL
Methionine	0.00989168	TG2_HL
Serine	0.0513032	TG2_HL
Threonine	0.0318234	TG2_HL
Tyrosine	0.0240315	TG2_HL
Valine	0.0705901	TG2_HL
Phe	0.04	TG2_HL
Trp	0.012	TG2_HL
Gly	0.088	TG2_HL
Pro	0.06	TG2_HL
Alanine	0.129397	TG1_LL
Arginine	0.0755919	TG1_LL
Aspartic acid	0.0478061	TG1_LL
Asparagine	0.0478061	TG1_LL
Cysteine	0.00770094	TG1_LL
Glutamic acid	0.0694644	TG1_LL
Glutamine	0.0694644	TG1_LL
Histidine	0.0233462	TG1_LL
Isoleucine	0.0323419	TG1_LL
Leucine	0.0646837	TG1_LL
Lysine	0.0552947	TG1_LL
Methionine	0.00781304	TG1_LL
Serine	0.049035	TG1_LL
Threonine	0.0301351	TG1_LL
Tyrosine	0.0206138	TG1_LL
Valine	0.069506	TG1_LL
Phe	0.04	TG1_LL
Trp	0.012	TG1_LL
Gly	0.088	TG1_LL
Pro	0.06	TG1_LL
Alanine	0.113961	TG1_LL
Arginine	0.0802042	TG1_LL
Aspartic acid	0.0385993	TG1_LL
Asparagine	0.0385993	TG1_LL
Cysteine	0.00885819	TG1_LL
Glutamic acid	0.0644351	TG1_LL
Glutamine	0.0644351	TG1_LL
Histidine	0.0336582	TG1_LL
Isoleucine	0.0335195	TG1_LL
Leucine	0.067039	TG1_LL
Lysine	0.0717016	TG1_LL
Methionine	0.00872583	TG1_LL
Serine	0.0469566	TG1_LL
Threonine	0.0322827	TG1_LL
Tyrosine	0.0233609	TG1_LL
Valine	0.0736632	TG1_LL
Phe	0.04	TG1_LL
Trp	0.012	TG1_LL
Gly	0.088	TG1_LL
Pro	0.06	TG1_LL
Alanine	0.125421	TG1_LL
Arginine	0.0782915	TG1_LL
Aspartic acid	0.0435579	TG1_LL
Asparagine	0.0435579	TG1_LL
Cysteine	0.00712019	TG1_LL
Glutamic acid	0.0677162	TG1_LL
Glutamine	0.0677162	TG1_LL
Histidine	0.0314409	TG1_LL
Isoleucine	0.031741	TG1_LL
Leucine	0.063482	TG1_LL
Lysine	0.0665729	TG1_LL
Methionine	0.00752858	TG1_LL
Serine	0.0483413	TG1_LL
Threonine	0.0300266	TG1_LL
Tyrosine	0.0187077	TG1_LL
Valine	0.0687783	TG1_LL
Phe	0.04	TG1_LL
Trp	0.012	TG1_LL
Gly	0.088	TG1_LL
Pro	0.06	TG1_LL
Alanine	0.123585	TG2_LL
Arginine	0.0960662	TG2_LL
Aspartic acid	0.0458522	TG2_LL
Asparagine	0.0458522	TG2_LL
Cysteine	0.00708581	TG2_LL
Glutamic acid	0.0685749	TG2_LL
Glutamine	0.0685749	TG2_LL
Histidine	0.0264052	TG2_LL
Isoleucine	0.0304467	TG2_LL
Leucine	0.0608935	TG2_LL
Lysine	0.0548454	TG2_LL
Methionine	0.00585599	TG2_LL
Serine	0.0461144	TG2_LL
Threonine	0.0281173	TG2_LL
Tyrosine	0.0219355	TG2_LL
Valine	0.0697948	TG2_LL
Phe	0.04	TG2_LL
Trp	0.012	TG2_LL
Gly	0.088	TG2_LL
Pro	0.06	TG2_LL
Alanine	0.13846	TG2_LL
Arginine	0.0778065	TG2_LL
Aspartic acid	0.0511724	TG2_LL
Asparagine	0.0511724	TG2_LL
Cysteine	0.00689949	TG2_LL
Glutamic acid	0.0742977	TG2_LL
Glutamine	0.0742977	TG2_LL
Histidine	0.0173336	TG2_LL
Isoleucine	0.0265707	TG2_LL
Leucine	0.0531414	TG2_LL
Lysine	0.0541419	TG2_LL
Methionine	0.00436744	TG2_LL
Serine	0.0480683	TG2_LL
Threonine	0.0297743	TG2_LL
Tyrosine	0.0252942	TG2_LL
Valine	0.0672022	TG2_LL
Phe	0.04	TG2_LL
Trp	0.012	TG2_LL
Gly	0.088	TG2_LL
Pro	0.06	TG2_LL
Alanine	0.128646	TG2_LL
Arginine	0.0842831	TG2_LL
Aspartic acid	0.0475458	TG2_LL
Asparagine	0.0475458	TG2_LL
Cysteine	0.00600112	TG2_LL
Glutamic acid	0.0713403	TG2_LL
Glutamine	0.0713403	TG2_LL
Histidine	0.0271127	TG2_LL
Isoleucine	0.0300272	TG2_LL
Leucine	0.0600543	TG2_LL
Lysine	0.0579746	TG2_LL
Methionine	0.00533933	TG2_LL
Serine	0.0486902	TG2_LL
Threonine	0.0294465	TG2_LL
Tyrosine	0.0194963	TG2_LL
Valine	0.065156	TG2_LL
Phe	0.04	TG2_LL
Trp	0.012	TG2_LL
Gly	0.088	TG2_LL
Pro	0.06	TG2_LL

## Sheet: Supplementary Fig 17.
Strain	Replicate	Method	Aspartic acid	Glutamic acid	Serine	Histidine	Glycine	Threonine	Arginine	Alanine	Tyrosine	Cysteine	Valine	Methionine	Phenylalanine	Isoleucine	Leucine	Lysine	Proline
N. salina	1	HPLC DAD	8.96	14.14	3.61	1.81	5.68	4.77	6.27	6.56	3.15	0.13	6.17	1.82	5.07	4.79	8.9	9.07	9.1
N. salina	2	HPLC DAD	9.07	14.26	3.63	1.64	5.74	4.61	6.28	6.6	3.1	0.13	6.23	1.8	5.25	4.83	8.95	8.16	9.74
N. salina	3	HPLC DAD	9.04	14.25	3.61	1.77	5.76	4.63	6.31	6.63	3.1	0.12	6.24	1.75	5.24	4.78	9	8.29	9.47465
N. salina	1	AA.com	8.97	12.61	3.96	1.97	5.01	4.84	6.25	6.34	4.06	0.96	5.94	2.17	5.11	4.51	8.65	6.58	12.08
N. salina	2	AA.com	8.97	12.61	3.96	1.97	5.01	4.84	6.25	6.34	4.06	0.96	5.94	2.17	5.11	4.51	8.65	6.58	12.08
N. salina	3	AA.com	8.97	12.61	3.96	1.97	5.01	4.84	6.25	6.34	4.06	0.96	5.94	2.17	5.11	4.51	8.65	6.58	12.08
N. salina	1	QE	8.80989	14.7621	2.73778	2	6	3.19569	5.72456	8.52601	1.96338	0.196728	8.18019	0.536936	1.37299	3.79842	10	4.74033	13.5924
N. salina	2	QE	10.0687	15.1412	3.17501	2	6	3.03443	6.12009	8.76271	1.96196	0.226377	8.03587	0.97346	1.51106	4.21682	10	4.50398	11.7955
N. salina	3	QE	9.70453	14.8986	3.09815	2	6	3.18418	5.27896	9.2444	2.10231	0.190682	8.06763	1.01283	1.31694	4.05639	10	4.72598	12.1805
S. acutus	1	HPLC DAD	9.66	13.07	3.84	1.18	6.53	4.83	7.55	8.81	3.45	0.15	6.7	2.04	5.63	4.99	9.63	8.48	3.46
S. acutus	2	HPLC DAD	9.82	12.92	3.83	1.56	6.45	5.38	7.48	8.7	3.37	0.15	6.64	2.03	5.82	4.9	9.51	7.99	3.45
S. acutus	3	HPLC DAD	10.03	13.06	3.8	1.59	6.45	4.94	7.62	8.77	3.47	0.14	6.71	1.9	5.86	5.01	9.62	7.57	3.46
S. acutus	1	AA.com	9.79	11.71	4.21	1.76	5.59	5.33	7.21	8.4	4.23	1.27	6.42	2.74	5.75	4.77	9.28	6.71	4.82
S. acutus	2	AA.com	9.79	11.71	4.21	1.76	5.59	5.33	7.21	8.4	4.23	1.27	6.42	2.74	5.75	4.77	9.28	6.71	4.82
S. acutus	3	AA.com	9.79	11.71	4.21	1.76	5.59	5.33	7.21	8.4	4.23	1.27	6.42	2.74	5.75	4.77	9.28	6.71	4.82
S. acutus	1	QE	10.2767	15.5252	4.08843	2	6	3.99065	6.93416	10.28	2.77837	0.266461	10.7075	1.41761	2.13923	5.18765	10	6.26827	5.72943
S. acutus	2	QE	9.25591	14.0197	4.24172	2	6	4.23235	5.57491	10.9057	2.54718	0.454294	11.1123	1.59665	2.91055	5.07583	10	6.81481	6.32538
S. acutus	3	QE	9.84128	15.3	4.19448	2	6	4.27993	7.81029	10.49	2.38555	0.369516	10.4354	1.39544	2.58177	5.188	10	5.6709	5.68068
